# Supplementary material for: A genome‐scale screen reveals context‐dependent ovarian cancer sensitivity to miRNA overexpression
Source: Mol Syst Biol. 2015 Dec 11;11(12):842. doi: 10.15252/msb.20156308 (PMC4704493; doi:10.15252/msb.20156308)
Supplement: Supplementary file 4 — Source Data for Expanded View [file MSB-11-842-s004.zip]

Archive with 9 entries (8 files):
- Source_Data_EV/.DS_Store
- Source_Data_EV/Source Data Figure EV5C.pdf
- Source_Data_EV/Source Data for Fig EV3F.xlsx
- Source_Data_EV/Source Data for Fig EV5D.xlsx
- Source_Data_EV/Source Data for Fig EV6A.xlsx
- Source_Data_EV/Source Data for Fig EV7E.xlsx
- Source_Data_EV/Source Data for Fig EV7F.xlsx
- Source_Data_EV/Source Data for Fig EV7G.xlsx
- Source_Data_EV/
