# Supplementary material for: A genome‐scale screen reveals context‐dependent ovarian cancer sensitivity to miRNA overexpression
Source: Mol Syst Biol. 2015 Dec 11;11(12):842. doi: 10.15252/msb.20156308 (PMC4704493; doi:10.15252/msb.20156308)
Supplement: Supplementary file 4 — Source Data for Expanded View [file MSB-11-842-s004.zip › Source_Data_EV/Source Data for Fig EV3F.xlsx]

## Sheet: Sheet1
PEO1	Mimic Negative Control			hsa-miR-210
0.67 nM	1	0.919849	0.943388	1.02437	1.09609	1.05448
6.7 nM	0.913965	0.823876	0.95635	0.407941	0.43788	0.362275
17 nM	0.885954	0.836749	0.781175	0.168004	0.219073	0.141113
33 nM	0.848904	0.830476	0.775025	0.205756	0.143009	0.100525
67 nM	0.805988	0.89345	0.932402	0.179638	0.271831	0.223975
PEO4	Mimic Negative Control			hsa-miR-210
67 nM	1	1	1	0.67659		0.799943
134 nM	0.915399	0.918147	0.934764	0.731035		0.788347
268 nM	1.02927	1.09922	1.0519	0.776263		0.804244
