# Supplementary material for: A genome‐scale screen reveals context‐dependent ovarian cancer sensitivity to miRNA overexpression
Source: Mol Syst Biol. 2015 Dec 11;11(12):842. doi: 10.15252/msb.20156308 (PMC4704493; doi:10.15252/msb.20156308)
Supplement: Supplementary file 4 — Source Data for Expanded View [file MSB-11-842-s004.zip › Source_Data_EV/Source Data for Fig EV5D.xlsx]

## Sheet: Sheet1
AKT Inhibitor X (nM)	HOSE			PEO1			PEO4
0	1.05776	1.02083	0.921408	1.02257	1.04966	0.927766	1.02373	0.972	1.00427
22.8624	1.17912	1.0817	1.09017	0.9856	0.878997	0.966394	0.899169	0.951847	0.956458
68.5871	1.19292	1.02116	1.1093	1.037	0.975866	0.941947	1.02933	1.02533	1.05294
205.761	1.1941	1.18288	1.06187	0.952292	1.02887	1.15902	0.88225	0.973111	1.01222
617.284	1.17153	1.141	1.06913	1.07425	0.94059	0.978915	0.899008	0.844827	1.01266
1851.85	1.13285	1.13654	1.08445	0.700402	0.643888	0.646479	0.878087	0.868717	0.91426
5555.56	0.785628	0.85083	0.798787	0.197496	0.216256	0.281087	0.445291	0.467577	0.593873
16666.7	0.0075652	0.0096428	0.0140374	0.00823124	0.0113666	0.0179618	0.0276613	0.0297155	0.0448319
50000	0.00475282	0.00612686	0.00802199	0.0093115	0.0112462	0.0132421	0.0515368	0.0691701	0.0714818
LY294002 (nM)	HOSE			PEO1			PEO4
0	0.85567	0.88167	1.01508	0.934402	0.832039	0.945314	0.967412	0.891976	0.919631
18.2899	0.90915	0.892719	0.985811	0.896522	0.9666	0.939097	0.876106	0.978838	0.962309
54.8697	0.967935	0.932361	0.959603	0.940624	0.8641	0.974154	0.959936	0.916547	0.872892
164.609	0.986007	0.938584	0.939372	1.01382	0.887919	0.907163	0.958803	0.907019	0.871035
493.827	1.04066	0.944901	0.91053	1.0575	0.984402	0.86108	0.930966	0.874284	0.862596
1481.48	1.06284	0.963851	0.897612	0.971549	0.938219	0.93014	0.840978	0.82771	0.78108
4444.44	0.788768	0.793177	0.701268	0.761527	0.634557	0.668484	0.76526	0.755743	0.670504
13333.3	0.497157	0.45743	0.521405	0.56033	0.528268	0.462245	0.610867	0.581127	0.582592
40000	0.327147	0.290827	0.309001	0.297432	0.293793	0.307914	0.359725	0.317299	0.336587
