# Supplementary material for: A genome‐scale screen reveals context‐dependent ovarian cancer sensitivity to miRNA overexpression
Source: Mol Syst Biol. 2015 Dec 11;11(12):842. doi: 10.15252/msb.20156308 (PMC4704493; doi:10.15252/msb.20156308)
Supplement: Supplementary file 4 — Source Data for Expanded View [file MSB-11-842-s004.zip › Source_Data_EV/Source Data for Fig EV6A.xlsx]

## Sheet: Sheet1
	miR-517a Viability	siUSP1 Viability
HBEC30KT	0.958247	0.66
HCC4017	0.744668	0.59
HCC44	0.5471	0.38
H460	0.254761	0.18
H2122	0.443301	0.2
H2009	0.42605	0.59
H1155	0.837902	0.88
H2073	0.988384	0.84
H1395	1.11707	0.96
H1993	0.804511	0.76
HCC95	0.790022	0.89
HCC366	0.982129	0.87
