# Supplementary material for: A genome‐scale screen reveals context‐dependent ovarian cancer sensitivity to miRNA overexpression
Source: Mol Syst Biol. 2015 Dec 11;11(12):842. doi: 10.15252/msb.20156308 (PMC4704493; doi:10.15252/msb.20156308)
Supplement: Supplementary file 4 — Source Data for Expanded View [file MSB-11-842-s004.zip › Source_Data_EV/Source Data for Fig EV7E.xlsx]

## Sheet: Sheet1
miNC	miR-124	siNC	siSIX4
1	0.234282	0.991843	0.256292
1.06788	0.228957	0.993362	0.443671
0.984151	0.187258	1.01479	0.277892
