# Supplementary material for: A genome‐scale screen reveals context‐dependent ovarian cancer sensitivity to miRNA overexpression
Source: Mol Syst Biol. 2015 Dec 11;11(12):842. doi: 10.15252/msb.20156308 (PMC4704493; doi:10.15252/msb.20156308)
Supplement: Supplementary file 4 — Source Data for Expanded View [file MSB-11-842-s004.zip › Source_Data_EV/Source Data for Fig EV7F.xlsx]

## Sheet: Sheet1
	Vector						myc-SIX4
siUBB	0.0402737	0.0402355	0.0515582	0.0372228	0.0275735	0.0397791	0.0477239	0.0472627	0.0510973	0.0405578	0.0475269	0.0349261
miR-124	0.436428	0.500654	0.493914	0.522791	0.425719	0.436362	0.574668	0.762899	0.91749	0.755163	0.621527	0.634051
