# Supplementary material for: A genome‐scale screen reveals context‐dependent ovarian cancer sensitivity to miRNA overexpression
Source: Mol Syst Biol. 2015 Dec 11;11(12):842. doi: 10.15252/msb.20156308 (PMC4704493; doi:10.15252/msb.20156308)
Supplement: Supplementary file 4 — Source Data for Expanded View [file MSB-11-842-s004.zip › Source_Data_EV/Source Data for Fig EV7G.xlsx]

## Sheet: Sheet1
Relative Caspase 3/7 Activity	siNC			siSIX4			miNC			miR-124
PEO1	0.930186	1.0259	1.04391	0.848052	0.751195	0.881333	1.02328	1.07581	0.900913	1.49783	1.63345	1.42953
ES2	0.883103	1.04378	1.07312	0.936751	0.999424	0.884754	0.984187	1.08088	0.934933	0.805592	0.772755	0.790956
	% BRDU+		Total Nuclei
	siNC	siSIX4	siNC	siSIX4
	46.03	13.71	2055	525
	34.97	9.92	1584	383
	36.93	10.87	1503	497
	G0/G1			S			G2/M
siNC	64.5	67.2	65	8.89	10.2	12.3	25.9	21	23.1
siSIX4	85.7	83.6	84.9	2.2	0.6	6.59	11.9	15.5	8.97
