# Supplementary material for: A genome‐scale screen reveals context‐dependent ovarian cancer sensitivity to miRNA overexpression
Source: Mol Syst Biol. 2015 Dec 11;11(12):842. doi: 10.15252/msb.20156308 (PMC4704493; doi:10.15252/msb.20156308)
Supplement: Supplementary file 5 — Dataset EV1 [file MSB-11-842-s009.xlsx]

## Sheet: Index
Dataset EV1: Screen Data
Mature Sanger ID	miRNA mimic name
Viability	Mean row-median normalized viability of 3 replicates for each cell line
Z-Score	Z-Score for each cell line

## Sheet: Viability
miRNA	HCC5012.1	HCC5012.2	HCC5012.3	HCC5012.Mean	HCC5012.SD	HCC5019.1	HCC5019.2	HCC5019.3	HCC5019.Mean	HCC5019.SD	HCC5030.1	HCC5030.2	HCC5030.3	HCC5030.Mean	HCC5030.SD	A2780.1	A2780.2	A2780.3	A2780.Mean	A2780.SD	CAOV3.1	CAOV3.2	CAOV3.3	CAOV3.Mean	CAOV3.SD	EFO21.1	EFO21.2	EFO21.3	EFO21.Mean	EFO21.SD	EFO27.1	EFO27.2	EFO27.3	EFO27.Mean	EFO27.SD	HEY.1	HEY.2	HEY.3	HEY.Mean	HEY.SD	IGROV1.1	IGROV1.2	IGROV1.3	IGROV1.Mean	IGROV1.SD	OAW42.1	OAW42.2	OAW42.3	OAW42.Mean
hsa-let-7a	0.731499	0.6701	0.722082	0.707894	0.0330669	0.832664	0.834518	0.853542	0.840241	0.011556	0.822392	0.92248	0.944453	0.896442	0.0650631	0.951303	0.92868	0.975307	0.951763	0.0233169	0.90003	0.898275	0.969389	0.922565	0.0405607	0.954361	0.945454	0.930371	0.943395	0.0121269	0.996164	1.01868	1.16158	1.05881	0.0897114	1.07975	1.15542	1.16859	1.13459	0.0479479	0.899017	0.955819	0.964492	0.939776	0.0355634	0.842226	0.83016	0.826152	0.832846
hsa-let-7a.1	0.936022	0.178027	1.01382	0.70929	0.461728	0.866105	0.872199	0.826052	0.854785	0.02507	0.934372	0.99776	0.956701	0.962944	0.0321521	0.999612	1.00884	0.94469	0.984381	0.0346821	1.02574	0.94833	0.966276	0.980116	0.0405193	0.96875	0.994966	0.96286	0.975525	0.0170921	0.993682	0.994914	1.01057	0.999722	0.00941411	1.18538	1.21058	1.18441	1.19346	0.0148343	0.925757	0.924972	1.00113	0.950621	0.0437479	0.878282	0.909363	0.97973	0.922458
hsa-let-7a.2	0.824997	1.02552	0.98618	0.945565	0.106251	0.841503	0.879941	0.855958	0.859134	0.0194144	0.988904	1.03893	0.969907	0.999248	0.0356559	1.04257	1.00803	0.976608	1.00907	0.0329954	0.949889	0.968353	0.951576	0.956606	0.0102082	1.00342	1.02131	1.0235	1.01608	0.0110185	1.00632	0.913804	0.891301	0.937141	0.060956	0.966852	1.2477	1.18461	1.13305	0.147352	1.04479	1.0077	0.980975	1.01115	0.0320461	0.944636	0.921161	0.900141	0.921979
hsa-let-7b	0.977269	0.878612	1.07082	0.975567	0.0961159	1.13852	0.915824	1.00022	1.01819	0.112429	0.980764	0.99109	1.00466	0.992172	0.011986	1.07324	0.997249	1.03271	1.0344	0.0380208	0.997007	1.01531	1.02431	1.01221	0.0139149	0.99243	1.01593	1.04796	1.01877	0.0278753	0.963678	0.972611	1.09974	1.01201	0.0761084	1.19662	1.04749	1.14357	1.12923	0.0755894	0.962222	0.875986	0.966578	0.934928	0.0510924	0.81443	0.934226	0.925482	0.891379
hsa-let-7c	0.994306	0.949543	0.985674	0.976507	0.0237475	0.937543	1.06687	1.00312	1.00251	0.0646662	0.934846	1.00305	1.01838	0.985426	0.0444696	0.97317	1.02495	0.976498	0.991539	0.0289815	0.795936	1.00998	0.903422	0.903113	0.107024	0.924328	0.950724	1.01709	0.964048	0.0477958	1.01163	1.02023	0.974181	1.00202	0.0244864	0.879468	1.19478	1.14847	1.07424	0.17026	0.868438	0.961605	0.957615	0.929219	0.0526758	0.784544	0.724297	0.855526	0.788123
hsa-let-7d	1.13405	1.22242	0.848185	1.06822	0.19561	0.998351	0.99808	1.01171	1.00271	0.00779367	1.06416	1.02317	1.04259	1.04331	0.0205082	0.977257	0.998013	0.999073	0.991447	0.0123008	1.12333	1.02127	1.02818	1.05759	0.0570377	1.10426	1.06719	1.03961	1.07035	0.0324424	0.989423	1.05312	0.999402	1.01398	0.0342604	1.18086	1.14023	1.16576	1.16228	0.020538	0.909587	0.897039	0.902528	0.903052	0.0062901	0.991897	0.957054	1.00742	0.985456
hsa-let-7e	1.01713	1.01087	1.06529	1.0311	0.0297779	0.896242	0.948318	0.894474	0.913011	0.0305889	0.945414	0.908322	0.978177	0.943971	0.0349495	0.969719	0.985586	0.904073	0.953126	0.043216	0.996989	0.998815	1.00675	1.00085	0.00518908	1.01362	1.00786	0.969854	0.997113	0.0237819	0.888619	1.00759	1.00021	0.965472	0.0666589	0.970598	0.774205	0.99449	0.913098	0.120877	1.03086	0.931418	0.992668	0.984981	0.0501627	0.856112	0.844454	0.858563	0.853043
hsa-let-7f	0.978849	0.950339	1.01259	0.980593	0.0311633	0.951383	0.940709	0.917247	0.936446	0.0174625	0.919589	0.85388	0.814342	0.862604	0.0531629	0.990822	1.00691	1.04291	1.01355	0.02667	0.971549	0.961463	0.950874	0.961295	0.0103389	1.04397	0.955937	1.09819	1.0327	0.0717946	0.915563	0.945737	0.975455	0.945585	0.0299464	1.01647	1.06169	1.0986	1.05892	0.0411358	0.789497	0.782041	0.781063	0.784201	0.00461312	0.866375	0.815701	0.870457	0.850844
hsa-let-7f.1	1.02273	0.894656	1.02541	0.980932	0.0747289	0.378534	0.932736	1.01203	0.774434	0.345144	1.08395	0.924905	0.995337	1.0014	0.0796963	1.10297	1.01688	1.03685	1.05223	0.0450618	0.943402	0.963379	0.998625	0.968469	0.0279615	0.968769	1.00965	1.00352	0.993978	0.0220461	0.921874	1.03495	1.02172	0.992849	0.0618212	1.16621	1.10053	1.15819	1.14165	0.03583	0.952083	0.956628	0.867865	0.925525	0.0499872	0.797974	0.86869	0.765719	0.810795
hsa-let-7g	1.13496	1.10937	0.929809	1.05804	0.11179	0.994576	1.03502	1.05202	1.0272	0.0295077	0.975579	1.02066	1.09781	1.03135	0.0618113	0.997875	1.11323	1.12565	1.07892	0.0704587	0.777106	0.818998	0.808961	0.801688	0.0218724	1.04657	1.16082	1.06884	1.09208	0.0605677	0.924679	0.966646	0.897784	0.929703	0.0347048	1.18995	1.04972	1.03881	1.09283	0.0842872	0.910138	0.896653	0.979339	0.92871	0.0443618	1.05189	1.0661	1.14209	1.08669
hsa-let-7i	0.865039	1.07243	1.07019	1.00255	0.119095	1.00542	0.997517	1.00716	1.00337	0.00514131	0.989084	0.901427	1.0028	0.964437	0.0549969	1.0865	1.07061	1.04723	1.06811	0.0197542	0.809985	0.818405	0.937753	0.855381	0.0714603	1.04535	1.04384	1.19537	1.09485	0.0870533	0.976907	0.887411	0.952453	0.938924	0.0462561	0.807946	0.994265	1.05777	0.953326	0.129845	0.955897	0.969244	1.02642	0.983852	0.0374601	1.13643	1.04673	1.12213	1.10176
hsa-miR-1	1.16756	0.927571	1.268	1.12104	0.174915	1.20777	1.24451	1.11775	1.19001	0.0652172	1.28012	1.33185	1.31508	1.30902	0.0263947	0.936388	0.988471	0.974944	0.966601	0.0270252	0.903844	0.974805	0.921206	0.933285	0.0369904	1.09146	1.09991	1.02941	1.07359	0.0384994	1.25497	1.2405	1.40916	1.30154	0.0934813	0.981091	1.06709	1.0228	1.02366	0.0430081	0.974001	1.00914	1.00992	0.997687	0.0205168	1.40442	1.27594	1.23451	1.30496
hsa-miR-1.1	1.3663	1.25285	1.46736	1.36217	0.107314	1.18718	1.1783	1.11236	1.15928	0.040879	1.32165	1.2386	1.17661	1.24562	0.0727736	0.933257	0.946032	0.960093	0.946461	0.0134231	1.01582	0.920256	0.976916	0.970997	0.0480551	1.10308	1.12696	1.08754	1.10586	0.0198569	1.27965	1.33009	1.384	1.33125	0.0521827	1.19156	1.0072	0.84539	1.01472	0.173208	1.09047	1.06776	1.08972	1.08265	0.0129003	1.2242	1.25267	1.29657	1.25782
hsa-miR-100	1.09874	1.36167	0.985249	1.14855	0.193089	1.04582	1.16025	1.01137	1.07248	0.077937	1.17419	1.10315	1.02318	1.10018	0.0755494	1.01113	0.983712	1.03418	1.00967	0.0252658	1.01846	0.953441	0.954188	0.975364	0.0373262	0.979541	1.00652	1.00189	0.995984	0.0144274	1.26684	1.17886	1.40534	1.28368	0.114177	1.12773	1.18475	1.12133	1.1446	0.0349151	1.1746	1.23307	1.18708	1.19825	0.0307926	1.2419	1.0252	1.07304	1.11338
hsa-miR-101	1.27521	1.15357	1.107	1.17859	0.086856	0.996031	1.0016	0.94577	0.981133	0.0307512	0.99778	1.0907	1.04033	1.04293	0.0465145	1.06355	1.09348	1.07417	1.07707	0.0151761	1.11422	1.10139	1.11326	1.10962	0.00714958	0.973533	0.988265	0.985181	0.982326	0.0077696	0.891718	0.884724	0.795945	0.857462	0.05339	0.979886	1.00106	1.00347	0.994803	0.0129745	0.973875	0.960379	0.979776	0.971343	0.0099432	1.03697	1.04564	1.13556	1.07273
hsa-miR-101.1	0.931078	0.891279	1.09294	0.971766	0.106809	0.891577	0.950901	0.907419	0.916632	0.0307163	0.94394	0.943703	0.996955	0.961533	0.0306766	1.01004	1.10668	1.05999	1.05891	0.0483306	1.03767	1.00257	1.08193	1.04072	0.0397649	0.950818	0.905445	0.926809	0.927691	0.0226992	1.10957	1.01207	1.00908	1.04357	0.0571734	1.13061	1.06004	1.19256	1.12774	0.0663077	0.816307	0.861197	0.855848	0.844451	0.0245198	1.10048	0.983052	1.08061	1.05471
hsa-miR-103	1.13648	1.30473	1.08267	1.17463	0.115837	1.01785	0.896494	1.08414	0.999495	0.0951607	1.05791	0.983604	1.01855	1.02002	0.0371751	0.988872	1.06229	1.01122	1.0208	0.0376363	1.22433	1.13901	1.16862	1.17732	0.0433195	1.08903	1.06223	1.05463	1.06863	0.0180728	0.952089	0.976691	1.01907	0.982618	0.0338841	1.03397	0.957681	0.981322	0.99099	0.0390513	0.920583	0.974554	0.980745	0.958628	0.0330922	1.1729	1.04908	0.98668	1.06955
hsa-miR-103.1	1.10031	0.23008	1.06421	0.7982	0.492338	1.05751	1.09655	0.984871	1.04631	0.0566756	0.9717	1.04605	0.961154	0.992966	0.0462692	0.974001	1.03461	0.982508	0.99704	0.0328136	1.17165	1.10894	1.06569	1.11542	0.0532787	1.12353	1.07953	1.06005	1.0877	0.0325209	0.884394	0.916279	0.972473	0.924382	0.0445948	1.17667	1.12402	1.12615	1.14228	0.0297987	0.935741	0.924714	0.912451	0.924302	0.0116503	0.9954	1.00002	0.991977	0.9958
hsa-miR-105	1.12218	0.467665	0.40083	0.663559	0.398582	1.14822	0.952009	0.94106	1.01376	0.11657	0.976934	0.998774	0.987938	0.987882	0.0109203	1.08517	1.01701	1.01112	1.03777	0.0411562	1.04665	1.02634	1.02092	1.0313	0.0135637	0.979054	0.930671	0.908357	0.939361	0.0361405	1.02991	0.979753	1.02151	1.01039	0.026866	0.631518	0.972898	0.899977	0.834798	0.179781	1.05438	0.98115	1.06953	1.03502	0.0472636	0.820567	0.873151	0.876821	0.856846
hsa-miR-105.1	0.246058	1.08991	0.975714	0.770561	0.457808	0.826267	0.876429	0.862115	0.854937	0.0258399	0.838726	0.898936	0.929254	0.888972	0.0460795	0.996676	1.00391	1.00247	1.00102	0.00382964	0.967343	0.946601	0.97908	0.964341	0.0164464	1.00587	0.956669	0.991702	0.984746	0.025326	0.992547	1.01377	0.974379	0.993565	0.0197153	0.961753	0.832917	1.04706	0.947243	0.107806	1.00648	0.93297	0.985228	0.974891	0.0378273	1.04542	1.08464	1.03635	1.05547
hsa-miR-106a	1.00009	1.01356	0.995555	1.00307	0.00936349	0.956124	1.04427	0.959448	0.986613	0.0499584	1.04256	1.01668	1.0454	1.03488	0.0158279	0.996731	1.00118	0.991441	0.996449	0.00487399	1.00029	0.988645	0.981789	0.99024	0.00935154	1.01383	0.947766	1.00057	0.98739	0.0349488	1.07459	1.03474	1.05511	1.05481	0.0199268	1.05012	1.02121	1.00043	1.02392	0.0249554	0.813769	0.827115	0.899014	0.846633	0.0458517	1.05009	1.02716	1.03276	1.03667
hsa-miR-106b	1.0518	1.10187	1.05517	1.06961	0.0279826	0.971305	1.13386	0.935541	1.01357	0.1057	0.884806	0.924905	0.763711	0.857807	0.08392	0.967086	0.984669	0.93016	0.960639	0.0278205	0.885905	0.943737	1.00567	0.945104	0.0598943	1.03636	0.974639	1.01407	1.00836	0.0312526	0.920864	0.960651	0.868873	0.916796	0.0460241	1.19995	1.02706	1.10224	1.10975	0.0866888	0.821244	0.857311	0.893744	0.857433	0.03625	0.989352	1.03233	1.14728	1.05632
hsa-miR-107	1.13256	1.29693	1.26033	1.22994	0.0862968	1.02945	0.908059	1.09521	1.01091	0.0949443	0.928993	1.01502	0.942894	0.962302	0.0461807	1.01867	0.961786	0.98878	0.989747	0.0284569	1.05533	1.06412	1.09128	1.07024	0.0187392	1.12659	1.07145	1.04565	1.08123	0.0413459	1.17076	1.23119	1.25895	1.2203	0.0450964	1.01621	0.980141	0.905414	0.967255	0.0565117	0.981044	1.00292	0.979637	0.987866	0.0130531	1.00096	0.999977	1.00802	1.00299
hsa-miR-10a	0.710583	0.89289	0.739397	0.780957	0.0980019	1.02424	1.07352	1.08326	1.06034	0.0316414	1.00479	1.0521	1.0369	1.03126	0.0241566	1.0825	1.13513	1.21003	1.14256	0.0640898	1.16334	1.24035	1.15166	1.18512	0.0481904	1.08834	1.13683	1.08862	1.1046	0.0279139	1.09518	1.34549	1.14349	1.19472	0.132785	1.0437	1.01929	1.04438	1.03579	0.0142942	1.20056	1.12435	1.02281	1.11591	0.0891726	1.09688	1.08295	1.00863	1.06282
hsa-miR-10b	0.966196	0.945391	0.761325	0.890971	0.112757	0.929284	1.11897	1.06349	1.03725	0.097527	0.953009	0.991797	1.07827	1.00769	0.0641271	1.07935	1.05225	1.02221	1.05127	0.0285833	0.887014	0.899284	0.934629	0.906975	0.024722	0.890285	0.910913	0.874115	0.891771	0.0184439	1.23856	1.22382	1.17782	1.2134	0.0316825	0.98759	1.09036	0.927257	1.00174	0.0824684	1.03994	1.20802	1.10812	1.11869	0.084541	1.1118	1.10855	1.10436	1.10824
hsa-miR-122a	0.800744	0.880957	0.925263	0.868988	0.0631164	0.964695	1.00248	0.979444	0.982207	0.0190451	1.01092	1.0297	0.997201	1.01261	0.0163143	0.846754	0.84926	0.845196	0.84707	0.00205047	0.916618	0.912379	1.01463	0.947877	0.0578521	1.01633	0.99778	0.981018	0.998377	0.0176654	1.02309	1.03335	1.04755	1.03466	0.0122792	1.06928	1.10971	0.987064	1.05535	0.0624989	1.55988	1.59883	1.56086	1.57319	0.0222063	1.32603	1.28699	1.34529	1.31944
hsa-miR-124a	0.338713	0.26898	0.329482	0.312391	0.0378778	0.772457	0.70997	0.764566	0.748998	0.0340283	0.441795	0.306802	0.394586	0.381061	0.0685055	1.01994	1.00605	0.937945	0.987978	0.0438824	0.984182	1.02519	1.00815	1.00584	0.0206035	0.983666	1.00222	0.98845	0.991445	0.00963246	1.19428	1.22235	1.20364	1.20675	0.0142915	0.0832803	0.0529999	0.103482	0.0799206	0.025408	0.975014	1.01016	1.01952	1.00156	0.0234638	0.473196	0.422286	0.392281	0.429255
hsa-miR-124a.1	0.297863	0.379958	0.357793	0.345205	0.0424706	0.740393	0.701204	0.6661	0.702565	0.0371652	0.444732	0.338373	0.360093	0.381066	0.0561957	0.878884	0.987105	0.966075	0.944021	0.0573822	1.06075	1.07188	1.0288	1.05381	0.0223648	0.951965	0.99532	1.01155	0.986278	0.0308044	1.10902	1.1145	1.2222	1.14857	0.0638199	0.173133	0.152194	0.156021	0.160449	0.0111494	1.05623	1.0179	0.990079	1.0214	0.0332144	0.457485	0.425205	0.406682	0.429791
hsa-miR-124a.2	0.285123	0.392176	0.367944	0.348414	0.0561351	0.645159	0.645842	0.577321	0.622774	0.0393648	0.392827	0.372897	0.383969	0.383231	0.00998553	1.00213	0.993951	1.02506	1.00704	0.0161253	1.03785	1.02644	0.99185	1.01871	0.023953	0.950623	0.924685	0.956958	0.944089	0.0170997	0.835946	0.831092	0.804552	0.823863	0.0168991	1.01891	1.00574	0.895305	0.973316	0.0678806	1.00809	0.961044	0.961279	0.976803	0.0270925	0.436623	0.388067	0.394538	0.406409
hsa-miR-125a	1.44874	0.768218	1.4056	1.20752	0.381058	0.981486	0.983283	1.02243	0.995732	0.0231358	1.10242	1.18404	1.31607	1.20084	0.10781	1.01597	1.0245	0.952246	0.997574	0.0394861	0.877222	0.962182	0.934145	0.924516	0.043291	1.07823	1.12783	1.20824	1.1381	0.0656096	1.1214	1.13543	1.05482	1.10388	0.0430683	1.00305	1.22811	1.09562	1.10893	0.11312	0.889448	0.851002	0.817078	0.852509	0.0362088	1.29008	1.22423	1.25791	1.25741
hsa-miR-125b	0.674858	0.624786	0.594407	0.63135	0.040625	0.936145	0.913976	0.886805	0.912308	0.0247119	0.910475	0.97918	0.941636	0.943764	0.034402	1.0025	1.08439	1.04369	1.04353	0.0409462	1.02194	1.00435	1.08279	1.03636	0.0411569	1.0053	1.11015	1.10228	1.07258	0.058396	1.33312	1.35027	1.2331	1.30549	0.0632811	0.85851	0.948768	0.869196	0.892158	0.0493164	0.988037	0.987088	0.991536	0.988887	0.00234285	1.1206	1.14257	1.11509	1.12609
hsa-miR-125b.1	1.09392	0.998763	1.1014	1.0647	0.0572214	1.08277	1.03236	1.0356	1.05025	0.0282152	0.992246	1.00986	1.0349	1.01233	0.0214337	0.985702	1.02396	1.01461	1.00809	0.0199456	1.03514	1.07419	1.13541	1.08158	0.0505405	1.13071	1.007	1.08793	1.07521	0.0628297	1.43111	1.34831	1.31915	1.36619	0.0580835	0.592427	0.854437	0.894593	0.780486	0.164097	1.00283	0.980155	0.939095	0.974028	0.0323077	1.15744	1.10114	1.14529	1.13462
hsa-miR-126	1.14729	1.0824	1.01332	1.08101	0.0669976	1.04786	1.0057	1.05385	1.03581	0.0262405	0.981713	1.02671	1.15117	1.0532	0.0877787	1.0965	1.0987	0.990409	1.06187	0.0618951	0.823176	0.899695	0.879443	0.867438	0.0396469	1.13896	1.10551	1.05771	1.10073	0.0408361	1.21575	1.1176	1.09835	1.1439	0.0629604	0.989428	1.1875	1.12707	1.10133	0.101513	1.01375	1.09322	1.0681	1.05836	0.040623	0.940903	0.969446	0.954322	0.95489
hsa-miR-126*	1.03508	1.24627	1.27015	1.18383	0.129375	1.18347	1.06195	1.04459	1.09667	0.0756705	1.12976	1.02112	1.04296	1.06461	0.0574677	0.986209	0.995622	0.999062	0.993631	0.00665351	0.9281	0.872407	0.995272	0.931926	0.061522	1.04879	1.08249	1.01328	1.04819	0.0346066	1.16412	1.28492	1.09501	1.18135	0.0961221	0.891761	0.889686	0.915319	0.898922	0.0142379	1.07522	1.03653	1.05572	1.05583	0.0193429	1.02964	0.987689	0.963916	0.99375
hsa-miR-127	0.908085	0.925175	0.951764	0.928341	0.0220111	1.01305	0.972717	1.09012	1.0253	0.0596542	0.823573	0.976107	0.898504	0.899394	0.0762708	1.0805	1.11334	1.10236	1.09873	0.0167198	1.18146	1.21671	1.22261	1.20693	0.0222468	1.00623	1.07606	1.11782	1.0667	0.0563803	1.33097	1.33173	1.38202	1.34824	0.0292587	0.741001	0.795742	1.15868	0.898473	0.226999	1.34369	1.35041	1.33248	1.34219	0.00905481	1.00436	1.0337	1.02432	1.02079
hsa-miR-128a	0.835486	0.289887	0.609286	0.57822	0.274123	0.951839	0.936725	0.958435	0.949	0.0111302	0.94037	0.856512	0.927873	0.908251	0.0452415	1.06869	1.05227	1.05557	1.05884	0.00868868	0.997067	0.938306	0.890095	0.941823	0.0535725	0.933458	0.969068	0.906907	0.936478	0.0311904	0.993739	0.925314	0.910795	0.943283	0.0442952	0.806776	1.07602	0.93601	0.939603	0.13466	0.892504	0.943528	0.905117	0.913716	0.026577	1.05472	1.05662	1.00983	1.04039
hsa-miR-129	1.29379	1.12531	1.19443	1.20451	0.0846907	1.12929	1.01098	1.05343	1.06457	0.0599369	1.12041	1.11777	1.04638	1.09485	0.0419992	0.820696	0.794309	0.857067	0.824024	0.0315112	0.947925	0.956322	0.945105	0.949784	0.00583497	0.917407	0.958209	0.928048	0.934555	0.021165	0.995527	0.952661	0.844687	0.930958	0.0777266	0.986759	0.903427	0.438739	0.776308	0.295298	0.967679	0.942656	0.950499	0.953611	0.0127985	0.77116	0.902099	0.808273	0.827177
hsa-miR-129.1	1.08429	1.07682	0.929813	1.03031	0.0871117	0.966435	1.12418	0.957614	1.01608	0.0937258	1.03185	1.08057	1.11035	1.07426	0.0396323	0.818232	0.808752	0.835577	0.820854	0.0136035	1.09785	1.11512	0.99998	1.07098	0.0620943	0.921251	0.96683	0.965208	0.951096	0.0258595	1.26103	1.09918	1.07702	1.14574	0.100454	0.949023	1.02272	1.07441	1.01539	0.0630156	1.04194	0.993757	1.03582	1.02384	0.0262295	1.00135	0.887906	0.997905	0.962386
hsa-miR-130a	0.938191	1.00203	0.993441	0.977886	0.0346442	1.00714	1.01693	1.00509	1.00972	0.00633121	1.00775	0.990144	0.917524	0.971807	0.0478282	0.969565	1.00596	1.04464	1.00672	0.037543	0.946396	0.897316	0.928428	0.924047	0.0248317	1.01902	1.02859	0.998474	1.01536	0.0153889	0.874009	0.898054	0.808687	0.86025	0.0462446	0.892233	1.01022	0.982091	0.961514	0.0616252	0.997167	1.00315	0.987008	0.995774	0.00816002	0.852854	0.820241	0.84883	0.840641
hsa-miR-130b	0.84674	0.930821	0.991361	0.922974	0.0726292	0.981013	0.984645	0.939511	0.96839	0.0250754	0.983474	1.00207	0.98201	0.989183	0.0111811	1.44229	1.21843	1.26005	1.30692	0.119062	0.856704	0.936677	0.971948	0.921776	0.0590494	0.92586	0.953877	0.984132	0.954623	0.0291434	0.843896	0.800061	0.753637	0.799198	0.0451357	1.14094	1.1177	1.03051	1.09638	0.058224	0.972485	0.891949	0.902718	0.922384	0.0437217	0.982266	1.00743	1.0496	1.0131
hsa-miR-132	1.2958	1.25777	1.14168	1.23175	0.0802853	0.992863	0.983648	0.911596	0.962702	0.0444982	1.02596	0.982322	1.04021	1.01616	0.0301628	1.10875	0.978761	0.985392	1.0243	0.0732117	0.978065	1.00761	1.01114	0.998936	0.018161	0.880691	0.925151	0.997086	0.934309	0.0587356	1.07585	1.02142	1.08344	1.06023	0.0338295	0.999181	1.09331	0.977797	1.02343	0.0614544	0.905448	1.00667	1.04921	0.987108	0.0738488	0.958792	0.907019	0.903269	0.923027
hsa-miR-133a	1.33383	1.45162	1.0949	1.29345	0.181752	1.09387	1.02603	0.992837	1.03758	0.0514978	1.04379	1.16662	1.00936	1.07326	0.082671	1.08782	1.04158	1.06646	1.06529	0.0231433	1.16771	1.07296	1.13653	1.12573	0.0482863	0.981588	0.900674	0.926759	0.93634	0.041299	0.839434	0.814069	0.716126	0.789876	0.0651164	0.948595	0.920348	1.02153	0.963492	0.0522113	1.00223	0.99086	0.910352	0.967816	0.0500884	0.913743	0.953272	0.864039	0.910351
hsa-miR-133a.1	1.36749	1.4014	1.37161	1.38017	0.0185042	1.02915	0.938162	1.04589	1.0044	0.0579701	1.04136	0.97934	0.968166	0.99629	0.0394335	1.0131	1.09639	1.1228	1.07743	0.0572557	1.07905	1.10744	1.07629	1.08759	0.0172453	0.87433	0.852996	0.929489	0.885605	0.039473	0.783336	0.826077	0.879561	0.829658	0.0482124	1.08138	0.977748	1.01294	1.02402	0.0526997	0.997766	0.931467	0.971351	0.966861	0.0333763	0.948105	0.931087	0.877871	0.919021
hsa-miR-133b	1.30353	1.23839	1.54829	1.3634	0.163393	1.06919	1.28265	1.05467	1.1355	0.127638	0.990748	0.896142	0.971525	0.952805	0.0500041	1.01293	1.02046	0.937923	0.99044	0.0456366	1.09474	1.21716	1.16672	1.15954	0.0615283	0.853858	0.925574	0.935971	0.905135	0.0447098	1.20073	1.03851	1.12845	1.12256	0.0812701	0.880804	0.805283	1.16028	0.948789	0.18701	1.04779	1.14594	1.08267	1.09213	0.0497539	0.907196	0.852211	0.797506	0.852304
hsa-miR-134	0.874194	0.842727	0.770258	0.82906	0.0532993	1.10828	1.12551	1.06745	1.10041	0.0298162	0.975354	0.934997	0.940981	0.950444	0.0217788	0.980203	0.98026	1.00463	0.988363	0.0140849	0.899982	1.0005	0.958163	0.952881	0.0504665	0.96415	0.950965	0.976199	0.963771	0.0126214	1.11629	1.06629	1.11442	1.099	0.0283406	1.12036	1.11087	0.931249	1.05416	0.106548	1.03771	1.07084	1.18274	1.0971	0.0759957	0.842324	0.873037	0.908615	0.874659
hsa-miR-135a	0.943719	1.00124	1.05393	0.999627	0.0551212	0.949803	0.944383	0.909393	0.934526	0.0219338	1.04357	1.14472	1.01484	1.06771	0.0682245	0.997498	1.04604	1.09157	1.04503	0.0470423	0.940011	0.977747	0.977036	0.964932	0.0215843	0.9947	1.02746	1.02416	1.01544	0.0180379	0.792221	0.814522	0.755835	0.787526	0.0296238	1.15061	1.14977	1.17897	1.15978	0.0166224	0.932265	0.933188	0.950438	0.93863	0.0102362	0.980647	1.02294	1.00138	1.00165
hsa-miR-135a.1	0.932951	1.0189	1.00549	0.985777	0.0462381	1.00673	0.926708	1.00134	0.978258	0.0447257	0.96851	0.966987	0.904415	0.946638	0.0365734	1.26062	1.13025	1.15706	1.18264	0.0688487	0.973785	1.08682	1.0006	1.0204	0.0590631	0.994332	0.997189	1.03452	1.00868	0.022422	0.861006	1.05447	1.03227	0.982581	0.105871	0.989881	0.880115	1.04978	0.973258	0.0860447	1.00054	1.0446	0.999255	1.0148	0.0258193	1.01798	1.04159	1.02121	1.02693
hsa-miR-135b	1.14892	1.10919	1.03676	1.09829	0.0568681	1.00746	1.0584	1.05302	1.03963	0.0279872	1.05796	1.15212	1.00363	1.07124	0.0751272	1.21504	1.11979	1.12923	1.15469	0.052479	1.03266	1.04928	1.13598	1.07264	0.0554801	1.1191	1.04577	1.07888	1.08125	0.0367218	1.06634	1.09888	1.11853	1.09459	0.0263601	1.09177	1.04342	1.10159	1.07893	0.0311387	0.993524	1.01885	0.986381	0.999585	0.0170622	1.02689	1.01418	0.990797	1.01062
hsa-miR-136	0.649939	0.931166	0.248472	0.609859	0.343107	1.03233	1.00142	0.988561	1.00744	0.0224952	1.03824	1.08202	1.00811	1.04279	0.0371646	0.964742	1.00989	0.960994	0.978542	0.0272131	0.86646	0.884409	0.986626	0.912499	0.0648207	0.928325	0.975247	0.965203	0.956259	0.0247067	0.940609	0.902836	0.961665	0.935037	0.0298078	0.996567	0.917302	0.97296	0.962276	0.0406981	1.02091	0.961339	1.03302	1.00509	0.0383702	1.02549	0.975566	1.06606	1.02237
hsa-miR-137	0.893918	0.924634	0.907714	0.908755	0.0153841	1.08409	0.943913	1.01544	1.01448	0.0700934	0.970722	0.85969	0.934488	0.921633	0.0566212	1.02407	1.06143	1.08808	1.05786	0.0321561	0.961982	1.01135	1.00555	0.992964	0.0269871	0.954971	0.967516	0.904886	0.942458	0.0331369	0.951527	0.984935	0.930557	0.955673	0.0274255	0.551729	0.814109	0.471387	0.612409	0.179237	0.902136	0.941575	0.90581	0.916507	0.0217867	1.04578	1.0639	1.02807	1.04592
hsa-miR-138	0.70536	0.840039	1.09551	0.880304	0.198168	0.984383	0.899931	0.868832	0.917715	0.059793	0.916593	0.983485	0.918436	0.939505	0.0380991	0.861883	0.914815	0.840932	0.872543	0.0380773	0.90646	0.919703	1.05213	0.959431	0.0805519	0.98611	0.985147	0.951433	0.97423	0.0197484	0.938659	0.980222	0.978445	0.965775	0.0235002	1.39209	1.24464	1.35911	1.33195	0.0773852	0.97144	1.02412	0.922321	0.972628	0.0509114	0.900849	0.922241	0.982309	0.935133
hsa-miR-138.1	1.12908	0.887869	0.809507	0.942151	0.166557	0.955624	0.953405	1.00641	0.971812	0.0299802	0.695093	1.02297	0.989368	0.902478	0.180385	0.862434	0.896334	0.867526	0.875431	0.0182804	1.01526	1.02385	0.986361	1.00849	0.0196407	0.985188	0.878724	0.911399	0.925104	0.0545389	0.925607	0.894264	0.890736	0.903536	0.0191956	0.842397	1.12691	1.28045	1.08325	0.222266	0.941718	0.970501	0.97945	0.963889	0.0197158	0.890514	0.917752	0.883235	0.897167
hsa-miR-139	1.18572	1.45278	1.33023	1.32291	0.133681	1.02871	1.13295	1.17219	1.11128	0.0741548	1.20486	1.02017	1.07712	1.10072	0.0945801	1.05755	1.05719	1.05575	1.05683	0.000951911	0.893772	0.905698	0.850187	0.883219	0.0292213	0.910435	1.00703	0.964364	0.960608	0.0484047	1.04162	1.08251	1.0601	1.06141	0.0204784	0.958809	0.945952	0.950113	0.951625	0.0065608	1.2188	1.05741	1.1238	1.13334	0.0811162	0.971236	0.916487	0.952622	0.946782
hsa-miR-140	0.979136	1.02934	0.904487	0.970989	0.0628259	1.0704	1.00701	0.957708	1.01171	0.0564919	0.86832	0.906576	0.853841	0.876245	0.0272462	1.09275	1.03425	0.967603	1.03153	0.062618	1.02569	1.0038	0.946189	0.991892	0.0410664	1.04777	1.03557	1.00674	1.03003	0.0210743	0.880239	0.935253	0.978505	0.931332	0.0492501	1.09276	0.957688	0.929167	0.993205	0.0873884	1.08695	1.09974	1.10123	1.09597	0.00784599	0.993057	1.01553	1.02231	1.0103
hsa-miR-141	1.01323	0.858748	0.98274	0.951572	0.0818204	1.01482	1.04802	1.09923	1.05402	0.0425244	0.965527	0.882207	0.860827	0.902854	0.0553194	0.867306	0.919688	0.915668	0.900887	0.0291516	0.914705	0.94254	0.910634	0.922626	0.0173655	1.01248	1.02099	0.907499	0.980322	0.06321	0.547766	0.557604	0.616286	0.573885	0.0370478	1.00082	1.11223	1.11175	1.07493	0.0641835	0.892891	0.945569	0.832499	0.890319	0.056579	0.932956	0.995236	0.998622	0.975605
hsa-miR-142-3p	1.03186	0.251618	0.946713	0.743396	0.428014	1.01936	0.989537	1.02058	1.00983	0.0175824	0.873159	0.967343	0.909481	0.916661	0.0475005	1.11273	1.10823	1.13702	1.11933	0.0154846	1.08595	1.02106	0.988862	1.03196	0.0494537	1.13884	0.993003	1.05631	1.06272	0.0731319	1.34075	1.26885	1.28436	1.29799	0.037838	1.00734	0.989783	1.01864	1.00525	0.0145425	1.17015	1.00967	1.05892	1.07958	0.0822127	1.04737	1.05938	1.03751	1.04809
hsa-miR-142-5p	1.32405	0.987691	0.863104	1.05828	0.238441	1.04782	1.23088	0.993594	1.09076	0.124332	1.03773	1.04036	1.00482	1.02764	0.0198027	0.965113	0.98127	1.00435	0.983577	0.019719	0.833227	0.939394	0.996727	0.923116	0.0829566	1.05179	1.04697	1.02405	1.04094	0.0148182	1.04266	1.01978	1.05693	1.03979	0.0187434	0.860801	1.01166	1.01815	0.963537	0.0890311	1.07977	1.06757	1.02596	1.05776	0.0282139	1.02049	0.972029	1.03799	1.01017
hsa-miR-143	1.02086	1.01231	0.371555	0.801576	0.372434	1.07448	1.02682	1.04496	1.04875	0.0240544	1.02795	1.07547	1.03222	1.04521	0.026289	0.986463	1.00779	1.04204	1.0121	0.0280386	0.936839	0.974743	1.01866	0.976746	0.0409453	1.10835	1.06412	1.07782	1.08343	0.0226449	1.07426	1.08053	1.0215	1.05876	0.0324279	1.08686	1.20043	0.981848	1.08971	0.109317	1.27353	1.24699	1.15093	1.22382	0.0645004	0.935712	0.96774	0.95503	0.952827
hsa-miR-144	0.315529	0.920878	1.12074	0.785715	0.419276	1.01562	0.980127	1.01246	1.00273	0.0196425	0.972047	0.99187	1.06378	1.00923	0.0482688	1.05308	0.992214	0.995652	1.01365	0.0341915	1.0302	1.0181	1.00327	1.01719	0.0134887	0.965853	0.981914	0.940424	0.96273	0.0209202	1.03606	1.10131	1.14233	1.09323	0.053592	0.947665	0.833032	1.17239	0.984362	0.172629	0.901373	0.85904	0.920013	0.893475	0.0312439	0.975659	0.984471	0.988779	0.98297
hsa-miR-145	0.500531	1.17062	1.14032	0.93716	0.378435	1.03131	1.00643	1.04977	1.02917	0.0217506	1.038	1.05192	1.04094	1.04362	0.00733646	0.815686	0.807454	0.808661	0.8106	0.00444505	0.997289	1.01596	1.05505	1.02277	0.0294748	0.988805	0.972031	1.00438	0.988406	0.0161785	0.982235	0.946605	0.932446	0.953762	0.0256545	1.03364	0.954389	0.89964	0.962555	0.0673709	0.859767	0.87316	0.927436	0.886788	0.0358338	1.15546	1.19411	1.10573	1.15177
hsa-miR-146a	1.2663	1.264	1.52108	1.35046	0.147768	0.956205	0.998577	1.02553	0.993438	0.0349482	1.00285	1.02986	0.942826	0.991845	0.0445488	0.976922	0.99011	0.962866	0.976633	0.0136239	1.02164	1.06523	1.0731	1.05333	0.0277192	1.00382	1.04712	1.00365	1.0182	0.0250459	1.004	1.04526	1.00807	1.01911	0.0227403	1.20146	1.07061	1.22781	1.16663	0.0841926	0.791355	0.860397	0.761934	0.804562	0.0505425	0.90649	0.934167	0.915682	0.91878
hsa-miR-146b	1.1244	0.986833	1.06888	1.06004	0.0692063	0.967106	0.995919	0.992409	0.985144	0.0157204	1.01959	0.904362	1.00336	0.975771	0.0623724	0.930491	0.927907	0.942647	0.933682	0.00787051	1.04176	1.04478	1.05213	1.04622	0.00533346	0.996161	0.966509	0.961335	0.974668	0.018792	0.80342	0.883336	0.861062	0.849272	0.0412417	1.0504	1.1478	0.957695	1.05197	0.0950641	0.724746	0.722914	0.695187	0.714282	0.0165621	0.930648	0.838414	0.87425	0.881104
hsa-miR-147	0.660598	0.440162	0.557882	0.552881	0.110303	0.714026	0.79132	0.868117	0.791154	0.0770455	0.656685	0.815065	0.853066	0.774939	0.104159	0.997841	0.992625	1.04997	1.01348	0.0317095	0.896111	0.917735	1.00068	0.938176	0.0552001	0.801586	0.747603	0.796748	0.781979	0.0298687	1.06663	1.11245	1.14087	1.10665	0.0374592	0.798564	0.945964	0.815285	0.853271	0.0807085	0.810566	0.870744	0.998866	0.893392	0.0961711	0.83912	0.843239	0.85786	0.84674
hsa-miR-148a	0.913637	1.04126	0.915196	0.956697	0.0732354	1.05222	1.15597	1.15585	1.12134	0.059866	0.957248	0.974275	0.917449	0.949658	0.0291635	1.33607	1.24053	1.21995	1.26552	0.0619574	0.977904	0.930678	1.00002	0.969534	0.0354208	1.00757	0.990354	1.0226	1.00684	0.0161341	1.17951	1.04331	1.03989	1.08757	0.079642	1.08515	0.948737	0.996998	1.0103	0.0691724	0.984481	1.05059	0.94448	0.993184	0.0535886	1.12976	1.0741	1.09308	1.09898
hsa-miR-148b	0.782523	0.822969	0.909629	0.838374	0.0649382	1.01089	0.946431	1.01071	0.989345	0.0371648	1.04999	0.953752	1.01461	1.00612	0.0486762	1.09483	1.09878	1.16855	1.12072	0.0414702	1.00463	0.986145	0.965582	0.985452	0.0195325	0.858173	0.988358	1.06444	0.970325	0.104311	0.848877	0.704263	0.885666	0.812935	0.0958937	0.941543	0.917097	0.0581968	0.638946	0.503092	0.891212	0.968191	0.924563	0.927989	0.0386038	1.05619	1.10802	0.982618	1.04894
hsa-miR-149	1.22255	1.28722	1.43562	1.31513	0.10924	1.08432	1.04554	1.13201	1.08729	0.0433101	1.2288	1.26685	1.26143	1.25236	0.0205868	1.00934	1.02362	1.06897	1.03398	0.0311353	0.890627	0.943139	0.948725	0.927497	0.0320523	1.04769	1.01973	0.971149	1.01286	0.0387327	1.28195	1.30429	1.19474	1.26033	0.0578879	1.26871	1.32917	1.12315	1.24034	0.105897	1.02103	0.983904	1.02185	1.00893	0.0216762	1.34862	1.25817	1.48808	1.36496
hsa-miR-150	1.45886	1.43944	1.38074	1.42635	0.0406703	1.12577	1.15382	1.08566	1.12175	0.034257	1.06028	1.00049	1.077	1.04593	0.0402252	0.999483	1.10281	1.06069	1.05433	0.0519574	0.920927	0.905839	0.895923	0.907563	0.0125908	1.01407	1.00481	1.05146	1.02345	0.0247021	0.894349	0.954738	0.99193	0.947006	0.0492481	0.902906	0.909368	0.941595	0.917957	0.020725	0.829008	0.876883	0.860693	0.855528	0.0243519	0.86764	0.814987	0.873996	0.852208
hsa-miR-151	0.76317	1.2368	1.17528	1.05842	0.257535	1.02158	1.08648	0.956627	1.02156	0.0649249	1.07952	1.04524	1.05618	1.06031	0.0175132	0.841743	0.903653	0.926164	0.89052	0.0437161	0.995878	0.925915	0.957644	0.959812	0.0350319	0.801357	0.963415	0.947501	0.904091	0.0893253	0.804017	0.802186	0.806608	0.80427	0.00222175	1.01132	0.861621	1.00201	0.958315	0.0838692	0.879105	0.900716	0.866258	0.882026	0.0174141	1.01588	1.03268	1.01484	1.02113
hsa-miR-152	1.15372	1.14168	1.10187	1.13242	0.0271346	0.965466	1.01253	0.985248	0.987749	0.0236319	1.0332	0.965338	1.08864	1.02906	0.0617572	1.0687	1.13392	1.02341	1.07534	0.0555537	0.901497	1.04434	0.92274	0.956193	0.0770735	1.0533	1.01485	0.995619	1.02126	0.029368	0.890356	0.910237	0.88609	0.895561	0.012888	1.00666	0.988342	0.968495	0.987831	0.0190852	1.02856	0.975876	1.02055	1.00833	0.0283885	1.09496	1.09119	1.01122	1.06579
hsa-miR-153	0.699608	0.909526	0.822482	0.810539	0.105467	0.965244	1.07913	1.09794	1.04744	0.071801	0.993544	1.1121	1.06614	1.05726	0.059776	1.04347	1.05557	0.997533	1.03219	0.0306172	1.03267	1.01238	1.07738	1.04081	0.0332527	0.959423	0.954047	0.865183	0.926218	0.0529258	0.983165	0.98623	0.992085	0.98716	0.00453189	1.11587	1.09199	1.08892	1.09893	0.0147554	1.01651	1.06207	1.01417	1.03092	0.0270091	0.804709	0.833873	0.844764	0.827782
hsa-miR-153.1	0.753217	0.615101	0.613755	0.660691	0.0801324	1.06402	1.10343	1.0892	1.08555	0.0199575	1.08957	1.08229	1.13367	1.10184	0.027803	0.966698	0.87983	0.940303	0.928943	0.0445342	0.928724	0.953033	0.958327	0.946694	0.0157866	0.994133	0.998082	0.981063	0.991093	0.0089076	0.954474	0.966139	1.0021	0.974237	0.0248237	1.11493	1.0271	1.01133	1.05112	0.0558213	0.941344	1.03217	1.01362	0.995712	0.0479895	0.670087	0.688096	0.713971	0.690718
hsa-miR-154	1.53121	1.40544	1.2839	1.40685	0.123662	1.00122	1.09197	1.12875	1.07398	0.0656384	1.27096	1.05366	1.08733	1.13732	0.116954	0.859037	0.969358	0.896714	0.90837	0.0560765	0.980603	1.04755	1.07394	1.03403	0.0481134	0.933082	1.01769	0.996349	0.982373	0.0440006	0.955456	1.05691	1.03089	1.01442	0.0526933	1.07721	1.10237	1.14781	1.10913	0.035781	1.02637	1.02902	1.03221	1.0292	0.00292335	0.902858	0.94564	0.874394	0.90763
hsa-miR-154*	1.08426	1.06883	1.04824	1.06711	0.0180733	0.887153	1.0047	0.926282	0.93938	0.0598599	0.99715	0.968865	0.969137	0.978384	0.0162524	0.982052	0.988108	0.913409	0.96119	0.0414903	1.0028	0.971466	1.00261	0.99229	0.0180345	0.994689	0.936277	0.995275	0.975413	0.0338948	1.02236	1.1392	1.1912	1.11759	0.0864703	1.19049	1.01526	1.0197	1.07515	0.0999145	1.01753	1.06807	1.00521	1.03027	0.0333097	0.995635	1.02443	0.976506	0.998858
hsa-miR-155	0.778301	0.98639	0.946671	0.903787	0.110474	0.894311	1.01672	0.886281	0.932436	0.0730995	0.929195	0.799897	0.852931	0.860674	0.0649962	1.04029	1.05409	0.998051	1.03081	0.0291965	0.997366	0.999501	1.00639	1.00109	0.00471665	0.88405	0.964639	0.802559	0.883749	0.0810401	1.0643	1.11792	1.05667	1.07963	0.0333817	0.996953	0.891037	1.00096	0.962983	0.0623392	1.15327	1.11008	0.975676	1.07968	0.0926181	0.765388	0.846608	0.854369	0.822121
hsa-miR-15a	1.00569	1.1665	1.21287	1.12836	0.108729	1.0595	0.802953	1.03464	0.965697	0.141487	0.867756	0.996952	1.00835	0.957686	0.0780897	1.09343	1.06712	1.03117	1.06391	0.0312557	1.10413	1.09252	1.12627	1.10764	0.0171475	1.04051	1.03449	1.10236	1.05912	0.0375644	1.44064	1.33177	1.41999	1.39747	0.0578257	1.03754	1.12445	1.13044	1.09748	0.0519957	1.07972	1.21563	1.15467	1.15001	0.0680729	1.17144	1.02802	1.06899	1.08948
hsa-miR-15b	0.851845	0.747547	0.791075	0.796822	0.0523861	0.797918	0.893834	0.758521	0.816758	0.0695959	0.964629	1.09006	1.00914	1.02128	0.0635927	1.08052	1.03171	1.07698	1.06307	0.0272167	1.2578	1.18871	1.1237	1.19007	0.0670594	1.07968	1.02798	1.07845	1.06204	0.0295002	1.15441	1.13689	1.21098	1.16743	0.0387217	1.13134	0.964331	0.939172	1.01161	0.104446	1.20858	1.1822	1.27377	1.22151	0.0471348	1.13316	1.10925	1.0781	1.10684
hsa-miR-16	0.468686	1.00027	0.899836	0.789597	0.282417	0.983296	0.994302	0.968343	0.98198	0.0130293	0.873396	0.937275	0.953051	0.92124	0.0421789	1.0498	1.07968	1.10336	1.07762	0.0268417	1.30014	1.17857	1.1197	1.19947	0.0920181	1.0203	1.09748	1.07853	1.06543	0.040224	0.850152	0.788393	0.979673	0.872739	0.0976199	0.919275	0.94477	0.963741	0.942595	0.0223128	0.989294	1.00956	0.985612	0.994823	0.0128983	1.15265	1.00173	1.06291	1.07243
hsa-miR-16.1	0.978894	1.04647	0.944826	0.990063	0.051734	0.998816	0.881616	0.900624	0.927019	0.0629002	1.08033	1.10205	1.13099	1.10446	0.0254185	1.0616	1.10002	1.02064	1.06075	0.0396953	1.15483	1.24703	1.20291	1.20159	0.0461145	1.0674	1.02536	1.0286	1.04045	0.0233935	1.34867	1.19496	1.16999	1.23788	0.0967629	0.985111	0.902399	0.895952	0.927821	0.0497194	1.11962	1.15048	1.21937	1.16316	0.0510678	1.15819	1.08485	1.01571	1.08625
hsa-miR-17-3p	1.14067	1.15201	0.969499	1.08739	0.102256	0.946907	0.924322	1.01968	0.963637	0.0498337	1.00551	1.01835	1.01522	1.01303	0.00669439	1.19841	1.01328	1.09366	1.10179	0.0928344	0.979758	1.04052	0.95676	0.992347	0.043277	0.906073	0.900115	0.939291	0.91516	0.0211095	0.976796	0.928017	0.866928	0.923914	0.0550492	1.25614	1.0835	1.04996	1.12987	0.110631	1.05273	0.991823	0.914586	0.986379	0.0692321	0.979692	0.940539	0.941647	0.953959
hsa-miR-17-5p	1.06492	1.01774	1.22886	1.10384	0.11081	1.08606	1.11604	1.1059	1.10266	0.015251	1.07255	1.02416	0.984782	1.02716	0.0439592	1.11689	1.02948	1.00302	1.0498	0.0595914	0.877504	1.00118	0.911879	0.930189	0.0638412	0.976703	0.978893	0.934591	0.963396	0.0249694	0.994255	0.992413	0.97458	0.987082	0.0108667	1.0294	0.999607	1.00551	1.01151	0.0157765	0.980194	0.906851	0.904828	0.930625	0.0429405	1.22747	1.15312	1.18719	1.18926
hsa-miR-181a	0.674659	0.14054	0.745873	0.520357	0.330854	0.700204	0.892512	0.798243	0.796987	0.0961601	0.990555	1.00891	1.01517	1.00488	0.0127921	0.950757	0.972791	0.939645	0.954398	0.0168703	1.11623	1.09641	1.08382	1.09882	0.0163372	0.949781	0.959838	0.99648	0.968699	0.0245783	1.06639	0.954776	0.933722	0.984962	0.0712983	0.982377	0.910772	0.884666	0.925938	0.0505904	1.03996	1.17401	1.17164	1.12854	0.0767188	0.998653	0.998378	1.00209	0.999709
hsa-miR-181a.1	0.66225	0.609736	0.788851	0.686945	0.0920757	0.85979	0.825125	0.870765	0.851893	0.0238225	0.981686	0.936097	0.98816	0.968648	0.0283748	1.00283	0.955458	0.979732	0.979341	0.0236904	1.11922	1.2445	1.06515	1.14296	0.0919982	0.953309	0.971021	0.957134	0.960488	0.00932009	1.03632	0.893801	0.876502	0.935542	0.0877061	1.00284	0.814802	1.003	0.940214	0.10861	1.01552	1.18273	1.07431	1.09085	0.084822	1.11335	1.00162	0.937888	1.01762
hsa-miR-181b	0.929098	0.89552	1.049	0.957872	0.0806828	1.02923	0.937022	0.861371	0.942542	0.0840668	1.02821	1.03426	1.00888	1.02378	0.0132558	0.957529	0.879454	0.898022	0.911668	0.0407873	0.869824	0.929169	0.890229	0.896407	0.030151	0.988534	1.00192	0.965118	0.98519	0.0186265	0.780704	0.793255	0.783556	0.785838	0.00657954	0.773134	0.827472	0.841171	0.813926	0.0359844	0.799362	0.885343	0.909951	0.864885	0.0580633	0.986077	1.05017	0.964015	1.00009
hsa-miR-181b.1	1.0709	0.910088	1.02429	1.00176	0.0827396	0.962871	1.01611	0.918355	0.965777	0.0489401	1.00646	0.810846	0.996367	0.93789	0.110139	0.898421	0.923796	0.854523	0.892247	0.0350471	0.886471	0.895605	0.953289	0.911788	0.0362299	0.990121	0.93445	1.0083	0.977623	0.0384777	0.72629	0.718538	0.79007	0.744966	0.0392531	0.849736	0.893102	0.854247	0.865695	0.0238425	0.847974	0.904089	0.970636	0.907566	0.0614047	1.01392	0.978172	1.01659	1.00289
hsa-miR-181c	1.30489	1.25219	1.36967	1.30892	0.0588469	0.975764	1.03707	0.98656	0.999798	0.0327262	1.04045	1.01418	0.981567	1.01207	0.029499	1.00048	1.01933	0.968051	0.995955	0.0259386	1.11279	1.09832	1.03978	1.08363	0.0386594	0.971259	0.973992	0.937819	0.961024	0.0201421	0.895165	0.951765	0.881814	0.909581	0.037137	1.01073	1.12028	0.252096	0.794368	0.472805	1.00047	1.06568	1.1697	1.07862	0.0853523	1.017	1.01781	1.01602	1.01695
hsa-miR-181d	0.884389	0.956121	0.980262	0.940258	0.0498662	0.98768	1.01671	0.960656	0.988349	0.0280333	0.910459	0.985168	0.918508	0.938045	0.0410077	0.878885	0.924003	0.903097	0.901995	0.022579	0.972595	1.04671	1.00336	1.00756	0.0372368	0.832359	0.872193	0.901646	0.868733	0.0347732	0.697254	0.759514	0.711214	0.722661	0.0326702	0.984491	0.979973	1.00524	0.989902	0.0134753	0.9998	0.917968	0.918487	0.945419	0.0470966	0.91859	0.947301	0.944818	0.936903
hsa-miR-182	0.997159	0.987434	1.02581	1.00347	0.0199483	0.902207	0.943356	1.02828	0.957948	0.0642912	0.970998	0.976834	0.898286	0.948706	0.0437622	0.973168	1.00251	1.00093	0.992203	0.0165037	0.953444	0.906121	0.889544	0.91637	0.0331599	0.82412	0.928863	1.01888	0.923956	0.0974745	0.881919	0.872687	0.88946	0.881355	0.00840086	0.988843	1.51481	1.35364	1.28577	0.269473	1.04632	1.12731	1.14003	1.10455	0.0508293	0.896374	0.919699	0.931743	0.915939
hsa-miR-182*	0.822361	0.981104	0.929582	0.911015	0.0809834	0.666139	0.745906	0.773253	0.728433	0.0556538	0.882989	0.917775	0.817456	0.87274	0.0509391	0.944416	0.937739	0.953461	0.945205	0.00789104	1.11506	1.12169	1.12108	1.11928	0.00366751	1	1.03081	1.00825	1.01302	0.0159471	1.18108	0.933644	0.931515	1.01541	0.143474	0.721902	1.00211	0.962263	0.895425	0.151591	0.728387	0.717538	0.720883	0.722269	0.00555567	0.597169	0.573954	0.592443	0.587855
hsa-miR-183	0.79854	0.941977	0.817929	0.852816	0.0778224	1.12827	0.944242	0.936023	1.00285	0.108701	0.900991	0.934406	0.957407	0.930935	0.0283679	0.952258	0.970373	0.987801	0.970144	0.0177728	1.00967	0.903782	1.0032	0.972218	0.0593555	0.922676	0.983881	0.968806	0.958454	0.0318887	0.896722	0.862213	0.839122	0.866019	0.0289882	0.694045	0.948423	0.981583	0.874684	0.157314	0.694211	0.696838	0.797061	0.72937	0.0586367	0.786739	0.88339	0.906396	0.858841
hsa-miR-184	0.915741	0.27424	0.737533	0.642505	0.33114	0.998777	0.910971	0.847153	0.918967	0.0761272	0.91929	0.808746	0.888095	0.872044	0.0569928	1.00052	0.953796	0.967369	0.973894	0.024034	0.997202	1.0234	0.938419	0.986342	0.0435208	1.0613	1.00618	1.04683	1.0381	0.028579	1.14088	1.21613	1.22658	1.19453	0.0467561	0.0444443	0.958244	0.884595	0.629094	0.507659	1.04583	1.09197	0.994788	1.0442	0.048614	0.903834	0.883943	0.935478	0.907752
hsa-miR-185	0.558743	0.635602	0.600973	0.598439	0.0384925	0.876175	0.842008	0.87804	0.865408	0.0202859	0.730301	0.719342	0.762116	0.737253	0.0222181	0.9439	0.938162	0.905025	0.929029	0.0209851	0.742733	0.762487	0.811211	0.772144	0.0352455	0.902213	0.989491	0.984678	0.958794	0.0490595	1.03593	0.983846	1.0006	1.00679	0.0265875	0.404448	0.17041	0.427616	0.334158	0.142283	0.99947	0.945516	0.985375	0.976787	0.0279835	0.964792	0.953299	1.01184	0.976644
hsa-miR-186	1.00284	1.19698	1.08965	1.09649	0.0972498	1.12399	1.00192	1.22532	1.11708	0.111861	1.0627	1.12933	1.04869	1.08024	0.0430891	1.08868	1.06393	1.05278	1.06846	0.0183727	0.976961	1.07589	1.03183	1.02823	0.0495641	0.991992	0.97851	0.989749	0.98675	0.00722379	0.800762	0.798658	1.04192	0.880448	0.139846	0.972361	0.877264	1.01842	0.956014	0.0719825	1.19703	1.20617	1.31554	1.23958	0.0659405	1.05	1.15332	1.11843	1.10725
hsa-miR-187	0.429474	1.1794	1.22463	0.9445	0.446598	1.00397	0.963604	1.07239	1.01332	0.0549908	1.0517	1.01366	1.13531	1.06689	0.0622319	1.01689	1.0397	1.09036	1.04898	0.0376046	0.962761	1.01561	1.04118	1.00652	0.0399938	1.03285	1.00421	1.05947	1.03218	0.0276381	0.873789	0.958374	0.985603	0.939255	0.058307	1.02011	1.0496	1.01405	1.02792	0.0190185	0.955633	0.873999	0.933355	0.920996	0.0421969	0.963027	0.982259	0.989291	0.978192
hsa-miR-188	1.20029	1.30099	1.21875	1.24001	0.0536145	1.22826	1.15613	1.11365	1.16601	0.0579374	1.21505	1.15584	1.18598	1.18562	0.0296095	1.02274	0.942946	1.00274	0.989476	0.0415188	1.16093	1.09467	1.12102	1.12554	0.0333596	1.066	1.09998	1.07211	1.07936	0.0181159	0.969018	0.948668	0.969198	0.962295	0.0118012	1.08897	1.04517	1.03142	1.05519	0.0300511	0.927712	0.904657	0.930851	0.921074	0.0143033	1.03448	1.00849	0.984428	1.00913
hsa-miR-189	1.30348	1.01687	0.299027	0.873127	0.517426	1.04448	1.19845	1.04652	1.09648	0.0883155	1.0694	0.973696	1.10261	1.04857	0.0669351	1.03509	1.11076	1.05758	1.06781	0.0388598	1.13538	1.0084	1.18636	1.11005	0.0916436	1.09176	1.04581	1.10058	1.07938	0.0294077	0.999798	0.993085	0.990921	0.994601	0.00462905	1.17873	1.17024	1.24906	1.19934	0.0432627	1.0543	1.09814	1.09774	1.08339	0.0251984	1.06419	1.01652	1.00093	1.02721
hsa-miR-18a	1.05654	1.02506	1.05731	1.0463	0.0184046	1.09031	0.770883	0.933526	0.931574	0.159724	0.95488	0.922426	0.841631	0.906312	0.0583186	0.928108	0.966063	0.97596	0.956711	0.0252601	1.07576	1.14811	1.03979	1.08789	0.0551678	1.04831	0.994552	0.97843	1.0071	0.0365916	1.46561	1.31569	1.22945	1.33691	0.119503	1.15908	1.02273	1.25809	1.14663	0.118171	0.935171	0.972922	0.968911	0.959001	0.0207346	1.14141	1.06575	1.13841	1.11519
hsa-miR-18a*	0.816247	0.845981	0.910781	0.85767	0.0483386	0.850905	0.63772	0.737583	0.742069	0.106663	0.992305	0.959178	0.245662	0.732381	0.421837	1.01799	1.0036	0.978088	0.999892	0.0202064	0.999041	0.994996	0.968768	0.987602	0.0164355	1.07601	1.03635	1.09366	1.06867	0.0293489	0.911171	0.926736	0.883787	0.907232	0.0217439	0.9013	0.888469	0.970901	0.920223	0.0443543	0.831441	0.91531	0.989018	0.911923	0.078843	1.01421	1.02322	0.98713	1.00819
hsa-miR-18b	1.06585	1.01257	1.01862	1.03234	0.0291713	0.876266	1.03535	0.988287	0.966636	0.0817238	0.862286	0.861371	0.845243	0.8563	0.00958647	0.863956	0.862047	0.893905	0.873303	0.0178674	1.0743	1.01725	0.996795	1.02945	0.0401662	0.987327	1.01051	0.980336	0.992724	0.0157936	1.21595	1.20277	1.25462	1.22445	0.0269517	1.11594	1.13513	0.715804	0.988958	0.236753	1.00642	1.07027	1.06092	1.04587	0.0344791	1.09998	1.12352	1.00812	1.07721
hsa-miR-190	0.823049	0.857222	0.900547	0.860273	0.038839	0.920759	0.954508	0.939578	0.938282	0.0169118	0.948078	0.970596	1.00308	0.973916	0.0276487	1.09338	0.960679	1.05054	1.03486	0.0677237	0.93479	0.882021	0.935163	0.917325	0.0305743	1.00621	0.991741	0.9519	0.983284	0.028126	0.847828	0.849292	0.923224	0.873448	0.0431137	1.00343	0.984736	0.980304	0.989491	0.0122759	0.934726	0.930471	0.984451	0.949882	0.0300123	1.05193	1.02484	1.02349	1.03342
hsa-miR-191	1.27691	1.26521	1.22392	1.25535	0.0278353	0.957851	0.993575	1.04331	0.998245	0.0429196	1.06538	1.00813	0.995176	1.02289	0.037356	1.01354	1.02764	1.06132	1.03416	0.0245507	1.03056	0.996202	1.00455	1.01044	0.0179217	1.01119	1.04528	1.05265	1.03638	0.0221157	1.19868	1.25132	1.23078	1.22693	0.0265299	0.993345	1.18783	1.23467	1.13861	0.127968	1.17554	1.09895	1.17273	1.14907	0.0434283	1.00694	1.02935	0.972823	1.00304
hsa-miR-191*	1.12628	0.395424	1.0556	0.859101	0.403109	0.988965	1.02288	0.978388	0.996744	0.0232433	1.03025	0.972238	0.9555	0.985996	0.0392281	0.923262	1.00727	0.965575	0.96537	0.0420063	1.00736	1.01296	0.972962	0.997759	0.0216568	0.930495	0.952356	0.993093	0.958648	0.0317696	0.974816	1.00856	0.949833	0.977735	0.0294704	0.969969	1.01832	0.954905	0.981066	0.0331332	1.23716	1.30088	1.14545	1.22783	0.0781372	1.05565	1.05836	1.04784	1.05395
hsa-miR-192	0.91075	1.01588	0.875786	0.934137	0.072914	1.03958	1.08413	1.03969	1.05447	0.0256866	1.07349	0.976888	1.10403	1.05147	0.0663677	1.04008	1.01629	1.04773	1.0347	0.016398	0.860557	0.898852	0.900869	0.886759	0.0227145	1.04409	0.938984	0.945244	0.976107	0.0589607	0.853945	0.941383	0.965589	0.920306	0.0587309	0.610799	0.641856	0.655035	0.635897	0.0227125	0.872987	0.875689	0.894021	0.880899	0.011444	0.866101	0.795832	0.747583	0.803172
hsa-miR-193a	1.16179	1.38415	1.19908	1.24834	0.119085	1.01851	1.10727	1.01431	1.0467	0.0525009	1.14933	1.1781	1.2336	1.18701	0.0428335	0.925751	0.929832	0.925709	0.927098	0.00236862	1.02382	1.03359	0.995267	1.01756	0.0199142	1.06564	1.07851	1.1016	1.08192	0.0182233	1.38134	1.33598	1.33827	1.35186	0.0255504	0.576562	0.550111	1.00805	0.711573	0.257094	1.29622	1.13679	1.12142	1.18481	0.0967896	0.884674	0.943081	0.908972	0.912243
hsa-miR-193b	1.311	1.13737	1.19033	1.2129	0.0889876	1.13006	1.12971	1.03823	1.09933	0.052919	1.07099	1.11785	1.02649	1.07178	0.0456813	0.82952	0.899885	0.893744	0.874383	0.0389738	1.01035	0.963006	0.996641	0.989999	0.0243611	1.00738	1.00624	0.986831	1.00015	0.0115495	1.11425	1.27008	1.26196	1.21543	0.0877196	0.704805	0.671468	1.05063	0.808967	0.209948	1.0002	1.13994	1.16448	1.10154	0.0886162	0.997212	1.01866	0.995741	1.00387
hsa-miR-194	1.32063	1.12829	1.18619	1.2117	0.0986758	1.04214	1.03051	1.03767	1.03678	0.00586815	0.930869	0.998519	1.0398	0.989728	0.0549932	0.996903	0.926323	0.945422	0.956216	0.0365069	0.953213	0.879336	1.01748	0.950008	0.0691255	0.905554	0.891974	0.899799	0.899109	0.00681647	0.71387	0.791003	0.700014	0.734962	0.0490244	1.00666	0.98971	0.793964	0.930112	0.118212	1.06676	0.94937	1.06262	1.02625	0.0666127	1.13058	1.04196	1.04154	1.07136
hsa-miR-194.1	1.04863	1.04734	1.13174	1.07591	0.0483615	1.03356	1.0986	0.118394	0.750188	0.548115	1.00944	1.02015	0.985692	1.0051	0.0176356	0.997166	1.02439	1.01321	1.01159	0.0136842	1.00299	0.968064	0.938145	0.969734	0.0324564	1.02659	1.01189	0.967027	1.00184	0.0310279	0.963625	0.966619	0.909063	0.946436	0.0324002	1.11764	1.10867	1.1931	1.13981	0.0463699	0.923693	1.00624	1.04384	0.991258	0.0614588	1.08404	1.12673	1.09049	1.10042
hsa-miR-195	0.815906	0.696145	0.673015	0.728355	0.076698	1.01255	0.925864	1.10196	1.01346	0.0880535	0.954083	0.997849	0.980314	0.977415	0.0220266	1.01466	1.03846	1.10937	1.05416	0.0492687	1.25999	0.986866	1.10925	1.1187	0.136808	0.998337	1.00979	1.0311	1.01308	0.0166264	1.1223	0.975528	1.05251	1.05011	0.0734153	1.02587	1.07858	1.11408	1.07284	0.0443873	0.99454	0.97851	0.985335	0.986128	0.00804406	1.17984	1.08688	1.05797	1.10823
hsa-miR-196a	1.08744	0.927202	1.01793	1.01086	0.0803546	0.971291	0.907772	0.904823	0.927962	0.0375527	0.951818	0.918963	0.0133269	0.628036	0.532607	1.03098	1.02082	1.13433	1.06204	0.0628076	0.980879	1.05255	0.993664	1.00903	0.0382289	1.01751	1.07956	1.0881	1.06172	0.0385276	0.97043	1.00516	1.12612	1.0339	0.0817297	1.13583	1.2556	1.40072	1.26405	0.132646	0.915646	0.862122	1.00586	0.927876	0.0726444	0.857912	0.945631	0.911034	0.904859
hsa-miR-196a.1	1.21332	1.07515	1.23908	1.17585	0.0881564	0.959616	0.910485	0.953155	0.941085	0.026697	0.927102	0.98634	0.997915	0.970452	0.0379862	0.978692	0.95135	0.975256	0.968433	0.0148937	1.00202	0.984392	1.02971	1.00537	0.0228425	0.984171	0.926644	1.00732	0.972712	0.0415416	0.982023	1.01403	1.01352	1.00319	0.0183338	1.05242	0.998942	1.09688	1.04942	0.04904	0.970748	0.861897	0.869257	0.900634	0.0608315	0.81886	0.848955	0.866906	0.844907
hsa-miR-196b	1.64468	1.34411	1.561	1.5166	0.155123	0.835148	0.983895	1.05534	0.958128	0.112335	0.92926	0.915207	0.910461	0.91831	0.00977582	1.00332	0.996087	1.01342	1.00428	0.00870433	0.899038	0.98762	0.961693	0.94945	0.0455424	1.10581	1.05267	1.08234	1.08027	0.0266287	1.00745	1.06	1.06043	1.04263	0.0304627	0.990493	0.934675	0.988667	0.971278	0.0317127	0.75983	0.771387	0.777735	0.769651	0.00907758	1.07588	1.01575	1.06819	1.05327
hsa-miR-197	0.859222	0.953531	0.799711	0.870821	0.077563	1.00118	1.11145	1.0353	1.04931	0.0564517	0.984933	0.98704	1.13229	1.03476	0.0844773	0.907401	0.920717	0.852432	0.893517	0.0361979	1.01875	1.10832	1.09021	1.07242	0.0473599	0.928667	0.943984	0.977331	0.949994	0.0248826	1.0478	1.18427	1.06685	1.09964	0.0739092	0.971029	1.04293	0.961139	0.9917	0.0446433	0.964077	0.986481	1.00645	0.98567	0.0211989	0.875385	0.838594	0.878561	0.86418
hsa-miR-198	1.02628	1.21875	0.764134	1.00305	0.228198	0.94112	1.13803	1.03454	1.0379	0.0984971	1.08661	1.02722	1.12782	1.08055	0.0505727	0.996657	1.05211	1.09287	1.04721	0.0482928	1.02726	0.963306	0.96078	0.983782	0.0376757	0.999665	1.00654	0.992819	0.999674	0.00685977	0.891864	0.944837	0.880413	0.905704	0.0343697	0.910897	0.924178	0.988055	0.941043	0.0412516	0.935352	0.898155	0.926135	0.919881	0.0193713	0.837236	0.824063	0.798622	0.819974
hsa-miR-199a	1.02862	0.913088	1.01561	0.985773	0.0632812	1.13165	0.990899	1.0752	1.06592	0.0708338	0.94903	0.96798	1.01438	0.977129	0.0336207	1.0356	1.06454	1.03756	1.0459	0.0161776	0.991056	1.0395	0.980069	1.00354	0.0316243	0.930974	0.971167	0.942913	0.948351	0.0206408	1.00447	1.04734	1.1052	1.05234	0.0505501	0.989274	0.749715	0.481792	0.740261	0.253873	0.903626	0.962278	0.915021	0.926975	0.0310998	0.982999	0.967446	0.965861	0.972102
hsa-miR-199a.1	0.925105	0.958743	0.974593	0.952814	0.0252712	1.07472	0.929486	1.05666	1.02029	0.0791537	0.859886	0.889318	0.857726	0.868977	0.0176491	0.978107	1.00275	1.0191	0.999985	0.0206343	1.08581	1.04478	1.00867	1.04642	0.0385947	1.07831	1.0426	1.01079	1.0439	0.0337804	1.19743	1.02739	0.978276	1.0677	0.115002	0.985535	0.990223	0.992576	0.989445	0.00358404	0.724073	0.835658	0.870667	0.810132	0.0765579	1.02616	1.04498	1.00583	1.02566
hsa-miR-199a*	0.947178	0.800089	1.01518	0.920815	0.109941	0.934065	0.983852	0.980952	0.96629	0.0279454	1.04512	0.979835	1.00099	1.00865	0.033309	1.00334	0.979181	1.0101	0.997542	0.0162563	0.962502	0.989372	1.01547	0.989116	0.0264862	0.996343	1.02681	1.03322	1.01879	0.0197045	0.922656	0.981512	0.990284	0.964817	0.0367755	1.04623	1.17115	1.19592	1.13777	0.080235	1.35039	1.30691	1.42083	1.35937	0.0574872	1.05169	1.05437	1.19734	1.10114
hsa-miR-199a*.1	0.364616	1.09945	1.53881	1.00096	0.59326	1.0114	0.931784	0.977984	0.973724	0.039981	0.963309	0.969456	0.951618	0.961461	0.00906134	0.964162	0.881316	0.947529	0.931003	0.043826	1.13306	1.08262	1.09965	1.10511	0.0256613	1.14746	1.19731	1.06367	1.13615	0.0675355	1.04471	1.06972	0.997902	1.03744	0.0364547	1.15051	1.04212	0.880519	1.02438	0.135867	1.04337	1.16057	1.10117	1.1017	0.0586037	1.07411	1.09659	1.07588	1.0822
hsa-miR-199b	1.0739	1.05272	1.08373	1.07012	0.0158491	0.966245	1.03	1.07353	1.02326	0.053959	0.909595	0.813304	0.945901	0.8896	0.0685224	1.03291	1.05584	1.06437	1.05104	0.0162681	1.03229	0.975918	1.04069	1.0163	0.0352219	0.990255	1.04465	1.02915	1.02135	0.0280252	0.965072	0.936936	0.898669	0.933559	0.0333299	1.08299	0.818585	0.923522	0.9417	0.133139	0.723825	0.832853	0.81388	0.790186	0.0582481	1.05363	0.951826	0.988245	0.997902
hsa-miR-19a	0.852847	0.865641	0.916334	0.878274	0.0335759	1.08304	0.972766	0.930317	0.995375	0.0788322	1.04337	0.995254	1.09031	1.04298	0.0475292	1.09031	1.11853	1.13333	1.11406	0.0218532	1.0896	0.956803	1.03133	1.02591	0.0665665	0.971307	1.04344	0.982908	0.999219	0.0387357	1.03171	1.01267	1.00898	1.01779	0.0122004	1.00575	0.989406	1.01622	1.00379	0.0135156	1.01071	1.1447	1.05084	1.06875	0.0687707	1.25337	1.09391	0.99268	1.11332
hsa-miR-19b	1.05773	0.99973	1.05417	1.03721	0.0325074	1.07761	1.12289	1.05791	1.08613	0.0333188	1.00484	0.990789	0.99165	0.995761	0.00787699	1.14039	1.11126	1.13799	1.12988	0.0161693	1.02789	1.01917	1.04374	1.03027	0.0124585	0.967946	1.01031	1.02386	1.0007	0.0291659	1.00384	0.987332	1.04027	1.01048	0.0270866	0.994253	0.957087	0.954583	0.968641	0.022216	1.13817	1.17494	1.15435	1.15582	0.0184287	1.07933	0.985567	0.985257	1.01672
hsa-miR-19b.1	1.02115	0.911693	0.986708	0.973184	0.0559678	0.966268	1.04367	0.859328	0.956422	0.0925648	0.919146	0.923093	0.905592	0.915944	0.00917955	1.10904	1.10976	1.1189	1.11257	0.00549923	1.00442	0.986308	1.04047	1.0104	0.0275731	0.997474	0.994241	0.955071	0.982262	0.0236037	0.907796	0.946193	0.860149	0.904713	0.0431049	1.05389	1.07501	1.03118	1.05336	0.0219209	1.0186	1.12715	1.04313	1.06296	0.0569265	1.07857	1.07101	1.05555	1.06838
hsa-miR-200a	1.15578	1.11983	1.24283	1.17281	0.0632469	1.13818	1.20264	1.09773	1.14618	0.0529105	1.19231	1.26783	1.18325	1.21446	0.0464382	1.03953	1.00683	1.06312	1.03649	0.0282664	1.12269	1.15546	1.03189	1.10335	0.0640163	1.07405	1.02684	1.08118	1.06069	0.0295336	0.708556	0.781724	0.719546	0.736608	0.0394556	1.20896	1.30959	0.974599	1.16438	0.171886	1.12477	1.04553	1.01887	1.06306	0.0550809	1.07575	1.06955	0.964271	1.03652
hsa-miR-200a*	1.0801	1.07804	1.09488	1.08434	0.00918986	1.05746	1.06061	1.03717	1.05175	0.0127235	1.0634	0.270853	1.00862	0.78096	0.442615	0.954223	0.914634	0.914851	0.927903	0.0227945	1.04797	1.00008	0.999319	1.01579	0.0278702	0.996584	1.00503	1.00383	1.00181	0.0045695	1.22873	1.20876	1.13609	1.19119	0.0487572	0.941559	0.92704	0.885889	0.918162	0.0288769	1.00314	1.07159	1.1111	1.06194	0.0546241	1.10677	1.14503	1.0886	1.11347
hsa-miR-200b	1.00941	1.03101	0.903051	0.981158	0.0684996	0.954721	0.976494	0.958191	0.963135	0.0116985	0.973712	1.00331	0.999247	0.992089	0.0160446	0.989959	0.989559	0.879252	0.952923	0.0638016	1.06511	1.04316	0.974185	1.02748	0.0474447	0.942103	1.01046	0.994052	0.982205	0.035686	0.70037	0.560695	0.57743	0.612832	0.0762707	0.792125	0.906016	0.808281	0.835474	0.0616226	0.914886	0.886427	0.815605	0.872306	0.0511245	1.00219	1.02669	1.00802	1.0123
hsa-miR-200c	1.20082	1.3995	1.15324	1.25119	0.130626	1.21155	1.05354	1.08204	1.11571	0.0842151	1.01209	1.07434	1.04504	1.04383	0.0311432	0.912787	0.869054	0.916045	0.899295	0.0262402	1.08794	1.00765	1.00473	1.03344	0.0472223	1.01221	1.00441	1.00181	1.00614	0.0054129	0.676757	0.640872	0.518942	0.612191	0.0827246	1.00389	1.011	1.07385	1.02958	0.0385061	0.95512	0.886507	0.933541	0.925056	0.0350847	1.16617	1.23328	1.13506	1.17817
hsa-miR-202	0.958775	0.991945	0.98668	0.979134	0.0178262	0.936683	0.922464	1.00481	0.954654	0.0440185	1.06797	0.947667	0.962203	0.992614	0.0656649	1.04257	0.915925	1.00959	0.989363	0.0657019	1.15824	1.30601	1.19613	1.22013	0.0767516	1.11929	1.07131	1.10214	1.09758	0.0243165	1.02354	0.994238	0.95181	0.989863	0.0360655	1.02755	1.22642	1.1191	1.12435	0.0995388	0.986253	0.910466	0.972367	0.956362	0.040349	0.945614	0.978498	0.929642	0.951251
hsa-miR-202*	1.4722	1.3	1.29205	1.35475	0.101794	1.08068	1.08458	0.995185	1.05348	0.0505237	1.2425	1.25955	1.13999	1.21401	0.0646719	1.09584	1.09012	1.02067	1.06888	0.0418474	1.11015	0.95223	0.802689	0.955022	0.153749	0.944789	0.95792	1.00016	0.967623	0.0289335	1.30512	1.15889	1.0819	1.18197	0.113389	0.858305	0.888442	0.955801	0.90085	0.0499184	0.906689	1.0161	0.978146	0.966977	0.0555519	0.877091	0.920916	0.995849	0.931285
hsa-miR-203	1.09009	1.25932	1.1337	1.16104	0.0878652	1.05099	1.0091	1.11296	1.05768	0.0522501	1.15762	1.18524	1.14186	1.16157	0.0219586	0.905645	0.929635	0.982984	0.939421	0.0395874	0.91916	0.952294	0.911585	0.92768	0.0216505	0.983312	0.967336	0.97777	0.976139	0.00811174	0.838339	0.93136	0.842793	0.870831	0.0524674	1.18849	1.1276	1.05999	1.12536	0.0642805	0.982539	0.969756	0.966596	0.972964	0.00844171	0.787203	0.967561	0.830561	0.861775
hsa-miR-204	1.39204	1.21979	1.23845	1.28343	0.094526	1.15549	1.20561	1.30764	1.22291	0.0775364	1.28976	1.13805	1.07676	1.16819	0.109654	1.04902	1.00438	1.00094	1.01811	0.0268247	1.16387	1.08611	1.07363	1.10787	0.0488984	1.11107	0.993777	1.04065	1.0485	0.059038	0.99488	1.06306	0.864539	0.97416	0.10087	1.15946	1.06047	1.2005	1.14014	0.0719888	1.02341	1.00864	1.07356	1.0352	0.0340269	1.02758	1.06364	1.11031	1.06718
hsa-miR-205	1.2789	1.26217	1.21194	1.251	0.0348476	1.03317	1.13877	1.05162	1.07452	0.0563983	1.05678	1.16504	1.20503	1.14229	0.0767014	1.02432	1.04734	1.0447	1.03879	0.0125972	0.996498	0.962327	0.975285	0.978037	0.0172512	1.02963	1.11034	0.970305	1.03676	0.0702913	1.00512	0.947445	0.851341	0.934635	0.0776859	1.07313	1.0237	1.03817	1.045	0.0254135	0.86247	0.803316	0.913981	0.859922	0.0553762	0.854473	0.964103	0.916035	0.911537
hsa-miR-206	1.16924	1.07813	1.17941	1.14226	0.0557736	0.987448	1.08642	1.04938	1.04108	0.0500042	1.07511	0.937896	1.01969	1.0109	0.0690295	0.879257	0.868392	0.854547	0.867399	0.012385	1.02551	1.1391	1.14161	1.10207	0.0663168	1.02893	1.04573	1.05915	1.0446	0.0151447	1.30368	1.35111	1.18049	1.27843	0.0880705	1.02001	1.06893	0.774876	0.954604	0.157559	0.889936	0.959164	0.957581	0.935561	0.0395198	0.993203	1.00405	1.02257	1.00661
hsa-miR-208	0.918237	0.877967	0.945887	0.91403	0.034155	0.908345	0.830396	0.850494	0.863078	0.0404696	0.993292	0.95233	0.968979	0.971534	0.0205997	0.954169	0.980668	1.01552	0.983452	0.0307695	0.982598	1.06089	1.03863	1.02737	0.0403422	0.946559	0.982859	0.995636	0.975018	0.025461	0.991618	1.1675	1.04844	1.06919	0.0897568	0.960623	1.0963	1.0293	1.02874	0.067841	0.999529	1.00497	0.991687	0.998728	0.00667663	0.867402	0.956702	1.00377	0.942623
hsa-miR-20a	1.23935	1.01012	1.12679	1.12542	0.114623	1.002	1.0057	1.03889	1.01553	0.020318	1.00281	1.09389	1.10894	1.06855	0.0574272	1.02683	0.975051	0.991364	0.997749	0.0264733	0.998316	0.990018	0.938123	0.975485	0.0326219	1.04259	0.989693	1.01864	1.01697	0.026486	0.774864	0.852887	0.825827	0.817859	0.039617	1.04817	1.08433	0.98707	1.03986	0.0491605	0.985108	0.972285	1.00607	0.98782	0.0170536	1.00941	1.11161	1.00732	1.04278
hsa-miR-20b	1.02111	0.842301	1.1062	0.989868	0.134692	1.03228	1.06561	0.980043	1.02598	0.0431299	0.963217	0.846988	0.907191	0.905798	0.058127	0.855489	0.951238	0.97936	0.928696	0.0649395	0.997498	1.01053	0.955105	0.987711	0.02898	0.93143	1.03505	0.948075	0.971518	0.0556459	0.804369	0.93681	1.01214	0.917772	0.105184	1.27242	1.11014	1.0855	1.15602	0.101554	0.904422	0.799971	0.837827	0.847407	0.0528803	1.00725	1.00551	1.1158	1.04285
hsa-miR-21	0.984602	0.975889	0.89168	0.950724	0.0513185	1.06609	1.03594	0.996879	1.03297	0.0347028	0.997191	1.0955	0.978657	1.02378	0.0627956	0.913471	0.9568	0.948862	0.939711	0.0230684	1.00168	0.915361	0.910956	0.942667	0.0511579	1.05163	1.01717	0.970847	1.01322	0.0405375	0.752966	0.891393	0.878224	0.840861	0.0764036	1.04152	1.01059	1.01293	1.02168	0.0172219	1.03751	0.977521	0.993933	1.00299	0.0310005	0.990587	1.02973	1.02504	1.01512
hsa-miR-210	0.971383	0.917394	0.984388	0.957722	0.0355251	0.833084	0.934823	0.896722	0.88821	0.0514005	0.995212	0.98582	0.985623	0.988885	0.0054801	0.872831	0.95996	0.912334	0.915042	0.0436273	0.893867	1.00507	1.00699	0.968642	0.0647639	1.08738	1.01714	1.00436	1.0363	0.0447016	1.19783	1.389	1.20441	1.26375	0.108525	1.16186	1.07415	1.29575	1.17725	0.111601	1.2109	1.23953	1.20621	1.21888	0.018038	0.901729	1.0335	0.953271	0.962833
hsa-miR-211	0.940854	1.08261	0.94528	0.98958	0.0805934	0.965745	0.883622	0.971275	0.940214	0.0490878	0.894284	0.869287	0.897316	0.886962	0.0153826	0.999516	0.973961	0.984481	0.985986	0.012844	1.00894	0.994926	0.993015	0.998962	0.00869782	1.09713	1.01782	1.00634	1.04043	0.0494358	1.04774	1.20176	1.07078	1.10676	0.0830751	0.0951386	0.980712	0.974503	0.683451	0.509503	1.11148	1.01204	0.970118	1.03121	0.0726066	1.16784	1.10063	1.04801	1.10549
hsa-miR-212	0.77457	0.864731	0.229633	0.622978	0.343617	0.990565	0.984181	0.994914	0.989887	0.00539872	1.02647	1.01774	1.08742	1.04388	0.0379626	1.03362	0.994037	0.975752	1.00114	0.0295823	1.11916	1.01992	1.05495	1.06468	0.0503311	0.963913	0.967553	1.00153	0.977664	0.0207448	0.954538	0.978582	1.01188	0.981666	0.0287936	1.13214	1.20042	1.17908	1.17055	0.0349278	1.16287	1.13817	1.08011	1.12705	0.0424834	1.13202	0.995706	0.933673	1.02047
hsa-miR-213	1.14048	1.18046	1.29873	1.20656	0.08229	0.954547	1.06726	0.999777	1.0072	0.0567233	1.04581	1.05781	1.02482	1.04281	0.0166997	1.04423	1.00673	0.986794	1.01258	0.029159	0.873478	0.984691	0.854039	0.904069	0.0704938	1.03212	1.01431	0.978846	1.00843	0.0271217	0.876424	1.03153	1.078	0.995317	0.105553	0.99024	0.988224	0.97021	0.982891	0.011028	1.04435	1.13539	1.00995	1.06323	0.0648156	0.861343	0.867706	0.976706	0.901919
hsa-miR-214	0.667926	0.598047	0.707327	0.657767	0.055344	1.06708	1.07219	1.15565	1.09831	0.0497253	0.946994	0.943266	1.00973	0.966663	0.0373437	1.13762	1.14203	1.12614	1.13526	0.00820403	1.11502	1.25069	1.17665	1.18079	0.0679309	1.2851	1.18806	1.15069	1.20795	0.0693791	1.29852	1.38699	1.22311	1.30288	0.0820254	1.00263	0.850268	1.1402	0.997698	0.145027	1.10436	1.12163	1.19557	1.14052	0.0484507	1.23627	1.32515	1.27365	1.27836
hsa-miR-215	0.680451	0.63652	0.220088	0.512353	0.25406	0.923955	0.863764	0.822996	0.870238	0.0507899	0.912288	0.876432	0.930284	0.906335	0.0274151	1.19916	1.22006	1.15779	1.19234	0.0316879	0.831626	0.935272	0.914986	0.893962	0.0549284	0.998535	1.05502	0.941404	0.99832	0.0568086	1.16991	1.13758	1.08517	1.13089	0.0427642	0.440946	0.727185	0.802905	0.657012	0.190911	0.823942	0.896743	0.870465	0.863717	0.0368668	0.917005	0.870311	0.952009	0.913109
hsa-miR-216	0.880592	0.321585	0.903684	0.701954	0.329612	1.00013	1.00188	1.0236	1.00854	0.0130718	0.980198	0.968934	1.03864	0.995926	0.037422	0.946493	0.945419	0.971212	0.954374	0.0145913	0.925006	0.81402	0.873399	0.870808	0.0555383	0.989096	0.929387	0.914067	0.944183	0.0396425	1.0067	1.03134	1.00313	1.01372	0.0153593	0.998284	0.990626	1.00407	0.99766	0.00674298	1.0641	0.985394	1.03745	1.02898	0.0400326	0.995105	1.03244	0.962488	0.996677
hsa-miR-217	1.01982	1.02364	0.816108	0.953191	0.118733	1.04137	0.994296	1.06645	1.03404	0.036632	1.01829	1.14589	0.998973	1.05438	0.0798355	0.986527	0.971925	0.919725	0.959392	0.0351204	1.00547	1.03332	0.89182	0.976871	0.0749615	0.990295	0.979189	1.0429	1.00413	0.034031	0.80251	0.857231	0.727623	0.795788	0.0650651	0.916532	0.938852	0.859372	0.904919	0.0409929	1.14382	1.26348	1.24414	1.21715	0.0642324	1.05853	1.04081	0.984789	1.02804
hsa-miR-218	0.986773	1.00518	1.00656	0.999505	0.0110477	0.975569	1.01046	0.904079	0.96337	0.0542308	0.988849	1.0137	0.985162	0.995902	0.0155192	1.038	0.942007	0.92075	0.96692	0.0624706	1.08133	0.995646	1.05109	1.04269	0.043455	0.869723	0.939753	0.956794	0.92209	0.0461443	1.04546	1.07281	0.988123	1.03547	0.0432204	1.02229	0.889789	1.01791	0.976664	0.0752681	1.02251	0.996851	1.00846	1.00928	0.0128485	0.908256	0.905672	0.850148	0.888025
hsa-miR-218.1	0.856112	0.903241	0.987408	0.915587	0.0665131	1.03373	0.227231	0.980433	0.747132	0.451035	0.875703	0.85148	0.883766	0.870317	0.0168035	0.999258	0.99309	0.988321	0.993556	0.00548353	0.95799	1.04089	0.968061	0.988981	0.0452381	1.05228	1.00662	1.00937	1.02276	0.0256083	0.985269	1.00661	0.910599	0.967492	0.0504131	0.901671	0.799086	0.993834	0.898197	0.0974206	0.889971	0.868109	0.855238	0.871106	0.0175594	0.833827	0.871143	0.823669	0.84288
hsa-miR-219	1.06398	1.17593	1.20658	1.14883	0.0750643	1.02414	0.992432	1.03479	1.01712	0.0220357	1.10841	1.11875	1.11969	1.11562	0.00625697	0.99119	1.05922	1.00052	1.01697	0.0368784	0.995927	0.950194	0.909319	0.951813	0.0433268	1.07959	1.03936	0.996174	1.03837	0.0417172	0.908887	1.01753	1.01654	0.980983	0.0624385	0.975686	0.816132	1.03555	0.942457	0.113422	1.12003	1.11767	1.24146	1.15972	0.0708002	1.07677	1.05586	1.04281	1.05848
hsa-miR-219.1	1.03025	0.255661	1.03408	0.773328	0.448317	0.993453	1.03456	0.209575	0.745862	0.464892	1.13792	1.09867	1.05088	1.09583	0.0435899	0.842811	0.991234	0.939566	0.924537	0.0753441	1.02722	0.993163	0.996442	1.00561	0.01879	0.988562	1.00379	1.0862	1.02618	0.0525294	0.943512	0.967058	0.875181	0.928584	0.0477231	1.02846	1.02436	0.989112	1.01398	0.0216309	0.921604	0.877561	0.992628	0.930598	0.0580585	0.915653	1.01409	1.06331	0.997683
hsa-miR-22	1.17092	1.07709	1.24337	1.16379	0.0833705	0.952698	0.956632	0.974159	0.961163	0.0114255	1.01002	1.01313	0.975289	0.99948	0.0210075	0.721055	0.771864	0.782128	0.758349	0.0327027	0.944484	1.02421	1.03061	0.999769	0.0479852	1.07099	0.98476	0.972017	1.00925	0.0538404	1.1212	1.12999	1.25931	1.17017	0.0773254	0.986474	0.0625521	0.923821	0.657616	0.516292	1.14264	1.20123	1.1949	1.17959	0.0321545	0.985285	0.998272	1.03173	1.0051
hsa-miR-220	0.985168	1.17913	0.836944	1.00041	0.171601	0.929403	0.976815	0.927119	0.944446	0.0280558	0.888372	1.04861	0.984886	0.973955	0.0806749	0.88237	0.935827	0.946239	0.921479	0.0342671	0.882921	0.832736	0.856105	0.857254	0.0251123	0.994669	0.958378	0.96334	0.972129	0.0196776	1.00626	0.829462	0.792173	0.875966	0.11437	0.932245	0.987931	0.941521	0.953899	0.0298354	0.906139	0.936292	0.959331	0.933921	0.0266754	1.01987	1.0935	1.10071	1.07136
hsa-miR-221	0.217292	1.03466	1.01908	0.757009	0.467474	1.10315	1.08743	1.08092	1.0905	0.0114295	0.960214	0.978196	0.994788	0.977733	0.0172915	1.11497	1.04025	1.00671	1.05398	0.0554224	1.03419	1.09153	1.12552	1.08375	0.0461599	1.08184	1.02953	1.06566	1.05901	0.0267807	1.20832	1.35023	1.28536	1.2813	0.0710448	1.32129	1.47666	1.349	1.38232	0.0828684	1.02675	1.05682	1.07168	1.05175	0.0228918	1.0351	1.06678	1.05271	1.05153
hsa-miR-222	1.02762	1.02618	0.941151	0.998317	0.0495126	1.05265	0.903194	0.841426	0.932423	0.108603	0.991206	0.879759	0.903215	0.924726	0.0587551	1.02596	1.00055	1.01231	1.01294	0.0127173	1.08966	1.15503	1.07132	1.10534	0.0440046	1.00706	1.00667	0.999455	1.00439	0.00428068	1.2122	1.08704	1.21016	1.1698	0.0716763	1.34853	1.08942	1.13997	1.19264	0.13735	0.862738	0.921346	0.916166	0.900083	0.032446	1.0287	1.03909	1.03433	1.03404
hsa-miR-223	1.36838	1.15137	0.417774	0.979176	0.498149	0.992539	1.13318	1.02202	1.04924	0.0741684	1.01305	1.00123	1.06213	1.02547	0.0322961	1.13872	1.15801	1.15025	1.14899	0.00970559	1.05898	1.05838	1.1306	1.08265	0.0415275	1.05135	1.12533	1.09346	1.09005	0.037111	1.12694	1.19427	1.29068	1.20397	0.0823	1.00951	1.21259	1.221	1.1477	0.119751	1.2504	1.23053	1.33011	1.27035	0.0527	0.937392	0.985818	1.0092	0.977471
hsa-miR-224	0.970184	0.943682	0.871495	0.928453	0.0510762	0.892719	1.10838	0.961783	0.987629	0.110131	1.02635	1.12481	0.997946	1.0497	0.0665769	0.905667	0.921897	0.879041	0.902202	0.0216371	0.963531	0.87783	0.905639	0.915667	0.043722	1.0214	0.993334	1.00055	1.00509	0.0145762	1.06334	1.07079	1.0887	1.07428	0.0130378	1.2409	1.22093	1.2126	1.22481	0.0145459	0.966332	0.994361	0.907145	0.955946	0.0445262	1.08333	1.00282	1.03712	1.04109
hsa-miR-23a	1.05114	1.00342	1.01433	1.02296	0.0250057	0.998002	1.01212	1.02532	1.01182	0.0136638	1.03051	1.04742	1.08023	1.05272	0.0252802	0.940603	0.968899	1.00864	0.972713	0.0341764	0.813741	0.823431	0.889565	0.842246	0.0412649	0.979705	0.965672	0.962097	0.969158	0.00930724	0.90635	0.788311	0.99102	0.895227	0.101811	0.968391	0.984049	0.939173	0.963871	0.0227768	0.87981	0.990436	0.884755	0.918334	0.0624911	0.792371	0.900862	0.862739	0.851991
hsa-miR-23b	0.947214	0.96981	0.923866	0.946963	0.0229732	0.874855	0.918622	1.00443	0.932634	0.0659124	0.925352	0.975945	1.03742	0.979573	0.0561235	0.928952	0.932916	0.95165	0.937839	0.0121233	1.23913	1.061	1.12593	1.14202	0.0901442	0.956599	1.02741	1.02503	1.00302	0.0402154	0.779191	0.732359	0.795415	0.768988	0.0327423	1.09475	1.12264	1.03239	1.08326	0.0462064	1.01198	1.0848	1.07988	1.05889	0.0406999	0.802887	0.792557	0.789172	0.794872
hsa-miR-24	0.731619	0.757782	0.748753	0.746051	0.013289	0.941052	1.02724	1.04446	1.00425	0.0554045	0.977342	1.04283	0.981454	1.00054	0.0366775	0.910381	0.888535	0.933909	0.910942	0.0226924	0.910617	1.06488	1.05084	1.00878	0.0852979	1.0131	0.993476	0.985598	0.997392	0.014163	1.40221	1.49039	1.62575	1.50612	0.112597	0.826499	0.983429	0.974057	0.927995	0.0880229	1.11952	1.10755	1.13099	1.11936	0.0117242	0.968855	1.12657	1.11063	1.06869
hsa-miR-24.1	1.18236	1.25389	1.1936	1.20995	0.0384644	1.13899	1.23623	1.08072	1.15198	0.0785653	0.944343	0.985228	0.953776	0.961116	0.0214079	0.964651	0.97699	0.889966	0.943869	0.0470872	1.13125	1.05572	1.11246	1.09981	0.0393241	1.10317	1.10854	1.11752	1.10974	0.00724955	1.40174	1.28568	1.19167	1.29303	0.105228	0.757371	0.832934	0.453665	0.681323	0.200745	1.19677	1.11148	1.16752	1.15859	0.0433373	1.26578	1.19622	1.17812	1.21337
hsa-miR-25	0.941204	0.921787	0.815708	0.8929	0.0675513	1.03333	0.983719	1.00677	1.00794	0.0248268	1.00842	1.01296	0.968823	0.996734	0.024278	1.12123	0.948495	0.897942	0.989224	0.117085	0.927778	0.989469	0.984709	0.967319	0.0343258	0.901347	0.89186	0.922901	0.905369	0.0159067	0.864858	0.885151	0.855593	0.868534	0.0151178	0.970702	0.972943	1.02105	0.988232	0.0284441	0.994269	1.01352	0.993548	1.00045	0.0113279	0.992748	0.989791	0.943054	0.975198
hsa-miR-26a	0.810978	0.974943	0.908595	0.898172	0.0824775	1.03326	1.01615	1.01905	1.02282	0.00916059	1.05186	1.03092	0.999006	1.02726	0.0266174	0.956546	0.955392	0.99113	0.96769	0.0203083	0.966328	1.10097	1.11262	1.05997	0.0813071	1.00033	0.991957	1.08494	1.02574	0.0514366	1.13545	0.899858	0.972211	1.00251	0.120683	1.05332	1.08358	0.91615	1.01768	0.0892228	1.14418	1.26034	1.23992	1.21481	0.062015	1.41266	1.15351	1.23799	1.26805
hsa-miR-26a.1	1.15061	0.92485	0.893003	0.989488	0.140441	1.15054	1.03151	1.11009	1.09738	0.0605243	1.03032	1.19771	1.02639	1.08481	0.0977974	1.0243	0.953656	1.02474	1.0009	0.0409167	1.07069	1.08183	0.966799	1.03977	0.0634429	1.09991	1.01942	0.99486	1.03806	0.054952	1.0457	0.957905	0.986476	0.996694	0.0447809	1.05877	1.09317	1.12899	1.09364	0.0351101	1.61052	1.49297	1.658	1.58716	0.0849624	1.10297	1.0183	1.11761	1.07963
hsa-miR-26b	1.02553	0.986442	0.886934	0.966303	0.0714605	0.92043	0.991174	0.947672	0.953092	0.035682	0.903669	1.0184	0.92904	0.950371	0.0602691	0.919974	0.868164	0.88545	0.891196	0.0263788	1.05643	1.11282	1.09599	1.08842	0.0289504	0.977313	0.957075	0.893495	0.942628	0.0437366	0.993859	0.961849	0.984117	0.979942	0.0164088	1.1128	1.08066	1.09344	1.09563	0.0161792	1.26765	1.25187	1.19504	1.23818	0.0381914	0.924217	0.987259	1.00347	0.971649
hsa-miR-27a	1.08925	1.1619	1.10275	1.11797	0.0386405	0.898735	0.972758	0.898436	0.92331	0.042824	1.00376	0.469424	1.03131	0.834829	0.31675	0.901398	0.887562	0.870351	0.886437	0.0155539	0.840768	0.987233	0.992927	0.940309	0.0862525	0.807497	0.882096	0.854928	0.848173	0.0377555	0.690234	0.811482	0.879364	0.793693	0.0958116	1.02453	1.06842	1.08748	1.06014	0.0322791	0.725425	0.743161	0.775382	0.747989	0.0253261	0.826832	0.761635	0.84335	0.810606
hsa-miR-27b	0.833759	0.993733	0.872981	0.900157	0.0833779	0.897342	0.86371	0.779758	0.846937	0.0605597	0.950702	0.922043	0.910691	0.927812	0.0206203	0.852339	0.858178	0.911977	0.874164	0.0328762	1.08404	1.05825	1.07815	1.07348	0.013515	0.905126	0.846483	0.986717	0.912775	0.0704289	0.767787	0.72626	0.696971	0.73034	0.0355839	0.998367	1.05851	0.97058	1.00915	0.044948	0.820076	0.775514	0.760276	0.785289	0.0310753	0.969957	0.997633	1.10568	1.02442
hsa-miR-28	0.840901	0.426607	0.872349	0.713286	0.248768	1.01786	0.961588	0.947612	0.975686	0.0371854	0.988696	0.997934	0.976889	0.987839	0.0105482	1.11481	1.11113	1.11649	1.11414	0.00273867	1.00098	1.00808	1.02222	1.01043	0.0108101	1	1.01478	0.989039	1.00127	0.0129172	1.0474	1.15957	1.09884	1.10194	0.0561498	1.11736	0.99789	0.851204	0.988819	0.133311	0.730245	0.765039	0.869757	0.788347	0.0726177	1.05477	1.1651	1.22709	1.14899
hsa-miR-296	0.978858	0.221022	0.964826	0.721569	0.433543	0.973242	0.967184	1.01251	0.984313	0.0246089	0.973526	0.978846	0.886091	0.946154	0.052084	0.968906	1.00285	0.991993	0.987917	0.0173357	0.901711	0.920057	0.93177	0.917846	0.0151512	1.02778	0.930888	0.927878	0.962181	0.0568282	0.992475	1.02447	0.978532	0.998493	0.0235535	0.993338	1.0066	1.01433	1.00476	0.0106154	0.894733	0.916469	0.85895	0.890051	0.0290443	0.808389	0.874029	0.789804	0.824074
hsa-miR-299-3p	1.14142	1.12538	1.13802	1.13494	0.00845218	1.05453	1.14765	0.939165	1.04712	0.10444	1.07418	1.11023	1.11919	1.1012	0.0238243	0.853795	0.87543	0.940358	0.889861	0.0450496	1.0091	1.02146	0.982524	1.00436	0.0198964	0.923433	0.897514	0.86181	0.894252	0.0309404	1.00752	1.17039	1.07594	1.08462	0.0817793	0.0400175	0.183611	0.996616	0.406748	0.515862	0.95536	0.919432	0.856764	0.910519	0.0498988	0.722456	0.78808	0.708049	0.739528
hsa-miR-299-5p	0.986864	0.707827	0.74469	0.813127	0.151585	0.829938	0.874911	0.963386	0.889412	0.0678955	0.955498	0.997801	0.996313	0.983204	0.0240059	0.788221	0.793888	0.808304	0.796804	0.010354	0.986178	0.967435	0.967516	0.97371	0.0107981	0.994659	0.981194	0.964897	0.98025	0.0149032	0.853382	0.869883	0.844962	0.856076	0.0126766	1.21548	1.00907	0.872897	1.03248	0.172486	1.21951	1.18375	1.08701	1.16342	0.0685461	0.709386	0.769899	0.778108	0.752464
hsa-miR-29a	1.09246	1.12945	1.112	1.1113	0.0185085	1.05386	1.08655	0.952247	1.03089	0.070037	1.00879	1.10203	1.00205	1.03763	0.0558769	1.19288	1.22437	1.2017	1.20632	0.0162457	1.12521	1.07577	1.10537	1.10212	0.02488	1.03051	1.12098	1.10224	1.08458	0.0477508	1.02529	1.02468	0.996874	1.01561	0.0162326	1.12294	1.0319	1.04368	1.06617	0.0495126	1.14198	1.16572	1.15505	1.15425	0.0118915	1.07572	1.0303	1.03501	1.04701
hsa-miR-29b	1.23014	1.06348	0.936672	1.07676	0.147186	1.02387	1.00757	1.04032	1.02392	0.0163749	1.02295	1.00012	1.00581	1.00963	0.0118867	1.00039	0.951137	0.999484	0.98367	0.0281779	0.973751	0.999919	0.99752	0.990397	0.0144654	0.971002	0.962034	0.988457	0.973831	0.0134364	0.887835	0.833688	0.829143	0.850222	0.032653	0.945446	0.964815	0.883569	0.931276	0.042436	0.923258	0.982537	0.98934	0.965045	0.0363482	0.973927	0.961342	1.02027	0.98518
hsa-miR-29b.1	0.285976	0.974483	0.936046	0.732168	0.386892	0.979653	1.04814	0.965207	0.997668	0.0443047	0.966152	0.951126	0.918812	0.945363	0.0241902	0.991154	0.943681	1.08713	1.00732	0.0730785	1.00407	1.02203	1.02184	1.01598	0.0103135	0.974216	0.946983	1.05102	0.990738	0.053949	0.82599	0.82815	0.79948	0.817873	0.0159658	1.03554	1.06637	1.0254	1.04244	0.0213369	0.996864	0.992302	0.995564	0.99491	0.00235026	1.02607	1.03866	1.03875	1.03449
hsa-miR-29c	1.15679	1.23774	1.05885	1.15113	0.0895789	0.993241	0.993244	1.04933	1.01194	0.0323838	1.12107	1.04624	1.05632	1.07454	0.0406078	1.13561	1.15688	1.20865	1.16704	0.0375636	1.08101	1.11616	1.08503	1.09407	0.0192387	1.01553	1.10017	1.02901	1.04824	0.045477	0.904334	0.975322	0.923317	0.934324	0.0367521	1.00172	1.00937	1.02574	1.01228	0.0122743	1.08863	1.22672	1.23873	1.18469	0.0834094	1.0049	0.918074	0.983704	0.968891
hsa-miR-301	1.14102	1.01685	1.13074	1.0962	0.0689116	1.10914	1.05391	1.08141	1.08149	0.0276135	1.04953	1.06221	1.16629	1.09268	0.0640645	1.06351	1.13968	1.12865	1.11061	0.041164	0.896654	0.995436	0.97648	0.95619	0.0524237	0.991487	1.00104	1.01319	1.00191	0.0108773	0.781653	0.939039	0.815467	0.845386	0.082849	0.64148	0.950612	0.82487	0.805654	0.155459	0.961011	1.02149	0.979502	0.987334	0.0309906	0.907644	0.902291	0.84308	0.884338
hsa-miR-302a	0.983245	0.939304	0.882572	0.935041	0.0504716	0.938098	0.973712	1.03001	0.980607	0.0463433	0.959261	0.930956	0.875161	0.921793	0.0427923	0.963524	0.989349	1.03362	0.995497	0.0354495	0.948812	1.00907	1.05821	1.00536	0.0547936	0.992142	1.00613	1.06838	1.02222	0.0405829	0.886698	0.998254	0.933704	0.939552	0.0560072	1.00333	1.16848	1.04895	1.07359	0.0852866	0.912556	0.856582	0.919655	0.896264	0.0345489	1.01603	1.00413	1.09926	1.0398
hsa-miR-302a*	1.33843	1.33759	1.4025	1.35951	0.0372346	0.98891	1.02866	1.03775	1.01844	0.0259743	1.04902	1.08708	1.03553	1.05721	0.0267303	1.02214	1.02167	1.05941	1.03441	0.0216522	0.972556	0.960818	0.977181	0.970185	0.00843524	1.09188	1.18404	1.03636	1.10409	0.0745956	0.918844	0.990236	0.972261	0.960447	0.0371336	1.03223	1.05714	0.881655	0.990343	0.0949473	1.01293	1.06987	1.03756	1.04012	0.0285567	0.990882	0.916188	0.940462	0.949177
hsa-miR-302b	0.961108	0.936133	0.914628	0.93729	0.0232618	0.987478	1.02155	1.0146	1.00788	0.0180044	1.00467	0.900931	0.940624	0.948743	0.0523465	0.930137	0.933994	0.91697	0.927034	0.00892646	0.980257	0.993362	0.961223	0.978281	0.0161601	1.00026	1.03882	1.07835	1.03914	0.0390481	0.816412	0.899037	0.866119	0.860523	0.0415963	0.996667	1.09926	1.01115	1.03569	0.0555233	0.868168	0.836948	0.863536	0.856217	0.016848	0.986048	1.01749	0.989757	0.997764
hsa-miR-302b*	1.18952	1.18577	1.3957	1.257	0.120134	1.11235	0.995976	1.07562	1.06132	0.0594926	1.25003	1.10042	1.26007	1.20351	0.0894176	0.824295	0.9262	0.961419	0.903971	0.0712128	1.10993	1.08044	1.01419	1.06819	0.0490337	1.02936	1.18802	1.08792	1.10177	0.0802297	1.00614	1.00976	1.01588	1.0106	0.00492434	0.982146	0.995073	1.0945	1.02391	0.0614749	1.05857	1.06486	1.06984	1.06442	0.00564801	1.09032	1.03461	1.00708	1.044
hsa-miR-302c	1.01675	1.04103	0.973367	1.01038	0.0342768	1.01252	0.977727	0.994459	0.994903	0.0174015	1.13361	1.08068	1.02059	1.07829	0.0565484	0.988009	0.94017	0.88011	0.936097	0.0540648	1.04957	1.07524	1.0511	1.05864	0.0143979	0.999742	0.908027	0.977431	0.961733	0.0478304	0.802021	0.875781	0.779345	0.819049	0.0504224	1.00917	0.877674	0.806344	0.89773	0.10289	0.973252	0.818442	0.833298	0.874997	0.0854148	0.908658	0.967905	0.923588	0.933384
hsa-miR-302c*	0.897041	0.928417	0.0884499	0.637969	0.476156	0.946325	0.97845	0.964316	0.96303	0.0161006	1.05202	1.05222	0.953185	1.01914	0.0571213	0.970013	1.01065	1.01847	0.99971	0.0260141	1.01974	1.00664	1.02947	1.01862	0.0114581	1.03372	0.993867	1.02732	1.0183	0.0214027	1.02144	0.98694	0.993329	1.00057	0.0183569	0.763698	0.899997	0.747413	0.803703	0.0837902	1.15791	1.22474	1.13478	1.17248	0.0467146	0.821047	0.9021	0.782099	0.835082
hsa-miR-302d	1.02887	0.970885	1.04343	1.0144	0.0383784	1.05978	1.09056	1.06205	1.0708	0.0171516	1.12643	1.0218	1.08529	1.07784	0.0527086	1.01199	0.888732	0.925626	0.942116	0.0632623	0.975479	1.08923	0.973698	1.0128	0.0661968	0.987854	1.00974	0.930734	0.976108	0.0407894	0.97625	0.938943	0.863953	0.926382	0.0571926	1.04599	0.979718	0.988845	1.00485	0.0359201	0.869059	0.896249	0.899753	0.888353	0.0168013	0.897532	0.895532	0.833172	0.875412
hsa-miR-30a-3p	0.528544	0.676919	1.01475	0.740072	0.24918	0.840291	0.927798	0.856387	0.874825	0.0465763	0.904859	0.961783	0.896522	0.921055	0.035517	0.886577	0.956888	0.92168	0.921715	0.0351554	0.981538	0.873596	0.852308	0.902481	0.0692879	0.952773	0.976497	0.998113	0.975794	0.0226784	1.04791	1.02331	0.980925	1.01738	0.0338841	0.983788	1.01657	1.01868	1.00635	0.0195634	1.06997	1.15261	1.13437	1.11898	0.0434153	0.999044	0.794941	0.840017	0.878
hsa-miR-30a-5p	0.803886	0.733778	0.851727	0.796463	0.059324	0.982152	1.0849	0.988632	1.01856	0.057541	1.0227	1.01762	1.15501	1.06511	0.0778959	1.1113	1.07158	1.03862	1.07383	0.036389	0.827688	0.908978	0.882666	0.873111	0.0414787	0.959332	0.978536	0.957532	0.965133	0.0116419	0.822289	0.876084	0.911537	0.86997	0.0449372	0.906202	0.954681	0.931912	0.930932	0.0242546	1.01896	0.997084	1.01926	1.01176	0.0127152	1.04691	0.93975	1.02772	1.00479
hsa-miR-30b	1.22019	1.1435	1.12714	1.16361	0.0496813	1.04352	1.05368	1.07512	1.05744	0.0161305	1.0293	1.04128	1.04466	1.03842	0.00806929	0.967716	0.886833	0.945409	0.933319	0.0417747	0.912099	0.861485	0.90204	0.891875	0.0267943	0.869754	0.93869	0.941285	0.916576	0.0405699	0.768355	0.846106	0.753376	0.789279	0.0497806	0.811738	0.85532	0.869037	0.845365	0.0299184	1.12104	1.06197	1.01544	1.06615	0.0529242	1.01935	1.00429	1.03865	1.02077
hsa-miR-30c	1.14586	1.21134	1.22017	1.19246	0.0405936	1.12562	1.13666	1.01344	1.09191	0.0681791	1.21264	1.07732	1.09913	1.1297	0.0726559	1.0294	1.06538	1.11023	1.06833	0.0404976	1.06782	0.993237	1.01929	1.02678	0.0378498	1.03146	1.01841	1.04896	1.03295	0.0153253	0.846403	0.865638	0.815028	0.842356	0.0255469	0.919908	0.871542	0.968577	0.920009	0.0485175	1.10688	0.995032	1.00831	1.03674	0.0611049	1.05085	0.982187	1.05521	1.02942
hsa-miR-30c.1	1.15999	1.07242	1.23542	1.15594	0.0815743	1.04019	1.10688	1.06947	1.07218	0.0334297	1.03042	1.07866	1.0979	1.06899	0.0347625	0.987639	0.984549	0.948662	0.973617	0.0216664	0.937865	0.95455	0.906688	0.933034	0.0242935	1.00793	0.972984	1.00951	0.996809	0.0206484	0.943406	0.957756	0.963403	0.954855	0.0103092	0.997162	1.00978	0.98696	0.997966	0.0114298	1.06504	0.980512	0.990051	1.01187	0.0462936	0.937046	1.08324	1.11878	1.04636
hsa-miR-30d	0.688126	0.819457	0.924899	0.810828	0.118622	0.930355	0.839024	0.785666	0.851682	0.0731703	0.830872	0.851703	0.840572	0.841049	0.0104236	1.02601	1.1153	1.1668	1.1027	0.0712344	1.0403	0.983468	0.983427	1.0024	0.0328234	1.01669	1.04749	1.05924	1.04114	0.0219747	1.08105	0.952351	0.951556	0.994984	0.0745322	1.02417	0.945206	1.0255	0.998292	0.0459781	0.908847	0.929286	1.02285	0.953661	0.0607841	1.1522	1.09262	0.996235	1.08035
hsa-miR-30e-3p	1.03288	0.991802	1.07015	1.03161	0.0391897	1.03243	1.01599	1.13711	1.06184	0.0657004	1.00833	0.941242	0.980806	0.976793	0.0337239	1.0031	1.05221	1.07005	1.04179	0.0346743	0.976127	1.00151	0.978017	0.985216	0.0141388	0.973756	1.00622	1.09458	1.02485	0.0625282	0.953719	0.920161	0.860113	0.911331	0.0474235	1.00163	0.892078	1.0918	0.995172	0.10002	1.16437	1.12397	1.18689	1.15841	0.0318796	0.999978	1.07446	1.03608	1.03684
hsa-miR-30e-5p	1.24164	1.15228	1.0767	1.15687	0.0825621	1.02012	1.00478	1.16407	1.06299	0.087873	1.15864	0.983323	1.25397	1.13198	0.137279	1.00327	1.00174	1.06793	1.02431	0.0377813	1.19714	1.23403	1.17115	1.20077	0.0315959	1.03205	1.11744	1.01947	1.05632	0.0533027	0.705074	0.825788	0.8443	0.791721	0.0756072	1.01785	1.00493	0.983907	1.00223	0.0171331	0.989908	0.921658	0.958981	0.956849	0.0341752	1.00912	1.01274	0.968979	0.996946
hsa-miR-31	1.16203	1.18906	1.33112	1.2274	0.0908335	1.26254	1.09394	1.09923	1.1519	0.0958511	1.14511	1.06131	1.09087	1.0991	0.042503	0.989941	1.05719	1.00692	1.01802	0.0349717	1.34559	1.10999	1.28329	1.24629	0.122079	1.01112	1.00007	1.00718	1.00612	0.00559847	1.29878	1.28653	1.3021	1.2958	0.00820079	1.04119	1.20517	1.25642	1.16759	0.112428	1.42054	1.32647	1.37827	1.37509	0.0471156	1.29693	1.33426	1.29318	1.30813
hsa-miR-32	1.16898	1.10947	1.07387	1.11744	0.0480539	1.12037	0.968132	1.05924	1.04925	0.0766088	0.965313	1.0082	0.981729	0.985082	0.021641	1.00097	1.01514	0.930465	0.982192	0.0453533	1.08571	1.04914	1.04087	1.05857	0.0238647	1.04078	1.02413	1.06757	1.04416	0.0219202	0.993299	0.891967	1.03343	0.972898	0.0729034	0.680291	0.862674	0.835494	0.79282	0.0983953	0.878743	0.978955	0.885925	0.914541	0.0558994	0.988418	0.997185	1.0163	1.00063
hsa-miR-320	1.16358	1.16511	1.20219	1.17696	0.0218613	1.15498	1.15286	1.05006	1.1193	0.0599761	1.05009	1.02841	1.06036	1.04629	0.0163115	0.984025	0.972154	0.914281	0.95682	0.0373148	1.00263	0.92977	1.02479	0.985731	0.0497137	1.04941	1.04734	0.988983	1.02858	0.0343062	0.935703	0.906543	0.890725	0.91099	0.022816	1.07071	1.1454	0.83712	1.01774	0.16082	1.12527	1.01136	1.09964	1.07876	0.0597608	1.20969	1.13428	1.1948	1.17959
hsa-miR-323	0.66935	0.829332	0.842992	0.780558	0.0965512	1.13491	1.11613	1.06345	1.10483	0.0370472	0.894074	0.873613	0.760581	0.842756	0.071897	1.17024	1.12053	1.12423	1.13833	0.0276916	0.976516	1.01349	0.970026	0.986679	0.0234479	0.975529	1.00885	0.997688	0.994022	0.0169599	1.04197	0.930001	0.946165	0.972711	0.0605199	0.595937	0.4046	0.477856	0.492798	0.0965396	1.03063	1.02351	1.04471	1.03295	0.0107906	1.04243	1.20317	1.04012	1.09524
hsa-miR-324-3p	1.01834	1.23951	0.984924	1.08093	0.138354	1.05302	0.951923	0.976801	0.993914	0.0526754	1.18394	1.13221	1.14961	1.15525	0.0263233	0.987067	0.948518	0.980551	0.972045	0.0206343	1.02406	1.02907	0.995869	1.01633	0.0178972	1.07658	1.1286	1.09414	1.09977	0.0264649	0.849181	0.75469	0.825458	0.809776	0.0491583	0.926746	1.03834	1.05454	1.00654	0.0695812	1.05247	1.04003	0.999218	1.03057	0.0278585	0.840886	0.900125	0.898125	0.879712
hsa-miR-324-5p	1.11279	1.0489	0.265333	0.809008	0.47192	0.989109	0.952008	1.03085	0.990654	0.0394414	0.950045	0.866898	0.916124	0.911022	0.0418077	0.957997	0.993007	0.98467	0.978558	0.0182878	1.20661	1.1556	1.08416	1.14879	0.061509	1.06151	1.13004	1.10191	1.09782	0.0344465	0.755095	0.666049	0.755804	0.725649	0.0516166	1.14056	1.15037	1.09336	1.12809	0.0304811	1.00393	0.997541	0.995428	0.998967	0.00442844	1.07456	1.09485	1.09059	1.08667
hsa-miR-325	1.17078	1.2139	1.2335	1.20606	0.032089	0.961089	0.954651	0.993229	0.969656	0.0206666	1.03428	1.01752	1.1611	1.07097	0.0785076	1.11204	1.10634	1.09662	1.105	0.0077976	1.02044	0.954246	0.99433	0.989672	0.0333422	1.04959	0.962441	0.99323	1.00175	0.0441965	1.03493	1.04061	1.00543	1.02699	0.0188876	1.01489	1.13873	1.07222	1.07528	0.0619765	1.13321	1.17232	1.12345	1.14299	0.0258656	1.02558	1.01211	0.896511	0.978066
hsa-miR-326	0.899379	0.79975	0.881276	0.860135	0.0530725	0.975844	0.988925	0.995104	0.986624	0.00983433	1.01068	0.996746	1.05266	1.02003	0.0291085	0.824256	0.892904	0.83648	0.851213	0.0366192	1.07706	1.06486	1.03442	1.05878	0.0219627	1.04817	1.02097	1.04108	1.03674	0.0141101	1.05426	1.02747	0.980084	1.0206	0.0375591	0.139935	0.804964	0.999571	0.648157	0.450761	0.996067	1.00246	1.00457	1.00103	0.00442844	0.701627	0.684011	0.685068	0.690236
hsa-miR-328	1.08111	1.00489	0.990381	1.02546	0.0487367	1.16311	1.04258	1.0049	1.07019	0.0826409	1.08133	1.11489	1.06632	1.08751	0.0248658	0.981058	1.09721	1.01533	1.0312	0.05968	0.991524	0.916345	0.848624	0.918831	0.0714824	0.983307	0.956001	0.976726	0.972011	0.0142504	1.40435	1.10123	1.13404	1.21321	0.166344	0.938413	0.810872	0.885633	0.878306	0.0640855	0.870043	0.915054	0.921277	0.902125	0.0279572	0.961366	1.00708	1.01738	0.995275
hsa-miR-329	0.857577	0.865209	0.950687	0.891158	0.0516951	0.902741	0.764518	0.912871	0.860043	0.0828821	1.03126	0.961738	1.01508	1.00269	0.0363777	1.11568	1.14085	1.12756	1.12803	0.0125909	1.14675	1.04738	1.08743	1.09385	0.049993	1.02425	0.968876	1.00086	0.997998	0.0277999	0.993824	0.945014	0.919243	0.952694	0.0378791	1.08517	0.825637	1.05061	0.98714	0.140929	1.03652	1.07562	1.07705	1.06306	0.0229947	0.959859	0.92983	0.953758	0.947815
hsa-miR-329.1	0.848949	0.983135	0.820433	0.884172	0.086882	1.01104	0.947519	0.924308	0.960954	0.0448977	0.996762	1.01864	0.144806	0.720068	0.498311	1.12979	1.20586	1.106	1.14721	0.0521578	1.06325	1.09346	1.07779	1.07817	0.0151068	0.987243	0.985304	0.999136	0.990561	0.00748944	0.997446	0.991443	0.990073	0.992988	0.00392164	0.805437	1.04651	0.951658	0.934536	0.121447	1.0697	1.09974	1.06374	1.07773	0.0192985	0.880799	0.891433	0.897529	0.88992
hsa-miR-33	0.990592	0.989157	1.01241	0.997385	0.0130283	1.16564	1.04907	0.985792	1.06684	0.091231	0.96707	0.996691	1.00075	0.988171	0.0183867	1.02709	1.00814	0.990483	1.00857	0.0183055	0.947081	0.980357	0.858564	0.928667	0.0629501	1.03883	0.985016	0.984156	1.00267	0.0313216	0.98018	1.02381	1.08701	1.03033	0.0537109	1.16198	1.07423	0.859799	1.032	0.155452	0.986883	0.976129	0.896964	0.953325	0.0491057	0.992946	1.03756	1.02817	1.01956
hsa-miR-330	0.275266	0.833278	1.12927	0.745939	0.43365	1.02819	1.01107	0.98943	1.00956	0.0194224	1.06343	1.00817	0.998428	1.02334	0.0350592	1.04661	1.13208	1.16293	1.11387	0.0602591	0.995372	1.07606	1.10037	1.05727	0.0549642	1.09253	1.07383	0.923876	1.03008	0.0924463	1.23235	1.02635	1.15117	1.13662	0.103767	0.969467	0.972911	1.00043	0.980936	0.0169692	1.11241	1.11701	1.04827	1.09256	0.0384263	1.01781	0.859605	0.893523	0.923645
hsa-miR-331	1.02694	1.19041	1.01501	1.07746	0.0980064	0.950951	1.02818	1.00554	0.994891	0.0397018	1.1138	1.12956	1.0512	1.09819	0.0414468	1.10523	1.08271	1.05079	1.07957	0.027354	1.01983	0.962241	0.939582	0.973884	0.0413716	1.04898	0.944595	0.986574	0.993384	0.0525273	1.04725	1.14233	1.00988	1.06649	0.0682887	0.95396	0.953468	1.02596	0.977795	0.0417112	0.926037	0.965321	0.928997	0.940118	0.0218765	1.12575	1.09092	1.03804	1.0849
hsa-miR-335	1.05471	1.02911	1.01458	1.0328	0.0203179	1.0171	0.887335	0.981161	0.961864	0.0669988	0.995325	0.9614	1.02482	0.993847	0.0317339	1.04527	1.04941	0.993291	1.02932	0.0312738	0.898904	0.935802	0.884827	0.906511	0.0263251	0.943657	0.941321	1.00305	0.962675	0.034982	1.02076	1.00175	1.07185	1.03145	0.0362569	0.864007	1.02028	0.923046	0.935778	0.0789116	1.1773	1.12904	1.19504	1.16712	0.0341551	0.924847	0.904906	1.01024	0.946665
hsa-miR-337	1.00761	0.988531	0.851601	0.949246	0.0850992	1.19368	1.23766	1.171	1.20078	0.0338913	1.06875	1.00739	1.10861	1.06158	0.0509895	1.13048	1.13412	1.08296	1.11585	0.0285429	1.00839	1.03009	1.00413	1.0142	0.0139208	1.02784	0.99115	1.03768	1.01889	0.0245207	1.09827	1.037	1.21829	1.11785	0.0922202	1.13678	1.03681	0.948324	1.04064	0.0942857	1.21628	1.15052	1.15183	1.17287	0.0375969	1.24938	1.21474	1.20719	1.22377
hsa-miR-338	0.992394	1.26851	1.11729	1.12607	0.138269	0.923789	0.970761	0.908431	0.934327	0.0324737	0.997241	0.992614	1.00363	0.997828	0.00553043	1.17589	1.05125	1.03943	1.08885	0.0756038	1.00412	1.01965	1.03153	1.01844	0.0137459	0.932727	0.847899	0.934674	0.9051	0.049547	1.05198	1.0346	1.13713	1.07457	0.054871	1.09116	0.99668	0.994717	1.02752	0.0551252	1.11982	1.19425	1.11173	1.14193	0.0454877	1.08552	1.1184	1.03003	1.07798
hsa-miR-339	0.215253	1.13272	1.04772	0.798564	0.506947	0.983719	1.09468	1.16309	1.0805	0.0905207	1.029	1.11516	1.11722	1.08713	0.0503502	1.1058	1.01897	1.08515	1.06997	0.0453582	0.981451	1.0481	1.10656	1.04537	0.062597	1.10737	1.06663	1.01025	1.06142	0.0487704	1.01058	1.01615	0.939042	0.988591	0.0430012	1.01116	0.954827	0.910809	0.958931	0.0502997	1.07864	1.05655	1.18288	1.10602	0.0674714	0.969425	0.991511	0.992582	0.984506
hsa-miR-340	0.599634	0.924039	1.12882	0.884163	0.266836	1.01787	0.988628	0.923771	0.976756	0.0481595	0.983911	0.951341	0.974165	0.969806	0.0167168	1.08799	1.13771	1.07464	1.10011	0.0332364	1.01634	1.01376	1.00759	1.01257	0.0044937	1.00588	1.00861	1.00282	1.00577	0.00289891	0.955139	0.922679	0.985644	0.954487	0.0314874	1.03484	1.08367	0.642128	0.92021	0.24206	0.873441	0.843213	0.809696	0.842117	0.0318863	0.96075	0.991188	0.996835	0.982924
hsa-miR-342	0.951293	0.958539	1.20746	1.0391	0.145853	0.957275	1.00219	1.10556	1.02168	0.0760408	0.952406	1.06945	1.07526	1.03237	0.0693129	0.883653	1.00094	1.02358	0.969391	0.0751081	0.951566	0.931211	1.04116	0.974646	0.0584959	1.00221	0.969799	0.94828	0.973429	0.027147	0.856987	0.935483	0.807076	0.866515	0.0647315	0.988681	0.918024	0.997994	0.968233	0.043731	0.96115	0.976491	0.954776	0.964139	0.0111615	0.983903	0.967322	0.988857	0.980027
hsa-miR-345	1.0143	0.946139	0.985826	0.982087	0.0342321	0.992747	0.947623	0.977681	0.972684	0.0229734	1.02439	0.974786	1.04147	1.01355	0.034637	1.10913	1.05454	1.04409	1.06925	0.0349288	0.912001	0.966793	1.00751	0.9621	0.0479251	0.902961	0.998141	0.874675	0.925259	0.064683	0.852766	0.886663	0.890711	0.876713	0.0208377	0.938252	0.993771	1.12333	1.01845	0.0949769	0.890795	0.980746	0.990837	0.954126	0.055078	1.04453	1.15908	1.1018	1.10181
hsa-miR-346	1.01259	1.04442	1.00962	1.02221	0.0192941	0.957123	0.968273	0.98301	0.969469	0.0129847	0.762148	0.901107	0.903391	0.855549	0.0808954	0.940856	0.886793	0.904929	0.910859	0.0275149	1.11587	1.01386	1.08013	1.06995	0.0517651	0.960805	0.96327	0.959289	0.961121	0.00200918	0.953763	0.90665	0.778297	0.87957	0.0908131	0.862227	1.01231	0.910563	0.928366	0.0766084	0.856028	0.903635	0.959659	0.906441	0.0518723	0.990679	0.96928	0.901091	0.953683
hsa-miR-34a	0.936294	0.816875	0.828277	0.860482	0.0659022	1.02357	0.994718	1.11769	1.04533	0.0643053	1.02629	0.889628	0.986857	0.967591	0.0703379	1.10883	1.20672	1.11785	1.14446	0.0540995	1.07169	1.13034	0.959853	1.05396	0.0866158	1.02427	1.01304	1.10798	1.04843	0.0518746	1.49088	1.4553	1.46753	1.47124	0.0180781	0.669826	1.14637	1.22675	1.01432	0.301033	1.375	1.18595	1.16929	1.24341	0.114263	1.08999	1.08772	1.16074	1.11282
hsa-miR-34b	1.38919	1.37305	1.20408	1.32211	0.10253	1.11151	0.960495	0.952358	1.00812	0.0896301	0.977962	1.02695	1.08275	1.02922	0.0524295	1.04704	1.08118	1.05588	1.06137	0.0177186	1.04673	1.09333	1.0895	1.07652	0.0258697	1.00367	1.01073	0.991369	1.00192	0.0097992	1.07419	1.28558	1.01414	1.12464	0.142574	0.728443	0.879088	0.655306	0.754279	0.114106	1.00546	1.09615	1.01467	1.03876	0.0499166	0.907321	0.955788	0.903875	0.922328
hsa-miR-34c	1.02114	0.983146	1.0207	1.00833	0.0218092	1.0454	1.04041	0.987487	1.02443	0.0320918	1.125	1.13164	1.0311	1.09592	0.0562292	1.0228	1.00574	1.00801	1.01218	0.00926435	0.990903	1.10987	1.03938	1.04672	0.0598235	1.07919	1.0859	1.0329	1.06599	0.0288563	1.41261	1.50751	1.48681	1.46897	0.0498997	1.13633	1.23386	1.30692	1.2257	0.0855896	1.12282	1.12244	1.12976	1.125	0.00412444	1.18366	1.29995	1.27317	1.25226
hsa-miR-361	0.967117	0.856909	0.929849	0.917958	0.0560581	0.967568	0.861513	0.955409	0.928163	0.05804	0.991669	0.978882	0.994911	0.988487	0.00847506	0.996905	0.991499	0.963484	0.983963	0.0179397	1.0035	0.998494	1.05733	1.01977	0.0326179	0.871275	0.937152	0.974835	0.927754	0.0524158	1.12858	1.0023	1.06863	1.06651	0.063169	0.75128	1.09396	1.02942	0.958219	0.182096	0.976587	0.962944	0.944277	0.961269	0.0162203	1.00002	1.00237	0.950202	0.984197
hsa-miR-362	1.06705	1.25216	1.1048	1.14134	0.0978167	0.968044	1.02666	1.12381	1.0395	0.0786721	1.07114	1.12588	1.09324	1.09676	0.0275396	1.03615	0.993161	0.989149	1.00615	0.0260537	1.05461	1.09888	0.993131	1.04887	0.053106	1.00085	0.991161	0.96505	0.985686	0.0185164	1.32043	1.30722	1.24398	1.29054	0.040861	0.688272	0.545056	0.557653	0.596993	0.0792997	1.28421	1.34131	1.30423	1.30992	0.0289717	1.27704	1.15133	1.17783	1.20207
hsa-miR-363	1.30009	1.16627	1.14132	1.20256	0.0853763	1.13784	0.964024	1.13718	1.07968	0.100162	1.07519	0.930433	0.884393	0.963337	0.0995609	0.958	1.01533	1.0282	1.00051	0.0373714	0.96045	1.03366	0.937047	0.977053	0.0504028	1.05979	1.07637	1.04375	1.05997	0.0163115	1.06574	1.03935	0.90185	1.00231	0.0879983	0.781514	0.933811	0.978949	0.898092	0.103451	1.08584	1.11744	1.20534	1.13621	0.0619208	1.14547	0.994493	1.01176	1.05057
hsa-miR-363*	0.541797	0.671062	0.627832	0.613564	0.0658029	0.646071	0.518881	0.534101	0.566351	0.0694577	0.99158	1.05283	1.08767	1.04403	0.0486471	0.891294	0.898246	0.879898	0.889813	0.00926297	1.0025	1.04251	1.05451	1.03318	0.0272337	1.00974	1.04509	1.00677	1.02054	0.0213201	1.6026	1.42934	1.40924	1.48039	0.106313	0.0316047	0.0374366	0.057232	0.0420911	0.0134327	1.00573	0.94379	0.993063	0.980861	0.0327232	0.462197	0.51415	0.421975	0.466107
hsa-miR-365	0.923968	0.764826	0.82568	0.838158	0.0803015	0.976744	0.889719	0.922943	0.929802	0.0439162	0.799803	0.829936	0.870094	0.833278	0.0352643	1.0031	0.997149	1.10104	1.03376	0.0583426	0.902536	0.937832	0.926937	0.922435	0.0180733	1.13235	1.03003	1.0213	1.06123	0.0617514	0.914586	0.963628	0.985857	0.95469	0.0364665	0.904394	0.993399	1.00346	0.967086	0.0545257	1.22554	1.17149	1.1895	1.19551	0.0275199	1.0068	0.995946	0.97743	0.993391
hsa-miR-365.1	0.528715	0.544778	0.646873	0.573455	0.0640869	0.991574	0.935637	0.991437	0.972882	0.032256	0.773686	0.794685	0.894276	0.820883	0.0644223	1.22828	1.1248	1.19436	1.18248	0.0527535	1.00683	0.97354	0.99452	0.99163	0.0168314	1.00424	1.0114	0.997559	1.0044	0.00692031	1.26624	1.06914	1.10815	1.14784	0.104373	1.13224	1.18662	1.1393	1.15272	0.0295682	1.38372	1.42696	1.32507	1.37858	0.0511386	1.17855	1.22112	1.24706	1.21558
hsa-miR-367	1.08214	1.00627	0.215592	0.768001	0.479902	1.17995	1.20105	1.16026	1.18042	0.0204028	0.964215	1.1194	1.00509	1.02957	0.0804385	0.953027	0.93733	0.961146	0.950501	0.012107	0.955295	1.03027	1.00473	0.996766	0.038119	1.00147	0.971905	1.02938	1.00092	0.0287425	0.940067	0.9977	0.955047	0.964271	0.0299033	0.908332	0.806279	0.968944	0.894519	0.0822074	0.921489	0.991358	0.922959	0.945269	0.039921	1.02271	1.12206	1.06024	1.06834
hsa-miR-368	0.991718	0.350963	0.748301	0.696994	0.323444	1.0936	0.930864	0.974211	0.999557	0.0842751	0.987907	1.02161	0.987477	0.998998	0.0195837	1.16562	1.10518	1.05419	1.10833	0.0557803	1.02351	1.09347	1.05224	1.0564	0.0351649	1.01178	0.970151	1.06119	1.01438	0.0455754	0.847509	0.933706	0.768223	0.849813	0.0827655	1.21729	0.989004	0.999041	1.06844	0.128999	0.915626	0.949245	0.901348	0.922073	0.024591	1.01152	1.0342	1.00241	1.01605
hsa-miR-369-3p	1.1248	0.977861	1.01585	1.0395	0.0762696	0.951456	0.929444	0.976594	0.952498	0.023592	0.993612	1.05304	1.11719	1.05461	0.0618025	0.990111	0.979804	0.984085	0.984667	0.00517771	0.962706	0.86936	0.959386	0.930484	0.052961	0.967019	0.995386	1.04917	1.00386	0.0417243	0.901953	0.955376	0.862657	0.906662	0.0465387	0.962686	0.994389	0.889014	0.948697	0.0540624	1.01563	1.01096	1.0805	1.0357	0.0388728	1.18225	1.09678	1.09857	1.12587
hsa-miR-369-5p	1.19498	1.17507	1.21939	1.19648	0.0221958	0.958751	0.999842	1.00235	0.986982	0.0244809	0.887208	0.985851	0.877182	0.916747	0.0600552	1.00878	0.9812	1.00357	0.997851	0.0146529	0.904455	0.968688	0.883452	0.918865	0.0444073	1.05223	1.05271	0.997981	1.03431	0.0314599	1.04562	1.17279	1.18619	1.13486	0.0775792	1.16739	1.05565	1.08505	1.1027	0.0579222	0.889133	0.869221	0.794201	0.850852	0.0500611	0.987044	1.05349	1.02103	1.02052
hsa-miR-370	1.00828	1.32974	1.05333	1.13045	0.174051	0.935759	0.894049	0.972656	0.934155	0.039328	1.02577	0.97839	1.01252	1.00556	0.0244454	0.956187	0.940599	1.00445	0.96708	0.0332921	0.976244	0.908769	0.907744	0.930919	0.0392559	0.978068	1.04113	0.998192	1.0058	0.03221	0.888422	0.811643	0.808678	0.836248	0.0452087	0.98722	1.07441	1.16336	1.075	0.0880716	0.962288	0.988643	1.02432	0.991752	0.0311348	0.92419	0.829822	0.859296	0.871102
hsa-miR-371	0.677174	1.01361	0.799292	0.830025	0.17031	0.953079	0.89819	0.985695	0.945654	0.0442224	0.943909	0.922971	0.949907	0.938929	0.0141418	1.05175	1.03557	1.03002	1.03912	0.0112906	1.05688	1.04136	1.04174	1.04666	0.00884833	0.988216	0.995589	1.06754	1.01711	0.043825	1.11852	1.10926	1.08884	1.10554	0.0151851	0.812258	0.854763	0.864865	0.843962	0.0279175	1.16313	1.08843	1.16488	1.13882	0.0436428	1.22859	1.21417	1.25326	1.23201
hsa-miR-372	1.09841	1.01086	1.05865	1.05597	0.043839	1.03282	0.980546	0.988907	1.00076	0.0280802	1.0995	1.11276	1.11286	1.10837	0.00768436	0.9169	0.88647	0.955911	0.91976	0.0348088	0.889934	0.904274	0.970706	0.921638	0.0430945	0.951876	0.955165	0.997854	0.968298	0.0256488	1.04681	0.993898	1.03679	1.02583	0.0281079	0.99045	1.10745	1.04302	1.04697	0.0586022	0.969437	1.01822	0.95476	0.980806	0.0332228	1.08209	1.14717	1.13698	1.12208
hsa-miR-373	1.11159	1.21466	1.16273	1.163	0.0515378	1.2028	1.08166	1.14035	1.1416	0.0605816	1.10297	1.0584	1.12362	1.095	0.0333304	0.931697	0.930455	1.00121	0.954453	0.0404957	0.923062	1.05614	1.01232	0.997173	0.0678179	1.07615	1.01488	1.04541	1.04548	0.0306325	1.09242	0.91305	0.96321	0.98956	0.0925423	1.11721	0.826743	0.962498	0.968816	0.145336	0.9136	0.933848	0.972264	0.939904	0.0297976	1.02586	1.04582	1.05469	1.04212
hsa-miR-373*	0.936056	1.07051	1.10546	1.03734	0.0894398	0.981988	1.07566	1.04636	1.03467	0.0479194	1.00639	1.17224	1.16148	1.11337	0.0928061	1.0447	1.01887	1.04849	1.03735	0.0161207	0.993171	0.985559	1.05244	1.01039	0.0366155	0.995763	1.06096	1.00215	1.01962	0.0359382	0.99059	1.15664	1.05831	1.06851	0.0834941	1.00955	1.00561	1.0375	1.01755	0.017387	1.0223	1.0075	1.02835	1.01938	0.0107249	1.07591	1.18066	1.03313	1.09656
hsa-miR-374	1.06894	1.0946	1.11446	1.09267	0.0228181	0.904835	0.92831	0.893299	0.908815	0.0178415	0.977328	0.959705	0.877665	0.938233	0.0531879	0.919666	0.893004	0.876552	0.896408	0.0217578	0.91195	0.883291	0.968742	0.921328	0.0434907	0.930611	0.939698	0.996954	0.955754	0.0359681	1.05946	1.13851	1.14496	1.11431	0.0476097	0.844485	0.939253	0.906426	0.896721	0.0481234	1.13606	1.03468	1.071	1.08058	0.0513657	1.18549	1.09038	1.18903	1.15497
hsa-miR-375	0.719842	0.731029	0.823206	0.758026	0.0567241	0.772751	0.840829	0.719536	0.777705	0.0607982	0.881076	0.868718	0.759018	0.83627	0.0671873	0.948789	0.988834	0.952062	0.963228	0.0222351	1.03205	0.967205	0.959702	0.986319	0.0397819	0.920155	0.918109	0.958326	0.932197	0.022652	0.902327	0.971757	1.04495	0.973012	0.0713212	1.11296	0.976297	0.931617	1.00696	0.0944805	1.04732	1.02486	1.08859	1.05359	0.0323222	0.911666	0.857718	0.937333	0.902239
hsa-miR-376a	1.05583	1.07832	1.15506	1.0964	0.0520304	1.25699	1.14165	1.11587	1.1715	0.0751457	1.05126	1.05139	0.993557	1.03207	0.0333541	1.03886	1.11768	1.07398	1.07684	0.0394899	1.0355	1.02984	1.00473	1.02335	0.0163785	1.01011	0.975697	0.978439	0.988083	0.0191273	1.00941	1.06568	1.06091	1.04533	0.0312033	0.735288	1.10192	0.925813	0.921006	0.183361	0.958299	0.956035	0.91725	0.943862	0.0230738	0.927009	0.951198	0.951812	0.94334
hsa-miR-376a.1	0.812906	0.979748	0.943661	0.912105	0.0877837	0.92464	0.996511	0.980886	0.967346	0.0378006	0.950234	0.921757	1.00644	0.959478	0.043093	1.00989	1.05077	1.03697	1.03254	0.0207955	1.0088	1.01915	1.01352	1.01383	0.00518107	0.986288	0.931599	1.04154	0.986475	0.0549697	0.903284	0.953108	0.961176	0.939189	0.0313556	0.767042	1.13829	1.05429	0.98654	0.194675	1.01856	0.970102	0.90136	0.963341	0.0588925	0.93545	0.945782	0.966868	0.949366
hsa-miR-376a*	1.02313	0.38868	0.935009	0.782274	0.343699	0.888127	1.06589	0.890561	0.948192	0.101936	0.971046	0.993968	1.01462	0.99321	0.0217944	1.19766	1.21029	1.25927	1.2224	0.0325458	1.13319	1.34287	1.17927	1.21844	0.110192	1.02925	1.08722	1.04283	1.0531	0.0303155	0.846037	1.02144	0.974219	0.947231	0.0907612	0.708993	1.16351	0.854504	0.909003	0.232109	0.834737	1.06545	1.24507	1.04842	0.205695	1.06188	1.12675	1.14454	1.11106
hsa-miR-376b	0.793545	0.901523	0.811368	0.835479	0.0578862	0.975352	0.767011	0.810654	0.851006	0.109876	0.876271	0.865272	0.860221	0.867254	0.00820684	0.991221	0.992726	0.930806	0.971585	0.0353232	0.970326	0.975434	1.01954	0.988432	0.0270577	0.965236	0.964235	0.94306	0.95751	0.0125242	0.939307	0.879297	0.836808	0.885137	0.0514981	0.965652	0.795963	0.938505	0.90004	0.0911498	0.856227	0.937127	0.843123	0.878826	0.0509138	0.924605	0.826242	0.882252	0.8777
hsa-miR-377	1.02619	0.989141	0.239258	0.751529	0.444026	1.00843	1.104	1.13552	1.08265	0.0661832	1.01089	0.948607	0.970063	0.97652	0.0316397	0.930338	0.981132	0.975697	0.962389	0.0278896	1.00762	1.01444	0.995273	1.00578	0.00971643	0.939006	0.885639	0.887817	0.904154	0.0302026	0.951553	1.0061	0.959133	0.972263	0.0295495	1.11254	0.993926	1.05478	1.05375	0.0593122	0.984373	0.963064	1.02774	0.991724	0.0329567	0.834399	0.881188	0.838955	0.851514
hsa-miR-378	0.800601	0.244367	0.160063	0.401677	0.348041	0.817697	0.820743	0.853906	0.830782	0.0200835	0.744985	0.772901	0.833739	0.783875	0.0453834	1.02195	1.0619	0.998792	1.02755	0.0319245	1.04944	1.05549	1.08014	1.06169	0.0162619	1.07228	1.00461	1.02974	1.03554	0.0342021	1.15674	1.10163	1.11861	1.12566	0.0282202	1.0455	0.824998	0.657159	0.842552	0.194764	1.09513	1.15453	1.19054	1.14673	0.048183	0.97414	0.954182	0.930352	0.952891
hsa-miR-379	0.938959	1.01147	0.927271	0.959233	0.0456137	0.864984	0.910603	1.01245	0.929344	0.0754966	0.861239	0.861423	0.875741	0.866134	0.00832029	1.06426	0.999057	1.01945	1.02759	0.0333523	0.929526	0.858568	0.903775	0.89729	0.0359208	0.997791	1.04995	1.08724	1.04499	0.0449304	0.928571	1.23543	1.05384	1.07261	0.15429	0.948138	1.00332	0.923573	0.958344	0.0408416	0.75941	0.764345	0.769629	0.764461	0.00511086	0.984117	0.941717	0.898359	0.941397
hsa-miR-380-3p	0.987412	0.995631	1.38289	1.12198	0.225993	0.533392	1.01549	0.854232	0.801038	0.245411	0.954348	0.88343	0.956826	0.931535	0.041678	1.05591	1.03166	1.11652	1.06803	0.0437086	0.782722	0.972932	0.955439	0.903697	0.105132	0.93556	0.937624	0.907248	0.926811	0.0169733	0.898279	1.15193	1.01992	1.02337	0.126859	1.11927	1.05512	0.956752	1.04371	0.0818554	1.03175	1.09262	1.01617	1.04685	0.0403973	1.00932	0.908125	1.11609	1.01118
hsa-miR-380-5p	0.973813	1.04416	0.984151	1.00071	0.0379859	1.01393	1.00349	1.00856	1.00866	0.00522296	0.746791	0.881041	0.880216	0.836016	0.0772722	0.834164	0.857916	0.937671	0.876583	0.0542201	0.916461	0.931089	0.891711	0.913087	0.0199044	1.04582	1.01414	0.956561	1.00551	0.0452513	0.79282	0.790707	0.790945	0.791491	0.00115698	0.380394	0.550297	0.24427	0.391654	0.153324	0.92773	0.992496	0.940633	0.95362	0.0342805	0.956568	0.933018	0.887913	0.925833
hsa-miR-381	0.635362	0.536571	0.652983	0.608305	0.0627454	0.821684	0.851865	0.869607	0.847719	0.0242287	0.967306	1.00325	0.929235	0.966598	0.0370147	1.03058	1.00699	1.10541	1.04766	0.0513848	0.927473	0.950059	0.829401	0.902311	0.0641438	0.849023	1.01164	1.00887	0.956511	0.0930976	0.759144	0.908042	0.853169	0.840118	0.0753019	1.03053	0.987691	1.0531	1.02377	0.0332218	1.09535	1.13597	1.08956	1.10696	0.0252903	0.967337	1.00344	0.981676	0.984152
hsa-miR-382	1.30573	1.08122	1.3701	1.25235	0.151662	1.08147	1.05723	1.04577	1.06149	0.0182281	1.12666	1.12473	1.04295	1.09811	0.0477806	0.897634	0.914947	0.922041	0.911541	0.0125548	1.06588	1.22413	1.05577	1.11526	0.0944209	1.02977	0.981335	1.02274	1.01128	0.0261698	1.04624	0.973652	1.09335	1.03775	0.0602975	1.12026	1.3011	1.1479	1.18975	0.0974131	1.51274	1.48599	1.37565	1.45813	0.0726666	0.986106	0.996558	1.02586	1.00284
hsa-miR-383	1.11986	1.00437	1.11867	1.08097	0.0663391	1.21841	1.1301	1.13978	1.16276	0.0484333	0.989321	1.03366	1.00157	1.00818	0.0228952	1.01894	0.950837	0.974106	0.981295	0.0346168	0.980517	0.978559	0.918404	0.95916	0.0353096	1.01669	1.04252	0.991132	1.01678	0.0256934	1.33871	1.31191	1.45719	1.36927	0.0773104	1.21404	1.29307	1.3184	1.27517	0.0544313	0.97994	0.99622	0.933004	0.969721	0.0328231	1.15611	1.1356	1.34876	1.21349
hsa-miR-384	1.09864	0.463549	1.28763	0.949941	0.431697	1.17406	1.01535	1.10857	1.09933	0.0797538	1.13928	1.08142	1.01759	1.07943	0.0608692	1.24987	1.06916	1.12096	1.14666	0.0930585	0.836406	0.871387	0.846589	0.851461	0.0179924	0.923847	0.998305	0.976157	0.966103	0.0382339	0.871244	0.876235	0.890875	0.879451	0.010203	1.01012	0.973041	1.00778	0.996979	0.0207634	1.15451	1.15593	1.16061	1.15701	0.00319355	0.823198	0.940113	0.965406	0.909572
hsa-miR-409-3p	0.947169	1.09719	0.88964	0.977999	0.107153	1.00725	1.106	1.09748	1.07025	0.0547197	0.979714	1.03361	1.00499	1.00611	0.026966	1.20801	1.18224	1.1888	1.19302	0.0133921	1.00284	1.0968	1.01578	1.03847	0.050924	1.02759	1.00186	1.0554	1.02828	0.0267773	1.12837	1.03041	1.00477	1.05452	0.0652302	1.3433	1.15626	1.27931	1.25962	0.095061	1.09089	1.10761	1.06383	1.08745	0.0220895	0.890029	0.982535	0.814671	0.895745
hsa-miR-409-5p	0.985703	0.989425	1.01417	0.996434	0.0154756	1.06568	1.07218	0.989251	1.04237	0.0461187	1.02029	0.967025	0.995006	0.994106	0.026642	0.991898	0.998363	0.958573	0.982945	0.0213525	0.981825	0.973129	0.992494	0.982483	0.00969957	0.992118	1.00962	1.01954	1.00709	0.0138858	0.984497	0.868029	0.859098	0.903875	0.0699636	1.3505	1.29742	1.07401	1.24064	0.146729	1.01799	1.01925	0.983472	1.0069	0.0203034	0.854234	0.914444	0.871576	0.880085
hsa-miR-410	1.01281	1.13945	1.03082	1.06103	0.0685114	1.1376	1.00016	1.05136	1.06304	0.0694611	1.03355	1.10239	1.1603	1.09874	0.0634546	1.02167	1.05921	1.08561	1.05549	0.032129	0.946982	1.00208	0.971378	0.973479	0.0276083	1.00687	1.01669	1.02428	1.01595	0.00872816	1.17271	1.18764	1.0742	1.14485	0.0616372	0.88775	0.981677	0.857137	0.908855	0.0648966	0.963477	1.00948	1.00065	0.991205	0.0244148	1.32555	1.18809	1.11101	1.20822
hsa-miR-412	1.07702	1.06335	1.10142	1.0806	0.0192827	1.24942	1.04265	1.00598	1.09935	0.13125	1.00324	1.01415	1.04834	1.02191	0.0235321	0.964091	0.965268	0.984813	0.97139	0.0116391	0.992643	0.986278	0.980464	0.986462	0.00609165	1.00057	0.997849	1.01244	1.00362	0.00776115	1.01481	0.977213	0.978598	0.990207	0.0213182	1.03003	0.897563	1.04559	0.991062	0.0813456	0.960551	0.879775	0.835623	0.891983	0.0633528	1.01585	1.01855	1.00441	1.01293
hsa-miR-422a	0.873013	1.01057	0.772871	0.885486	0.119342	0.990139	1.02342	0.981158	0.99824	0.0222665	0.908616	0.892481	0.934435	0.911844	0.0211629	0.847875	0.888853	0.909679	0.882136	0.0314446	0.914813	0.905638	0.881755	0.900735	0.0170659	0.932534	0.96362	0.901824	0.932659	0.0308983	1.0155	1.00605	1.0554	1.02565	0.0261959	1.00824	1.00623	1.04833	1.02093	0.0237497	0.799462	0.819955	0.776027	0.798482	0.0219804	1.00896	1.05423	1.04444	1.03588
hsa-miR-422b	1.01589	0.972259	1.01491	1.00102	0.0249128	0.912169	0.925953	0.987554	0.941892	0.0401403	1.00276	0.940018	0.884756	0.942511	0.0590412	0.911045	0.89159	0.914796	0.90581	0.0124568	0.756902	0.742648	0.768902	0.756151	0.0131433	1.04071	1.05007	1.03496	1.04191	0.00762742	0.958032	0.965402	0.935245	0.952893	0.0157215	1.14337	1.06444	1.07669	1.09483	0.0424767	0.969372	0.971873	1.00078	0.980676	0.0174573	1.04602	1.09414	1.01114	1.05043
hsa-miR-423	1.06272	0.51918	1.07285	0.884916	0.316777	0.990093	0.985246	1.15065	1.042	0.0941288	1.10486	1.14026	1.17954	1.14156	0.0373576	0.920433	1.00164	1.04143	0.987832	0.0616666	1.08201	1.18121	1.08286	1.11536	0.05703	0.873181	0.99416	1.02093	0.962756	0.0787204	0.915225	0.993952	0.995231	0.968136	0.0458267	0.991759	1.04305	0.66416	0.899656	0.205551	1.26774	1.23538	1.16114	1.22142	0.0546562	1.10141	1.13069	1.08236	1.10482
hsa-miR-424	0.958289	1.15014	1.09515	1.06786	0.0987951	0.950742	0.984011	0.920907	0.951886	0.0315678	1.15422	1.13819	1.03524	1.10922	0.0645663	1.15836	1.18434	1.15912	1.16727	0.0147852	1.20709	1.19379	1.33801	1.24629	0.0797042	1.14285	1.19541	1.13391	1.15739	0.0332301	1.44755	1.28399	1.25847	1.33001	0.102594	1.37594	1.02628	1.48002	1.29408	0.237688	1.26459	1.19962	1.25934	1.24119	0.0360896	1.15147	1.20797	1.22505	1.19483
hsa-miR-425	0.312322	0.799122	1.11723	0.742891	0.405388	0.920873	0.897595	0.904446	0.907638	0.0119628	0.781441	1.0222	0.90193	0.901858	0.120382	0.91422	0.89697	0.96753	0.92624	0.0367838	1.06043	1.04882	1.02582	1.04502	0.0176186	0.998931	1.01976	1.00595	1.00821	0.0105982	1.02189	0.975897	0.989548	0.995779	0.0236221	1.14224	1.00131	0.930261	1.0246	0.107892	0.978424	1.02401	0.996814	0.999749	0.0229341	1.15713	0.939525	0.983161	1.0266
hsa-miR-429	1.00597	0.98713	1.01298	1.00202	0.0133669	1.06134	1.02055	1.06864	1.05018	0.0259115	1.04394	1.12794	1.08701	1.0863	0.0420041	0.891887	0.937388	0.888197	0.905824	0.0273973	0.905165	0.982969	0.827022	0.905052	0.0779734	1.02582	1.02313	0.963552	1.00417	0.0352001	0.566738	0.614205	0.70752	0.629488	0.0716242	0.958591	0.931792	0.863494	0.917959	0.0490344	0.832323	0.811464	0.857017	0.833601	0.0228034	1.1985	1.06138	1.1463	1.1354
hsa-miR-431	0.987187	0.999841	1.01534	1.00079	0.014099	1.12109	0.99793	1.02706	1.04869	0.0643659	0.990144	0.944854	1.01897	0.984656	0.0373613	0.936987	0.961368	0.920506	0.93962	0.0205579	1.21623	1.13432	1.16188	1.17081	0.0416778	1.11192	1.02796	0.991634	1.04384	0.0616946	0.952836	1.16821	1.01267	1.04457	0.111175	0.786836	0.364901	0.446991	0.53291	0.223705	1.04196	0.990518	0.999345	1.01061	0.0275104	0.828938	0.909701	0.87487	0.87117
hsa-miR-432	1.1639	1.13233	1.08718	1.1278	0.0385603	0.95497	0.999736	0.975833	0.976846	0.0224001	1.00794	0.91732	1.08197	1.00241	0.0824621	0.845261	0.816017	0.811499	0.824259	0.0183282	0.847972	0.868717	0.880134	0.865607	0.016305	1.01099	0.953186	0.96848	0.977551	0.0299481	1.03565	1.03847	0.998197	1.02411	0.0224836	0.949397	0.96407	0.957855	0.957108	0.00736494	1.06991	1.06625	1.12406	1.08674	0.0323719	1.01075	1.01171	0.968633	0.997029
hsa-miR-432*	1.3816	1.16018	1.07066	1.20415	0.160064	0.968562	1.18015	0.944543	1.03108	0.12965	0.988439	0.981664	0.917915	0.962673	0.0389092	1.09762	1.02451	1.07925	1.06713	0.0380324	0.914002	0.945252	0.88643	0.915228	0.0294298	0.914288	0.929423	0.936145	0.926618	0.011195	0.846597	0.846278	0.946469	0.879781	0.0577532	1.03162	0.995207	0.981359	1.00273	0.0259615	0.941852	0.991878	0.832365	0.922032	0.081583	1.03878	1.00787	1.08635	1.04433
hsa-miR-433	1.0705	1.18421	0.984663	1.07979	0.100098	1.11963	1.04368	1.07862	1.08065	0.0380139	0.971206	1.01499	0.993068	0.993088	0.0218919	1.04433	1.0453	1.03969	1.04311	0.0029988	1.07458	0.9676	0.95899	1.00039	0.0643958	0.999428	1.00215	1.08651	1.02936	0.0495118	1.00255	0.966985	1.00993	0.993155	0.0229618	1.09624	1.0244	1.04509	1.05525	0.0369797	0.873113	0.830823	0.818057	0.840664	0.0288172	1.01296	0.981453	0.995591	0.996667
hsa-miR-448	0.914309	0.927959	0.823132	0.888467	0.0569916	1.03815	1.01628	1.06674	1.04039	0.025306	1.01046	1.07401	1.03118	1.03855	0.0324136	1.16262	1.08718	1.03316	1.09432	0.0650271	0.918926	0.960191	0.918154	0.932423	0.0240506	0.945192	0.945772	0.960176	0.95038	0.00848854	0.913303	0.8927	0.994573	0.933525	0.0538629	1.33017	1.31073	1.28643	1.30911	0.0219154	1.09512	1.05716	1.10973	1.08734	0.0271354	0.919987	1.01893	1.01828	0.985732
hsa-miR-449	0.891107	1.00016	0.963941	0.951736	0.0555414	0.982867	1.05549	0.997647	1.012	0.0383797	1.00892	1.07349	1.00693	1.02978	0.0378634	0.981093	0.985523	0.996425	0.987681	0.0078904	0.991708	0.997922	1.09392	1.02785	0.0573035	0.987037	1.03931	1.02477	1.01704	0.0269797	1.48775	1.58699	1.51914	1.53129	0.050725	1.20448	1.18178	1.22743	1.20456	0.0228276	1.13281	1.0993	1.0401	1.09074	0.0469463	1.23632	1.26186	1.31243	1.2702
hsa-miR-450	1.29698	1.01988	1.218	1.17829	0.142755	1.09946	1.07843	1.14363	1.10717	0.0332819	1.09322	1.06303	1.1072	1.08782	0.0225737	0.952677	0.97263	1.0196	0.981635	0.0343575	0.938534	0.950636	1.05799	0.982386	0.0657521	1.00107	0.915497	1.03912	0.985228	0.0633138	0.914321	0.891822	0.81883	0.874991	0.0499211	0.939613	0.848644	1.07353	0.953928	0.113123	1.04449	1.03825	1.00806	1.03027	0.0194848	0.76017	0.76578	0.706403	0.744118
hsa-miR-450.1	1.32496	1.01084	1.1139	1.1499	0.160123	0.976427	1.00528	1.01421	0.998639	0.0197472	1.05954	1.0321	1.0523	1.04798	0.0142214	1.02353	0.960327	0.932094	0.971985	0.0468215	0.931437	0.997427	0.925833	0.951565	0.0398157	0.986504	0.989538	0.978055	0.984699	0.00595071	1.0002	0.94619	0.904772	0.950388	0.0478532	1.06039	0.99869	1.06974	1.04294	0.038605	1.01312	1.02387	1.00319	1.01339	0.0103454	0.715998	0.833595	0.675038	0.741544
hsa-miR-451	0.945698	0.985954	1.01784	0.983163	0.0361509	1.10349	1.05672	1.04486	1.06836	0.031	1.08066	1.02835	0.903269	1.00409	0.0911491	0.940694	0.906283	0.96801	0.938329	0.0309316	1.01038	1.03154	0.996429	1.01278	0.01768	0.970945	1.01959	0.997616	0.996049	0.0243584	0.765269	0.85322	0.839482	0.819324	0.0473138	1.26606	1.15865	1.24671	1.22381	0.0572528	1.07701	1.13092	1.05102	1.08632	0.0407516	0.979071	0.989965	0.95112	0.973385
hsa-miR-452	1.0001	0.973821	1.05954	1.01115	0.0439153	1.02502	1.01468	0.935357	0.991685	0.0490551	1.08014	1.08204	1.09299	1.08506	0.00693989	0.986777	0.999451	0.991782	0.99267	0.00638353	1.00398	1.09653	1.03327	1.04459	0.0473011	0.992943	1.05649	1.01801	1.02248	0.0320065	0.739882	0.793022	0.750924	0.761276	0.0280421	1.01686	0.884426	0.90685	0.936047	0.0708829	0.950678	0.979604	0.955785	0.962022	0.0154389	0.967073	0.963601	0.933789	0.954821
hsa-miR-452*	0.607408	0.617957	0.828682	0.684682	0.124819	0.999872	0.998116	0.976404	0.991464	0.0130718	0.893681	0.879746	0.902258	0.891895	0.0113616	0.95144	0.925951	0.886456	0.921282	0.0327426	0.996021	0.950856	0.936596	0.961158	0.0310232	0.800659	0.875249	0.854496	0.843468	0.0384985	0.914604	0.877016	0.956818	0.916146	0.0399234	0.130047	0.350018	0.136721	0.205595	0.125118	1.02794	1.16971	1.06362	1.08709	0.0737396	0.861683	0.883448	0.856395	0.867176
hsa-miR-453	0.628114	0.676627	0.509829	0.604856	0.0857968	1.06418	1.01475	1.04624	1.04173	0.0250207	1.03897	1.0989	1.0847	1.07419	0.0313195	0.812487	0.846427	0.908377	0.855763	0.0486223	0.997163	1.07569	1.0272	1.03335	0.0396262	1.00559	1.0767	1.02172	1.03467	0.0372843	1.29843	1.31164	1.2662	1.29209	0.0233732	0.345339	0.310265	0.224434	0.293346	0.0622029	0.884527	0.922819	0.943768	0.917038	0.0300403	0.372647	0.327097	0.269421	0.323055
hsa-miR-454-3p	1.09185	1.04482	1.07346	1.07004	0.0237005	1.12171	1.0901	1.11545	1.10909	0.0167405	1.24089	1.27331	1.19906	1.23775	0.037224	1.27376	1.24655	1.22374	1.24802	0.0250437	1.00293	1.05566	0.968834	1.00914	0.0437428	1.09336	1.0766	1.09458	1.08818	0.0100459	1.07308	0.924334	1.11876	1.03872	0.101664	1.05309	1.05372	1.06399	1.05693	0.00612038	1.16793	1.11685	1.09882	1.12787	0.0358461	0.83681	0.833727	0.762649	0.811062
hsa-miR-454-5p	1.02714	1.14211	1.05918	1.07614	0.0593318	1.13844	1.13797	1.07189	1.1161	0.0382904	0.981512	0.983329	1.01511	0.993318	0.0188976	1.06351	0.998103	1.04547	1.03569	0.0337809	0.842551	0.864661	0.822998	0.843403	0.0208443	1.04652	1.07564	1.01828	1.04681	0.028677	1.0578	1.13512	1.17865	1.12386	0.0612096	0.971543	0.935732	0.923253	0.943509	0.0250668	1.18346	1.17267	1.14412	1.16675	0.0203235	0.856072	0.873224	0.852095	0.860464
hsa-miR-455	0.704172	0.655764	0.697351	0.685762	0.0262026	0.852371	0.805023	0.938238	0.865211	0.0675296	0.97752	0.955048	0.932521	0.95503	0.0224992	1.06097	1.02074	1.03171	1.03781	0.0207956	1.14211	1.18457	1.30852	1.21173	0.0864669	0.928079	0.934549	0.951802	0.938144	0.012263	1.14595	1.26199	1.33256	1.24684	0.094224	0.937513	0.890547	0.985387	0.937816	0.0474208	1.13586	1.09989	1.16673	1.13416	0.0334532	0.945373	0.938618	0.957253	0.947081
hsa-miR-483	1.08164	1.23059	1.0183	1.11018	0.108983	0.90205	0.954297	0.937081	0.931143	0.0266247	0.893054	1.01973	0.900411	0.93773	0.0711054	1.17987	1.08827	1.07046	1.11287	0.058706	1.09458	1.05557	1.02355	1.0579	0.0355703	1.05883	0.995368	0.992895	1.0157	0.0373728	0.970855	1.05604	0.968883	0.998594	0.0497632	1.25382	0.936063	0.951666	1.04718	0.17912	0.982012	0.928268	1.00916	0.973148	0.0411693	0.991038	1.01746	1.01599	1.00817
hsa-miR-484	0.813588	0.946614	0.927173	0.895792	0.0718508	0.894385	1.00026	0.934592	0.94308	0.0534473	0.984632	0.896236	0.94343	0.941433	0.044232	1.00426	1.01963	0.999359	1.00775	0.0105751	0.893182	0.929519	0.963947	0.928883	0.0353867	0.882065	0.945821	0.992061	0.939982	0.0552302	0.903925	0.832734	0.938327	0.891662	0.0538539	0.969219	0.870217	0.990901	0.943446	0.0643377	0.901293	0.853442	0.780972	0.845236	0.0605787	1.22717	1.23335	1.1983	1.21961
hsa-miR-485-3p	1.01631	1.00835	0.894336	0.972999	0.0682407	1.01575	0.977608	1.02962	1.00766	0.0269326	0.999441	1.01935	0.991433	1.00341	0.0143771	0.995737	0.965291	0.945993	0.969007	0.0250793	0.993904	0.979685	0.925176	0.966255	0.0362788	0.90997	0.942543	0.977005	0.943173	0.0335218	0.698031	0.731162	0.74023	0.723141	0.0222132	1.0211	1.15071	1.13769	1.10317	0.0713681	0.721133	0.763068	0.703697	0.7293	0.0305161	0.989253	0.985881	1.03137	1.00217
hsa-miR-485-5p	0.233823	0.733833	0.721496	0.563051	0.285186	0.702387	0.753882	0.663238	0.706503	0.045462	0.959574	0.972446	0.955741	0.962587	0.00875056	0.991224	0.950869	0.92204	0.954711	0.0347514	0.984093	0.976387	0.95795	0.97281	0.0134335	0.837374	0.888978	0.950225	0.892192	0.056494	0.982663	1.00758	1.11108	1.03377	0.0680981	1.16964	0.932194	0.776024	0.959285	0.1982	1.09309	1.04865	1.08584	1.07586	0.0238426	0.764749	0.829444	0.839346	0.81118
hsa-miR-486	0.916549	0.958358	0.131549	0.668819	0.465758	0.984249	1.01987	1.00759	1.0039	0.0180949	1.1322	1.07422	1.10229	1.1029	0.0289938	0.976184	0.980372	1.00064	0.985732	0.01308	1.0061	1.02031	1.01578	1.01406	0.00726289	1.0439	1.03349	1.0387	1.0387	0.0052024	1.01734	1.01833	1.11746	1.05104	0.0575233	0.555561	0.83608	0.748875	0.713505	0.143565	1.17912	1.06634	1.10523	1.1169	0.0572893	1.13189	1.16484	1.10657	1.13443
hsa-miR-487	0.987377	1.04246	1.05504	1.02829	0.0359873	1.17132	1.09174	1.11521	1.12609	0.0408908	1.07973	1.07996	1.02746	1.06238	0.0302419	1.1207	1.04202	1.0815	1.08141	0.0393377	1.03182	1.03916	1.01315	1.02804	0.0134141	0.995598	1.06802	1.00794	1.02385	0.0387423	1.07167	1.02932	1.15483	1.08527	0.0638551	0.990632	1.03593	1.22126	1.08261	0.122194	1.07585	1.05216	1.03744	1.05515	0.019379	1.03809	1.03296	1.05047	1.04051
hsa-miR-487b	0.295018	1.11229	1.11163	0.839649	0.471664	0.985757	1.07769	1.05802	1.04049	0.0484087	1.02529	1.0017	0.969776	0.99892	0.0278597	0.921288	0.866035	0.933543	0.906955	0.0359641	0.963958	1.00339	1.03123	0.999527	0.0338018	1.02637	1.02627	0.995111	1.01592	0.018019	0.960867	0.912769	0.969962	0.947866	0.0307334	1.00309	0.948599	0.988106	0.979931	0.0281494	0.735903	0.70471	0.730459	0.723691	0.0166615	0.919039	0.904832	0.887632	0.903834
hsa-miR-488	1.05811	0.408228	0.980772	0.815705	0.354998	0.994284	0.965124	0.992709	0.984039	0.0163998	0.86067	0.870369	0.892838	0.874626	0.0165015	0.990294	0.989142	1.03541	1.00495	0.0263886	0.999018	0.991915	0.999402	0.996779	0.00421605	1.0256	0.996973	1.12708	1.04989	0.0683717	1.11895	0.945532	0.967731	1.01074	0.0943688	0.867847	1.04924	1.11234	1.00981	0.126924	0.999464	0.955398	1.00074	0.985202	0.0258193	1.01773	0.992571	0.978785	0.996363
hsa-miR-489	0.824609	0.938813	0.742273	0.835232	0.0986996	1.00165	1.12295	0.672075	0.932224	0.233316	0.726703	0.84834	0.676953	0.750665	0.0881706	1.29776	1.26724	1.29736	1.28745	0.0175072	1.00291	0.982747	0.995545	0.993736	0.0102045	1.09026	1.13908	1.07584	1.10173	0.0331391	1.0392	1.06195	1.09246	1.06453	0.0267242	0.455314	0.293229	0.530148	0.426231	0.121108	1.00053	1.03726	0.976768	1.00485	0.0304786	1.0081	1.05347	0.988314	1.01663
hsa-miR-490	1.32567	0.373049	1.34502	1.01458	0.555666	1.17167	1.19475	1.14911	1.17184	0.02282	1.21273	1.19256	1.21751	1.2076	0.0132409	0.963853	1.00684	1.01085	0.993848	0.0260537	1.1073	1.06072	1.11796	1.09533	0.0304437	1.111	1.06798	1.0314	1.07013	0.0398425	1.35364	1.17345	1.10044	1.20918	0.130323	1.19095	1.28794	1.21146	1.23012	0.0511134	1.2663	1.22667	1.22371	1.23889	0.0237806	1.27222	1.14376	1.15689	1.19096
hsa-miR-491	0.376199	0.380761	0.279235	0.345398	0.0573444	0.837858	0.82108	0.849134	0.836024	0.0141168	0.658254	0.692428	0.579206	0.643296	0.058074	0.951168	0.860322	0.855416	0.888969	0.0539223	0.950641	0.98327	0.948204	0.960705	0.0195796	1.05506	1.06118	0.979278	1.03184	0.0456221	1.19976	1.19676	1.18335	1.19329	0.00873714	0.195337	0.122269	0.117598	0.145068	0.0435966	0.790315	0.894389	0.890776	0.858493	0.059072	0.841387	0.859107	0.782415	0.827637
hsa-miR-492	1.10034	1.19092	0.340361	0.877209	0.467125	1.27575	1.16947	1.17202	1.20575	0.0606379	1.0113	0.681935	1.02553	0.906256	0.194397	0.865002	0.922876	0.97455	0.920809	0.0548033	0.941311	0.9824	1.03981	0.987842	0.0494764	1.05052	1.00491	1.00188	1.0191	0.0272477	0.909012	0.802107	0.814523	0.841881	0.0584683	1.05021	1.02705	0.992225	1.02316	0.0291864	1.02615	1.05883	1.09754	1.06084	0.035734	0.852428	0.831354	0.869722	0.851168
hsa-miR-493	0.424583	0.991653	0.970673	0.795637	0.321513	1.07388	0.966029	0.95753	0.999147	0.064862	0.988343	1.04069	0.983255	1.00409	0.0317904	1.16852	1.15724	1.138	1.15459	0.0154309	1.05974	1.09413	1.09641	1.08343	0.0205425	1.07407	1.12574	1.09835	1.09939	0.0258482	1.03412	1.12482	1.07873	1.07922	0.0453516	1.09164	1.12106	1.07675	1.09648	0.02255	1.05304	1.04868	1.05574	1.05249	0.00356449	1.21585	1.22705	1.20389	1.2156
hsa-miR-493-3p	0.857984	0.930428	0.683681	0.824031	0.126829	1.15811	1.04776	1.04423	1.08337	0.0647573	0.91372	0.943728	0.898318	0.918588	0.0230932	1.07159	1.05341	1.07205	1.06568	0.0106333	0.937085	0.967528	1.0352	0.979938	0.0502208	0.953785	0.946174	0.996118	0.965359	0.0269085	1.16354	1.0353	1.12231	1.10705	0.0654646	0.964442	0.966794	0.991035	0.974091	0.0147213	0.799648	0.955871	0.969291	0.90827	0.0943082	0.905935	0.980181	0.902521	0.929546
hsa-miR-494	1.12866	1.23037	1.06566	1.14156	0.0831106	1.08796	0.925777	1.03021	1.01465	0.0822054	0.948392	0.980275	0.932273	0.953647	0.0244283	1.0081	0.960351	0.941819	0.970091	0.0341979	1.04235	0.995734	0.979079	1.00572	0.0327964	0.994412	1.02817	1.0071	1.00989	0.0170505	0.777978	0.797328	0.734825	0.770044	0.0319979	0.973296	0.809298	0.906991	0.896528	0.082498	1.37163	1.53825	1.49034	1.46674	0.0857804	1.0136	0.964763	0.984006	0.987456
hsa-miR-495	1.16972	1.38796	1.04302	1.20023	0.174484	1.09932	1.05789	1.01075	1.05598	0.0443158	1.064	1.10824	1.0651	1.07911	0.0252288	1.40349	1.19637	1.20315	1.26767	0.117677	1.00995	1.00427	0.969989	0.994735	0.0216177	1.01593	0.982471	0.960605	0.986335	0.0278633	1.09675	0.986211	1.02284	1.03527	0.0563051	1.42737	1.18541	1.34723	1.32	0.123258	1.1481	1.24726	1.15763	1.18433	0.0547093	1.08493	1.10438	1.1239	1.1044
hsa-miR-496	1.09779	1.07061	1.20601	1.1248	0.0716265	0.864161	0.915522	0.947336	0.909006	0.0419689	0.922926	1.00591	0.932085	0.95364	0.045498	0.980519	1.02784	1.01008	1.00615	0.0239049	0.999135	0.962949	1.03431	0.998797	0.0356791	0.911114	0.928336	0.862131	0.900527	0.0343486	0.985333	1.0575	0.999825	1.01422	0.0381736	0.740567	1.28484	1.17232	1.06591	0.287318	0.982127	1.00226	0.982677	0.989022	0.0114696	1.05363	1.12558	1.08412	1.08778
hsa-miR-497	0.866194	0.728877	0.797621	0.797564	0.0686583	0.639516	0.70558	0.700715	0.681937	0.0368179	1.00241	1.04005	0.909409	0.983955	0.067245	1.12838	1.13872	1.10864	1.12525	0.0152822	1.19633	1.17775	1.06672	1.14693	0.0700856	1.02516	1.03293	1.05182	1.03664	0.0137075	1.22877	1.22533	1.3262	1.2601	0.0572727	1.12073	0.824042	0.902084	0.948953	0.153798	1.41138	1.29556	1.37334	1.36009	0.0590356	1.04792	1.11443	1.05332	1.07189
hsa-miR-498	0.322295	0.985628	0.940801	0.749575	0.370713	0.907584	1.03688	1.09709	1.01385	0.0968312	1.06837	1.06379	1.00579	1.04598	0.0348863	0.994516	0.991704	0.970258	0.985493	0.0132682	1.0004	0.992039	0.974369	0.988936	0.0132901	1.07148	1.0875	1.09124	1.08341	0.0104958	1.07058	1.09142	0.976628	1.04621	0.0611528	0.97717	1.00479	1.01137	0.997778	0.0181475	1.12882	1.15298	1.07198	1.11793	0.0415838	0.920078	0.98853	0.943845	0.950818
hsa-miR-499	1.25812	1.17701	1.09203	1.17572	0.0830524	0.909814	0.984044	0.906348	0.933402	0.0438914	1.08402	1.00392	0.991638	1.02653	0.0501714	0.89178	0.88888	0.947561	0.909407	0.0330738	1.17342	1.06901	1.14808	1.13017	0.0544571	1.03957	1.02206	1.05471	1.03878	0.0163413	1.10119	1.07886	1.08666	1.0889	0.0113343	1.30433	1.16411	0.9802	1.14955	0.162555	1.0865	1.01671	1.05124	1.05148	0.0348966	1.08785	1.02871	0.9874	1.03465
hsa-miR-500	1.00866	1.01365	1.18543	1.06925	0.100648	0.991905	1.00045	1.0277	1.00669	0.0186934	1.17477	1.01155	1.06957	1.0853	0.0827395	0.919501	0.938793	1.01532	0.957872	0.0506792	0.985037	0.99362	0.98444	0.987699	0.00513614	1.05562	0.989399	1.00499	1.01667	0.0346192	1.05093	1.0821	1.06709	1.0667	0.0155865	0.918499	0.7915	0.924374	0.878124	0.075076	0.988024	1.01619	0.995758	0.999989	0.0145502	0.839864	0.800394	0.770445	0.803568
hsa-miR-501	1.18829	1.23751	0.992487	1.13943	0.129613	1.05211	1.09386	1.11472	1.0869	0.0318797	1.06564	1.10965	1.09951	1.0916	0.0230452	0.994278	1.03715	0.966387	0.999273	0.0356468	1.01496	1.00638	1.01556	1.0123	0.00513614	1.0187	0.985961	0.989948	0.998204	0.0178639	0.703499	0.801419	0.742142	0.74902	0.0493207	1.04163	1.01443	1.01461	1.02356	0.0156514	1.01711	0.964823	0.944096	0.975344	0.0376275	1.05463	1.09245	1.09803	1.0817
hsa-miR-502	0.914453	1.01287	0.945148	0.95749	0.0503561	0.905396	0.645056	0.83027	0.793574	0.133993	0.945367	1.01409	1.02855	0.996002	0.0444431	1.05261	1.04879	1.03841	1.0466	0.00734821	0.95298	0.982413	0.898063	0.944485	0.0428116	0.981298	1.01404	1.01683	1.00405	0.0197573	1.09628	1.08089	1.25142	1.14286	0.0943303	1.1359	1.1421	1.10167	1.12656	0.0217739	1.41754	1.41128	1.36697	1.3986	0.0275709	1.23797	1.10897	1.26669	1.20455
hsa-miR-503	1.10264	1.12315	1.0469	1.0909	0.0394618	0.98219	0.979445	0.827276	0.929637	0.0886577	1.1033	1.11598	1.11818	1.11249	0.00803555	1.00572	1.0283	1.0867	1.04024	0.0417873	0.878899	0.927615	0.84599	0.884168	0.0410665	1.02472	1.07197	1.04562	1.04744	0.0236781	0.803453	0.826435	0.81286	0.814249	0.0115537	1.12458	1.08708	1.14346	1.11838	0.0286993	0.963147	0.983814	1.00424	0.983734	0.0205474	1.12069	1.07465	1.09233	1.09589
hsa-miR-504	0.625496	0.701274	0.652086	0.659619	0.0384465	1.01109	1.00402	0.984562	0.999892	0.0137382	0.907536	0.90584	0.942956	0.918777	0.0209568	0.956797	0.998823	1.00856	0.98806	0.0275087	0.913617	0.987404	0.897145	0.932722	0.0480671	0.90732	0.992889	0.938128	0.946112	0.04334	1.11562	1.07797	1.09047	1.09468	0.019175	0.846682	0.957163	1.07274	0.958862	0.113039	0.862152	0.932111	0.975461	0.923241	0.0571727	0.981458	0.92429	0.996527	0.967425
hsa-miR-505	0.940834	0.883578	1.00444	0.942952	0.0604613	0.915369	0.835722	0.909884	0.886992	0.0444856	0.955472	0.938732	0.964469	0.952891	0.0130612	1.01414	0.95054	0.985982	0.983555	0.0318712	0.861944	0.920016	0.843297	0.875086	0.0400123	0.986171	1.00711	0.999427	0.99757	0.0105928	1.23153	1.14602	1.15832	1.17862	0.046229	0.625175	0.491741	0.514887	0.543934	0.0713022	1.07095	1.11983	1.02454	1.07177	0.0476496	0.969335	0.881705	0.961115	0.937385
hsa-miR-506	0.28645	0.542653	0.589326	0.47281	0.16307	0.607441	0.656331	0.685218	0.649663	0.039315	0.580995	0.570751	0.563103	0.571616	0.00897767	0.931515	0.887286	0.923057	0.913953	0.0234782	1.06861	1.07062	1.08851	1.07591	0.0109564	0.848714	0.873098	0.922493	0.881435	0.0375894	1.12683	1.07655	1.10465	1.10268	0.0252011	0.519185	0.257592	0.254366	0.343714	0.151971	0.825807	0.884662	0.917598	0.876022	0.0465016	0.520797	0.528889	0.535148	0.528278
hsa-miR-507	1.15356	1.10926	1.09752	1.12012	0.029556	1.13687	1.26668	1.24317	1.21557	0.0691651	1.01927	0.930303	0.937717	0.962431	0.0493661	0.956718	0.889978	0.999621	0.948772	0.0552517	0.852619	0.901621	0.751523	0.835255	0.0765413	0.977243	0.978278	0.935338	0.96362	0.0244981	0.986326	1.00515	0.932912	0.974798	0.0374754	0.975143	0.985572	0.863502	0.941406	0.0676679	0.826782	0.906999	0.88332	0.872367	0.0412147	0.713861	0.656584	0.730118	0.700188
hsa-miR-508	0.994032	0.967792	1.00751	0.989779	0.0201993	1.01781	1.08902	1.06292	1.05658	0.0360251	0.980727	0.985907	0.971453	0.979362	0.00732325	1.06583	0.979256	1.03881	1.02796	0.0442921	1.22213	1.30961	1.14676	1.22617	0.0815006	1.04408	1.04101	1.05881	1.04797	0.00951874	1.01367	0.994846	1.12288	1.0438	0.0691268	1.02486	1.01575	1.0775	1.03937	0.0333338	1.17527	1.35179	1.1854	1.23749	0.0991162	1.20208	1.08126	1.04275	1.10869
hsa-miR-509	0.99991	1.03732	1.04067	1.02597	0.0226303	1.02431	1.0048	1.15613	1.06175	0.0823163	1.02928	1.07277	1.06215	1.05473	0.0226757	1.02749	1.04528	1.06687	1.04654	0.0197212	0.999714	1.04539	0.994446	1.01318	0.0280136	1.11013	1.15414	1.07883	1.11436	0.0378302	1.02909	1.08113	1.14632	1.08551	0.0587361	1.19097	1.17641	1.19331	1.1869	0.00915554	1.01009	1.05843	1.038	1.03551	0.0242631	1.06906	1.11328	1.09483	1.09239
hsa-miR-510	0.980176	0.897373	0.81171	0.89642	0.0842369	0.825936	0.895391	0.888633	0.869986	0.0382984	1.09208	1.13186	1.00103	1.07499	0.0670683	0.990657	0.999599	1.0189	1.00305	0.0144346	1.16887	1.20624	0.997132	1.12408	0.111517	0.992659	0.937416	0.999839	0.976638	0.0341562	0.89084	0.790878	0.771359	0.817692	0.0640953	0.997371	1.06115	1.0442	1.03424	0.033034	1.18403	1.14548	1.11481	1.14811	0.0346877	0.961588	0.949456	1.02481	0.978619
hsa-miR-511	1.19736	1.25776	1.35105	1.26872	0.0774307	1.08958	1.14661	1.04597	1.09405	0.0504695	1.00056	1.04465	1.11115	1.05212	0.0556731	1.09239	1.05656	1.05244	1.06713	0.0219692	0.921348	0.957453	0.986853	0.955218	0.0328099	1.00384	1.04287	1.11099	1.05257	0.0542296	0.81569	0.824091	0.874793	0.838192	0.0319752	1.00937	1.09448	1.10886	1.0709	0.0537725	0.91571	0.890577	0.857642	0.887976	0.0291216	0.920011	0.988294	0.940799	0.949701
hsa-miR-511.1	1.01262	1.15654	1.02933	1.06616	0.078715	1.19406	1.1565	1.06802	1.13952	0.0647128	0.987623	0.980646	0.996643	0.988304	0.00801994	1.05801	1.02344	1.08392	1.05513	0.0303428	1.14293	1.13396	1.17584	1.15091	0.0220521	1.04089	1.04506	1.09352	1.05982	0.0292585	1.03257	0.99242	1.0018	1.00893	0.0210016	0.944838	0.942086	1.0091	0.965341	0.0379206	0.946962	0.95135	0.962562	0.953625	0.0080449	0.913574	0.95877	0.95595	0.942765
hsa-miR-512-3p	1.07622	1.11819	1.06701	1.08714	0.0272843	1.09949	1.1183	1.12171	1.11317	0.011966	1.07712	0.993555	1.05468	1.04179	0.0432491	1.01427	1.0083	1.02974	1.01744	0.0110675	1.17719	1.15235	1.07932	1.13629	0.0508695	1.00621	0.992259	0.972507	0.990325	0.0169337	1.01544	1.00527	1.02337	1.0147	0.00907185	0.972464	0.965057	0.943173	0.960232	0.01523	1.03081	0.834885	0.800584	0.888759	0.124207	0.948345	0.95802	0.909579	0.938648
hsa-miR-512-3p.1	1.2855	1.01437	1.07222	1.12403	0.142794	1.09747	1.09026	1.01934	1.06902	0.0431766	1.02812	1.00644	0.994215	1.00959	0.0171694	1.00548	1.01947	1.05969	1.02822	0.028142	1.01882	1.17202	1.14165	1.11083	0.0811167	0.952553	1.04373	0.995406	0.997229	0.0456141	0.892776	0.898438	1.04365	0.944956	0.0855218	1.00555	0.993889	0.999933	0.99979	0.00582983	0.990422	0.875418	0.887491	0.917777	0.0632014	0.992813	0.923861	0.958117	0.958264
hsa-miR-512-5p	0.82331	0.892747	0.841784	0.852614	0.0359627	0.702452	0.653981	0.808964	0.721799	0.0792818	1.03488	0.984923	0.894706	0.971504	0.0710454	0.912193	0.888692	0.906281	0.902389	0.0122244	1.03039	1.04523	1.02664	1.03409	0.00982996	0.945955	0.933778	0.991188	0.956974	0.0302492	1.092	0.994725	1.14005	1.07559	0.0740411	0.783512	1.13544	1.05577	0.991573	0.184537	0.923579	1.00812	1.01066	0.980788	0.0495612	1.05991	1.10673	1.08868	1.08511
hsa-miR-512-5p.1	1.33697	1.15932	1.15461	1.21697	0.103954	1.20875	1.01567	1.0151	1.07984	0.111643	0.974471	1.13647	1.08958	1.06684	0.0833609	1.04962	1.03532	1.05696	1.0473	0.011006	0.9996	0.972653	0.925351	0.965868	0.0375868	0.993792	0.9842	1.05761	1.01187	0.0399019	0.895082	0.900849	0.875901	0.890611	0.0130609	0.977063	0.927479	1.00007	0.968203	0.0370962	0.945377	1.0609	1.01018	1.00549	0.0579054	0.994721	0.992131	1.02611	1.00432
hsa-miR-513	0.92771	1.00805	1.19003	1.04193	0.1344	0.871371	0.966053	0.914114	0.917179	0.0474152	0.779311	0.815496	0.87464	0.823149	0.0481233	0.874962	0.880669	0.907186	0.887606	0.0171952	0.942098	1.07544	1.05238	1.02331	0.0712669	0.849694	0.876237	0.815805	0.847245	0.0302905	0.846859	0.880847	0.820927	0.849544	0.0300504	1.01317	0.93073	0.940722	0.961541	0.0449912	0.661224	0.786264	0.773591	0.74036	0.0688257	1.03841	0.978108	1.03089	1.0158
hsa-miR-513.1	1.0945	0.974496	1.02318	1.03073	0.0603567	0.958629	1.05685	0.993389	1.00296	0.0498054	0.551082	0.973285	0.894477	0.806282	0.224494	0.932329	0.906583	0.896543	0.911818	0.018458	0.994528	0.966678	1.00287	0.988025	0.0189512	0.97436	1.02442	0.944007	0.980929	0.0406072	0.855719	0.863312	0.768416	0.829149	0.0527333	1.03941	1.11596	0.801061	0.985478	0.164233	0.8229	0.886671	0.898039	0.869203	0.0405005	1.12025	1.07597	1.00415	1.06679
hsa-miR-514	1.42266	1.48448	1.28706	1.39807	0.100981	1.0051	1.09143	1.07204	1.05619	0.0452954	1.06026	1.16513	1.13937	1.12159	0.0546468	0.991928	0.983498	1.00189	0.992437	0.0092049	0.964838	0.912722	0.9648	0.947453	0.0300784	1.05675	1.04914	1.05462	1.05351	0.00392529	0.752479	0.792967	0.870427	0.805291	0.0599325	1.00381	1.03321	1.0118	1.01627	0.0151989	0.939891	0.928461	0.924846	0.931066	0.00785355	0.99195	0.993314	0.998359	0.994541
hsa-miR-514.1	1.19365	1.17534	1.10572	1.15824	0.0463944	0.994902	1.01596	1.11772	1.04286	0.0656798	1.09789	1.05439	1.08256	1.07828	0.0220608	1.00807	1.05694	1.04199	1.03567	0.0250422	1.13638	1.15351	1.0655	1.11846	0.0466576	1.01862	1.02455	0.993778	1.01232	0.0163268	0.99653	0.978562	0.995269	0.99012	0.0100298	0.826843	0.866719	1.07235	0.921969	0.131747	1.15484	1.20596	1.24117	1.20066	0.0434069	0.984368	1.04864	0.986934	1.00665
hsa-miR-514.2	0.835431	1.02267	0.358377	0.738827	0.342523	1.01175	1.08741	1.07536	1.05817	0.0406531	0.967941	1.09752	0.99263	1.01936	0.0688023	1.00985	1.016	1.02177	1.01587	0.0059586	1.03516	1.11878	1.06086	1.0716	0.0428329	1.02896	1.01994	1.07685	1.04192	0.0305876	1.05784	1.02993	1.00473	1.03083	0.0265646	1.0979	1.1384	1.172	1.1361	0.0371035	1.10108	1.26611	1.24659	1.20459	0.0901729	0.982815	0.986535	1.02714	0.998829
hsa-miR-515-3p	0.744734	0.895005	0.837878	0.825872	0.0758517	0.955339	1.06333	1.01545	1.01137	0.0541112	1.01839	1.07401	1.09633	1.06291	0.0401377	1.00483	1.03059	1.05448	1.02997	0.024833	1.05821	1.02583	1.00448	1.0295	0.0270526	0.90336	0.991561	0.99894	0.96462	0.0531809	1.01467	1.01806	1.00936	1.01403	0.00438092	0.983355	1.12599	0.994758	1.0347	0.0792643	1.17853	1.10191	1.11764	1.13269	0.0404659	1.19953	1.14139	1.19032	1.17708
hsa-miR-515-3p.1	0.92805	0.894844	0.845472	0.889456	0.0415519	1.0177	0.998116	0.984549	1.00012	0.0166662	0.992038	1.02158	1.04787	1.0205	0.0279332	0.998903	1.09507	1.06055	1.05151	0.0487175	1.05608	1.03809	1.0084	1.03419	0.0240807	0.992857	1.05499	1.00106	1.0163	0.0337541	1.08311	1.08192	1.07088	1.07863	0.00674389	1.18334	1.09079	0.798977	1.02437	0.200604	1.24541	1.17411	1.1346	1.18471	0.056157	1.26755	1.21483	1.19251	1.22496
hsa-miR-515-5p	0.834382	0.945702	0.897086	0.89239	0.0558086	0.975289	0.770718	0.984898	0.910302	0.120979	0.967555	1.01229	1.02909	1.00298	0.0318087	0.925031	0.918955	0.890693	0.91156	0.018325	0.983451	1.00796	1.00023	0.997214	0.0125304	1.02311	1.00774	1.00459	1.01182	0.00990966	0.984555	1.02467	0.95955	0.989593	0.0328525	1.14616	1.15919	1.21055	1.17196	0.0340433	0.873628	0.991003	1.00105	0.955228	0.0708461	1.00528	1.05758	1.01276	1.02521
hsa-miR-515-5p.1	0.923777	0.953068	0.884562	0.920469	0.0343725	1.02471	0.862949	0.903454	0.930371	0.0841731	0.960244	0.923086	0.95162	0.944983	0.0194479	0.903282	0.937265	0.924195	0.921581	0.0171413	0.996561	0.984858	0.999771	0.99373	0.00784906	1.03484	1.02622	1.02879	1.02995	0.00442724	1.07085	1.06573	1.20406	1.11355	0.0784299	1.05696	1.01751	1.16088	1.07845	0.0740614	1.03458	1.13368	0.998948	1.05574	0.0698125	0.922254	1.04345	0.963885	0.976529
hsa-miR-516-3p	0.581828	0.596493	0.586843	0.588388	0.00745336	0.464415	0.352757	0.499174	0.438782	0.0764997	0.733362	0.828739	0.836338	0.79948	0.0573857	1.00685	1.09681	1.09293	1.06553	0.0508548	1.06078	1.05818	1.02111	1.04669	0.0221933	1.07104	1.09671	1.01664	1.06147	0.0408836	0.980862	1.00924	1.00261	0.997572	0.0148467	1.21391	1.24809	1.18845	1.21682	0.0299272	0.98203	1.00997	1.03612	1.00937	0.0270475	0.852268	0.854005	0.815531	0.840601
hsa-miR-516-3p.1	1.10692	1.00341	1.06542	1.05859	0.0520915	0.838859	0.783398	0.911021	0.844426	0.0639936	0.952149	1.00784	0.927024	0.962337	0.0413597	0.904219	0.934608	0.942287	0.927038	0.0201312	0.896361	0.855468	0.906941	0.886257	0.0271833	0.987574	1.07761	0.997386	1.02086	0.0493946	0.863371	0.787386	0.864909	0.838555	0.0443203	0.909017	0.987958	0.963548	0.953508	0.0404165	0.899882	0.861713	0.936805	0.899467	0.0375478	0.898525	0.951261	0.895491	0.915092
hsa-miR-516-3p.2	0.790125	0.907481	0.859613	0.852406	0.0590093	0.680331	0.789849	0.614835	0.695005	0.0884252	0.910314	0.998304	0.901564	0.936728	0.0535059	1.11127	1.07136	1.09019	1.09094	0.0199643	1.01879	0.996605	1.00184	1.00575	0.0115974	0.929465	0.956484	0.975277	0.953742	0.0230291	1.00861	0.99408	1.03004	1.01091	0.0180886	1.03708	1.0533	1.09822	1.06286	0.0316757	0.991371	0.903442	1.00972	0.968177	0.056808	0.990818	1.13475	1.07286	1.06614
hsa-miR-516-3p.3	0.748776	0.736857	0.619782	0.701805	0.0712832	0.588345	0.478458	0.550171	0.538991	0.0557896	0.898197	0.825014	0.870426	0.864546	0.0369439	1.24094	1.16418	1.23932	1.21482	0.0438552	0.998394	1.0346	0.998158	1.01038	0.0209698	1.02334	1.01253	1.05646	1.03078	0.0228927	0.983499	1.00972	0.967231	0.986816	0.0214363	1.30512	0.867729	1.22572	1.13286	0.233015	0.925125	0.940707	0.826705	0.897512	0.0618138	1.06124	0.991736	1.04223	1.03174
hsa-miR-516-5p	0.340215	0.394843	0.39808	0.377713	0.0325144	0.902259	0.854162	0.921525	0.892649	0.0346946	0.590071	0.668712	0.648003	0.635595	0.0407626	0.756915	0.75034	0.856187	0.787814	0.0593037	1.00915	1.00574	1.02318	1.01269	0.0092419	0.955951	0.962059	0.861816	0.926609	0.0561954	0.864282	0.921436	0.918644	0.901454	0.0322221	0.919393	0.977548	0.988229	0.961724	0.0370461	0.425946	0.510707	0.634766	0.523807	0.105024	0.784942	0.922106	0.940284	0.882444
hsa-miR-516-5p.1	0.584903	0.493742	0.355835	0.47816	0.115326	0.827495	0.897055	0.906313	0.876954	0.0430826	0.575971	0.823036	0.65742	0.685476	0.125899	0.753796	0.79133	0.888792	0.811306	0.0696797	1.09364	1.06759	1.07937	1.0802	0.013047	0.998712	1.02148	0.99418	1.00479	0.0146303	0.832519	0.843143	0.891031	0.855564	0.0311707	0.595172	0.99888	1.01177	0.868608	0.23689	0.396168	0.526339	0.657207	0.526571	0.13052	0.855541	0.937713	0.950302	0.914519
hsa-miR-517*	1.02072	1.0735	1.01347	1.0359	0.0327632	0.96414	0.941474	0.704538	0.870051	0.143785	1.05842	1.01653	0.988927	1.02129	0.0349929	1.02299	1.01222	1.07258	1.03593	0.0321934	0.902964	0.844383	0.870818	0.872721	0.0293369	1.0477	0.943863	1.06726	1.01961	0.0663211	1.04152	1.13424	1.02364	1.06647	0.0593702	0.93026	0.961946	0.910433	0.934213	0.025983	1.11719	1.07029	1.11407	1.10052	0.0262249	1.03915	1.09096	1.05053	1.06021
hsa-miR-517*.1	0.979276	0.237164	0.930739	0.715726	0.415157	1.0368	1.11509	1.11818	1.09002	0.0461165	1.07794	0.950081	1.06565	1.03123	0.0705422	0.993147	1.00376	0.981377	0.992763	0.011199	0.848241	0.837486	0.838445	0.84139	0.00595177	0.981468	0.981308	0.988777	0.983851	0.00426687	1.01912	0.976344	0.971826	0.989098	0.0261011	0.947335	0.930669	0.89635	0.924785	0.025997	0.982318	0.965735	0.977004	0.975019	0.00846827	1.02495	1.01903	1.04018	1.02805
hsa-miR-517*.2	1.02751	0.996585	1.08786	1.03732	0.0464231	1.07151	1.16233	1.14623	1.12669	0.048458	1.02985	0.992161	1.02546	1.01582	0.0206097	0.931369	0.996235	1.01345	0.980351	0.0432841	0.916869	0.818085	0.878848	0.871267	0.0498264	1.01243	0.980986	1.00261	0.998675	0.0160858	0.973425	0.990755	0.982001	0.98206	0.00866514	0.986877	0.961487	0.955354	0.967906	0.016713	1.04468	1.05228	1.03507	1.04401	0.00862189	0.952452	1.0097	0.959817	0.973989
hsa-miR-517a	0.706517	0.822329	0.715574	0.74814	0.064409	0.876632	0.891093	0.863574	0.877099	0.0137655	0.785465	0.569756	0.685715	0.680312	0.107956	0.79233	0.868238	0.749302	0.80329	0.0602206	0.935033	0.812633	0.901427	0.883031	0.0632393	1.01143	1.02022	0.996654	1.00943	0.0119069	1.25984	1.27142	1.16398	1.23175	0.0589762	0.0295657	0.0524927	0.0254513	0.0358366	0.0145706	1.26395	1.35107	1.28463	1.29988	0.0455221	1.18189	1.28173	1.25904	1.24088
hsa-miR-517b	0.855541	0.938244	0.784441	0.859409	0.0769747	0.787964	0.855514	0.808115	0.817198	0.0346791	0.939798	1.0294	0.997381	0.98886	0.0454048	0.869792	0.880934	0.917897	0.889541	0.025181	1.12454	1.07552	1.18405	1.12804	0.0543486	0.965594	1.01869	0.954448	0.979578	0.0343292	0.980876	0.988234	0.997391	0.988834	0.00827352	1.01312	0.864612	1.04435	0.974029	0.0960356	0.963372	0.918114	0.894466	0.925317	0.0350132	1.15082	1.34692	1.24751	1.24842
hsa-miR-517c	0.854542	0.341882	0.83248	0.676301	0.289826	0.839178	0.890963	0.844131	0.858091	0.0285753	1.06745	1.05855	1.00369	1.04323	0.034533	0.7762	0.842818	0.901808	0.840275	0.0628427	1.00161	0.930255	0.949042	0.960301	0.0369842	1.06003	0.994954	1.01627	1.02375	0.0331762	1.2989	1.37652	1.46554	1.38032	0.083384	0.0340085	0.0346685	0.0504312	0.0397027	0.00929698	1.20921	1.17842	1.14426	1.1773	0.032492	1.37946	1.4779	1.47851	1.44529
hsa-miR-518a	1.16481	1.18167	1.11138	1.15262	0.0366949	1.02285	1.13661	1.04266	1.06737	0.0607717	1.14842	1.16145	1.10338	1.13775	0.0304694	1.11519	1.1879	1.19681	1.16663	0.0447714	1.00242	1.07581	1.03282	1.03702	0.0368717	1.205	1.16723	1.17268	1.18164	0.0204175	0.975746	1.09785	1.11714	1.06358	0.076675	1.13121	1.20162	1.24427	1.19237	0.0570959	1.18875	1.19253	1.47575	1.28568	0.164616	1.04653	1.01845	1.00718	1.02405
hsa-miR-518a.1	1.2155	1.376	1.02243	1.20464	0.177033	1.01301	1.08463	1.11962	1.07242	0.0543396	1.08001	1.25027	1.10714	1.14581	0.0914781	1.18419	1.21326	1.12654	1.17466	0.0441387	0.985237	0.99426	0.922443	0.967313	0.0391199	1.14103	1.11454	1.16669	1.14076	0.0260745	1.06678	1.02518	1.0489	1.04696	0.0208646	1.23031	1.25785	1.3054	1.26452	0.0379895	1.1265	1.21086	1.32495	1.22077	0.0995953	1.02205	0.981551	0.992818	0.998807
hsa-miR-518b	1.20601	1.13051	1.16876	1.16843	0.0377469	0.983691	1.05901	1.08055	1.04108	0.0508585	1.00112	1.02636	1.01376	1.01375	0.012621	1.15524	1.1353	1.14597	1.14551	0.00997953	1.07705	1.04056	1.00669	1.04143	0.0351908	1.075	1.0419	1.10829	1.07506	0.0331969	1.08003	1.07621	1.26655	1.14093	0.108808	1.33982	1.10222	1.28377	1.24194	0.124205	1.44958	1.53188	1.45339	1.47828	0.0464592	1.00932	1.01178	0.978831	0.999976
hsa-miR-518c	1.18114	1.09447	1.12607	1.13389	0.0438643	0.932457	1.01038	1.01981	0.987548	0.0479419	1.005	1.1361	0.967069	1.03606	0.088695	1.15335	1.15477	1.14081	1.14964	0.00768553	1.03239	0.956945	0.987489	0.992275	0.0379501	1.01413	1.03268	1.08128	1.0427	0.0346799	1.01563	0.947022	0.967612	0.976753	0.0352032	1.26446	1.32141	1.32478	1.30355	0.0338962	1.24432	1.42282	1.40833	1.35849	0.0991387	1.03192	0.944849	1.00015	0.992305
hsa-miR-518c*	1.12219	1.17678	1.10351	1.13416	0.038074	1.01631	1.08294	1.07293	1.05739	0.03593	0.893636	0.920485	1.0304	0.948173	0.0724635	0.965612	1.01406	0.97333	0.984333	0.0260304	1.01726	0.988267	1.00521	1.00358	0.0145638	1.03126	1.01482	1.02268	1.02292	0.00822374	0.883737	0.863099	0.814747	0.853861	0.0354109	1.04947	0.911303	0.893594	0.951457	0.0853457	1.08301	1.07502	1.04134	1.06646	0.0221152	0.93975	0.938399	0.859342	0.912497
hsa-miR-518d	1.17261	1.25912	1.08957	1.17376	0.0847809	1.03315	1.34158	1.20853	1.19442	0.154696	1.05251	1.10563	1.09903	1.08572	0.0289548	1.20232	1.21465	1.19586	1.20428	0.00954486	1.11816	1.0704	1.14587	1.11148	0.038175	0.993286	1.00867	1.09829	1.03341	0.0567045	1.18678	1.18558	1.15072	1.17436	0.0204794	0.952876	1.34887	1.38783	1.22986	0.240665	1.29499	1.27347	1.16954	1.246	0.0670843	1.14402	1.05528	1.04513	1.08147
hsa-miR-518e	0.361621	1.09341	1.32676	0.927264	0.503563	1.14946	1.2205	1.1531	1.17435	0.0400041	1.21902	1.02903	1.22362	1.15722	0.111047	1.03079	1.07643	1.10558	1.07093	0.0376951	1.1008	1.06613	1.05982	1.07558	0.0220666	1.3051	1.2403	1.26352	1.26964	0.03283	1.12714	1.16555	1.31644	1.20304	0.100061	1.02124	1.09174	1.09574	1.06957	0.0419046	1.26321	1.41305	1.57048	1.41558	0.153649	1.09183	1.21147	1.09151	1.1316
hsa-miR-518f	0.363423	1.09891	1.17667	0.879669	0.448769	1.03844	1.02621	1.09879	1.05448	0.0388601	1.03365	1.06348	1.07873	1.05862	0.0229308	1.08319	1.10179	1.12067	1.10188	0.0187441	1.00128	1.01442	1.01251	1.0094	0.00710307	1.01807	0.982248	1.00335	1.00122	0.0180064	0.912493	0.978667	0.943266	0.944809	0.0331137	0.961947	0.897672	0.833059	0.897559	0.0644441	1.21567	1.33369	1.28967	1.27968	0.0596377	1.01935	1.04186	1.13349	1.0649
hsa-miR-518f*	1.17201	0.961296	1.1194	1.08424	0.109671	0.916214	0.936214	0.928037	0.926821	0.0100551	0.995003	0.965952	1.00356	0.988173	0.0197136	0.953017	1.01124	0.979254	0.98117	0.0291591	0.975314	1.03399	0.907141	0.97215	0.0634862	0.910377	0.931036	1.02075	0.954055	0.0586783	0.924347	0.966563	1.03239	0.974433	0.0544489	1.03805	0.996867	0.975568	1.0035	0.0317657	0.785227	0.922593	0.895729	0.86785	0.0728029	0.794161	0.888271	0.914523	0.865652
hsa-miR-519a	1.11864	1.04615	1.16042	1.1084	0.0578174	1.07053	1.00029	0.949618	1.00681	0.0607192	1.16829	1.1734	1.05435	1.13201	0.0673077	1.0392	0.984657	0.980904	1.00159	0.0326263	0.997579	0.935816	0.890696	0.941364	0.0536566	1.00129	0.989494	1.00582	0.998867	0.00842767	1.0381	0.924912	0.853774	0.938929	0.0929589	1.00142	0.959279	0.93063	0.963776	0.035608	0.679625	0.681065	0.779665	0.713451	0.0573467	0.977948	1.06254	1.07339	1.03796
hsa-miR-519a.1	1.10964	0.894465	1.11236	1.03882	0.125023	1.02621	0.896369	1.06956	0.997377	0.090121	1.05579	1.15592	1.0688	1.0935	0.0544472	0.917013	0.897528	0.959202	0.924581	0.0315258	1.09092	0.999132	0.961413	1.01716	0.0666085	0.92375	0.910765	0.866067	0.900194	0.0302591	1.1236	1.06754	1.13486	1.10867	0.0360571	1.47899	1.06997	1.22244	1.25714	0.206701	1.00581	0.847629	0.819674	0.891037	0.100372	1.33221	1.36744	1.30399	1.33455
hsa-miR-519b	1.00014	0.996789	1.01974	1.00556	0.0123955	1.05333	1.00188	0.951482	1.00223	0.0509239	0.924016	0.915155	0.973506	0.937559	0.0314443	0.999623	0.929607	0.87812	0.935783	0.0609862	0.941931	0.885445	0.830185	0.885854	0.0558742	0.993837	0.993761	0.936403	0.974667	0.0331377	0.8698	0.804806	0.801252	0.825286	0.0385914	1.26451	1.18971	1.16971	1.20798	0.0499685	0.756829	0.785428	0.729644	0.7573	0.0278948	0.975854	0.945399	1.00426	0.975171
hsa-miR-519c	1.07958	0.323621	1.17253	0.858578	0.465611	1.03121	1.15826	1.00054	1.06334	0.0836235	1.06655	1.11717	1.09894	1.09422	0.025636	0.853872	0.915416	0.887092	0.88546	0.0308044	0.982743	0.99065	0.958864	0.977419	0.016548	0.905402	0.895283	0.935958	0.912214	0.021176	0.952664	1.0147	0.944357	0.970575	0.0384425	0.0534102	1.03988	0.991084	0.694792	0.555988	0.832763	0.870967	0.877991	0.860574	0.0243394	1.17647	1.14336	1.1218	1.14721
hsa-miR-519d	0.985586	0.986249	0.98164	0.984492	0.00249159	0.961563	0.988006	0.990925	0.980165	0.0161754	1.07276	0.957827	0.986553	1.00571	0.0598137	1.13104	1.19239	1.09001	1.13782	0.0515264	0.997519	1.01546	0.927066	0.980015	0.0467244	0.970636	0.913704	0.996455	0.960265	0.0423389	1.02313	0.982236	0.946931	0.9841	0.0381352	1.2055	1.00313	0.911986	1.04021	0.15023	0.834336	0.958218	0.957127	0.91656	0.0712103	0.97457	0.960054	0.906746	0.947124
hsa-miR-519e	0.96011	0.84753	0.935249	0.914297	0.0591425	0.968349	1.02815	1.02532	1.00727	0.0337373	1.06291	1.02714	1.14465	1.07824	0.0602326	1.00926	1.06228	1.05308	1.04154	0.0283309	1.06911	1.08913	1.06226	1.0735	0.0139597	1.00905	0.991004	1.03998	1.01334	0.0247674	1.07375	0.987188	1.00018	1.02037	0.0466824	1.12403	1.02003	0.825974	0.99001	0.151278	1.16443	1.07239	1.03952	1.09211	0.0647491	1.31495	1.17402	1.22975	1.23957
hsa-miR-519e*	0.974476	1.05736	0.929529	0.987123	0.0648492	0.922893	0.940992	0.898266	0.920717	0.0214459	1.01488	0.9802	0.950607	0.981895	0.0321695	0.950918	0.930809	0.961907	0.947878	0.0157706	1.09308	1.10762	1.06474	1.08848	0.0218075	0.948677	0.911864	0.91622	0.925587	0.0201145	1.10189	1.11259	1.1833	1.13259	0.0442387	1.25874	1.30285	1.07113	1.21091	0.123042	1.13424	1.20099	1.11314	1.14945	0.0458593	0.751034	0.732378	0.832989	0.772133
hsa-miR-520a	1.02552	1.11997	1.07047	1.07199	0.0472417	1.05203	1.18365	1.15734	1.13101	0.0696492	1.08811	1.07308	0.997684	1.05296	0.048455	0.915442	0.90495	0.97102	0.930471	0.0355066	0.978308	0.988888	0.994785	0.987327	0.0083488	0.984714	1.03946	0.965293	0.996488	0.0384594	0.998361	0.953575	0.96598	0.972639	0.0231237	0.442891	1.02136	1.02532	0.829858	0.335129	0.915902	0.963168	0.958646	0.945905	0.0260817	1.14274	1.04613	1.12083	1.10323
hsa-miR-520a*	0.399073	0.926289	0.864912	0.730091	0.288308	0.955745	0.788399	0.850528	0.864891	0.0845924	0.963675	0.995197	0.973379	0.977417	0.0161442	1.12292	1.12178	1.06361	1.10277	0.0339189	1.23922	1.12994	1.16194	1.17704	0.0561811	1.03479	0.998267	1.04574	1.02627	0.0248576	1.0636	1.11223	1.13188	1.10257	0.0351483	0.0223197	0.662187	1.00996	0.564821	0.500966	1.0843	0.99199	1.00656	1.02762	0.0496263	0.990678	1.03887	1.03938	1.02298
hsa-miR-520b	1.16551	1.226	1.14132	1.17761	0.0436166	1.08283	1.31279	1.1486	1.18141	0.118439	0.998882	1.05863	1.00232	1.01994	0.0335453	0.930482	0.871332	0.883053	0.894956	0.0313199	0.931284	0.912332	0.949993	0.931203	0.0188309	0.978763	1.01175	1.04081	1.01044	0.0310456	0.88627	0.919106	0.99279	0.932722	0.05455	0.979473	0.99045	1.00892	0.992946	0.0148798	0.877163	0.861643	0.879974	0.872927	0.00987219	1.04976	0.988223	0.971848	1.00328
hsa-miR-520c	1.01441	0.928999	1.01836	0.987257	0.0504921	1.21971	0.99321	1.1588	1.1239	0.11721	0.90992	1.03192	1.04451	0.99545	0.0743377	0.867507	0.933725	0.90365	0.901628	0.0331551	1.05561	0.925518	1.04059	1.00724	0.0711688	0.988572	1.01997	0.987603	0.998714	0.0184116	0.949084	0.804478	0.920332	0.891298	0.0765507	0.960263	0.918796	1.06191	0.980324	0.0736362	0.880247	0.961066	0.985565	0.942293	0.0551114	1.08709	1.09314	0.99985	1.06003
hsa-miR-520d	1.14719	0.953848	0.863138	0.988058	0.145082	1.04478	1.13959	1.10197	1.09544	0.0477412	0.940528	1.06969	0.992648	1.00096	0.0649801	0.833407	0.910586	0.894704	0.879566	0.0407554	0.997005	0.988499	0.971964	0.985823	0.0127335	0.984077	0.960123	0.916222	0.953474	0.0344126	1.02425	0.974815	0.955671	0.984913	0.0353887	0.929739	1.00112	0.80885	0.913236	0.0971915	0.800866	0.784037	0.840822	0.808575	0.029167	1.06857	1.27984	1.25669	1.2017
hsa-miR-520d*	0.993768	0.764236	0.882502	0.880169	0.114784	0.90161	0.967521	0.983576	0.950902	0.0434369	0.999923	0.946191	0.911175	0.95243	0.044702	1.22439	1.08658	1.08526	1.13208	0.0799507	0.976561	0.925285	0.976821	0.959556	0.0296797	0.953515	0.915845	0.901519	0.923626	0.0268574	1.16094	1.06597	1.04433	1.09041	0.062033	0.97924	0.92389	0.744207	0.882446	0.122875	1.078	0.885192	0.909044	0.95741	0.105108	0.652325	0.743549	0.76997	0.721948
hsa-miR-520e	1.15079	1.03761	1.0592	1.08254	0.0600892	1.16025	0.984335	1.30019	1.14826	0.158271	0.997589	0.961655	1.10653	1.02193	0.0754419	0.885612	0.857597	0.887493	0.876901	0.0167441	0.998513	0.965234	0.981753	0.981833	0.0166394	0.971207	0.985209	0.975753	0.97739	0.00714297	0.909472	0.831091	0.87422	0.871594	0.0392564	0.994454	1.03096	0.88618	0.970531	0.0752956	1.00958	0.977034	0.887813	0.958142	0.0630426	1.10316	0.955917	0.987244	1.01544
hsa-miR-520f	0.78338	0.844364	0.911983	0.846576	0.06433	1.06805	0.877879	0.999456	0.981796	0.0963092	1.00266	0.972469	0.956495	0.977207	0.0234423	1.03439	0.985941	1.02667	1.01567	0.0260304	0.961119	0.982084	0.986407	0.976537	0.0135257	0.881271	0.856982	0.901473	0.879909	0.022277	1.00801	0.985295	1.00721	1.00017	0.0128895	0.0687448	0.999563	0.946599	0.671636	0.52279	0.840573	0.849823	0.790062	0.826819	0.0321667	1.19341	1.05376	1.13627	1.12781
hsa-miR-520g	0.189346	0.96049	0.986528	0.712121	0.452924	1.03586	1.07353	1.13548	1.08163	0.0503022	0.970148	0.979823	1.00262	0.984196	0.0166713	0.824611	0.806953	0.856228	0.829264	0.0249648	1.07788	1.03371	0.990303	1.03396	0.0437868	0.942744	0.947954	0.967503	0.952734	0.0130534	0.867445	0.869298	0.913883	0.883542	0.0262923	0.956947	1.01204	0.957042	0.975344	0.0317818	0.839145	0.827871	0.871695	0.846237	0.0227566	1.02116	0.96985	0.951345	0.980786
hsa-miR-520h	1.37147	1.22736	1.0976	1.23214	0.136999	1.09083	1.55216	1.35144	1.33148	0.231315	1.15308	1.19101	1.10231	1.1488	0.0445044	0.899263	0.898065	0.950964	0.916097	0.0302013	1.08177	1.0545	1.11727	1.08451	0.031475	1.03417	1.05017	1.00077	1.02837	0.0252083	0.991391	0.944906	0.899492	0.945263	0.0459508	0.963667	1.0294	0.926012	0.973026	0.0523246	1.00863	1.04539	0.990281	1.01477	0.0280626	0.970571	1.00826	0.980123	0.986319
hsa-miR-521	1.13978	1.09159	1.19099	1.14079	0.0497106	1.06491	1.20934	1.08898	1.12108	0.0773763	1.03693	1.11013	1.09147	1.07951	0.0380388	1.07263	1.07407	1.17086	1.10585	0.0563007	1.02472	1.14444	1.14893	1.10603	0.0704539	1.10409	1.08811	1.05318	1.0818	0.0260357	1.30263	1.28789	1.31975	1.30342	0.0159427	1.02559	1.10679	1.10576	1.07938	0.0465883	1.04916	0.998525	1.06344	1.03704	0.0341126	1.02894	1.03782	1.10831	1.05836
hsa-miR-521.1	1.27035	1.15917	1.12588	1.18513	0.0756547	1.04378	1.05853	1.12067	1.07432	0.0408068	1.05645	1.15062	1.15641	1.12116	0.0561128	1.05059	1.07024	1.11026	1.07703	0.0304103	0.975282	1.01918	1.0097	1.00139	0.0231005	1.04859	1.03921	1.05107	1.04629	0.00625402	1.17837	1.25675	1.20878	1.21463	0.0395161	1.06373	1.12924	1.03645	1.07647	0.0476864	1.01776	1.01122	0.992049	1.00701	0.0133611	0.974862	0.988915	0.936606	0.966795
hsa-miR-522	1.00623	0.940773	0.977568	0.974858	0.0328133	0.919416	0.868042	0.964459	0.917306	0.0482431	1.00008	0.970974	0.962499	0.97785	0.0197101	0.882635	0.887954	0.888968	0.886519	0.0034019	0.898003	0.912847	0.909529	0.906793	0.0077909	0.978228	0.928494	0.911805	0.939509	0.0345542	0.906775	0.804027	0.811325	0.840709	0.0573309	1.01371	0.844115	0.857022	0.904951	0.0944133	1.00414	1.12648	1.09096	1.07386	0.0629361	0.855829	0.96925	0.98802	0.9377
hsa-miR-523	0.965612	1.05229	0.861372	0.959759	0.0955957	1.05829	1.00679	1.03989	1.03499	0.0260991	1.00543	1.00298	1.12922	1.04588	0.0721871	0.912227	0.965683	0.865434	0.914448	0.0501612	1.03597	0.985578	1.0268	1.01612	0.0268402	0.958357	1.00505	0.927355	0.963587	0.0391101	1.15964	1.33775	1.23125	1.24288	0.0896244	1.11518	1.11844	1.12427	1.1193	0.00460386	1.11975	1.27651	1.1917	1.19599	0.0784651	1.07101	1.21251	1.26621	1.18324
hsa-miR-524	0.943817	1.02795	0.944033	0.971932	0.0485108	0.82264	0.821053	0.773599	0.805764	0.0278669	0.934039	0.893881	0.898178	0.908699	0.0220496	1.01298	0.992611	0.986551	0.997382	0.0138475	1.04226	0.980816	1.02548	1.01618	0.0317585	0.927625	0.899033	0.945822	0.92416	0.0235865	1.02763	1.05512	1.04108	1.04128	0.0137443	1.16181	1.14116	1.13842	1.14713	0.0127862	1.01768	1.00148	1.00795	1.00904	0.00815745	0.978837	0.990303	1.04959	1.00624
hsa-miR-524*	0.910434	0.942636	0.839677	0.897582	0.0526693	0.95731	0.891821	0.92523	0.924787	0.0327464	0.895417	0.989872	1.00985	0.965047	0.0611227	1.08053	1.11494	1.13664	1.1107	0.0282922	0.902459	1.00935	0.916502	0.94277	0.0580858	1.01529	0.958688	0.977318	0.983764	0.0288444	0.950287	0.898366	0.856337	0.901663	0.047062	1.05749	0.730147	0.926954	0.904862	0.164784	0.976588	1.00801	0.99344	0.992679	0.0157248	0.915033	0.935025	0.959226	0.936428
hsa-miR-525	0.911775	0.823569	0.905626	0.880323	0.0492469	0.831643	0.753202	0.7495	0.778115	0.0463934	0.968402	1.0048	0.98462	0.985942	0.0182366	1.16227	1.16242	1.10171	1.14213	0.0350053	1.12752	1.09378	1.04584	1.08905	0.0410469	1.02075	1.00173	1.04842	1.02364	0.0234787	1.00164	1.04589	1.04421	1.03058	0.0250795	1.02053	1.00044	0.970751	0.997239	0.0250417	1.02341	1.10055	1.01737	1.04711	0.0463803	0.934554	0.937349	1.02117	0.964357
hsa-miR-525*	0.845411	0.911176	0.891672	0.882753	0.0337774	0.948228	1.05528	0.990145	0.997885	0.0539458	0.923837	0.958305	0.985289	0.95581	0.0308015	1.0063	0.988759	0.998695	0.997917	0.00879466	1.19147	1.1645	1.20026	1.18541	0.0186313	0.903522	0.940879	0.854014	0.899472	0.0435738	1.09731	1.07809	1.1015	1.0923	0.0124872	1.30816	1.29485	1.33188	1.31163	0.0187592	1.13803	1.03893	1.01444	1.0638	0.0654416	0.980652	1.00201	1.08521	1.02262
hsa-miR-526a	1.06849	1.01375	0.94677	1.00967	0.0609651	1.09277	0.987283	1.00908	1.02971	0.0556882	0.966712	0.997017	1.04002	1.00125	0.0368392	0.993703	0.952735	1.04572	0.997387	0.0466031	0.998556	1.02671	0.948299	0.991187	0.0397196	1.02383	1.0163	1.03713	1.02575	0.0105462	0.984375	1.09864	0.959362	1.01413	0.0742527	0.954165	1.04722	0.887017	0.9628	0.0804495	0.838828	0.900551	0.866564	0.868648	0.0309145	0.935919	0.873062	0.963245	0.924075
hsa-miR-526a.1	1.1724	1.06417	1.07835	1.10498	0.0588231	1.06643	1.0205	0.957087	1.01467	0.0549047	1.00846	1.11675	0.996438	1.04055	0.0662629	1.00738	1.07676	1.0013	1.02848	0.0419184	0.998725	0.962914	1.0301	0.997247	0.0336188	1.05874	0.994951	1.02862	1.02744	0.0319132	0.955809	1.01776	1.04535	1.00631	0.045856	0.848728	0.963895	1.02443	0.945685	0.0892564	0.875928	0.925842	0.906352	0.902707	0.0251557	0.963337	0.997987	0.948177	0.969834
hsa-miR-526b	1.09973	1.18915	1.19521	1.16136	0.0534608	0.886641	0.974869	0.8902	0.917237	0.0499425	0.923894	0.964482	0.904924	0.9311	0.0304258	1.00038	0.975453	0.999213	0.991681	0.0140658	1.00086	0.974171	0.97937	0.984802	0.0141518	1.06944	1.05835	1.00737	1.04506	0.0331013	0.880036	0.862881	0.919827	0.887581	0.0292129	0.441818	0.929537	0.423504	0.598286	0.287018	1.00977	0.997738	1.01732	1.00828	0.0098776	0.965345	0.981341	0.968893	0.97186
hsa-miR-526b*	1.15128	1.00321	1.15783	1.1041	0.0874376	1.01232	0.924948	1.02726	0.988176	0.0552641	1.00796	0.911095	0.96389	0.960982	0.0484994	1.03823	1.02455	0.963803	1.00886	0.0396145	0.916826	0.866979	0.840358	0.874721	0.0388177	1.00616	1.01423	1.05377	1.02472	0.02548	0.725659	0.737685	0.674223	0.712522	0.0337091	1.01551	0.959084	0.94425	0.972948	0.0375984	0.815786	0.804435	0.762647	0.79429	0.0279847	0.871137	0.840551	0.872663	0.86145
hsa-miR-526c	0.999858	1.08517	0.962207	1.01574	0.0629994	1.09035	0.972097	1.02738	1.02994	0.0591669	1.04559	0.99409	1.02801	1.02256	0.0261781	1.02192	0.952487	1.00079	0.99173	0.0355898	0.996842	1.03923	0.975969	1.00401	0.0322349	1.01469	1.06301	1.06256	1.04675	0.0277694	1.03876	1.01281	1.08843	1.04667	0.0384248	1.27616	0.978605	1.12859	1.12779	0.148781	0.900693	0.896072	0.891501	0.896089	0.00459613	1.00279	0.916676	0.945281	0.954915
hsa-miR-527	0.515898	1.14127	1.09644	0.917869	0.348838	0.986985	0.999714	1.01642	1.00104	0.0147644	0.94495	0.942844	1.00735	0.965049	0.0366509	0.969209	1.01534	1.0191	1.00122	0.0277822	1.22464	1.14825	1.15144	1.17478	0.0432128	1.10929	1.01051	1.02826	1.04935	0.052661	0.951172	1.15489	1.15463	1.0869	0.117542	0.998582	1.11506	1.22431	1.11265	0.112884	0.995856	1.11481	1.20242	1.10436	0.103676	1.10145	1.11963	1.11014	1.11041
hsa-miR-539	1.5258	1.27483	1.1863	1.32898	0.176104	1.02704	1.0747	1.08408	1.06194	0.0305828	1.06581	1.122	1.06362	1.08381	0.0330959	0.962089	0.940523	1.00471	0.969107	0.032663	1.04032	1.03945	1.01097	1.03024	0.0166975	1.00534	0.98628	0.999234	0.996952	0.00973361	0.831305	0.948452	0.903746	0.894501	0.0591183	1.01093	1.00863	1.01189	1.01049	0.001676	0.88642	0.860923	0.854283	0.867209	0.0169658	0.945727	0.93479	0.936862	0.939126
hsa-miR-542-3p	0.866799	1.03641	0.994515	0.965908	0.0883502	0.966918	0.688537	0.77791	0.811122	0.142131	0.963711	0.9869	0.982406	0.977672	0.012298	0.932859	0.917302	0.92727	0.92581	0.00788041	1.00837	0.952594	0.975563	0.978842	0.0280312	0.998828	0.956305	1.00765	0.987594	0.0274533	0.952601	1.09563	1.09538	1.04787	0.0825058	0.88941	0.764072	0.897737	0.850406	0.0748833	0.761295	0.813403	0.775001	0.783233	0.0270117	0.689377	0.799119	0.785376	0.757957
hsa-miR-542-5p	1.02113	0.985864	0.98138	0.996125	0.0217716	1.00585	0.970431	0.91736	0.964546	0.0445367	1.07215	1.12289	1.1745	1.12318	0.0511768	1.03987	1.00199	0.981808	1.00789	0.0294778	0.997086	0.881447	0.955313	0.944615	0.0585573	1.00801	0.959617	0.9404	0.969342	0.0348377	1.29411	1.20531	1.21602	1.23848	0.0484743	1.37919	1.41228	1.16379	1.31842	0.134928	0.963701	0.962736	1.01463	0.980354	0.0296836	1.10652	1.06106	1.05546	1.07435
hsa-miR-544	0.784617	0.733548	0.770811	0.762992	0.0264176	0.657648	0.711787	0.774436	0.714624	0.0584458	0.833334	0.846795	0.612421	0.764184	0.131602	0.81081	0.791704	0.802648	0.801721	0.00958686	0.808787	0.746724	0.851685	0.802399	0.0527714	0.917052	0.910746	0.942782	0.923527	0.0169709	0.739233	0.780016	1.09514	0.871461	0.194778	0.104372	0.278885	0.104575	0.162611	0.100697	0.602347	0.770723	0.916066	0.763045	0.157	0.583137	0.500651	0.560375	0.548054
hsa-miR-545	0.999903	1.07281	1.13267	1.06846	0.066491	0.959044	0.951686	1.02837	0.979701	0.0423122	1.02067	0.910151	0.955518	0.962112	0.0555523	0.999028	0.967307	1.00822	0.991518	0.021465	0.937093	0.909879	0.966728	0.9379	0.0284332	0.950581	0.978115	0.960125	0.96294	0.0139812	0.973078	0.917687	0.947617	0.946127	0.0277252	0.994553	0.978996	0.995931	0.989827	0.00940473	0.972059	1.00564	0.962547	0.980082	0.0226382	0.862604	0.844063	0.849278	0.851982
hsa-miR-668	0.779814	0.881822	0.730178	0.797272	0.0773147	0.961671	0.883132	0.929331	0.924711	0.0394726	0.972657	0.961016	0.972582	0.968752	0.00669961	0.935977	0.982124	0.986897	0.968333	0.0281221	1.04047	1.04486	1.00465	1.02999	0.0220573	1.03313	0.973755	1.02414	1.01034	0.0320017	1.05608	1.0119	1.07322	1.04707	0.0316404	1.03591	1.09865	1.02061	1.05172	0.0413519	1.02166	1.0893	1.13954	1.0835	0.059154	1.02882	1.09328	1.03631	1.0528
hsa-miR-671	0.978937	0.955377	0.791241	0.908518	0.102246	0.869803	1.00076	1.04124	0.970601	0.0896097	1.13379	1.08471	1.04701	1.0885	0.0435188	1.01121	0.997496	1.01342	1.00738	0.00862937	1.05018	0.996034	1.16299	1.06973	0.0851775	1.11243	1.05611	1.01594	1.06149	0.0484683	1.21922	1.19955	1.28009	1.23295	0.0419887	1.04546	0.952701	1.11682	1.03833	0.0822905	1.19597	1.15671	1.19434	1.18234	0.0222103	1.02441	1.10612	0.930153	1.02023
hsa-miR-7	0.805727	0.729011	0.831068	0.788602	0.0531399	0.752963	0.788172	0.846945	0.796027	0.0474808	0.927258	0.861147	0.834463	0.87429	0.0477731	1.02157	1.04045	0.993082	1.01837	0.0238438	1.01912	1.00999	0.947261	0.992125	0.0391204	0.905573	0.894048	0.963299	0.920973	0.0371056	0.909715	0.994841	0.844882	0.916479	0.0752082	0.890508	0.977268	0.819451	0.895742	0.0790388	0.940536	0.812691	0.79867	0.850633	0.0781737	0.86509	0.868474	0.881556	0.871707
hsa-miR-7.1	0.681384	0.674885	0.961563	0.77261	0.16367	0.739427	0.751153	0.727539	0.739373	0.0118071	0.837223	0.919013	0.839981	0.865406	0.0464458	1.04948	0.963288	0.968562	0.993778	0.0483142	1.03304	0.990008	1.00634	1.00979	0.0217215	0.892732	0.948607	0.90697	0.916103	0.0290354	1.02957	0.879866	0.874078	0.927838	0.08815	0.803203	0.956776	1.01194	0.923974	0.108168	0.85769	0.806941	0.836156	0.833596	0.0254709	0.889537	0.916709	0.885763	0.897336
hsa-miR-7.2	0.976023	0.968432	0.494538	0.812998	0.27582	0.888745	0.906953	0.92362	0.906439	0.0174429	0.874094	0.940136	0.888023	0.900751	0.034812	0.954013	1.0004	0.884711	0.946375	0.0582219	0.875929	0.880465	1.07296	0.943119	0.11247	1.00734	0.980274	0.98267	0.990095	0.0149836	0.976458	1.00576	1.04819	1.01014	0.0360655	0.647156	0.707707	0.47878	0.611214	0.11862	0.774601	0.752471	0.768961	0.765344	0.0114998	0.947889	1.0215	0.978373	0.982588
hsa-miR-758	1.08511	1.41762	1.12587	1.20954	0.181358	1.05218	1.11299	1.1089	1.09136	0.0339914	1.1488	1.01588	1.02632	1.06367	0.073911	0.993293	1.0019	0.922649	0.972613	0.0434837	0.973279	1.04482	1.01695	1.01169	0.0360621	1.04892	1.06255	1.02395	1.04514	0.019577	0.941576	0.93549	0.95654	0.944535	0.0108326	0.818779	0.79246	0.963091	0.85811	0.0918635	0.893178	0.951366	0.943917	0.929487	0.0316643	1.0037	0.993094	1.00096	0.99925
hsa-miR-765	0.589213	0.395147	0.271465	0.418608	0.160168	0.538227	0.551639	0.530106	0.539991	0.010874	0.83347	0.924959	0.982262	0.913564	0.0750481	0.812403	0.785571	0.822059	0.806678	0.0189058	0.913718	0.878133	0.955111	0.915654	0.0385254	0.930358	0.986591	0.992753	0.969901	0.0343829	1.40348	1.36222	1.28261	1.34943	0.0614387	0.0829592	0.183404	0.229047	0.165137	0.0747375	0.594415	0.638175	0.676961	0.636517	0.0412977	0.933868	0.913967	0.926092	0.924642
hsa-miR-766	1.03257	0.989128	0.992774	1.00482	0.0240961	1.0356	0.950912	0.929521	0.972012	0.0561006	0.99449	0.965918	0.968649	0.976352	0.0157667	1.18879	1.16736	1.22224	1.19279	0.027659	1.30979	1.29848	1.21817	1.27548	0.0499554	1.13936	1.0873	1.11477	1.11381	0.0260403	1.53119	1.19515	1.11785	1.2814	0.219753	1.27611	1.28433	1.14163	1.23402	0.0801222	0.94506	1.00818	1.02533	0.992857	0.0422731	1.50284	1.28166	1.29294	1.35914
hsa-miR-767-3p	0.899111	0.383968	0.965924	0.749668	0.318462	1.00892	1.02319	1.00496	1.01236	0.00958358	0.935728	0.913533	0.94639	0.931884	0.0167624	0.895381	0.947788	0.877959	0.907043	0.0363459	0.863738	0.881749	0.819337	0.854941	0.0321225	1.00533	0.981586	0.992326	0.993081	0.0118904	0.743105	0.744712	0.854359	0.780725	0.0637738	0.792943	0.861761	0.850637	0.835114	0.0369418	1.07336	1.01206	1.09383	1.05975	0.0425533	0.904743	0.908161	0.870192	0.894365
hsa-miR-767-5p	1.01483	1.2951	1.05865	1.12286	0.150763	1.00655	1.06079	1.06341	1.04358	0.0321001	1.06051	0.984119	1.02011	1.02158	0.0382165	1.05839	1.03599	1.06034	1.05157	0.0135317	1.02672	1.00684	1.00356	1.01237	0.0125343	1.07154	1.02052	0.988949	1.027	0.0416751	0.993738	0.991737	1.01583	1.00043	0.0133687	1.08147	0.942639	1.01089	1.01167	0.0694206	1.05866	1.05961	1.06729	1.06185	0.00473436	0.891831	0.97045	0.888506	0.916929
hsa-miR-768-3p	1.39595	1.37803	1.247	1.34033	0.0813175	1.16188	1.27865	1.31318	1.25124	0.0792871	1.06569	0.994652	1.12819	1.06284	0.0668156	0.942231	0.966253	1.02784	0.978775	0.0441575	0.987208	0.990988	1.00351	0.993902	0.00853249	1.01676	1.01156	1.00725	1.01186	0.00476551	0.906789	1.00842	1.01328	0.976163	0.0601287	1.10579	1.00039	0.974157	1.02678	0.0696711	1.18456	1.2219	1.09323	1.16656	0.0661945	1.00613	1.01439	0.999187	1.00657
hsa-miR-768-5p	0.98287	0.781717	0.296609	0.687066	0.352786	1.05218	1.11776	1.09591	1.08862	0.033392	1.03811	1.02728	1.10344	1.05628	0.0411974	1.01892	1.02455	0.950801	0.998091	0.0410513	1.12888	1.14259	1.0259	1.09912	0.0637792	1.05912	1.00003	1.06326	1.0408	0.0353732	1.2675	1.28887	1.30184	1.28607	0.0173397	0.897303	1.20003	1.06948	1.0556	0.151841	0.970315	1.03202	1.00733	1.00322	0.0310572	0.967377	0.961259	0.991182	0.973272
hsa-miR-769-3p	0.646304	0.623796	0.591033	0.620378	0.0277939	0.843433	0.829045	0.955442	0.875973	0.0691973	0.93384	0.919415	0.908619	0.920625	0.0126541	1.05316	1.07921	1.12942	1.08726	0.0387624	0.894182	0.879477	0.870271	0.88131	0.0120607	0.984655	0.997677	1.00767	0.996669	0.0115424	0.989229	1.00826	0.984172	0.993888	0.0127034	0.875719	1.01207	1.09235	0.993379	0.109518	1.01534	0.987942	0.980473	0.994585	0.0183585	0.996299	1.00691	0.999044	1.00075
hsa-miR-769-5p	0.830789	0.950218	0.929323	0.903444	0.0637821	0.92753	0.897048	0.995035	0.939871	0.0501457	1.01849	1.06099	0.973485	1.01765	0.0437595	1.0699	1.04504	1.0131	1.04268	0.0284724	1.06027	1.02697	1.02997	1.03907	0.0184204	0.885755	1.00038	0.967772	0.951303	0.059062	1.20951	1.07144	1.18704	1.156	0.0740884	1.23084	1.26958	1.12983	1.21009	0.0721491	0.797005	0.880933	0.8584	0.845446	0.0434378	1.02257	0.957247	0.90258	0.960799
hsa-miR-770-5p	0.898111	0.979374	0.874169	0.917218	0.0551435	0.964397	1.04909	0.980317	0.997934	0.0450103	1.04825	1.06241	1.10948	1.07338	0.0320558	1.11288	1.07967	1.15705	1.11653	0.0388198	1.0683	1.04545	1.0454	1.05305	0.0132024	0.986376	1.01012	1.03466	1.01038	0.0241436	1.00575	0.956592	0.99979	0.987376	0.0268253	1.39001	1.0921	1.10082	1.19431	0.169538	1.01981	1.04705	1.06158	1.04281	0.0212055	1.23751	1.22546	1.13983	1.20094
hsa-miR-801	0.267693	1.08507	1.20512	0.852627	0.510112	1.09114	1.09114	1.1357	1.106	0.0257283	0.946277	0.951671	0.960287	0.952745	0.00706647	0.904728	0.834355	0.887176	0.87542	0.0366299	1.00301	0.954371	0.996472	0.984618	0.0263979	0.972696	0.993832	0.983055	0.983194	0.0105686	0.746527	0.778462	0.862238	0.795742	0.0597597	0.899062	0.706236	0.878324	0.827874	0.10585	1.12064	1.06486	1.13908	1.10819	0.0386427	0.993867	0.985609	1.00081	0.99343
hsa-miR-802	0.97566	0.819374	1.00723	0.934086	0.10059	0.938279	0.869951	0.915797	0.908009	0.0348235	0.993032	1.00535	1.01975	1.00604	0.013373	0.981081	0.98672	0.996978	0.98826	0.00805942	1.09318	0.98723	0.99649	1.02563	0.0586812	1.0844	0.999972	1.04782	1.04407	0.0423384	1.1679	0.924969	0.889068	0.993978	0.151684	0.665714	0.524627	0.630669	0.607003	0.0734607	0.732527	0.864029	0.773977	0.790178	0.0672311	1.3253	1.19333	1.08787	1.20217
hsa-miR-9	0.769584	0.730474	0.564679	0.688245	0.108784	0.891283	0.930304	0.944487	0.922025	0.0275515	0.953615	1.01786	1.00287	0.991448	0.0336118	1.02893	1.07003	1.03263	1.04387	0.0227344	1.20602	0.996104	0.997394	1.06651	0.120826	0.996175	0.948086	0.976391	0.973551	0.0241702	0.996004	0.926576	0.980353	0.967644	0.0364171	1.18635	1.10713	1.08646	1.12665	0.0527255	0.951283	0.972383	0.882575	0.935414	0.0469603	1.521	1.23487	1.18177	1.31255
hsa-miR-9.1	1.20828	1.14269	1.125	1.15866	0.0438767	1.00229	1.04785	1.01144	1.02053	0.0240982	1.08175	0.999507	0.997132	1.02613	0.0481836	1.11093	1.09125	1.11351	1.10523	0.0121777	1.32048	1.0039	1.08484	1.1364	0.164471	0.961861	0.995195	1.01249	0.989849	0.0257352	1.03037	0.925643	0.975425	0.977145	0.0523822	0.946259	1.11905	0.946937	1.00408	0.0995649	0.982469	1.02762	1.01902	1.0097	0.0239723	1.39628	1.24775	1.21399	1.28601
hsa-miR-9.2	0.683379	0.950907	0.985424	0.873237	0.165325	1.01651	1.04068	0.973789	1.01032	0.033869	0.84999	1.03149	1.00521	0.962231	0.0980874	1.07569	1.12073	1.06321	1.08655	0.030255	1.10273	0.984022	1.0263	1.03769	0.0601692	1.08331	1.04764	0.993287	1.04141	0.0453322	0.979241	1.03876	1.00667	1.00822	0.0297918	1.07281	1.11934	1.12896	1.10704	0.0300282	1.15071	1.12861	1.14794	1.14242	0.0120401	1.01395	0.995875	0.965878	0.991902
hsa-miR-9*	0.842643	0.804502	0.849967	0.83237	0.024411	0.765863	0.755507	0.779415	0.766928	0.0119895	0.642027	0.60488	0.623901	0.623603	0.0185753	1.01536	1.04458	1.08736	1.0491	0.0362096	1.00271	0.966295	0.933224	0.96741	0.0347569	0.906902	0.882759	0.92553	0.905064	0.0214451	1.01777	1.05938	1.04752	1.04156	0.0214409	0.919809	0.958957	0.911811	0.930192	0.0252297	0.938774	0.880006	0.945731	0.921503	0.0361062	1.07071	1.10044	1.1601	1.11042
hsa-miR-9*.1	0.654966	0.938017	0.752899	0.781961	0.143746	0.812791	0.741118	0.760909	0.771606	0.0370142	0.686112	0.647637	0.60911	0.64762	0.038501	1.02181	1.01974	1.00195	1.0145	0.0109181	0.769363	0.761366	0.755863	0.762197	0.00678792	0.961274	0.98959	0.994564	0.98181	0.0179573	0.87572	0.933298	0.945185	0.918068	0.0371525	0.686017	0.646963	0.659652	0.664211	0.0199224	0.768236	0.788596	0.885877	0.814236	0.0628724	0.988479	0.965798	0.997586	0.983954
hsa-miR-9*.2	0.807166	0.820624	0.87205	0.83328	0.0342435	0.821437	0.887433	0.818732	0.842534	0.0389073	0.774433	0.765019	0.801219	0.780224	0.0187819	0.956451	0.903858	0.950509	0.936939	0.0288027	1.03861	0.931688	1.03227	1.00086	0.059985	0.972458	0.97747	0.934016	0.961315	0.0237735	0.908658	0.98879	0.934168	0.943872	0.040938	0.699028	0.590849	0.99957	0.763149	0.211771	0.882752	0.893366	0.855996	0.877371	0.0192571	0.923344	0.87226	0.891105	0.89557
hsa-miR-92	0.973722	1.2791	0.984823	1.07921	0.173193	1.15591	1.11794	1.13175	1.1352	0.0192227	0.536509	1.1107	1.00898	0.885395	0.306395	0.874333	0.898934	0.929335	0.900867	0.0275521	0.970983	0.900994	0.897129	0.923035	0.0415688	1.02888	0.999928	1.06839	1.0324	0.0343671	0.913649	1.00866	1.00972	0.977342	0.0551622	0.743393	0.928949	0.985157	0.885833	0.126518	1.05946	1.02708	0.994141	1.02689	0.0326617	1.02876	1.14425	1.04738	1.07346
hsa-miR-92.1	1.15243	1.02267	0.987594	1.05423	0.0868306	1.12589	1.09204	1.14099	1.11964	0.025067	1.09701	1.05571	1.14449	1.09907	0.0444263	0.880368	1.03459	1.00952	0.974826	0.0827584	0.959727	0.985866	1.04596	0.997184	0.0442163	1.06332	1.02022	1.08014	1.05456	0.0309082	0.978451	1.01272	1.03101	1.00739	0.0266806	0.865481	0.842863	0.919905	0.876083	0.0395999	1.03766	0.975629	1.01799	1.01043	0.0317004	0.981891	1.0471	0.99907	1.00935
hsa-miR-93	1.29667	1.2517	0.830275	1.12622	0.257277	1.04816	1.16078	1.16642	1.12512	0.0667086	1.09039	1.19648	1.15088	1.14592	0.053219	1.00552	0.979435	0.962841	0.982599	0.0215157	0.943622	1.02225	1.00513	0.990336	0.0413507	1.00317	0.923651	0.951344	0.959388	0.0403646	1.07835	1.01299	1.01355	1.03496	0.0375739	0.785868	1.0473	0.896558	0.909908	0.131226	0.847781	0.857944	0.773966	0.826564	0.0458335	0.882078	0.961422	0.901909	0.915137
hsa-miR-95	1.07896	1.04978	1.06067	1.06314	0.014746	1.10155	0.960842	1.03538	1.03259	0.070394	1.093	1.02095	1.02597	1.04664	0.0402299	1.00671	1.03751	1.04215	1.02879	0.0192646	1.08176	1.02872	1.0343	1.04826	0.0291469	0.963752	0.999617	0.980756	0.981375	0.0179407	1.28719	1.06986	1.09889	1.15198	0.117991	1.28085	1.35253	1.2604	1.29793	0.0483828	0.98466	1.04714	1.00737	1.01306	0.0316272	1.1414	1.1239	1.16729	1.1442
hsa-miR-96	0.98386	0.991521	0.620481	0.865287	0.212043	0.833612	0.932262	0.9049	0.890258	0.0509285	0.938639	0.924575	0.969379	0.944198	0.0229132	1.08046	1.09622	1.06984	1.08217	0.0132694	0.959589	0.991935	1.02434	0.991955	0.0323759	0.92441	0.906225	0.940749	0.923795	0.01727	1.25918	1.34942	1.33203	1.31354	0.0478788	1.03471	0.89244	0.584587	0.837244	0.230079	1.17411	1.14503	1.2214	1.18018	0.0385461	0.944975	1.01077	1.02292	0.99289
hsa-miR-98	1.20455	0.938581	1.05484	1.06599	0.133337	1.02035	1.01008	1.03987	1.02343	0.0151318	1.0111	0.999882	0.994194	1.00172	0.0086005	1.01356	0.993169	0.995643	1.00079	0.0111293	0.981029	1.01977	1.07318	1.02466	0.0462715	1.03263	0.93251	0.965169	0.97677	0.0510581	1.04401	1.00509	0.989431	1.01284	0.0281035	1.02431	1.03519	1.02674	1.02875	0.00570672	0.966544	0.901411	0.992839	0.953598	0.0470689	0.801316	0.772667	0.73115	0.768377
hsa-miR-99a	0.788736	0.984124	0.538527	0.770462	0.22336	0.94297	0.889955	0.874292	0.902406	0.0359918	0.996245	0.98498	0.907385	0.96287	0.0483807	1.01937	1.01966	1.02316	1.02073	0.00211012	1.11861	1.01277	1.00707	1.04615	0.0628158	0.986899	1.05904	1.04239	1.02944	0.0377739	1.40955	1.23896	1.44242	1.36364	0.109221	0.919984	1.07834	1.04574	1.01469	0.0836194	1.15265	1.15231	1.17506	1.16	0.0130387	1.26021	1.02552	1.15712	1.14761
hsa-miR-99b	0.963454	1.03224	0.979304	0.991667	0.0360217	0.868084	0.969489	0.933796	0.92379	0.0514375	1.02647	1.00148	0.93931	0.989088	0.0448842	0.907951	0.903999	0.871416	0.894455	0.0200504	1.02389	1.00456	0.977206	1.00189	0.0234583	0.99033	0.909488	0.948961	0.949593	0.0404244	0.867486	0.966741	0.957198	0.930475	0.0547585	1.09039	1.04364	1.00338	1.04581	0.0435456	1.08582	1.1696	1.19582	1.15041	0.0574601	1.11792	1.14699	1.12948	1.13146
[truncated: 32 more columns]

## Sheet: Z-Score
miRNA	PEO1	PEO4	SKOV3	OC316	A2780	EFO21	HEY	OVCAR3	IGROV1	EFO27	CAOV3	OAW42	UPN251	HCC5030	HCC5012	HCC5019
hsa-let-7a	0.257273	-0.0834933	0.149507	0.162239	-0.13829	0.581026	0.594262	0.598416	0.118112	-0.419952	-0.346465	-0.163726	-0.218011	0.100497	0.0017742	-0.917179
hsa-let-7a	0.26868	0.273854	-0.833964	-0.119647	-0.591017	-0.915573	0.547949	0.780898	-0.709409	0.262067	-1.08027	-1.37073	0.0498281	-0.873961	-1.10843	-1.07153
hsa-let-7a	0.322239	-0.0984589	-0.0679228	0.243588	0.0326189	-0.323585	0.80653	0.689646	-0.119705	-0.0366653	-0.170601	-0.165006	-0.441481	-0.227024	0.134492	-0.953414
hsa-let-7b	0.225661	0.130114	2.38261	0.234054	0.168304	0.217137	0.362959	0.617301	-0.361466	0.0485508	0.125524	-0.601549	0.331195	0.0408195	0.127508	0.240758
hsa-let-7c	0.308243	0.166317	-0.944855	-1.23188	-0.0270153	-1.16383	0.353234	1.123	-0.817547	-0.0410662	-0.611404	-1.84337	0.0506618	-0.0253313	0.143128	0.15086
hsa-let-7d	0.404773	0.762324	-1.48229	0.0963614	0.0314409	0.888484	0.725295	0.890574	-0.846265	0.21877	0.739338	0.0405748	0.704448	0.485495	0.445939	0.16183
hsa-let-7e	0.374792	0.498083	-0.469398	0.46422	-0.402116	0.347391	0.0100118	0.530383	-0.0437343	-0.283661	0.00208765	-0.854905	-0.0627141	-0.404174	0.354114	-0.494315
hsa-let-7f	0.245819	0.209523	-1.35032	-0.0662546	0.418253	0.284174	0.382666	0.413373	-0.422733	-0.0832899	-0.362348	-1.16911	1.17977	0.10462	0.153701	-0.058084
hsa-let-7f	0.128628	0.0498283	-0.140713	0.365721	0.0380494	0.115089	0.36564	1.10118	-0.854193	-0.361769	-0.310268	-0.473825	0.0489508	-1.21012	0.158813	-0.31577
hsa-miR-15a	0.137589	-1.39924	1.77498	-1.20988	0.782972	0.964703	0.444695	0.644077	1.11748	1.85938	1.34757	0.826005	0.297426	-0.292589	0.692845	0.463391
hsa-miR-16	0.134605	-1.31906	1.95329	-0.182321	0.957621	1.41752	-0.0236404	-0.229394	-0.188634	-1.19564	2.37751	0.695037	0.363543	-0.622427	-0.881205	0.0158136
hsa-miR-16	0.240074	-1.15262	-0.617809	0.30518	0.497569	0.655694	0.0445396	0.358208	0.967858	1.47528	2.00587	0.59252	-0.00334635	0.989852	0.193946	-0.396013
hsa-miR-17-5p	0.601056	0.00565903	0.383315	0.033681	0.242302	-0.0276474	0.186322	0.0734221	-0.387554	-0.115477	-0.819541	1.14497	0.133678	0.343011	0.607262	0.824305
hsa-miR-17-3p	0.36381	0.477353	-0.858196	0.0237484	0.372757	-1.09457	0.361302	0.191968	-0.0398722	-0.592342	-0.0985039	-0.182268	-0.207338	0.225466	0.549742	-0.121436
hsa-miR-18a	0.216978	-0.37325	-0.404501	0.259237	-0.371052	0.0262653	0.384442	0.133975	-0.201786	2.01618	0.909337	0.75654	0.312639	-0.773382	0.411644	0.204716
hsa-miR-19a	0.280041	0.828558	0.429096	0.436779	1.49041	-0.226689	0.171136	0.106989	0.450402	0.0491255	0.315164	0.472516	0.55108	0.477687	-0.269774	0.0963999
hsa-miR-19b	0.352784	0.407823	0.559723	0.604386	1.83337	0.262286	0.0606303	-0.5181	1.17317	0.00682462	0.389321	0.26236	0.337207	0.0730596	0.376853	0.71722
hsa-miR-19b	0.242948	0.302264	0.286273	0.474527	1.41363	0.135459	0.347623	0.285402	0.307146	-0.620859	0.0570493	0.404333	-1.20491	-0.667537	0.126314	-0.189835
hsa-miR-20a	0.383001	-0.0462135	-0.196562	-0.0215204	-0.00372981	0.222883	0.278081	0.232335	-0.253177	-1.20597	-0.33842	0.469376	0.32117	0.689784	0.681641	0.249629
hsa-miR-21	0.291356	0.900724	-0.699737	-0.0491216	-0.433164	-0.00590197	0.225619	0.206939	-0.116791	-1.05916	-0.799241	0.255841	-0.370919	0.308305	0.0361145	0.366692
hsa-miR-22	-2.83368	0.55992	0.168762	-2.12958	-2.98165	-0.212873	0.0161552	-0.152562	1.35651	0.83925	-0.0182472	0.173922	-1.27389	0.104975	0.818685	-0.133565
hsa-miR-23a	0.36381	-1.42617	-0.262622	-0.296223	-0.437265	-0.406789	0.0453347	-0.29405	-0.928277	-0.358439	-2.2882	-1.19516	-0.233434	0.564539	0.323654	0.224577
hsa-miR-189	1.23807	0.655077	1.3894	1.02605	0.550543	1.34857	0.512301	0.10706	0.475445	0.0463677	1.67278	0.223856	0.860174	0.518947	0.783443	0.770879
hsa-miR-24	0.214077	0.92679	0.964872	-0.085884	-0.445732	1.84347	-0.688692	1.71889	0.638906	1.44484	0.683443	0.892674	-0.60695	-0.242054	0.97517	1.11922
hsa-miR-24	0.391185	0.86145	0.219431	-2.24086	-1.12365	0.0494253	-0.080947	1.4149	0.882502	2.28036	0.739517	0.661257	-0.663835	0.111769	-0.902057	0.165424
hsa-miR-25	0.673411	0.0424854	1.34203	0.0386081	-1.17652	-1.21835	0.148166	0.500056	0.0559525	-1.02269	-0.377048	-0.0501943	-0.481263	0.0801387	-0.211384	0.196822
hsa-miR-26a	0.305436	-1.32792	-0.38986	0.258402	-0.381436	0.210733	0.192046	0.248543	1.23036	-0.496826	0.610722	1.17596	0.19474	0.347293	-0.191977	0.30026
hsa-miR-26a	0.0343065	-1.70108	-0.257309	0.392062	0.533284	0.187913	0.478425	0.412405	3.13152	-0.132034	0.334406	0.461472	-0.300985	0.809077	0.170212	0.784101
hsa-miR-26b	-0.0569015	-0.939284	-0.00376545	-0.00855188	-1.74406	-0.610959	0.53083	0.189389	1.63773	-0.0366974	1.12181	-0.10812	-0.122571	-0.351901	0.0958628	-0.195302
hsa-miR-27a	0.176094	0.421782	-3.54726	-1.50476	-1.32623	-3.24972	0.339141	0.173997	-2.78107	-1.01648	-0.136871	-1.60097	-1.34054	0.264114	0.667822	-0.418415
hsa-miR-28	-0.803497	-1.31906	-0.441292	-0.279297	1.57762	0.171147	0.139544	-0.0589843	-1.71506	0.658791	0.106436	0.927624	0.442581	0.00212558	-1.26786	-0.0319664
hsa-miR-29a	-0.681008	0.273854	-0.783908	0.13221	2.33448	1.48418	0.438933	0.42181	1.08697	0.233093	1.2852	0.661998	0.246686	0.429833	0.645775	0.344268
hsa-miR-30a-5p	0.529377	0.259608	-1.50549	0.349408	0.757546	-0.496699	-0.0622389	0.101446	-0.0352737	-0.853289	-1.81137	0.163915	0.131099	0.654538	-0.654947	0.264068
hsa-miR-30a-3p	-1.81251	-1.89989	-1.07345	0.817768	-1.15023	-0.549126	0.17878	-0.240187	0.87521	0.0449961	-1.38867	-1.52673	-1.49656	-0.622257	-1.07553	-0.796229
hsa-miR-31	0.296996	0.180748	-0.084207	0.663651	0.0739943	0.362733	0.414548	0.231636	1.98629	1.81338	2.9948	1.72023	1.07687	0.943917	1.02516	1.11382
hsa-miR-32	0.739135	0.484269	-1.09933	0.228811	-0.0998811	0.672341	-0.552558	0.156799	-0.756142	-0.104841	0.761562	0.198879	-0.774415	-0.0237361	0.665152	0.465833
hsa-miR-33	0.158388	-0.311281	0.20601	0.549918	0.136385	0.00146832	0.266485	0.314189	-0.13046	0.26169	-0.865958	0.184774	0.579511	0.00440756	0.225848	0.577551
hsa-miR-92	0.542312	0.19515	-0.571635	0.0782935	-1.51812	0.318252	-0.0408709	0.0863398	0.212692	-0.193175	-0.894722	0.523247	-0.701302	0.615735	0.500653	1.02691
hsa-miR-92	0.603582	0.288073	-0.295086	0.770678	0.0788672	0.866543	0.0226319	0.227532	0.146275	0.124936	-0.0506219	0.130052	0.157356	0.943288	0.43278	0.93015
hsa-miR-93	0.372051	0.386834	-1.75063	-0.391833	-0.415445	-0.815136	-0.103656	-0.251769	-1.55159	0.372829	-0.109532	-0.722701	-1.59756	1.31163	0.622453	0.957004
hsa-miR-95	-1.23102	-1.09225	0.554867	0.368067	0.61814	-0.176816	0.591028	0.923374	0.13036	0.550423	0.50804	0.913508	-0.195982	0.510589	0.473786	0.355904
hsa-miR-96	0.187836	0.688762	2.64094	1.54673	0.93722	-1.06016	-0.446954	0.469023	1.25948	2.17086	-0.0852775	0.113762	0.900893	-0.39972	-0.413761	-0.675508
hsa-miR-98	1.45866	0.30935	0.141162	0.0577256	0.066915	-0.833794	0.261283	0.340802	-0.108224	0.0377482	0.157612	-0.867431	0.231182	0.125943	0.464249	0.304127
hsa-miR-99a	1.58775	0.365783	0.174336	0.289118	0.531988	0.804125	0.197477	0.10723	1.20635	1.70993	0.576909	1.68462	0.827485	-0.232039	-0.89305	-0.576892
hsa-miR-100	1.65274	0.614448	0.433546	0.232613	0.156214	0.271575	0.576035	0.495558	1.49929	1.36199	-0.34145	0.525863	0.457463	0.943014	0.738593	0.619095
hsa-miR-101	-0.621716	-1.40821	1.05578	0.0222365	0.350579	-1.17259	0.415259	0.348135	-0.69884	0.341112	0.434493	0.360263	1.9654	-0.239725	0.109824	-0.466716
hsa-miR-101	-1.7533	-1.16996	1.31358	0.186408	0.917862	0.00753456	0.307107	0.18206	-0.246086	-0.977931	0.775682	0.435841	-0.19415	0.477597	0.867563	0.00788647
hsa-miR-29b	-0.00621292	0.323499	-0.128424	0.218857	-0.556854	-0.58846	0.309363	-0.628626	0.0573574	-1.20324	0.099399	0.28033	0.31231	-0.388999	-1.50355	0.122252
hsa-miR-29b	0.119637	-0.113455	-0.37895	0.0853784	0.133231	-0.33725	-0.106805	-1.18604	-0.0612054	-0.980031	-0.0897071	0.0910561	-1.22378	0.19539	0.499386	0.307339
hsa-miR-103	1.54297	0.782257	0.505071	0.806152	0.165906	1.32909	0.13007	-0.021693	-0.528323	-0.153987	2.15042	0.275527	0.819747	0.28265	0.849098	0.117987
hsa-miR-103	0.902678	1.18243	0.222479	0.241754	-0.0167212	1.42595	0.570011	0.659482	-0.856254	-0.505577	1.43135	0.0990035	0.571422	0.0420259	0.542736	0.451923
hsa-miR-105	-1.45356	-2.49989	-0.0766735	0.214147	0.212625	-1.05565	-0.420553	-0.387775	0.222792	0.193068	0.423938	-1.39505	0.195236	0.00248434	-3.01516	0.208816
hsa-miR-105	-1.49599	-3.10845	-0.425243	0.250499	0.083714	0.0016595	0.0370437	-0.276347	-0.24712	0.0671754	-0.448687	0.744406	0.863022	-0.940166	0.355694	-0.952298
hsa-miR-106a	0.736728	0.50498	-0.118377	-0.0427174	-0.0288025	0.145053	0.30739	-0.0135242	-1.36192	0.518521	-0.103522	0.561749	0.139318	0.414056	0.248021	0.0432023
hsa-miR-107	0.86613	1.31313	0.139584	-0.113439	-0.168837	1.16747	0.0531773	-0.420075	-0.252383	1.08468	0.892561	0.158123	0.247342	-0.236359	1.03357	0.19776
hsa-miR-192	5.91223e-05	-0.506715	-1.15528	-0.819229	0.685421	-0.866452	-1.24069	0.28011	-1.29301	-0.534386	-1.59887	-1.6838	-1.58238	0.543662	-0.0361257	0.511633
hsa-miR-196a	0.291356	0.259608	1.25929	0.324707	0.467788	1.241	0.542819	-0.117318	-0.413578	0.198809	0.0864617	-0.504335	-0.115911	-0.482411	0.269923	-0.382194
hsa-miR-196a	0.550044	0.0718126	-0.445955	0.514526	0.0056753	-0.295544	0.402835	0.367157	-0.776966	-0.09256	0.117708	-0.514702	-1.53883	-0.15951	0.857938	-0.282379
hsa-miR-197	-0.582874	-0.0313549	0.0702934	-0.346862	-1.2317	-0.675028	0.153225	0.0796932	-0.035123	0.639661	0.754094	-0.777949	-1.75863	0.394556	-0.31118	0.472161
hsa-miR-198	0.122637	1.96176	0.639518	-0.053143	0.348247	0.222396	0.0680439	0.204641	-0.454767	-0.72834	-0.192174	-1.09409	-0.0396739	0.790956	0.177657	0.38154
hsa-miR-199a	0.590928	-0.0313549	0.145284	-0.108007	0.722358	-1.0284	-0.30212	0.43693	-0.83292	0.235961	0.0376622	-0.0992769	0.367338	-0.0976213	0.175107	0.577951
hsa-miR-199a	0.58839	0.0498283	0.254552	0.244095	0.028117	0.463423	0.150597	-0.0784951	-0.912589	-0.00512348	0.48654	0.254659	0.139057	-1.13496	0.0475793	0.268732
hsa-miR-199a*	-0.529385	0.216699	1.00759	0.501403	0.159746	0.590551	0.374907	-0.350788	1.91521	-0.280366	-0.130081	0.671946	0.0891345	0.184025	-0.10328	-0.0980974
hsa-miR-199a*	-0.137986	0.180748	0.75442	0.355942	-0.848539	1.6705	0.289705	-1.12274	0.712785	0.391038	1.32029	1.00223	-0.378927	-0.237673	1.25739	-0.0466112
hsa-miR-208	-2.2592	-0.326723	-0.408996	-0.658542	-0.264668	-0.25053	0.242696	-4.40829	-0.152692	0.31796	0.345826	-0.367305	-0.720892	-0.146374	-0.114726	-0.889095
hsa-miR-129	-2.12223	-1.67311	0.0869857	0.148425	-2.51774	-0.179133	0.19057	0.232754	0.195287	0.923533	0.733974	-0.137481	0.165261	0.741652	0.34262	0.235144
hsa-miR-129	-2.41803	-1.80454	0.434351	-0.0972948	-2.4748	-1.3059	-0.0178894	-0.17467	-0.572852	-0.474251	-0.687081	-1.44454	-0.331885	0.909609	0.952596	0.57218
hsa-miR-148a	0.327817	0.553075	0.670644	0.426001	2.75252	0.218646	0.181992	0.472525	0.00610031	0.559548	-0.352159	0.670012	0.810784	-0.349696	0.056908	0.935147
hsa-miR-30c	0.547469	0.566758	-0.624032	0.307801	0.649989	0.668574	-0.100878	0.0298937	0.176345	-1.03441	0.33912	0.367663	0.884135	1.17969	0.918371	0.747073
hsa-miR-30c	0.374792	1.10668	-0.221721	0.277416	-0.0363176	0.404306	0.164474	-0.100183	0.121005	-0.350718	-0.771485	0.681684	-2.03881	0.699034	0.792623	0.626943
hsa-miR-30d	0.31385	0.238185	-0.800207	0.691012	1.04616	0.98739	0.152116	-0.302436	-0.583894	-0.0906179	0.0222112	0.75449	0.935024	-1.42371	-0.606564	-0.99374
hsa-miR-139	0.479671	0.991548	-0.812638	0.297139	0.912356	-0.776156	0.087222	0.112064	0.803636	0.398468	-1.37611	-0.228426	0.22533	0.939903	1.30977	0.8685
hsa-miR-147	-0.67303	0.628016	0.0683894	-0.498675	0.0602366	-3.43734	-0.4361	-0.661119	-0.59035	0.551419	-0.498615	-0.490944	1.19211	-1.49945	-2.11858	-1.51314
hsa-miR-7	-0.0346122	0.00565903	-0.449376	0.205904	-0.684988	-0.0541919	-0.558209	0.394787	-1.16122	0.140776	-1.48024	-0.0139697	0.74721	-0.819834	-0.748346	-0.54299
hsa-miR-7	0.0219013	0.144617	0.218094	-0.143321	0.238151	-1.18544	-0.0153434	0.549283	-1.25943	-0.657006	-0.0998504	-0.724567	0.467942	-1.08844	-0.692213	-1.45636
hsa-miR-7	-0.115045	0.252474	0.0905341	-0.45365	-0.275913	-1.20523	0.0315931	0.674575	-1.05416	-0.574499	0.098259	-0.550508	-1.9063	-1.17859	-0.820281	-1.96373
hsa-miR-10a	0.547469	-0.5944	0.105873	0.841125	1.25628	1.92386	0.26809	0.635371	0.835291	0.592025	2.23653	0.629124	0.215081	0.38211	-0.74369	0.549627
hsa-miR-10b	0.445146	-0.586385	1.82581	0.445681	0.389573	-1.60916	0.228506	0.235075	0.825876	1.57428	-1.24734	1.24635	0.872652	0.167005	-0.234048	0.377016
hsa-miR-34a	0.484945	0.151858	1.45596	-0.328148	1.1976	0.408953	0.495386	-1.6142	0.869049	2.49677	1.07286	0.650573	-2.31553	-0.197027	-0.354792	0.443614
hsa-miR-181a	-0.245322	-2.94038	0.525005	0.29708	-0.594511	-0.373002	0.0411696	0.328076	0.778532	-0.142529	1.02781	0.101	-4.94558	0.15354	-1.09745	-1.4739
hsa-miR-181a	0.173151	-4.10299	0.469801	0.237909	-0.364819	-0.323187	0.0600326	0.243609	0.569716	-0.515394	0.958681	-0.0855044	-0.650441	-0.173978	-1.24492	-0.976866
hsa-miR-181b	0.350021	-3.24576	-0.360951	-0.0584778	-1.57821	-0.0335597	-0.450374	0.0022277	-1.19843	-1.70137	-1.40127	0.187235	-0.00452564	0.318721	0.0600848	-0.288162
hsa-miR-181b	0.361058	-2.36562	0.0680231	-0.0969841	-1.67208	-0.0810141	-0.245851	0.570266	-0.818854	-2.11097	-1.18213	0.221135	-5.59755	0.123286	0.234014	-0.105794
hsa-miR-181c	0.333385	-2.44795	1.02725	-0.461942	0.0773861	-0.280881	0.3516	0.738921	0.527409	-0.596629	1.05277	0.271844	-0.0688494	0.214677	1.27921	0.139187
hsa-miR-182	0.0955213	1.56171	0.98976	1.3062	0.0621688	-2.20251	1.00648	0.348163	0.734915	-0.836088	-1.1159	-0.708169	0.078256	-0.362178	0.249168	-0.166951
hsa-miR-182*	-0.0697183	0.20234	0.0264969	0.715234	-0.620547		-0.0284284	0.28111	-1.92331	-0.517743	1.23129	-3.0986	0.755087	-1.10565	-0.136212	-2.08103
hsa-miR-183	-0.00307514	1.67408	0.0598629	0.397029	-0.54806	-0.353498	-0.249522	-0.027856	-2.54531	-0.971087	-0.358285	-1.38572	-0.0415887	-0.526118	-0.392625	0.136556
hsa-miR-187	0.333385	0.587235	0.207396	0.88931	0.464139	0.34671	0.366418	0.554609	-0.617542	-0.467871	0.122899	0.0707734	-0.704347	0.674805	-0.382048	0.22856
hsa-miR-199b	0.431753	1.27602	-0.0559814	0.210536	0.796351	0.501364	0.0594735	0.159364	-1.3885	-0.513321	0.166066	0.084788	1.22338	-0.943813	0.499169	0.29691
hsa-miR-203	-0.0377856	0.108306	-0.424356	0.224956	-0.893756	-0.208778	0.521207	0.756135	-0.390107	-0.849278	-1.00106	-1.6135	0.428448	1.43725	0.808913	0.528588
hsa-miR-204	0.146522	1.44151	0.269262	0.271793	0.162015	0.179898	0.633926	0.716919	0.208061	0.127793	0.73594	0.398223	1.05515	1.46312	1.1986	1.5375
hsa-miR-205	0.254414	0.280967	0.126762	0.187596	0.653274	-0.200889	0.318175	-0.282357	-0.506423	-0.44107	-0.182919	-0.211533	-1.12136	1.2763	1.10505	0.638105
hsa-miR-210	-2.45542	-0.538479	1.92063	-0.219522	-1.33857	0.40596	0.654712	-2.92529	1.65562	1.27376	-0.446908	-0.190745	-0.950183	0.0117464	0.0666476	-0.691711
hsa-miR-211	0.524186	1.60331	0.103886	0.720546	-0.0172182	0.443155	0.0896261	0.385417	0.123322	0.518255	-0.0189112	0.950331	-0.179565	-0.953084	0.187206	-0.293419
hsa-miR-212	0.311048	0.742335	0.131099	-0.206205	0.00493195	-0.371134	0.645315	0.913879	0.940687	-0.158915	0.815124	-0.166216	0.447979	0.487628	-0.542101	0.0720889
hsa-miR-213	0.936514	1.24496	-0.24569	0.0263533	0.0331809	0.272164	0.139733	-0.130067	0.418588	0.3531	-1.13733	-0.529238	0.198964	0.481663	0.959636	0.185745
hsa-miR-214	0.391185	-0.318998	2.43237	0.917923	1.40202	2.20329	0.215047	-0.258982	0.715574	1.72811	1.85541	1.39126	0.241044	-0.193935	-1.40016	0.792441
hsa-miR-215	0.311048	-1.10945	0.182209	0.0908526	2.15238	-0.67168	-0.830794	-0.574735	-0.486584	0.676699	-0.857149	-0.202805	-2.31296	-0.763425	-2.80689	-0.834296
hsa-miR-216	0.193689	-0.0611024	0.697188	-0.573357	-0.64983	-0.965387	0.222385	0.0911506	0.178273	0.219092	-1.79049	0.154767	-0.231051	0.0705937	-1.52834	0.201962
hsa-miR-217	-0.567487	-1.26609	0.230328	0.310157	-0.183764	-0.0697858	0.0730538	-0.281383	1.02025	-1.3636	-0.29884	0.227439	-0.630544	0.563714	0.0288096	0.373602
hsa-miR-218	0.214077	1.56171	-0.0827371	0.325347	0.0071964	0.38439	-0.251587	-0.84617	-0.452127	-0.232156	-0.104848	-0.509485	-1.12973	-1.1212	-0.113061	0.189845
hsa-miR-218	-0.147876	1.38677	-0.559753	0.374039	-0.694382	-1.19691	0.0803396	-0.617168	-0.0576576	0.144541	0.54089	-0.846714	0.504456	0.0737905	0.234156	-0.124706
hsa-miR-219	1.56814	-1.30136	-0.201309	0.33979	-1.32075	0.164666	0.19017	0.15152	-0.391314	-0.554508	0.0530433	0.0771726	0.248499	0.917208	0.359184	0.238638
hsa-miR-219	1.60016	-1.38135	0.355308	0.410441	0.0425751	0.26534	-0.0788374	0.233898	0.639788	-0.15444	-0.388485	0.368321	0.95794	1.08043	0.769471	0.260386
hsa-miR-220	1.44747	0.393837	-0.256154	0.185293	-0.790145	-0.251944	0.0906032	0.111735	-0.363491	-1.5112	-1.70315	0.514457	1.19868	-0.14355	0.199772	-0.257655
hsa-miR-221	0.812742	-0.265148	0.64346	0.0457115	0.23217	1.04849	1.34189	-1.16214	0.269552	1.39874	0.573196	0.342986	-1.44915	-0.089602	0.339106	0.747121
hsa-miR-222	-0.10527	-0.602425	0.308303	0.0870365	0.0776676	0.419019	0.796491	-0.665177	-0.875534	1.29027	1.31853	0.536084	0.790473	-0.594372	0.226446	-0.375818
hsa-miR-223	-0.108524	0.920283	1.51083	1.00477	1.78046	1.18992	0.67153	0.918807	1.83781	1.50544	1.04964	-0.0452968	0.361469	0.33089	-0.305243	0.466978
hsa-miR-224	-0.984513	-0.723862	0.784631	-0.318838	-1.43334	0.232581	0.898129	-0.738793	-0.403484	0.656991	-1.13003	0.600642	0.660554	0.529104	-0.0560806	0.0278606
hsa-miR-200b	-0.18444	1.22626	-0.00348304	-0.735183	0.12381	-0.0920517	-0.0530175	-1.21006	-0.550097	-3.44922	0.287051	0.147313	0.00297785	0.0397323	0.155875	-0.119281
hsa-let-7g	0.325029	0.587235	-0.00600799	0.190504	1.26605	0.895871	0.474188	0.400492	-0.560331	-0.520344	-1.39019	0.488253	0.123276	0.373941	0.440293	0.328345
hsa-let-7i	0.325029	0.223868	0.00997262	0.0404203	0.833505	0.859385	0.218189	0.36637	-0.160948	-0.467107	-1.28554	0.543241	0.690033	-0.219844	0.226892	0.166454
hsa-miR-1	0.544892	-0.120965	2.1611	0.719255	-0.103149	1.37406	0.358018	0.681521	-0.0623971	1.35602	-0.379984	1.21535	-0.1388	2.49617	0.646873	1.34939
hsa-miR-1	0.68815	0.159091	2.04544	0.470579	-0.403798	1.43231	0.32542	0.65869	0.501518	1.48886	-0.118262	1.0734	0.695407	2.04737	1.42864	1.17108
hsa-miR-15b	0.606107	0.302264	1.23649	0.256519	1.0154	1.46419	0.187019	0.285677	0.841391	0.862048	1.26277	0.539871	-0.144768	0.286144	-0.651496	-1.2854
hsa-miR-23b	0.336164	-0.675043	-0.324896	0.0568017	-0.748831	0.636146	0.448698	-0.316608	0.294143	-1.56399	0.640554	-0.734279	-2.33573	-0.0816894	0.0238121	-0.354885
hsa-miR-27b	0.193689	0.449621	-0.506199	-0.699176	-1.79926	-2.37568	0.1883	0.0880704	-0.850815	-1.86449	0.506822	0.236563	1.81683	-0.55459	-0.183165	-1.02787
hsa-miR-30b	0.377531	0.546224	-0.451511	0.262216	-0.663635	-0.924723	-0.36079	-0.00869672	0.433215	-1.41233	-1.52381	0.301898	0.819305	0.444796	0.82245	0.53209
hsa-miR-122a	-0.67303	-0.642679	0.0880229	0.459359	-1.40613	-0.00782688	0.412243	-0.0121656	3.0768	0.0807179	-0.281325	1.26474	0.278683	0.221146	-0.316127	0.0169622
hsa-miR-124a	-2.03666	-1.51666	-0.208631	-0.755986	0.215168	0.0298354	-3.99525	-0.0763624	-0.0359633	0.941907	0.121034	-3.42874	0.897869	-7.62977	-4.30289	-1.87781
hsa-miR-124a	-1.49065	-0.52258	-0.207013	-0.661257	-0.276865	-0.0352938	-3.0055	-0.286792	0.0980572	0.659933	0.431152	-3.21607	0.0753783	-9.21693	-3.91534	-2.32583
hsa-miR-124a	-1.21164	-1.09225	-0.260613	-0.739089	0.233401	-0.540934	0.264575	-0.0402138	-0.208962	-1.19504	0.20539	-3.44009	-1.22728	-8.39133	-3.89474	-3.16976
hsa-miR-125b	0.893586	2.30336	0.734353	0.00324794	0.336615	2.02922	-0.196092	0.0539505	-0.242489	1.46874	0.461108	1.10973	1.17371	-0.405983	-1.55534	-0.498818
hsa-miR-125b	0.947703	1.76159	0.567709	0.526295	0.363932	1.15824	-0.656419	0.0274126	-0.383306	1.72983	1.02385	1.17038	1.2881	0.218212	0.475904	0.483353
hsa-miR-128a	0.972161	2.10697	-0.967166	-0.201936	0.724568	-1.07867	0.00219342	0.534698	-0.755852	-0.329067	-0.768353	0.596679	0.0134425	-0.74945	-2.24112	-0.222394
hsa-miR-130a	1.05934	1.06212	-0.541139	-0.0360518	-0.0717444	0.501384	0.0340255	-0.283981	-0.179654	-0.918023	-1.05383	-1.29508	-0.410438	-0.149832	0.147734	0.210433
hsa-miR-132	-0.0890541	-0.365475	0.0871238	-0.41542	0.0420367	-2.078	0.227542	0.642	-0.276123	0.281139	-0.0203867	-0.528072	-0.433569	0.250384	1.0402	-0.127133
hsa-miR-133a	-0.248744	-0.764796	0.0999006	0.808466	0.740936	-1.2016	0.247442	0.0589877	-0.277195	-1.44312	0.867617	-0.219063	-0.500169	0.720302	1.20906	0.394708
hsa-miR-133a	-0.367633	-0.280493	0.147307	0.935687	0.978856	-1.96144	0.358138	0.279825	-0.280468	-1.16131	0.641702	-0.180149	-0.402588	0.0733903	1.48747	0.165763
hsa-miR-135a	0.31385	0.295172	0.224422	0.340253	0.306948	0.713826	0.617486	0.623824	-0.716446	-1.42033	-0.479669	0.146028	-0.656935	0.679709	0.230839	-0.330564
hsa-miR-135a	0.31385	-1.38135	0.106084	0.427919	1.77334	0.242854	0.119468	0.467592	0.141451	0.277439	0.202723	0.262528	-0.214561	-0.379594	0.1777	-0.0152154
hsa-miR-137	-0.177757	-2.02575	1.11178	-0.490805	0.509324	-0.525265	-1.9885	-0.131218	-0.731096	-0.227225	-0.0706887	0.652222	-0.073228	-0.623675	-0.13576	0.232205
hsa-miR-138	-0.988969	0.166317	-0.481355	-0.00980113	-1.45728	0.0371939	0.834564	-0.991205	-0.243026	-0.305801	-0.522431	-0.111324	-0.698982	-0.446936	-0.32324	-0.46561
hsa-miR-138	-1.10738	-0.166188	-0.927229	-0.203645	-1.20195	-1.54629	0.434688	-1.70538	-0.299899	-0.678392	0.138635	-0.274609	-0.107922	0.164173	-0.0341739	-0.0585731
hsa-miR-140	-1.00238	1.03654	0.905428	0.418675	0.0464456	0.58271	0.299735	-2.06875	0.586	-0.5132	0.0251294	0.199619	0.41155	-1.06276	0.116412	0.217019
hsa-miR-141	0.758316	0.682037	-0.405701	0.516865	-0.814139	0.398447	0.379148	0.312031	-1.20819	-3.23546	-1.07254	-0.0734357	-0.772447	-0.805703	0.0335518	0.506297
hsa-miR-142-5p	0.748742	-0.0611024	0.074596	0.26314	-0.0643489	0.83683	0.243911	0.463208	0.339914	0.108038	-0.135872	0.197881	1.13538	0.351427	0.393007	0.719715
hsa-miR-142-3p	-0.73343	-0.0984589	0.940197	0.507673	1.53941	0.190916	0.175604	-0.648542	0.537019	1.43871	0.401627	0.519579	-0.516703	-0.668183	0.190793	0.210564
hsa-miR-143	0.755926	0.151858	0.182048	0.650701	0.156932	1.12815	0.466412	0.368962	1.34002	0.208089	-0.0773716	-0.0342106	0.737939	0.500948	-1.00301	0.473859
hsa-miR-144	0.801	0.675307	0.87902	0.49928	0.215716	-0.459741	0.269862	0.369397	-0.824563	0.384649	0.196292	0.0904151	1.02252	0.185682	-1.21634	0.16121
hsa-miR-145	0.352784	1.11936	0.680218	0.15496	-1.86812	-0.119181	0.244486	0.23968	-0.877214	-0.37609	0.231225	0.721009	-1.52058	0.489114	-0.28583	0.342572
hsa-miR-152	0.555188	1.0685	-0.325559	0.713262	0.528762	0.198578	0.294225	0.163051	0.00986254	-0.727563	-0.529729	0.410669	0.102161	0.354087	0.718504	0.0557491
hsa-miR-153	-0.0697183	-0.947698	-0.01325	-0.234386	0.467155	-0.430112	0.540768	0.817214	0.195278	0.0193205	0.539506	-1.74621	1.21598	0.594859	-0.60207	0.455132
hsa-miR-153	-0.18444	-0.357708	-0.294386	-0.0716678	-1.08496	0.186841	0.391384	0.650538	-0.0828522	-0.0816534	-0.688559	-3.60281	1.09886	0.968552	-1.39188	0.714843
hsa-miR-191	0.36381	0.587235	0.0777954	0.892746	0.430745	0.779839	0.544177	0.73245	0.908869	1.03409	0.151634	0.170064	-1.42638	0.307612	1.11888	0.126524
hsa-miR-9	0.347255	-0.764796	0.756043	0.359132	0.898612	0.468901	0.529775	0.0445614	0.58673	0.0110056	0.247929	0.117728	0.494512	-0.262298	-0.340843	0.212072
hsa-miR-9	0.500707	-0.618499	0.807099	1.3209	0.644588	-0.51497	0.525891	0.492559	-0.755014	-0.242294	-0.0479414	1.6878	1.08105	0.0313501	-1.24938	-0.425308
hsa-miR-9	0.333385	-0.989917	0.832661	0.984597	1.54075	-0.0988475	0.162424	0.445414	-0.0550579	-0.189158	0.559946	2.18695	1.08291	0.333095	0.806378	0.283494
hsa-miR-9*	0.119637	1.63879	-2.83506	-0.607124	-0.661397	-0.147821	-1.22656	-0.60976	-1.07468	-0.323583	0.0194478	-0.940177	0.717985	-2.09026	-0.474323	-1.05697
hsa-miR-9*	0.074248	1.44757	-0.862554	-0.238006	0.448965	-1.39528	0.184949	-0.718827	-0.612437	0.117344	-0.140289	0.574834	0.14513	-4.07699	-0.477529	-1.70848
hsa-miR-9*	0.262982	0.939788	-1.83112	-0.378504	0.4719	0.0433307	-0.426108	-0.563541	-1.47513	-0.591347	-1.72504	0.0941029	0.325606	-3.74991	-0.761949	-1.67078
hsa-miR-125a	0.636219	0.92679	0.582293	0.37505	0.369809	1.31225	0.49797	0.340282	-1.14933	0.440557	-0.444307	1.0723	0.277838	1.70937	0.815581	0.111981
hsa-miR-126*	0.431753	0.722291	-0.0323467	-0.0407219	0.0547983	0.517805	-0.234387	-0.0540127	0.284544	0.92034	-0.550436	0.124236	0.303704	0.657325	0.875519	0.775917
hsa-miR-126	0.431753	-0.467206	-0.137839	-0.605608	1.07359	1.20634	0.375627	0.160421	0.363823	0.915614	-1.62758	-0.164509	0.230853	0.550145	0.533786	0.386944
hsa-miR-127	-0.164437	-0.482984	2.69085	2.32271	1.35476	0.961163	-0.232783	0.585659	2.53126	1.65669	2.48366	0.302317	0.604283	-0.850133	-0.0532929	0.309518
hsa-miR-134	-0.141279	-0.707552	-0.134463	-0.0885529	0.092543	-0.425841	0.405888	0.419318	0.582362	0.417382	-0.244446	-0.377384	0.197435	-0.34109	-0.49733	0.808771
hsa-miR-136	0.046657	-1.16996	-0.53974	0.270346	-0.178764	-0.543578	0.0389312	-0.681502	-0.0993689	-0.437573	-1.23889	0.310174	0.10757	0.478522	-0.739044	0.193596
hsa-miR-146a	0.327817	1.03654	-1.40263	-0.164372	-0.14443	0.392542	0.630361	0.0085935	-2.12737	0.0558845	0.679926	-0.563578	0.284669	0.0323016	1.38826	0.0942469
hsa-miR-149	-0.0219548	-0.219307	0.720207	0.960155	0.313735	0.109837	0.561459	0.736963	0.140112	1.52407	-0.867105	1.73065	-1.81357	2.10443	1.29144	0.723139
hsa-miR-150	0.38846	0.288073	-0.463957	0.261591	0.522551	0.414261	-0.105433	-0.715907	-1.56033	-0.368077	-1.28977	-1.18549	-0.388746	0.504427	1.61447	0.94228
hsa-miR-154	0.296996	-1.79507	-0.648517	-0.00203562	-1.53057	-0.154777	0.478632	-0.586159	0.120324	0.0252127	0.428528	-0.667597	-0.350818	1.22098	1.55204	0.63206
hsa-miR-154*	0.812742	1.13202	0.0737336	0.302033	0.00794558	0.211821	0.37493	-0.667486	0.126665	0.572764	-0.108762	0.122672	0.085446	-0.0835886	0.48815	-0.302474
hsa-miR-184	0.305436	2.36232	-1.21038	-0.374281	-0.269381	0.925566	-0.0957457	0.218778	0.245143	0.96227	-0.195586	-0.664477	-1.57735	-1.11539	-1.94689	-0.462258
hsa-miR-185	0.110618	-0.420076	0.166681	-0.856234	-0.827476	0.0358998	-2.66061	-0.300272	-0.229995	0.166172	-3.34387	-0.0525436	-3.21512	-2.59328	-1.76335	-0.866533
hsa-miR-186	-0.525603	1.45362	-0.707077	-0.354784	0.73082	0.147806	0.0756003	-0.161563	1.64182	-1.56919	0.37577	1.22947	-0.116584	0.790279	0.583854	0.891746
hsa-miR-188	0.85461	1.63879	-1.46309	0.158516	-0.152964	1.24965	0.40626	-0.35771	-0.691108	-0.173455	1.55684	0.284156	0.573366	1.61807	1.06939	1.2087
hsa-miR-190	0.66848	-1.38135	0.762055	-0.622764	0.393161	-0.110963	0.126821	1.14905	-0.61087	-0.829904	-1.15226	0.403346	-0.744359	-0.125715	-0.350971	-0.302054
hsa-miR-193a	-0.669049	-1.77618	0.607454	0.611592	-0.485924	1.14808	-0.724882	0.0181554	1.10837	1.57708	0.198222	-0.208927	0.454823	1.62645	1.08634	0.455664
hsa-miR-194	0.288532	0.421782	-0.777541	0.532261	0.229498	0.28153	0.379698	0.114884	-0.00775062	-0.416019	-0.34906	0.678361	0.0516623	0.155028	0.517836	0.58618
hsa-miR-194	0.0650811	-0.196494	-2.59589	0.266018	-0.62165	-1.79354	-0.081843	0.183997	0.0811964	-1.82101	-0.707299	0.694328	0.800393	0.0101754	0.973631	0.394903
hsa-miR-195	-0.540761	-0.69128	0.481775	0.644004	0.476169	0.292189	0.375129	0.559326	-0.268042	0.218882	0.594034	0.969805	1.11831	-0.0930629	-1.00879	0.218718
hsa-miR-206	0.434436	-1.01537	1.29795	1.10101	-1.5518	0.924712	-0.0140291	0.657777	-0.751328	1.34425	1.26557	0.187234	0.16964	0.193038	0.749701	0.418474
hsa-miR-320	0.618693	-0.490886	-0.555182	0.420542	-0.115091	0.878498	0.332556	0.0609497	0.469823	-0.632729	-0.018247	0.816701	-2.82177	0.511181	0.868646	0.92238
hsa-miR-200c	-0.224881	0.621235	-0.0342383	0.209	-0.66425	0.285146	0.368703	-1.01372	-0.585676	-2.44768	0.29764	0.811044	0.723116	0.488406	1.09293	0.893853
hsa-miR-155	0.801	-4.38121	0.174452	0.513233	0.559122	-2.79727	0.245634	0.466115	0.805794	0.317325	0.0903574	-0.627607	0.118953	-1.23558	-0.176963	-0.358795
hsa-miR-106b	0.702812	0.0498283	-0.971863	0.165444	-0.460717	0.208466	0.333841	0.00982231	-0.884595	-0.644699	-0.642446	0.421065	1.66888	-1.27762	0.496752	0.212544
hsa-miR-29c	-0.00935422	0.372807	-0.821985	0.171131	1.70297	0.550963	0.270198	0.282087	1.27894	-0.399443	1.19085	-0.138385	-0.205764	0.74392	0.774978	0.223496
hsa-miR-200a	-0.392749	0.708898	0.551864	0.722204	0.3436	1.31142	0.688198	0.311159	0.307733	-1.81573	0.701936	0.283135	-0.2026	1.82865	0.851648	1.08983
hsa-miR-302a*	-0.082594	0.245333	-0.0679352	0.411231	0.345844	0.843327	0.187693	0.40392	0.265115	-0.191375	-0.369268	-0.34697	-1.96405	0.602073	1.42816	0.268992
hsa-miR-302a	0.673411	-0.00912393	-0.00583196	0.357537	-0.302899	0.153653	0.41042	0.690661	-0.344488	-0.403847	0.0145041	0.296965	-1.86671	-0.617257	-0.0284336	0.00129767
hsa-miR-34b	-0.645282	-2.75449	-0.147012	0.0744768	0.871426	0.19808	0.736045	0.156243	0.719132	0.265546	0.0953528	0.751748	1.02278	0.358499	1.31274	0.181655
hsa-miR-34c	0.710115	0.600854	1.63145	-0.245897	0.3698	1.6463	0.783455	-5.17673	0.928502	2.14589	0.585359	1.97693	1.92366	0.914689	0.267839	0.30912
hsa-miR-299-3p	-1.19239	-0.683157	-1.74533	-0.228954	-1.60436	-2.27425	-7.43201	-0.0631614	-1.00139	0.402374	0.0510488	-2.35665	-0.63768	0.96387	0.727799	0.440793
hsa-miR-301	0.675873	0.351716	-1.17244	0.304584	1.64099	0.162022	-0.54819	-1.05377	-0.259703	-1.02994	-0.611449	-0.8817	-0.408611	0.886425	0.587755	0.687972
hsa-miR-99b	0.628721	0.828558	0.14548	0.307357	-0.968501	-1.46977	0.296243	-0.187774	1.12368	-0.470355	0.017711	1.14889	0.01443	0.00749877	0.202042	-0.41717
hsa-miR-296	-0.00621292	1.28841	-1.87182	0.144606	0.0712296	-1.09137	0.174169	0.105374	-1.20189	-0.0611205	-1.14097	-1.46531	-0.129348	-0.388794	0.125198	0.0313319
hsa-miR-130b	0.308243	-0.459329	-0.0774591	0.117583	2.73651	-0.715707	0.315887	0.158181	-0.441829	-1.61918	-0.917706	0.178908	1.13894	0.014136	-0.0831986	-0.082564
hsa-miR-30e-5p	0.146522	0.682037	0.692313	0.405345	0.0929698	0.606665	0.23717	0.213651	-0.393645	-1.66877	2.39817	0.15969	1.71879	1.76625	0.795643	0.553721
hsa-miR-30e-3p	-1.09346	-0.498796	0.132496	0.329302	0.563082	-0.14433	0.126961	0.869189	0.639157	-0.57941	-0.128508	0.287461	-0.371186	-0.100737	0.355247	0.552909
hsa-miR-361	-0.841313	-1.62675	0.13544	0.380267	-0.0203335	-1.40847	-0.0474056	-0.0691191	-0.074746	0.332249	0.124743	0.0873106	0.0887989	0.00805543	-0.10115	-0.386246
hsa-miR-362	-3.9778	-0.773011	0.712672	-6.04965	0.0637355	0.0679933	-0.679895	-6.40359	1.69267	1.78226	0.507825	1.20546	-0.112333	0.92755	0.740432	0.400104
hsa-miR-363	0.641207	0.358753	4.42777	0.502526	0.235195	0.894543	-0.0143683	0.480854	0.823379	-0.0255067	-0.271929	0.38786	0.101103	-0.250889	0.946286	0.657008
hsa-miR-365	0.593463	0.0424854	0.2125	-0.42577	0.266376	0.722063	0.0528542	1.25338	1.47889	-0.319456	-1.07544	0.0785184	0.00514527	-1.5108	-0.461255	-0.369778
hsa-miR-365	0.772617	0.0571638	2.06802	0.0873642	2.09417	0.277442	0.598154	0.640711	2.77012	0.72183	-0.117383	1.73679	1.15535	-1.65611	-1.93922	-0.0512933
hsa-miR-302b*	-0.469479	0.775619	-0.588306	0.35662	-1.41107	0.745828	0.304111	0.498339	0.448944	0.196314	0.871958	0.628847	-1.18922	1.7358	1.11319	0.550747
hsa-miR-302b	0.377531	-0.498796	-0.0585556	0.163999	-0.783995	0.283442	0.282581	0.182168	-0.518138	-0.911835	-0.180983	0.140812	-1.62147	-0.364357	-0.0161041	0.197048
hsa-miR-302c*	0.277205	1.17615	-0.103687	-0.301912	0.185131	0.609325	-0.658125	0.11683	0.684348	-0.0322106	0.118525	-0.55096	0.0332546	0.269449	-0.119017	-0.120352
hsa-miR-302c	-0.235083	0.702192	0.120492	0.153275	-1.23966	-0.452174	-0.254791	0.0048246	-0.656011	-1.20137	0.403697	-0.117028	-0.398858	0.770809	0.274856	0.106703
hsa-miR-302d	0.393908	0.0937307	0.0901086	0.268637	-1.28899	-0.272179	0.173474	0.16895	-0.376978	-0.486469	0.0661599	-0.364825	2.34942	0.768104	0.289873	0.619587
hsa-miR-367	0.429066	0.035135	0.0180955	0.368396	-0.54099	-0.14772	-0.262653	0.267532	-0.140914	-0.248022	-0.0453566	0.401531	-0.0583072	0.351458	0.401682	1.29936
hsa-miR-368	-0.770306	-0.964556	-0.195249	0.323051	0.828461	-0.163455	0.42829	0.660524	-0.606222	-1.0384	0.446065	0.222222	-0.525777	0.100882	-1.50556	0.123767
hsa-miR-369-3p	0.404773	0.742335	0.00616543	0.475501	0.0548781	-0.310326	-0.00652058	-0.0565585	0.173282	-0.616882	-0.973351	1.1035	0.266012	0.572015	0.379867	-0.197833
hsa-miR-370	-0.0473272	1.10033	-1.19479	0.0884133	-0.324552	-0.0499015	0.443779	0.388816	-0.104802	-1.11609	-0.397323	-0.395775	-1.79056	0.158291	0.683144	-0.336177
hsa-miR-371	0.437118	0.768974	0.498637	0.422248	0.593933	0.0943011	0.00824256	0.1866	0.846968	0.451473	0.386669	0.991431	-2.24291	-0.448255	-0.541016	-0.251832
hsa-miR-372	0.580763	-0.188906	0.00403596	0.427988	-1.1517	-0.608683	0.298256	-0.0270273	-0.32042	0.0930012	-1.09469	1.07816	0.562265	1.02266	0.445537	0.146532
hsa-miR-373*	-0.0729316	0.782257	0.0330183	0.171719	0.783937	0.243382	0.213102	0.0835782	0.0329978	0.31603	0.126302	0.87878	0.0860643	1.04142	0.368705	0.375757
hsa-miR-373	0.280041	-0.756591	-0.3505	0.377791	-0.568007	0.602871	0.0384362	0.190658	-0.706801	-0.127803	-0.0630577	0.472408	0.0912262	0.912426	0.820182	1.06027
hsa-miR-374	0.260129	0.130114	-0.0565185	0.3927	-1.4574	-0.866275	-0.24665	0.505552	0.370874	0.590132	-0.629835	0.701491	0.887782	-0.463846	0.579886	-0.524766
hsa-miR-375	-1.10273	-0.602425	-0.773726	0.0113459	-0.490967	-1.08173	0.172181	0.293056	0.275653	-0.204184	-0.123678	-0.248948	1.41198	-1.49346	-0.846869	-1.62474
hsa-miR-376a	0.0187914	-1.17865	0.00393389	0.392359	0.760281	-0.141432	-0.136545	-0.110903	-0.667449	0.200432	0.299683	-0.346622	-0.339844	0.38754	0.590826	1.23777
hsa-miR-376a	0.137589	-1.41718	-0.562324	0.168933	0.576864	-1.01571	0.0743139	-0.0967401	-0.491543	-0.412429	0.176858	-0.29441	-0.96466	-0.261621	-0.133511	-0.0921091
hsa-miR-377	-0.432679	-1.29252	1.00811	0.0636366	-0.0630747	-1.97209	0.318135	0.312292	-0.219781	-0.214071	0.0710497	-1.19065	0.214484	-0.102763	0.265234	0.688121
hsa-miR-378	-1.11204	0.0424854	0.0206185	-0.107416	0.286215	0.410657	-0.425153	0.780348	1.09687	0.624395	0.786648	-0.264608	0.00156498	-2.05697	-6.05844	-1.15142
hsa-miR-422b	0.621203	0.358753	-0.0835203	0.431768	-0.689134	0.739925	0.480119	0.838242	-0.180666	-0.38036	-1.77857	0.353326	0.832673	-0.42542	0.239389	-0.278676
hsa-miR-379	0.431753	0.621235	-0.49346	-0.167162	0.285225	0.435637	0.238388	0.25508	-1.89659	-0.170417	-0.642001	-0.0847582	0.427969	-1.16306	0.0716954	-0.383161
hsa-miR-380-5p	-5.8422	1.21376	0.624115	-1.06803	-1.88473	-0.0107189	-3.51157	-0.75134	-0.576095	-1.3889	-1.2107	-0.503972	-0.929102	-1.5027	0.237148	0.203156
hsa-miR-380-3p	0.791571	0.273854	0.427646	0.2818	0.676506	-0.977269	0.285414	-0.0344773	0.27029	-0.301829	-0.488228	-0.22445	1.00848	-0.523672	0.633871	-0.352818
hsa-miR-381	1.03996	1.39897	-0.0627994	0.201044	0.384776	0.438469	0.231136	-0.635883	0.780163	-1.06348	-1.38865	0.00135511	1.37008	-0.194522	-1.70881	-1.01121
hsa-miR-382	0.415596	-0.00172869	0.744342	0.265299	-0.86441	0.618196	0.689804	-0.395744	3.27602	0.153975	0.776781	0.155844	1.40993	0.934683	1.09039	0.558608
hsa-miR-383	0.47703	-0.63461	0.196919	-0.542327	-0.306831	0.155269	0.908888	0.135033	-0.423691	1.74014	-0.562934	1.25294	-0.185856	0.181612	0.533638	1.19093
hsa-miR-340	0.380267	-0.5944	0.463879	0.685006	1.22195	0.277009	0.0492498	0.37377	-0.876561	-0.420293	0.108746	0.0778166	0.989562	-0.161706	-0.371319	-0.0267108
hsa-miR-330	-0.590599	0.4635	0.259706	0.835869	1.46315	1.33804	0.0998375	1.14363	0.65903	0.664849	0.720317	-0.951276	0.327932	0.311963	0.118131	0.208594
hsa-miR-328	0.333385	0.874565	-0.164075	0.164949	0.0702926	-0.24933	-0.246902	0.0665504	-1.07923	0.584048	-1.15229	0.0922254	-5.82517	0.852861	0.331014	0.602673
hsa-miR-342	0.202445	-0.181326	0.0395076	0.302194	0.0729958	-0.482005	0.256844	0.372137	-0.297456	-0.922053	-0.0956588	0.0783345	1.20376	0.379556	0.360842	0.279963
hsa-miR-337	-1.74745	-1.13532	0.690094	0.847706	1.50243	0.509248	0.383959	0.355072	1.05116	0.501313	0.17667	0.96455	0.714134	0.633648	0.0231356	1.41751
hsa-miR-323	0.347255	0.47043	1.22332	-0.0664494	1.44567	0.070384	-0.990011	0.591461	0.177713	-0.271707	-0.00735587	0.51272	0.541724	-1.42751	-0.746926	0.835807
hsa-miR-326	-4.98036	0.728979	1.09634	-6.4069	-2.02874	0.95553	-0.176258	-0.930099	-0.131688	0.0626028	0.749472	-2.9155	-1.69515	0.284267	-0.354001	0.0489016
hsa-miR-151	0.377531	0.933292	-1.07035	-0.408379	-0.984919	-0.730118	0.234618	-0.137931	-0.911504	-1.32899	-0.192875	0.242379	0.0241082	0.62912	0.370575	0.282444
hsa-miR-135b	0.164303	-0.490886	0.967628	0.314717	1.52288	0.973559	0.479519	0.322265	-0.0468295	0.797164	0.9238	0.300272	-0.750275	0.706363	0.596884	0.412444
hsa-miR-148b	0.505942	0.69548	-0.892979	0.920673	1.39279	-1.41201	-0.0671604	0.392783	-0.824848	-0.867216	-0.200586	0.516618	0.129208	0.157954	-0.456147	0.0650086
hsa-miR-331	0.678332	1.09398	0.167975	0.574601	0.863883	-0.628679	0.0725881	-0.142677	-0.160282	0.331137	-0.218061	0.461453	0.0515965	0.936701	0.515612	0.103594
hsa-miR-324-5p	-0.49553	-1.48033	-0.0520918	-0.605079	0.0120967	1.66942	0.531327	0.977313	-0.15044	-1.89559	1.81886	0.816881	0.139645	-0.721247	0.536503	0.0738792
hsa-miR-324-3p	0.190764	0.491179	0.362989	0.428826	0.0287013	1.29084	0.325526	0.00364662	0.160396	-1.2978	0.190352	-0.354455	-0.147944	1.38842	0.518097	0.094039
hsa-miR-338	0.611148	0.316428	-0.229969	0.323334	0.685853	-0.742246	0.364203	-0.213091	0.865624	0.288012	0.204414	0.456442	-0.201606	0.0915326	0.677879	-0.333544
hsa-miR-339	-1.70682	-1.97709	0.936478	0.765964	0.872861	0.697145	0.0889704	0.657866	0.741468	0.0254609	0.585099	0.0324375	-0.110367	0.844825	0.568787	0.666495
hsa-miR-335	0.336164	0.92679	-0.0712314	0.233653	0.642356	-0.683979	-0.0951361	0.143458	0.667715	0.142608	-0.746483	-0.06564	0.867927	0.0531791	0.361086	-0.139668
hsa-miR-133b	-0.721245	-2.28421	0.128365	0.761586	0.349242	-0.978411	0.198858	-0.0302436	0.557208	0.52751	1.06247	-0.484326	-1.57672	-0.325849	1.42222	1.00114
hsa-miR-325	0.396628	-0.257488	-0.560038	0.586326	1.43315	-0.195094	0.284044	0.359367	0.864461	0.164891	-0.125454	-0.0417223	0.495563	0.703054	0.963027	-0.07292
hsa-miR-345	0.107605	0.0130392	0.026045	-0.144126	0.631925	-1.65955	0.253835	0.0015426	-0.127608	-0.744478	-0.457736	0.595107	-2.35466	0.226664	0.164452	-0.0514314
hsa-miR-346	-0.0409625	-0.707552	-0.56343	-0.11708	-1.1473	-0.462041	-0.0769759	0.689289	-1.04285	-0.467081	0.879903	-0.263024	-0.280368	-1.29927	0.321099	-0.0736387
hsa-miR-384	0.495463	0.51187	-2.43213	0.177378	1.06093	-0.313341	0.162699	0.185471	0.939553	-0.933765	-1.77617	-0.482626	0.813635	0.778882	-0.310077	0.79124
hsa-miR-196b	0.426378	-0.388825	-1.19942	-0.225871	0.0202907	1.15284	0.132951	-0.656581	-2.1057	0.429593	-0.65968	0.721704	-0.142453	-0.64471	1.83985	-0.188305
hsa-miR-422a	0.646185	-0.365475	-0.417601	-1.35992	-1.1044	-1.22903	0.261783	0.105534	-0.962384	0.237483	-1.195	0.269559	1.7149	-0.708583	-0.259537	0.129625
hsa-miR-423	0.00944092	1.57362	0.122591	0.312581	-0.139445	-0.240516	0.0348585	0.387881	1.03804	-0.127166	1.2136	0.613642	1.12066	1.28106	-0.442644	0.411628
hsa-miR-424	0.724662	0.035135	1.49391	0.507221	1.94457	2.28137	1.0596	1.44189	0.903372	1.61014	1.60248	0.83387	-0.389078	1.01931	0.479863	-0.203441
hsa-miR-425	0.31385	0.874565	-1.10489	0.117271	-0.796018	0.211352	0.261985	-3.06337	0.0969609	0.0526525	0.485555	-0.129531	-1.60568	-0.249176	-1.41723	-0.533309
hsa-miR-18b	-0.265914	-0.0984589	1.04294	0.278253	-1.83482	0.0428403	0.122631	-0.43555	0.307606	1.64317	0.394797	0.944152	0.723625	-1.26436	0.358851	-0.110661
hsa-miR-20b	0.231436	-0.113455	0.190736	0.108266	-0.82203	-0.635119	0.399477	0.0311768	-0.960248	-0.211605	-0.146251	0.34833	0.272093	-0.77816	0.171755	0.317809
hsa-miR-448	-0.421732	0.407823	-0.479458	0.266982	0.62184	-0.438063	0.605567	0.148987	0.560932	-0.518284	-0.778602	0.00932841	-2.33261	0.443251	-0.228548	0.417895
hsa-miR-429	-1.00238	0.566758	0.161658	-0.242655	-1.29634	0.601539	-0.160668	0.65068	-0.621122	-3.09924	-0.450164	0.633932	-0.112139	0.840068	0.243862	0.48313
hsa-miR-449	0.983208	0.661827	1.24071	-0.000585927	-0.0647096	0.503673	0.613123	-3.27248	0.587285	3.10558	0.318655	1.93581	0.178567	0.367025	0.0396289	0.222969
hsa-miR-450	-1.01585	-2.08459	0.00471561	0.021538	-0.434871	-0.00835335	0.294561	0.509633	0.161471	-0.243488	-0.579332	-1.85851	0.814867	0.525658	0.754151	0.132645
hsa-miR-450	-0.637405	-2.016	0.122711	0.00819484	-0.229507	-0.304286	0.149056	0.505042	0.238863	-0.762515	-0.228867	-1.49911	-0.646442	0.855597	0.853721	0.851124
hsa-miR-191*	1.24008	1.13202	-1.15236	0.89427	-0.696969	-1.03272	0.0856947	-0.311814	1.24497	-0.23835	-0.0682543	0.397835	1.14874	-0.0187146	-0.740956	0.119058
hsa-miR-200a*	1.07859	0.166317	0.292177	-0.0932197	-0.93839	0.320977	-0.157529	-0.911538	0.30368	0.977923	0.0964137	0.562802	0.274379	0.421362	0.550637	0.494641
hsa-miR-369-5p	1.24209	0.19515	0.0445381	0.585449	0.118969	1.25637	0.384321	-0.566324	-0.804239	0.862922	-1.18092	0.128984	-0.119293	-0.671864	0.932537	0.050214
hsa-miR-431	-0.012499	-0.143542	-0.0722149	1.0215	-0.735422	0.156583	-2.19142	0.770413	0.162859	-0.201405	2.07276	-1.18009	-0.45666	-0.030422	0.239041	0.466077
hsa-miR-433	0.214077	0.259608	-0.575224	-0.0776039	0.582821	0.302897	0.272706	0.240342	-0.867159	-0.120788	-0.0489147	-0.0640071	0.44195	0.0479913	0.523336	0.68118
hsa-miR-329	0.184905	-1.47127	0.99344	-2.13245	1.28794	-0.112204	0.0839711	0.572759	0.446206	-0.433414	1.15747	-0.4789	0.073251	0.13078	-0.215609	-0.931106
hsa-miR-329	0.0985472	-1.08367	1.03265	-1.78208	1.19624	0.0368958	-0.0528882	0.312723	0.523086	-0.120744	0.972205	-0.998593	0.00962907	0.178343	-0.254047	-0.139772
hsa-miR-453	0.158388	-0.538479	0.449481	-5.66656	-1.7261	0.304907	-1.70603	-0.920147	-0.310724	1.68367	0.354094	-5.53579	1.37178	0.742648	-1.7438	0.426849
hsa-miR-451	0.608628	0.688762	-0.274693	-0.609804	-1.66616	-0.0067608	1.4421	0.84371	1.13415	-2.0889	0.279595	-0.406843	-0.646708	0.122087	0.168527	0.602358
hsa-miR-452	-0.356937	0.775619	0.146945	1.4925	-0.100249	0.226903	0.00625159	0.829553	-0.34848	-1.94412	0.582223	-0.282012	-1.5276	0.834233	0.276892	0.0790192
hsa-miR-452*	1.07005	-0.196494	-0.790196	-0.196774	-1.27519	-2.29034	-6.40827	1.15262	0.603161	-0.548577	-0.494846	-1.26849	-0.0979777	-0.903519	-1.27572	0.0828566
hsa-miR-409-5p	-0.980064	0.00565903	0.293112	1.11583	0.0883348	0.222169	0.558114	0.437436	0.130739	-0.564479	-0.211614	-0.601833	-0.780342	0.0563801	0.222052	0.427892
hsa-miR-409-3p	0.374792	0.20234	0.18331	1.07279	1.80033	0.252571	0.586353	0.54107	0.49324	0.404728	0.406596	-0.775821	0.656843	0.162729	0.134647	0.610396
hsa-miR-412	0.638714	0.273854	-0.443731	0.400709	-0.248658	0.273341	0.106722	-0.0521741	-0.543054	-0.142753	-0.218989	0.0701618	-1.3206	0.301418	0.536898	0.771801
hsa-miR-410	0.0620188	0.675307	-0.0152458	0.271489	0.475763	0.48273	-0.113856	1.03874	0.0547109	0.932829	-0.40004	1.10993	-0.186687	0.935567	0.461032	0.559625
hsa-miR-376b	-0.447341	-1.16996	-1.02854	-0.370214	0.0273675	-0.386463	-0.14372	-0.578534	-0.622959	-0.98618	-0.195376	-1.12122	0.50395	-1.1516	-0.468008	-1.01977
hsa-miR-483	0.22855	-0.0536541	0.0684819	-0.15323	0.866492	0.125994	0.287207	-0.205629	-0.0320979	0.0664009	0.620865	0.125352	-2.05159	-0.475449	0.629971	-0.356485
hsa-miR-484	1.11038	1.03013	-0.00896137	0.171773	0.129383	-1.66418	-0.0177786	-0.646123	-0.844363	-0.93226	-1.03172	1.6022	1.61806	-0.430519	-0.19979	-0.273129
hsa-miR-485-5p	-1.81251	1.19498	1.40259	-0.138492	-0.717895	-3.00336	-0.00723317	-0.226952	0.513064	0.168799	-0.406531	-1.76998	-1.84111	-0.227283	-2.46849	-2.28993
hsa-miR-485-3p	0.722243	0.86801	-1.21265	0.098288	-0.448043	-1.44956	0.384065	0.0245811	-1.66261	-2.48706	-0.502704	-0.0196388	0.0428356	0.140456	0.123368	0.19461
hsa-miR-486	-0.307558	0.122852	-0.275032	-2.04155	-0.117494	0.929523	-0.767742	0.862455	0.718371	0.295566	0.150961	1.0035	1.03018	0.976905	-0.015595	0.169476
hsa-miR-487	1.02479	-0.530525	0.21785	0.633657	0.5721	0.231141	0.328885	-0.0189133	0.404692	0.533258	0.334047	0.29176	0.110198	0.644798	0.342995	0.968327
hsa-miR-488	0.251552	-0.0611024	-0.144562	0.234265	0.132322	0.328698	-0.219013	-0.560488	-1.17132	0.0624284	-1.03599	0.786304	0.813316	-1.07737	-0.875717	0.0301803
hsa-miR-489	-0.20122	-0.234555	-0.470861	-7.88794	3.40818	1.38196	-2.11138	0.247446	-0.0070622	0.587028	-0.057819	0.358441	0.707327	-3.03261	-0.481052	0.55322
hsa-miR-490	-0.0346122	0.742335	1.153	0.514162	0.239814	0.734631	0.503618	0.601339	1.35423	0.882925	0.990739	1.1486	-3.55367	1.78233	-0.291635	1.2483
hsa-miR-491	-1.90992	-0.889001	-4.46346	-0.133986	-1.242	0.899504	-3.07454	0.267033	-0.627456	1.1863	-0.466285	-0.93194	0.520686	-3.82352	-3.93127	-1.10686
hsa-miR-511	0.161347	-0.023937	-0.747224	1.04441	0.673902	0.385202	0.309348	0.767304	-0.560932	-1.38763	-0.655656	-0.465427	0.00196988	0.552964	1.15589	0.765114
hsa-miR-511	0.431753	-0.143542	0.885127	1.64703	0.468506	1.06247	0.0438869	0.059488	-0.160342	-0.00303681	1.84693	-0.524231	-0.162253	0.00643307	0.478196	1.0465
hsa-miR-146b	0.434436	1.00443	-1.62869	-0.0367315	-0.651155	-0.423357	0.258753	0.112886	-1.7767	-1.2921	0.569663	-1.08813	0.0501214	-0.118853	0.457117	0.0380666
hsa-miR-202*	0.426378	-0.365475	-0.127991	-0.32751	0.988074	-0.573502	0.0655357	0.37787	-0.0644758	1.10782	-1.53091	-0.305083	-0.926931	1.82106	1.40839	0.501021
hsa-miR-202	0.593463	0.532502	-0.237721	-0.357901	0.00376853	1.3752	0.408315	0.569949	-0.114065	0.0137392	2.22383	-0.185711	0.405916	0.0325485	0.1539	-0.185505
hsa-miR-492	-0.637405	0.498083	-0.424302	0.313673	-1.5641	0.344492	0.204635	0.506309	0.410026	-1.25401	-0.150769	-0.86903	-2.56918	0.272408	-0.809095	1.44236
hsa-miR-493	0.831428	0.0498283	0.445743	0.326306	1.56971	1.64901	0.371773	0.59038	0.391169	0.49573	1.03676	1.57542	-1.40042	0.144184	-0.922246	0.127533
hsa-miR-432	-0.194496	-0.076022	-0.0949035	0.148297	-2.0616	-0.582444	0.0231523	-0.369566	0.568611	0.108127	-1.97279	-0.0620103	-1.57476	0.112033	0.701865	-0.0215619
hsa-miR-432*	-5.23248	-1.29252	-0.557401	0.891776	0.757995	-1.18992	0.142151	0.223032	-0.0850007	-1.03352	-1.22841	0.318335	1.67938	-0.231154	0.935486	0.321262
hsa-miR-494	0.299812	0.50498	1.07361	0.751771	-0.337289	0.147486	0.0551541	0.318764	1.89799	-1.55898	0.0491431	0.0138251	-1.40752	-0.311665	0.743677	0.228977
hsa-miR-495	1.35247	-0.151083	0.506606	1.09501	1.91199	-0.339665	0.657673	0.685348	0.892656	0.291131	-0.0728868	0.611946	-0.0958842	0.784079	0.918181	0.518925
hsa-miR-496	1.40796	0.614448	-0.0668755	-0.385809	0.153703	-1.35345	0.286535	-0.0645677	0.0467564	0.165744	-0.0298256	0.529556	-0.0628099	-0.316414	0.687888	-0.527398
hsa-miR-193b	-0.661104	-0.905723	0.924712	1.56095	-0.894722	0.297992	-0.13307	-0.30688	0.54407	1.29029	-0.127356	0.102658	0.00250593	0.719869	0.979046	0.798141
hsa-miR-497	0.0955213	0.4635	2.72009	0.415516	1.31015	0.778048	-0.0204991	1.03702	1.82094	1.65017	1.78505	0.534013	0.897289	-0.0465262	-0.651946	-2.53412
hsa-miR-181d	0.104589	-0.610458	0.409516	0.702025	-0.95223	-2.18339	0.213876	0.401193	-0.16927	-1.95706	0.0685979	-0.266155	0.572679	-0.461491	-0.00672995	0.0594468
hsa-miR-512-5p	-0.879647	0.302264	0.894678	-1.80289	-0.968149	-0.966888	0.0820965	-1.3303	-0.00806093	0.463026	0.413017	0.637083	0.87075	-0.161372	-0.385353	-2.15844
hsa-miR-512-5p	-0.050515	0.715598	-0.582923	0.415152	0.571791	0.0159399	0.0515176	-0.0929453	0.129598	-0.932391	-0.508514	-0.0011486	-0.0718397	0.665875	0.989755	0.654864
hsa-miR-512-3p	0.658593	-0.158632	-0.574393	0.195647	0.223051	-0.0962542	0.0313509	-0.2165	-1.02081	0.0403199	1.668	-0.560416	-0.0377483	0.468547	0.559947	0.8906
hsa-miR-512-3p	0.675873	0.020412	0.0932567	0.164723	0.193674	-0.594863	0.135156	-0.193064	-0.383027	-0.510035	1.34875	-0.391201	0.175656	0.194653	0.670152	0.604767
hsa-miR-498	0.167255	0.0718126	-0.111929	0.527883	0.0186087	1.81694	0.129731	-0.0509959	0.725807	0.259834	-0.186042	-0.455676	-0.249237	0.505991	-1.32747	0.217267
hsa-miR-520e	1.08923	0.47043	-0.19155	-0.676639	-1.16442	-0.23241	0.0536707	0.16559	-0.142024	-1.09781	-0.283161	0.074993	-2.15334	0.287312	0.540343	1.06231
hsa-miR-515-5p	-0.346282	-0.076022	1.24593	0.143792	-0.822958	0.399243	0.542294	0.844154	-0.161386	-0.148963	-0.0741709	0.167635	-1.19033	0.134274	-0.211072	-0.556026
hsa-miR-515-5p	-2.13563	0.151858	1.62923	0.18648	-0.84319	0.797291	0.325602	1.20484	0.400417	0.721479	-0.120664	-0.242616	-0.61757	-0.391876	-0.0874577	-0.378965
hsa-miR-515-3p	0.755926	0.414806	0.179335	-0.06927	0.289021	0.00184535	0.27996	0.22917	0.683963	0.167456	0.314835	0.951477	-0.325113	0.647329	-0.51797	0.215256
hsa-miR-515-3p	0.824435	1.20751	0.258665	0.305158	0.467811	0.125443	0.245788	0.331449	0.893938	0.554018	0.366728	1.16388	1.15032	0.288493	-0.221612	0.143263
hsa-miR-519e*	-2.78245	-0.562392	0.993509	0.393051	-0.515717	-1.41071	0.617738	1.12059	0.880928	0.856204	1.0989	-2.18311	2.01606	-0.054196	0.180365	-0.434377
hsa-miR-519e	0.0711957	0.828558	0.532516	-0.00714455	0.630048	0.0991381	0.201511	0.286582	0.508635	0.202226	0.790015	1.22312	-0.164877	0.769367	-0.117315	0.190952
hsa-miR-520f	-0.653182	-0.586385	-0.739037	-0.638146	0.333679	-2.48189	0.0647351	-0.614027	-0.960682	-0.0673827	-0.355264	0.946253	-0.358584	-0.0951416	-0.418155	-0.00795894
hsa-miR-526c	0.277205	0.553075	-0.619285	0.0700053	0.0330642	1.07509	0.408009	0.373877	-0.417935	0.363005	0.0300425	-0.167696	1.54268	0.306694	0.291992	0.341173
hsa-miR-519c	0.534558	1.22626	-0.47922	0.379238	-1.46588	-1.75368	0.174419	-0.155969	-0.735651	-0.294737	-0.343582	1.09618	-0.210857	0.907274	-0.919202	0.557374
hsa-miR-520a*	0.128628	0.144617	0.119649	-0.859095	1.33452	0.754056	-0.380564	0.177832	0.253243	0.657118	2.13943	0.149652	-1.19443	-0.0923438	-1.24011	-0.891399
hsa-miR-520a	0.372051	0.30935	-0.525168	0.0215833	-0.914748	-0.346568	0.194943	0.107645	-0.207076	-0.276455	-0.207379	0.769228	-0.170645	0.561871	0.503727	0.992754
hsa-miR-526b	0.113628	0.749004	-1.04048	0.610997	0.207936	0.87687	-1.07578	0.20975	0.137647	-0.668416	-0.18536	-0.070201	0.180243	-0.524918	0.814478	-0.466291
hsa-miR-526b*	0.358303	-0.0984589	-1.58273	-0.390799	0.327917	0.312954	0.186292	0.221423	-0.987961	-2.04604	-1.53242	-0.714693	0.22859	-0.249382	0.612503	0.0526661
hsa-miR-519b	0.322239	0.66857	-0.420186	0.0464145	-0.995705	0.1372	0.523266	0.463511	-1.21277	-1.12615	-1.39705	-0.053534	-1.16898	-0.463807	0.257561	0.152599
hsa-miR-525	-0.0858222	-0.41225	0.198881	-0.736174	1.71696	0.345945	0.128086	-0.220849	0.358975	0.154829	1.10133	-0.342352	0.507575	-0.0155903	-0.262996	-1.61499
hsa-miR-525*	-0.0282764	-0.610458	0.869878	0.959408	0.142183	-1.79725	0.652293	0.28965	0.384489	0.632635	1.91115	0.196654	0.347512	-0.292731	-0.25006	0.121541
hsa-miR-523	0.717398	2.05704	0.991626	0.759003	-1.13253	-0.835822	0.405353	0.251617	0.93534	1.43052	0.166741	0.967361	-0.231541	0.494721	0.0637202	0.381481
hsa-miR-518f*	0.173151	-0.506715	-0.432362	-0.653321	-0.226156	-1.09607	0.234704	0.170857	-0.580137	-0.0882953	-0.346975	-0.697681	1.49625	0.00426685	0.536662	-0.387294
hsa-miR-518f	0.803352	1.94482	0.371731	0.307179	0.97758	0.0651984	0.0587267	0.214427	1.25728	-0.277628	0.0942517	0.4124	0.65362	0.61434	-0.741487	0.509947
hsa-miR-520b	0.695491	2.01236	-0.725729	0.218594	-1.31307	-0.0126134	0.117365	-0.0223157	-0.654715	-0.595847	-0.9936	-0.0133083	-0.968441	0.282728	0.86947	1.28299
hsa-miR-518b	0.330602	2.23849	0.905964	0.294628	1.48422	1.0806	0.682999	0.337921	2.28847	0.892723	0.50321	-0.0368886	0.580352	0.231441	0.839474	0.418265
hsa-miR-526a	0.350021	0.130114	-0.156455	-0.127587	-0.228935	0.454094	0.167119	0.467586	-0.566396	0.157156	-0.117601	-0.343758	-0.97746	0.117991	0.268875	0.340578
hsa-miR-526a	-0.197856	-0.023937	-0.3254	-0.620139	0.238555	0.205311	0.138049	0.362217	-0.384452	0.11527	-0.0468606	-0.0824364	0.602209	0.451449	0.620358	0.237798
hsa-miR-520c	0.568004	0.20234	-0.196735	0.155738	-1.0445	0.0507237	0.195942	0.267271	-0.186522	-0.655895	0.0508033	0.389144	-0.00375843	0.0534972	0.182968	0.931681
hsa-miR-518c*	0.31385	0.997993	-0.592174	0.254602	-0.232066	0.588452	0.00131987	0.0906073	0.464113	-1.25031	0.0109174	-0.798711	0.495872	-0.377625	0.723774	0.529612
hsa-miR-518c	0.466442	1.83659	0.375411	0.622791	1.55621	0.423989	0.642414	0.245434	1.53366	-0.0696217	-0.10458	0.0375441	0.30848	0.403671	0.722377	0.0500721
hsa-miR-524*	0.661068	-0.658843	-0.0812183	0.999385	1.07407	-0.474873	-0.150432	0.796485	0.063692	-0.846666	-0.84286	-0.579425	-0.156412	-0.216551	-0.187965	-0.405265
hsa-miR-524	0.205358	-0.578379	0.25092	0.700092	-0.00634391	-1.46071	0.487925	0.355083	0.155397	0.232842	0.174814	0.0117408	0.0667631	-0.739339	0.122493	-1.36617
hsa-miR-517*	0.47703	0.594048	-0.731655	0.272665	0.263973	0.832227	-0.0395997	-0.2282	0.639586	0.403903	-1.86649	0.445023	0.322083	0.294167	0.371941	-0.194636
hsa-miR-517*	0.240074	0.187952	-0.453994	-0.382692	-0.0493172	-0.0390543	-0.0656555	-0.0649304	-0.036325	-0.151678	-2.35189	0.192299	0.033446	0.3692	0.0561744	0.74008
hsa-miR-517*	-0.0633025	0.456564	-0.574457	-0.186994	-0.0869594	0.178592	0.0517456	-0.208708	0.345859	-0.203388	-1.89858	-0.256074	0.0286537	0.248808	0.375984	0.970742
hsa-miR-517a	-4.69832	-1.57149	-3.27075	-0.332056	-2.48727	0.263554	-5.37254	-0.856452	1.33261	1.3801	-1.43788	1.23136	-0.0605077	-2.63105	-0.900103	-0.772213
hsa-miR-519d	0.31385	0.0130392	0.840054	0.0236275	1.03665	-0.573072	0.280621	0.521674	-0.321274	-0.0231585	-0.248393	-0.210276	-0.595826	0.151093	0.175521	0.00267641
hsa-miR-521	-0.0569015	0.782257	1.56006	0.401066	0.873836	1.61514	0.330168	1.01647	0.306522	1.90682	1.29659	0.427787	0.186807	0.785233	0.745381	0.92942
hsa-miR-521	0.466442	1.13834	1.40725	0.341707	0.65536	1.15592	0.323203	1.1234	0.143944	1.37862	-0.0198509	-0.316658	-0.648226	1.1169	0.89078	0.639817
hsa-miR-520d*	0.648671	1.20751	0.34692	-0.480079	0.995572	-1.23379	0.02436	0.366757	-0.412903	0.615454	-0.481919	-1.67048	-0.984293	-0.32753	-0.281801	-0.213031
hsa-miR-520d	0.583307	0.245333	-0.319935	-0.67444	-0.988195	-0.702597	0.0823673	0.33099	-0.904042	-0.0175266	-0.173499	1.35089	-1.4447	0.106985	0.162286	0.774468
hsa-miR-517b	-1.61053	0.841732	0.716416	-0.182145	-1.33169	-0.557716	0.0595464	0.287889	-0.331309	-0.152131	1.56906	1.77854	-0.401674	0.00532653	-0.362623	-1.26921
hsa-miR-520g	0.58839	-0.420076	-1.23094	-0.028978	-2.1207	-0.788312	0.0707503	0.00863834	-0.829398	-0.993435	0.403741	-0.199596	-0.379007	-0.0311263	0.131608	0.685383
hsa-miR-516-5p	-1.58835	-0.707552	-1.07051	-3.32212	-2.47425	-0.498356	0.1682	-4.5852	-3.49404	-0.571799	0.130907	-0.298519	0.115707	-3.91794	-3.55533	-0.652615
hsa-miR-516-5p	-1.95363	-1.12669	-0.575708	-3.29618	-2.43105	0.144211	-0.0341893	-5.07712	-3.59374	-0.898873	0.86049	-0.4005	-0.666014	-4.19245	-2.70963	-0.778514
hsa-miR-516-3p	-1.42215	-1.04944	0.866438	1.03326	1.0337	1.14299	0.638892	-0.754442	0.156044	-0.0869199	0.573801	-1.47078	-0.390883	-1.88816	-1.82396	-4.95509
hsa-miR-516-3p	-1.35528	-0.822494	-0.724917	0.238945	-0.662258	0.0799141	0.011977	-0.00494214	-0.490303	-1.38792	-1.65934	-0.771309	0.26721	-0.234746	0.454212	-1.04975
hsa-miR-516-3p	-0.134697	-0.554412	0.107938	0.719756	0.861391	-0.888757	0.291456	0.351037	-0.0821028	0.0118407	0.0401901	0.480151	3.26015	-0.477833	-0.39029	-2.43195
hsa-miR-516-3p	-0.187788	-0.855672	0.640494	1.23934	2.37992	0.546284	0.416306	-0.368324	-0.508288	-0.168355	0.100531	0.218737	1.05969	-1.18449	-1.15305	-4.19359
hsa-miR-518e	0.550044	0.252474	1.42022	0.478275	0.660571	3.25955	0.333758	0.713349	1.46374	1.22329	0.811006	0.735894	0.736622	1.3767	-0.598989	1.26143
hsa-miR-527	0.714972	0.661827	1.37599	0.2747	0.334651	0.373618	0.390701	-0.0552977	0.789153	0.980979	1.80517	0.641315	0.470768	-0.208607	-0.330368	0.149815
hsa-miR-518a	0.134605	0.0571638	0.325084	0.617161	1.77449	2.40439	0.502684	0.446644	0.920985	0.454972	0.394909	0.208519	0.906483	1.25251	0.786602	0.590449
hsa-miR-518a	0.383001	0.173536	0.286403	0.16838	1.58213	1.76425	0.594949	0.264755	1.02831	0.366686	-0.39347	0.0751725	1.25413	1.29881	0.930866	0.624711
hsa-miR-518d	0.631223	1.32545	0.0155503	0.928421	2.01814	0.187689	0.630876	-0.00434275	1.32919	1.12914	1.37579	0.603879	-1.60751	0.837677	0.851761	1.34249
hsa-miR-517c	-4.26423	-0.490886	-3.96097	-0.475205	-2.42663	0.219044	-8.18908	-2.28701	1.01624	2.32544	-0.585767	2.99983	0.507769	0.482692	-1.59423	-0.927019
hsa-miR-520h	1.24812	0.108306	-0.301951	0.142494	-0.995109	0.65021	0.0630848	0.871861	0.185761	-0.493761	1.04803	-0.150539	-0.0579087	1.33584	1.03101	2.72678
hsa-miR-522	-1.43258	-3.63732	-0.360868	1.06754	-0.901747	-1.07399	0.0687296	0.00315709	0.429188	-1.01525	-1.11811	-0.271766	0.274224	-0.0888118	0.135861	-0.465459
hsa-miR-519a	1.17907	0.848311	-0.143575	0.131052	0.0450224	0.180647	0.171596	0.693488	-1.50149	-0.334397	-0.706918	0.276631	-1.61792	1.19911	0.632431	0.18199
hsa-miR-519a	1.35826	0.755667	0.0784742	0.453244	-0.790167	-1.29233	0.572442	0.828725	-0.758798	0.723777	0.165034	1.62205	0.106464	0.895872	0.364395	0.105186
hsa-miR-499	-0.46208	1.39287	0.142096	0.190153	-0.881198	0.566441	0.436283	0.348138	0.333723	0.61317	1.36353	0.259986	1.59284	0.335983	0.858516	-0.342725
hsa-miR-500	0.623712	-0.0536541	0.313718	-1.01569	-0.62884	0.207523	0.250637	-0.0998774	-0.155225	0.254747	-0.356206	0.487969	1.28155	0.819338	0.485182	0.188741
hsa-miR-501	-2.83368	-0.922484	-0.131149	0.249063	-0.266693	0.0541041	0.242465	-0.0483018	-0.020593	-1.72157	0.0727186	0.451608	0.0344146	0.886312	0.725726	0.722269
hsa-miR-502	-0.418093	0.079126	0.134721	0.344039	0.687487	0.457571	0.594413	0.682435	1.36129	0.727839	-0.445713	0.86	0.624253	0.0694167	0.063971	-0.852263
hsa-miR-503	0.36656	1.01086	0.173375	0.299978	0.220201	0.668285	0.567287	-0.240176	0.0135409	-1.22868	-0.934481	0.50182	0.977127	1.05547	0.572441	-0.387885
hsa-miR-504	0.47703	-0.326723	0.917411	0.00189036	-0.0702249	-1.07211	0.0764037	0.468734	-0.682139	0.798535	-0.891826	-0.151712	-1.02836	-0.641387	-1.38426	0.141867
hsa-miR-505	0.179034	-0.0165267	-2.64914	0.151714	-0.482551	0.209492	-1.7943	-0.469466	0.498053	1.3528	-1.71807	-0.478933	1.40069	-0.31732	0.00276526	-0.699375
hsa-miR-513	0.442472	0.546224	-1.08606	-0.168306	-1.02958	-2.51466	0.167567	0.211952	-1.07211	-0.942938	0.230371	0.164143	-2.46346	-1.62394	0.37472	-0.466168
hsa-miR-513	0.463789	0.655077	-0.483943	0.22097	-0.80049	-0.585155	0.191643	0.364417	-0.564868	-1.1011	-0.149031	0.42208	2.44038	-0.50325	0.349368	0.157967
hsa-miR-506	-1.66677	-0.897358	-1.01776	-0.861409	-0.938855	-2.33375	-4.84702	-0.527798	-0.433693	0.531758	0.523738	-2.30758	-0.489009	-4.84654	-2.8584	-2.87399
hsa-miR-507	-0.997902	0.525631	0.0249757	-0.163826	-0.949316	-0.104273	-0.0710105	0.168438	-0.448957	-0.186015	-0.991321	-1.22653	0.479104	-0.236108	0.675919	1.49706
hsa-miR-508	0.391185	-1.04091	0.14422	0.542805	0.293548	0.919548	0.297803	1.57783	0.885069	0.205765	1.48092	0.540044	-0.635752	-0.0740845	0.195792	0.524254
hsa-miR-509	-3.24106	-2.07475	1.65494	0.515942	0.418695	1.42195	0.794625	0.396473	0.230607	0.728497	0.19112	1.09734	0.310543	0.581794	0.335182	0.547366
hsa-miR-510	0.374792	0.108306	0.567582	-0.629266	0.138037	0.0203931	0.281698	-0.527911	0.748179	-1.19204	1.9311	-0.0360679	0.162558	0.74004	-0.19997	-0.833021
hsa-miR-514	0.164303	1.03654	0.121371	0.0154649	0.0698467	0.946872	0.254813	0.287381	-0.23762	-1.28661	-0.625653	0.0530774	1.09658	1.12069	1.53087	0.52004
hsa-miR-514	0.623712	0.407823	0.0936445	0.115944	0.477093	0.404133	0.0930347	0.399066	0.958395	0.0179335	1.248	0.115392	0.88827	0.777587	0.8047	0.426743
hsa-miR-514	0.521587	0.407823	0.166822	0.143697	0.322073	0.50452	0.42802	0.373572	0.966793	0.268993	0.764675	0.0749982	0.62516	0.26768	-1.2961	0.533986
hsa-miR-299-5p	-0.2181	-1.64526	0.264053	-0.214708	-2.36783	-0.299455	0.194099	-3.84834	0.944804	-1.22722	-0.393826	-2.39013	-0.660506	-0.0410014	-0.609928	-0.687782
hsa-miR-18a*	0.0711957	0.273854	0.161408	0.403193	0.0645815	1.08136	0.0314614	0.365398	-0.248856	-0.714402	-0.145311	0.151189	-0.366308	-0.108024	-0.364176	-2.48743
hsa-miR-455	0.550044	0.73566	0.450044	0.0897477	0.401142	-0.909669	-0.081663	-1.04015	0.557973	1.23513	1.39181	-0.0596712	-0.0497603	-0.298536	-1.23085	-0.880837
hsa-miR-493-3p	-0.473186	0.086432	0.789631	0.00991694	0.872405	-0.552872	0.188769	0.18058	-0.0808069	0.709465	-0.250373	-0.311629	-1.15288	-0.643543	-0.547757	0.693468
hsa-miR-539	0.380267	0.688762	-1.40337	0.275864	-0.509066	0.184681	0.162495	0.339557	-0.691922	-0.910352	0.362282	-0.554245	-0.295786	0.821448	1.31882	0.560301
hsa-miR-544	-4.44209	-1.92875	-1.59389	-0.401825	-1.93675	-1.09036	-3.28924	-2.20978	-0.720951	-1.64287	-2.51744	-3.13936	-1.71445	-1.43392	-0.816002	-2.21616
hsa-miR-545	-0.374786	-0.905723	0.0285865	0.0743322	-0.0604932	-0.401149	0.196365	-0.262831	-0.202687	-0.303055	-0.812564	-1.44916	0.756363	-0.24121	0.488394	-0.00425572
hsa-miR-487b	0.500707	-0.234555	-0.816495	0.213378	-0.867395	0.796344	0.0829779	-0.0192693	-1.70354	-0.470029	-0.0475268	-0.871129	-0.500641	0.0990165	0.648445	0.414807
hsa-miR-542-5p	-0.00621292	0.00565903	0.56689	-0.0158644	-0.165046	-0.556265	1.12895	0.697742	-0.201484	1.72652	-0.732763	0.925777	-0.0738353	1.13428	0.220543	-0.11372
hsa-miR-363*	-1.08422	-2.44795	-0.992474	-3.90396	-1.37218	0.409866	-5.3102	-0.411792	-0.0661767	2.74545	0.348982	-4.82071	-0.840041	0.486265	-1.67633	-3.85631
hsa-miR-376a*	0.225661	0.137369	1.33638	0.654138	1.92212	0.632526	0.0481837	0.371872	0.764587	-0.278786	1.62795	0.641797	-0.165847	0.0490888	-1.04464	-0.253914
hsa-miR-542-3p	0.161347	-0.188906	0.973115	0.265561	-0.84199	0.184324	-0.099926	-2.25057	-1.43327	0.293216	-0.245207	-1.57959	0.438209	-0.0896973	0.0903451	-2.03438
hsa-miR-454-3p	0.437118	-1.56232	0.177457	0.407271	2.66236	1.59852	0.41255	-0.75237	0.902501	0.378549	0.134393	-1.96253	0.57845	1.99859	0.498549	0.864733
hsa-miR-454-5p	0.00631715	-0.63461	-0.406551	0.184339	0.550609	0.562655	0.0729452	0.687126	0.989851	0.797417	-1.88128	-0.802912	-0.876807	0.0504168	0.517383	0.906466
hsa-miR-668	0.216978	-0.0834933	0.0983054	0.475133	-0.0900911	0.521153	0.249007	-0.134936	0.534671	0.300747	0.315951	0.410518	1.89971	-0.170605	-0.655716	-0.40718
hsa-miR-671	0.492837	0.614448	0.602568	0.192614	0.185704	0.556751	0.347103	-0.221352	1.27578	1.69372	0.3165	0.372668	-1.231	0.85775	-0.153583	-0.085531
hsa-miR-758	0.524186	0.00565903	-0.90472	0.0377348	0.00580202	0.78522	-0.0869171	0.0932198	-0.393128	-0.427765	0.115836	0.0981843	-0.355224	0.643987	0.94731	0.750579
hsa-miR-765	-3.01154	-2.64732	-0.534775	-3.09806	-2.6133	0.0536925	-2.4087	-4.45741	-2.6996	2.09595	-0.982137	-0.369457	0.637117	-0.710545	-3.33891	-4.15606
hsa-miR-766	0.0219013	0.180748	-0.438003	1.0184	2.18753	1.47937	0.507347	0.799456	0.00622691	1.00347	2.66148	1.62407	0.790918	-0.101967	0.254187	-0.0625612
hsa-miR-767-3p	0.305436	1.0685	0.383962	0.0652815	-1.46506	0.0695241	-0.126143	-0.101017	0.402786	-1.79268	-1.73493	-0.570898	-0.712069	-0.515293	-1.18561	0.228522
hsa-miR-767-5p	0.257273	1.18243	0.457123	0.257479	0.907406	0.169927	0.184155	0.268244	0.418081	-0.0203863	0.12742	-0.424727	-0.153939	0.295984	0.663877	0.438395
hsa-miR-768-3p	0.508555	1.18871	-0.649411	0.0136219	-0.559276	0.41624	0.208372	-0.224486	0.982876	-0.203217	-0.0746669	0.1421	0.198452	0.63932	1.36906	1.69692
hsa-miR-768-5p	-1.10273	0.295172	1.63164	0.320021	0.372802	1.03842	0.244344	0.595066	0.0711005	1.75961	1.019	-0.0609659	-0.22668	0.59169	-1.67846	0.733127
hsa-miR-769-3p	-0.46208	-0.076022	0.132997	-0.113498	0.867722	0.152684	0.150307	0.0983766	0.0198318	-0.0668757	-1.39652	0.107217	0.591154	-0.622618	-1.62074	-0.794733
hsa-miR-769-5p	-0.314559	-0.789468	0.589167	-0.132401	0.459762	-0.581409	0.475892	0.524407	-0.971937	0.994412	0.412888	-0.145977	0.612677	0.260527	-0.164783	-0.296037
hsa-miR-770-5p	0.648671	0.122852	0.380269	0.694641	1.18642	0.134931	0.446093	0.325716	0.307347	-0.114844	0.560398	1.20178	-1.13608	0.735861	-0.103989	0.123971
hsa-miR-802	0.341715	-0.173753	-1.04431	0.574006	-0.0412576	0.46954	-0.651977	-1.72082	-1.67031	-0.716092	0.259273	0.888821	0.677924	0.163778	-0.0442671	-0.53351
hsa-miR-801	-0.725301	-0.318998	-0.353365	-0.273392	-1.58734	-0.0527099	-0.148576	0.0719535	0.675149	-1.65543	-0.180207	0.0629338	0.0733778	-0.318288	0.757134	0.844547
