# Supplementary material for: A genome‐scale screen reveals context‐dependent ovarian cancer sensitivity to miRNA overexpression
Source: Mol Syst Biol. 2015 Dec 11;11(12):842. doi: 10.15252/msb.20156308 (PMC4704493; doi:10.15252/msb.20156308)
Supplement: Supplementary file 6 — Dataset EV2 [file MSB-11-842-s010.xlsx]

## Sheet: Index
Dataset EV2: miRNA Expression Profiling
miRNA	Identity of each miRNA on the expression chip
HOSE Average	Average (n=3) normalized expression value for each miRNA in HOSE cells
HOSE SD	Standard deviation of normalized expression values for each miRNA
PEO1 Average	Average (n=3) normalized expression value for each miRNA in PEO1 cells
PEO1 SD	Standard deviation of normalized expression values for each miRNA
PEO4 Average	Average (n=3) normalized expression value for each miRNA in PEO4 cells
PEO4 SD	Standard deviation of normalized expression values for each miRNA

## Sheet: miRNA Expression
miRNA	HOSE Average	HOSE SD	PEO1 Average	PEO1 SD	PEO4 Average	PEO4 SD
HS_100	14531.4	1356.11	10814	1829.63	12017.8	420.608
HS_104	172.222	160.12	85	18.6444	594.055	739.476
HS_105	148.472	0.196434	199.037	33.6504	159.111	0.549988
HS_106	155.861	15.8313	112.5	22.6571	139.917	0.667862
HS_108.1	176.917	148.689	1225.65	991.057	132.722	66.9395
HS_109	67.0278	0.90352	79.9815	26.2379	64.8333	2.27845
HS_110	176.861	11.9815	147.815	9.49667	187.556	25.613
HS_113	615.056	73.4605	733.056	243.115	714.972	42.7014
HS_114	160.889	1.41421	192.241	8.336	176.806	4.59619
HS_116	107.833	7.14963	196.37	79.0714	117.639	14.7314
HS_117	66.3056	1.13923	332.13	428.355	225.25	50.0081
HS_119	129.194	13.8671	121.537	32.8776	142.5	1.09998
HS_12	92.9722	15.8314	117.944	33.9273	202.333	166.563
HS_120	223.222	198.54	102.537	19.8471	109.917	21.881
HS_121	145.25	11.7459	97.2222	14.7778	120.056	3.92833
HS_122.1	150.667	4.71407	134.722	15.7748	152.111	4.94975
HS_123	136.806	11.9029	111.222	24.4636	134.5	5.57822
HS_126	160.667	16.4991	184.556	39.3042	139.389	1.72845
HS_128	152.167	7.38538	232.63	33.6174	152.25	6.40328
HS_129	72.0278	0.353553	81.7407	24.4783	72.6667	0.0785666
HS_130	126.75	17.717	110.889	2.60403	122.167	15.1636
HS_132.1	81.8333	16.8134	130.87	55.9287	159.083	126.376
HS_133.1	113.333	5.10687	119.111	24.6179	128.75	7.2675
HS_136	76.6667	4.47835	74.7407	10.9491	113.111	59.6327
HS_138	210.389	15.0064	143.296	17.1132	194	10.6066
HS_139	614.5	251.337	506.87	75.3526	337.222	0.785666
HS_14.1	100.75	2.47487	111.648	18.5234	131.917	21.8024
HS_141	127.167	4.24264	112.037	11.2614	145.222	9.58526
HS_142.1	233.667	134.665	179.5	20.1538	333.472	249.884
HS_143	88.25	1.84634	654.704	474.004	84.5556	2.12132
HS_145.1	230.611	8.79952	204.574	18.7723	241.667	21.056
HS_149	144.417	7.03182	218.204	111.659	249.444	149.749
HS_150	294.639	9.70306	419.796	139.261	324.75	14.1028
HS_151.1	370.944	236.566	156.444	59.6333	98.9722	37.9088
HS_152	452.25	66.193	595.444	223.532	552.917	20.7811
HS_153	145.556	5.42118	151.574	24.0539	150.75	2.47487
HS_155	58.4444	1.96418	71.463	7.62394	290.528	333.558
HS_156	81.3056	3.57482	133	111.431	71.3611	3.02485
HS_157	170.167	6.12828	127.185	14.3233	185.972	70.6714
HS_160	185.861	2.94623	161.574	15.7167	179.333	2.98555
HS_163	87.4722	7.97459	131.315	38.5865	194.611	147.707
HS_166.1	203.194	93.6917	547.574	375.608	300.889	183.376
HS_167.1	123.917	2.63199	113.278	19.4842	134.139	2.08201
HS_168	107.306	2.47487	191.407	94.9857	104.833	10.4495
HS_169	374.556	324.876	320.463	255.064	242.472	230.478
HS_17	152.583	9.78162	120.889	50.3056	81.5278	8.99598
HS_170	89.9722	15.4385	124.833	13.5176	88.75	6.56038
HS_174.1	72.4444	3.53553	228.037	131.849	79.4722	4.43905
HS_175	112.083	11.2745	178.333	35.3667	197.25	115.612
HS_176	145.722	20.5847	127.796	10.9467	322.444	65.6038
HS_177	115.583	12.1387	112.87	3.7599	124.667	5.57829
HS_179	94.8056	1.06066	95.7407	12.1282	115.056	28.5986
HS_182.1	337.917	376.692	163.296	54.8377	76.8056	7.81746
HS_184	238.944	15.3207	370.241	43.6271	301.556	41.2479
HS_186	202.889	0	173.556	32.486	218.5	3.53553
HS_187	105.778	27.1843	102.778	9.4266	84.9722	8.60313
HS_188	424.778	150.299	786.259	352.772	614.583	538.462
HS_19	392.944	38.1052	413.982	50.3007	466.361	57.1578
HS_192.1	1809.44	549.657	3040.56	1208.67	2296.5	209.54
HS_194	63.3056	0.667827	92.6111	12.998	362.972	422.104
HS_196.1	132.083	73.107	368.87	269.435	124.5	67.6465
HS_199	253.111	18.1491	168.352	61.6162	252.028	17.7169
HS_2	114.944	13.9065	197.759	72.1726	122.028	1.61065
HS_20	287.528	6.08897	388.111	51.0567	339.972	18.267
HS_200	92	1.41421	132.889	45.9968	99.7778	0.15714
HS_202.1	580.083	716.417	196.889	78.2233	176.806	73.5783
HS_203	164.528	14.8886	120.759	13.4284	178.917	1.13922
HS_204.1	3477.75	93.3777	5126.43	829.332	4382.69	162.359
HS_206	619.472	794.827	84.2778	23.0491	57.5833	0.274987
HS_208	199.389	2.98555	138.574	45.9182	159.639	18.8169
HS_209.1	152.417	115.141	2089.85	1740.05	1071.86	994.232
HS_211	490.111	579.592	68.0556	1.8733	75.4444	2.04275
HS_216	116.139	0.903541	97.6852	33.6433	107.722	2.19988
HS_217	638.972	810.305	1299.22	2071.63	566.417	704.789
HS_219	157.667	4.47832	160.704	17.0837	179.194	2.08208
HS_22.1	505.361	488.022	408.296	344.364	169.472	25.4952
HS_220	135.194	1.84633	101.833	19.4951	130.361	4.59619
HS_228.1	64.0833	3.26055	329.407	324.327	673.472	761.514
HS_23	135.722	2.98555	123.444	12.0866	148.222	9.97805
HS_231	75.6667	0.62854	76.4074	9.11388	114.389	53.1901
HS_232	107.167	60.6541	195.481	96.655	71.0833	6.56038
HS_239	593.111	36.0624	768.352	257.709	823.444	176.698
HS_24	82.4444	4.16407	629.315	517.594	1265.53	703.846
HS_240	268.111	242.302	235.352	180.771	71.0278	2.3963
HS_241.1	196.028	38.3016	214.87	73.115	235.056	170.098
HS_242	1633.08	1696.7	189.389	106.55	97.8055	5.69611
HS_243.1	317.972	325.937	341.407	224.355	323.056	75.8175
HS_244	1430.69	105.634	1690.19	785.77	1232.67	174.42
HS_25	146.75	15.7528	204.759	25.7506	207.278	32.5269
HS_250	106.444	1.5714	122.593	8.44378	108.917	0.196434
HS_252.1	163.083	6.5604	116.722	31.2938	171.944	9.58519
HS_254	77.3333	3.53553	109.759	44.8706	133.444	79.8245
HS_255	70.5278	2.47487	114.315	3.35289	76.4722	11.6673
HS_26.1	113.75	1.68914	128.222	8.99606	155.556	12.178
HS_260	2851.58	1326.49	3549.76	1225.92	2682.67	1467.4
HS_262.1	247.417	24.238	242.5	49.5217	232.583	3.26054
HS_263.1	782.861	542.861	2128.26	222.487	2038.64	928.314
HS_264.1	116.75	2.78911	96.4444	35.8555	105.194	6.79607
HS_265.1	200.028	81.3565	166.241	31.8877	181.944	9.74231
HS_266.1	64.8611	1.29637	60.7222	2.25736	622.056	791.174
HS_268	395.667	10.6852	308.833	57.3513	392.333	15.3992
HS_27	205.778	16.2635	185.111	36.0611	339.306	214.057
HS_275	486	40.698	870.556	59.1201	570.306	68.3144
HS_276.1	959.722	222.345	577.296	487.634	1453.89	739.163
HS_279_a	256.806	17.8741	224.611	49.9719	246	8.09241
HS_280_a	81.3055	6.56038	140.222	47.2027	88.3056	18.1884
HS_282	138.444	23.806	383.148	397.452	765.528	52.2867
HS_283_a	90.5556	7.07107	96.9259	22.2635	243.917	225.292
HS_284	75.3611	1.21779	70.3333	4.6091	349.083	388.477
HS_284.1	103.972	0.274994	181.444	99.7555	104.806	3.88909
HS_285	107.361	6.48177	127.5	6.21451	126.556	3.77121
HS_286_a	675.917	862.317	61.4259	0.609428	64.2778	7.07107
HS_287	92.9722	4.75333	153.018	43.0846	351.444	371.231
HS_29	64	2.27845	127.537	73.105	203.417	197.715
HS_3	58.3333	0.785673	76.1667	18.7504	478.667	595.777
HS_303_a	801.194	435.774	716.056	95.9532	698.222	195.083
HS_303_b	160.056	52.6402	182.648	16.975	405.722	164.442
HS_304_a	127.111	0	133.87	19.8384	131	3.69265
HS_305_b	221.056	198.461	327.796	220.302	83.1389	20.6239
HS_31.1	110.028	11.2744	149.5	43.0052	180.556	87.9955
HS_32	11157	2667.48	6494.58	4312.81	7014.69	962.884
HS_33	812.667	909.654	147.833	27.9692	182.528	16.617
HS_37	114.361	0.432113	106	21.841	115.139	1.29641
HS_38.1	440.528	14.1029	307.111	134.61	421	17.4419
HS_40	180.778	32.3698	267.704	87.3961	217.083	8.52453
HS_41	734.444	941.238	65.7037	5.26763	71.5	2.43559
HS_42	332.222	350.175	1121.28	896.712	276.167	16.4206
HS_43.1	136.611	3.37841	118.241	19.2611	127.75	0.903541
HS_45.1	97.0556	6.28539	117.833	24.7175	246.417	65.9573
HS_48.1	248.583	66.5859	274.889	33.081	240.833	26.163
HS_5.1	561.194	396.805	186.148	79.069	679.5	133.172
HS_51	118.139	1.21778	145.722	41.6026	313.972	208.4
HS_52	626.167	57.7471	438.407	107.17	1496.28	510.059
HS_53	66.5833	4.51763	145.296	76.6754	67.7778	0.15714
HS_55.1	102.583	55.665	61.5185	4.3363	60.3889	0
HS_56	156.972	111.684	75.8889	3.44981	167.417	133.211
HS_58	69.4722	0.353553	84.537	9.42585	101.806	49.6939
HS_59	154.417	118.598	73.537	7.93537	73.9722	0.746394
HS_6	243.806	15.9099	488.111	316.719	647.111	781.039
HS_65	105.306	27.0664	118.722	2.71542	387.833	394.801
HS_68	129.806	10.4887	200.037	146.447	124.889	9.74238
HS_71.1	629.472	45.2156	816.389	323.276	741.028	5.85329
HS_73.1	115.611	11.7066	378.259	250.686	92.5	2.98556
HS_75.1	118.333	7.46387	102.167	7.33903	209.167	139.457
HS_76	78.8333	17.0491	214.889	140.723	1281.53	1696.39
HS_78	142.972	14.5742	656.259	580.41	154.389	9.97805
HS_80	122.528	19.0526	134.926	11.8556	143.583	2.31775
HS_81	389.417	51.6581	487.426	107.532	465.944	12.3351
HS_86	183.111	4.79263	166.611	31.4138	203.806	10.253
HS_89	168.417	117.812	73.5926	5.1557	81.6111	5.10688
HS_9	91.5278	4.91046	110.593	11.9288	134.583	50.1653
HS_90	161.444	3.84984	126	31.2649	163.528	2.31775
HS_91.1	108.139	61.2433	80.463	24.2463	66.4444	2.51416
HS_93	206.111	20.0347	165.815	84.101	181.361	2.31775
HS_94	545.694	37.4374	575.037	9.20316	580.417	39.7943
HS_96	1297.08	120.405	1928.06	81.2536	1691.72	65.9964
HS_97	474.639	85.7564	507	118.952	547.306	46.0012
HS_99.1	124.75	5.46042	182.944	21.4869	151	13.9064
hsa-let-7a	15432.1	2093.94	13115.9	1310.37	12298.6	535.711
hsa-let-7a*	4020.19	1206.29	4044.78	1389.94	2430.61	204.511
hsa-let-7b	8182.44	1184.64	8106.22	96.4835	7299.5	560.108
hsa-let-7b*	1368.31	59.4359	1375.63	724.609	1728.83	0
hsa-let-7c	2098	707.028	3716.7	1921.28	1916.19	417.232
hsa-let-7c*	84.2778	12.4922	98.6852	40.0026	83.3055	12.9243
hsa-let-7d	6793.08	222.857	4545.83	381.304	3644.75	295.453
hsa-let-7d*	2383.36	86.6991	2319.04	524.725	910.972	443.316
hsa-let-7e	10585.8	777.033	4404.57	496.297	9957.17	1113.54
hsa-let-7e*	457.056	221.874	517.426	289.849	445	115.101
hsa-let-7f	11920.4	1362.75	9125.26	792.951	8245.83	195.005
hsa-let-7f-1*	830.222	47.3762	535.5	339.399	333.806	118.833
hsa-let-7f-2*	100.778	10.1352	249.648	194.899	466.361	57.1578
hsa-let-7g	9319.86	69.4146	7321.06	330.491	6302.72	470.619
hsa-let-7g*	83.3056	16.3027	92.9815	23.0053	245.389	249.766
hsa-let-7i	9961.11	2488	11586.1	574.07	12387.4	102.099
hsa-let-7i*	2007.36	345.265	1570.37	167.988	2290.89	131.208
hsa-miR-100	6556.81	829.947	5968.65	519.392	6940.61	431.492
hsa-miR-100*	2300.44	777.189	2825.28	652.705	1936.81	934.991
hsa-miR-101	10932.6	765.761	9145.61	1208.08	10035.1	503.498
hsa-miR-101*	255.167	53.5829	523.315	292.034	218.417	44.3513
hsa-miR-103	3670.47	605.558	3881.39	484.124	3202.06	16.6559
hsa-miR-105	813.333	96.4022	943.926	791.024	1050.19	51.5799
hsa-miR-106a	6287.61	618.011	6597.46	385.612	5683.58	152.46
hsa-miR-106a:9.1	140	2.31773	259.074	93.2756	177.889	2.907
hsa-miR-106a*	81.5278	57.5114	144.037	45.2902	80.2778	104.416
hsa-miR-106b	6397.64	90.2346	6829.26	802.233	6400.03	208.715
hsa-miR-106b*	2810.53	332.772	3237.56	300.755	3293.64	507.585
hsa-miR-107	2393.69	522.041	3020.87	489.169	2060.75	76.8781
hsa-miR-10a	4354.72	2031.75	3215.56	1336.18	5943.69	37.1231
hsa-miR-10a*	2690.33	322.048	2648.24	110.727	3652.03	454.473
hsa-miR-10b	2111.44	413.657	139.963	54.8007	74.7778	1.80705
hsa-miR-10b*	202.417	19.2098	174.815	37.8396	210.722	11.9423
hsa-miR-1179	1856.61	53.2692	252	245.387	1097.89	1463.4
hsa-miR-1180	1152.97	662.127	265.296	40.4988	761.055	382.387
hsa-miR-1181	71.2778	2.907	131.593	48.1577	276.361	288.932
hsa-miR-1182	1935.78	411.143	130.167	26.713	1617.28	2160.68
hsa-miR-1183	930.417	678.704	177.296	72.2458	83.8056	8.76027
hsa-miR-1184	2750.36	2037.37	402.537	33.1101	1842.19	2182.33
hsa-miR-1197	633.889	672.38	1457.89	2230.47	3247.28	232.56
hsa-miR-1201	6607.83	902.111	6833.56	549.51	6654	692.494
hsa-miR-1202	103.778	2.74987	111.704	27.1619	100.083	5.69613
hsa-miR-1204	266.805	13.0815	332.852	48.8006	337.889	27.42
hsa-miR-1205	129.222	8.56384	122.63	7.00317	127.583	2.31775
hsa-miR-1206	244.389	11.9423	337.333	73.4198	301.667	26.0844
hsa-miR-1207-5p	147.889	6.52108	190.241	24.3639	157.639	6.87463
hsa-miR-1208	212.833	33.9411	178.315	25.7999	195.278	4.71407
hsa-miR-122	120.944	3.14274	176.722	30.3891	123.306	2.9463
hsa-miR-122*	120.194	2.63206	98.3148	8.7532	125.278	1.57133
hsa-miR-1224-3p	294.5	24.0416	563	67.0517	390	33.9411
hsa-miR-1224-5p	67	3.29984	161.963	33.9619	65.9444	1.80705
hsa-miR-1225-3p	1233.19	298.988	1101.48	458.876	2487.25	456.28
hsa-miR-1225-5p	1505.86	1930.75	675.796	888.022	2462.58	1737.64
hsa-miR-1226	407.889	268.151	192.982	60.6859	328.528	269.683
hsa-miR-1226*	113.722	15.1635	144.611	10.3621	112.583	24.0809
hsa-miR-1227	259.111	267.129	123.593	44.4826	130.056	75.9747
hsa-miR-1228	93.5833	0.274987	86.5	2.16524	111.75	17.5598
hsa-miR-1228*	729.278	309.87	1979.59	934.98	1452.14	291.131
hsa-miR-1229	77.2222	0.864247	317.981	211.61	174.639	138.239
hsa-miR-1231	166.778	4.63551	298.611	122.232	280.306	159.217
hsa-miR-1233	627.583	398.297	582.278	110.718	511.611	177.798
hsa-miR-1234	217.139	31.6234	424.37	106.895	214.111	46.1977
hsa-miR-1236	98.9167	50.4796	110.13	44.9541	60.1389	4.8319
hsa-miR-1237	203.75	66.4287	741.555	484.704	445.722	237.902
hsa-miR-1238	5671.06	1060.27	3531.67	4389.85	7047.17	136.472
hsa-miR-1244	71.9722	6.79609	236.037	158.886	65.25	2.3963
hsa-miR-1245	134.917	6.16753	128.13	19.9401	128.417	8.76028
hsa-miR-1246	8986.31	7543.06	5857.87	957.08	5288.86	137.218
hsa-miR-1247	85.1944	1.13923	159.667	69.0826	73.5	4.94975
hsa-miR-1248	1114.61	168.684	3571.06	837.386	2042.11	483.032
hsa-miR-1249	2357.64	726.159	600.315	161.537	208.417	34.1376
hsa-miR-124a:9.1	273.361	284.689	79.5926	10.7877	169.639	136.197
hsa-miR-1251	107.833	18.9347	100.796	52.5467	69.8889	2.82843
hsa-miR-1254	584.222	248.273	647.333	251.908	548.833	150.771
hsa-miR-1255b	149	59.6327	164.185	124.982	115.778	5.42118
hsa-miR-1257	363.306	46.0798	296	75.0976	330.972	2.94623
hsa-miR-125a-3p	3721.97	718.617	1127.46	580.724	4776.78	512.809
hsa-miR-125a-5p	8685.44	1193.6	5737.74	783.513	8685.81	684.44
hsa-miR-125b	5649.22	1270.51	5053.33	979.278	6232.53	445.595
hsa-miR-125b-1*	983.639	953.691	314.148	113.191	1192.03	357.207
hsa-miR-125b-2*	302.306	329.472	66.037	1.07917	71.4167	5.22473
hsa-miR-126	1646.92	164.481	1576.5	263.357	1253.28	0
hsa-miR-126*	2219.69	2122.15	90.0185	0.946621	111.222	2.12132
hsa-miR-1260	13611.8	3288.87	15366.5	2987.27	16184.2	349.113
hsa-miR-1262	239.944	85.1671	196.519	64.4417	194.75	5.06755
hsa-miR-1263	120.667	2.19988	106.778	27.7129	119.083	1.06066
hsa-miR-1267	624.361	420.454	415.185	81.0195	493.111	63.7967
hsa-miR-1268	2204.67	9.27088	3980.94	3046.4	2688.75	1509.79
hsa-miR-1269	121.333	27.2629	102.389	7.25614	98.3056	6.63895
hsa-miR-127-3p	734.917	49.851	124.907	6.11044	109.5	9.03527
hsa-miR-1270	144.028	320.319	83.3519	309.468	96.8889	582.028
hsa-miR-1271	721.889	12.4922	424.685	17.0272	1044.33	6.71751
hsa-miR-1272	153.056	25.063	143.389	39.2402	144.639	302.72
hsa-miR-1273	86.6111	557.789	115.093	87.3427	285	0.314238
hsa-miR-1274a	13605.4	2665.75	15228	646.239	14135.8	260.654
hsa-miR-1274b	14554.2	2654.28	15665.1	695.358	15073.7	0
hsa-miR-1275	2069.31	335.364	4165.48	203.525	1655.86	1185.39
hsa-miR-1276	108.361	7.2675	107.815	28.8837	119.694	5.53898
hsa-miR-1277	59.0833	1.84633	208.907	134.967	807.639	1051.98
hsa-miR-1278	99.6389	1.76777	571.815	691.535	86.8611	4.43906
hsa-miR-128	3825.28	782.767	3449.41	469.118	4227.67	852.849
hsa-miR-1280	16904.9	2589.74	9067.06	2471.14	13946.3	528.605
hsa-miR-1281	90.3333	4.47835	199.296	181.333	82.9445	1.57135
hsa-miR-1282	469.139	353.514	92.3889	4.965	625.528	750.829
hsa-miR-1283	122.083	43.4085	136.833	11.2925	116	5.73548
hsa-miR-1284	367.694	25.7308	427.352	189.504	423.194	38.6159
hsa-miR-1285	357.611	354.889	769.296	649.02	250.222	239.945
hsa-miR-1286	360.889	13.9065	442.204	88.078	391.083	13.6314
hsa-miR-1287	317.167	53.9758	297.722	21.9674	389.944	257.701
hsa-miR-1289	131.194	5.38186	108.963	26.3898	139.944	8.09248
hsa-miR-128a:9.1	438.75	96.2058	222.5	65.1946	482.222	305.863
hsa-miR-128b:9.1	132	66.8609	199.648	157.441	82.6667	6.83536
hsa-miR-129-3p	115.806	2.67129	479	240.177	63.25	416.643
hsa-miR-129-5p	990.583	378.616	1534.67	404.057	1288	12.8458
hsa-miR-129*	77.4445	1.84633	518.444	10.7774	1185.94	19.0133
hsa-miR-1290	534.778	66.0359	725.759	372.782	201.417	2.94628
hsa-miR-1291	83.8056	4.9105	138.185	26.9755	145	3.45697
hsa-miR-1294	137.694	6.95319	143.556	6.25461	154.944	0.117804
hsa-miR-1295	128.306	6.71751	127.778	90.4743	139.361	30.7195
hsa-miR-1296	1627	1005.58	2098.85	317.29	2123.28	808.616
hsa-miR-1297	137.417	17.8741	151.963	20.4807	145.889	0
hsa-miR-1299	276.333	61.9111	218.759	58.8986	1712.22	1199.96
hsa-miR-1300	176.972	30.2092	228.722	41.149	227.611	97.8165
hsa-miR-1301	447.833	201.054	292.315	9.2925	252.389	11.6279
hsa-miR-1303	1036.39	1329.6	92.537	19.5686	84.0278	10.4102
hsa-miR-1304	1107.69	1424.7	183.481	101.03	127.5	22.706
hsa-miR-1305	431.028	42.8585	351.648	41.6826	842.444	851.592
hsa-miR-1307	1870.64	89.0559	2467.11	608.783	2641.03	871.823
hsa-miR-1308	8827.19	484.486	5637.19	642.032	6977.14	104.22
hsa-miR-130a	11919.8	0	10668.6	1359.6	12081.1	0
hsa-miR-130a*	88.0556	10.3709	135.611	24.7753	117.667	13.7493
hsa-miR-130b	4001.69	533.277	3471.74	562.259	3235.67	30.8772
hsa-miR-130b*	1622.97	1034.69	1045.19	136.63	1292.61	230.91
hsa-miR-132	3820.39	891.112	1884.28	634.885	2483.81	328.53
hsa-miR-132*	844.139	426.503	171.796	11.165	163.75	20.3097
hsa-miR-1321	137.833	3.61409	154.593	29.1535	127.722	0.471428
hsa-miR-1322	270.333	2.90699	232.704	53.9998	272.667	21.3704
hsa-miR-1323	265.833	24.5916	326.926	20.282	270.889	28.5199
hsa-miR-133a	300.194	4.83187	287.648	167.199	387.861	11.353
hsa-miR-133b	147.583	86.9349	75.6852	3.11821	85.1945	0.510687
hsa-miR-134	359.5	373.745	82.2222	1.30644	86.3333	0.4714
hsa-miR-135a	140.861	3.81053	582.5	370.867	240.694	144.996
hsa-miR-135a*	109.917	7.89605	115.556	12.3327	1542.14	2011.44
hsa-miR-135b	1225.67	576.999	9303.5	56.6767	4970.56	395.194
hsa-miR-135b*	146.972	6.32465	557.241	288.519	241.944	18.542
hsa-miR-136	1406.92	1094.8	82.5556	10.371	89.5	0.628533
hsa-miR-136*	210.556	128.615	101.963	12.376	112.806	10.253
hsa-miR-137	2355.19	68.9429	425.13	230.033	518.417	76.014
hsa-miR-138	113.139	12.8457	1188.52	252.656	148.083	54.3293
hsa-miR-138-1*	129.833	5.73541	106.611	24.8067	121.056	3.29986
hsa-miR-139-5p	995.361	721.288	193.833	41.506	188.222	56.4114
hsa-miR-140-3p	3538.89	1030.96	100.444	21.7529	751.278	266.108
hsa-miR-140-5p	5279.81	635.1	121.648	24.1028	503.167	330.533
hsa-miR-141	255.861	180.744	12887.4	363.731	13095.7	299.382
hsa-miR-141*	60.8611	3.18198	1855.15	1351.78	379.833	219.832
hsa-miR-142-3p	1036.72	87.2881	609.574	465.111	81.3611	6.48181
hsa-miR-142-5p	81.3611	4.91047	109.222	35.954	86.25	17.8741
hsa-miR-143	3638.28	994.978	226.111	85.377	238.861	11.1959
hsa-miR-143*	529.667	43.2907	715.074	221.866	620.111	74.2462
hsa-miR-144:9.1	130.75	12.9244	111.259	38.1285	131.722	0.785666
hsa-miR-145	2722.75	341.807	995.592	123.805	757.917	54.8793
hsa-miR-145*	933.028	360.821	91.8704	0.981831	97.4444	1.33565
hsa-miR-1468	58.7222	2.82843	58.7037	1.52179	175.972	163.852
hsa-miR-146a	1000.97	967.833	1392.19	213.205	2446.03	571.303
hsa-miR-146b-3p	193.417	8.99595	142.185	31.6464	166.556	4.94975
hsa-miR-146b-5p	8198.42	127.947	1238.8	677.306	4363.81	189.073
hsa-miR-147b	246.583	18.0312	815.481	38.0839	897.139	34.6875
hsa-miR-148a	1444.81	1578.14	4797.2	410.173	4284.89	132.779
hsa-miR-148a*	75.8611	4.12479	113.037	29.7721	74.5833	5.14617
hsa-miR-148b	1668.47	66.9001	2829.39	1211.79	1991.61	174.655
hsa-miR-148b*	975.528	382.898	1236.15	162.734	253.972	57.6292
hsa-miR-149	1858.06	433.535	938.889	255.816	3339.78	779.703
hsa-miR-149*	385.306	107.519	97.5556	13.7135	383.944	208.047
hsa-miR-150	187.472	6.32465	262.148	42.7176	178.417	5.53898
hsa-miR-150*	120.889	5.81397	120.907	11.1544	192	86.0313
hsa-miR-151-3p	4246.94	53.779	4701.63	383.408	5977.86	216.218
hsa-miR-151-5p	5836.81	953.729	6505.91	159.492	7634.06	263.711
hsa-miR-151:9.1	2678.08	1255.55	3062.72	114.058	4494.72	293.292
hsa-miR-152	5695.92	787.049	3872.37	567.104	3262.19	1044.91
hsa-miR-153	192.194	102.334	83.037	1.50548	86.8056	7.34605
hsa-miR-1537	307.639	42.6228	151.204	69.2505	90.6944	4.28193
hsa-miR-154	338.417	330.572	66.3519	2.39362	69.2778	5.02832
hsa-miR-154*	212.722	75.2676	133.185	8.76583	147.75	17.167
hsa-miR-155	3212	1115.89	3510.3	509.538	3260.86	132.426
hsa-miR-155*	1159.36	470.422	952.445	568.004	1400.19	330.18
hsa-miR-15a	8776.75	555.824	5246.48	713.18	4652.06	182.041
hsa-miR-15a*	1100.81	261.433	172.093	33.9904	955.166	1221.57
hsa-miR-15b	11608.2	668.845	9028.2	1829.59	9009.72	369.188
hsa-miR-15b*	3834.22	974.55	3673.46	113.748	3430.75	944.577
hsa-miR-16	10525.2	2735.68	9301.96	394.009	8752.36	378.656
hsa-miR-16-1*	1743.33	422.457	663.944	206.323	704.667	411.065
hsa-miR-16-2*	4619.78	1083.44	4824	844.999	4547.28	634.432
hsa-miR-17	8803.28	2478.33	9432.69	1202.18	11135.2	0
hsa-miR-17-5p:9.1	1608.5	236.174	2072.26	595.944	2280.5	463.195
hsa-miR-17*	2847.06	1252.36	3025.96	52.3143	2944.25	257.544
hsa-miR-181a	2202.78	585.406	2689.65	576.387	3518.17	150.535
hsa-miR-181a-2*	2454.36	414.679	1212.57	933.224	3584.67	413.736
hsa-miR-181a*	1422.56	262.612	2137	147.923	2578.56	682.515
hsa-miR-181b	2475.61	729.498	3131.81	770.257	3674.69	115.454
hsa-miR-181c	1034.5	1163.11	1995.63	1245.9	267.333	164.52
hsa-miR-181c*	1596.28	1269.65	2055.52	283.021	593.278	635.06
hsa-miR-181d	71.4722	0.432127	109.667	36.7822	68.2222	1.09995
hsa-miR-182	84	7.77817	3973.83	308.568	4003.19	42.1513
hsa-miR-182*	340.25	58.2578	2085.11	827.586	2440.83	190.055
hsa-miR-1825	115.861	0.903541	175.648	54.2519	118.194	1.29634
hsa-miR-1826	270.083	27.3808	1027.26	599.367	308.222	88.3883
hsa-miR-183	74.5833	18.1884	3306.74	377.756	2756.44	108.03
hsa-miR-183*	83.9444	1.09995	391.111	8.91175	228.25	166.445
hsa-miR-185	1334.81	570.753	1975.13	673.058	614.5	251.337
hsa-miR-185*	285.528	209.029	173.352	97.124	88.2222	0
hsa-miR-186	2114.03	194.415	3025.3	759.367	1730.33	1174.35
hsa-miR-186*	188.583	2.9463	163.315	14.2506	198.167	2.27844
hsa-miR-187	87.7778	4.16407	375.852	170.419	246.917	91.3346
hsa-miR-187*	947.528	54.1722	796.408	990.992	1340.67	182.041
hsa-miR-188-3p	121.444	43.2121	135.556	50.187	491.417	565.568
hsa-miR-188-5p	755.833	234.524	805.296	132.545	803.889	241.988
hsa-miR-189:9.1	1647.5	146.214	2172.67	254.37	2218.47	431.139
hsa-miR-18a	6315.83	327.783	5673.87	736.136	6377.31	61.4794
hsa-miR-18a*	1711.25	109.719	2902.69	577.896	1676.75	912.6
hsa-miR-18b	295.778	175.52	1394.44	752.802	1343.53	264.576
hsa-miR-18b*	931.5	876.812	236	37.2981	719.111	745.526
hsa-miR-190	323.472	120.483	327.685	101.316	366.528	62.9717
hsa-miR-190b	88.6389	3.41769	153.685	72.724	97	4.08551
hsa-miR-191	7768.5	103.158	5918.28	602.737	7925.17	118.401
hsa-miR-191*	344.778	11.4708	195.833	23.3813	182.472	22.431
hsa-miR-192	3211.47	202.272	2234.22	62.5461	3524.56	27.1847
hsa-miR-192*	80.3056	3.49625	117.87	43.8581	108.333	47.219
hsa-miR-193a-3p	2311.64	60.7716	1409.09	322.323	3083.06	52.6406
hsa-miR-193a-5p	5055.44	640.639	1444.07	392.725	3320.5	356.461
hsa-miR-193b	3979.58	768.979	6863.59	258.041	4703.64	616.244
hsa-miR-193b*	379.278	283.628	571.37	178.28	594.639	647.906
hsa-miR-194	3584.67	682.515	4564.76	71.7519	5385.97	657.099
hsa-miR-194*	497.25	77.8211	455.593	75.2211	539.75	29.0307
hsa-miR-195	2602.53	732.209	2091.3	454.125	2035.33	270.35
hsa-miR-195*	157.583	3.26054	216.185	116.889	167.472	10.7245
hsa-miR-196a	3799.28	662.716	4174	841.804	1336.97	700.311
hsa-miR-196a*	193.278	179.369	450.352	241.916	275.972	289.482
hsa-miR-196b	3997.14	641.149	3440.82	161.296	422.194	64.386
hsa-miR-197	4324.22	949.88	4051.41	170.248	4633.53	1332.54
hsa-miR-199a-3p,hsa-miR-199b-3p	4898.06	540.15	435	122.352	898.694	145.31
hsa-miR-199a-5p	2320	1066	95.8518	510.69	193	1187.51
hsa-miR-199a*:9.1	2406.5	2078.27	326.444	23.8514	412.028	162.32
hsa-miR-199b-5p	3950.31	274.319	348.463	199.715	951.166	386.473
hsa-miR-19a	4638.22	1433.46	6921.56	846.079	6056.64	572.481
hsa-miR-19a*	557.25	686.011	613.537	116.551	514.306	622.922
hsa-miR-19b	7153.58	1605.56	9199.11	1226.33	7295.25	70.0432
hsa-miR-19b-1*	293.778	89.8026	562.537	65.0452	827.111	664.444
hsa-miR-19b-2*	137.722	2.43556	125.759	13.2935	497.639	498.942
hsa-miR-200a	80	2.82843	11441.4	577.999	10555.7	0
hsa-miR-200a*	111.861	3.10342	1916.65	689.586	1509.42	125.354
hsa-miR-200b	201.556	16.4991	11663.3	1409.23	9621.28	356.853
hsa-miR-200b*	91.2222	3.06413	2902.07	266.018	2596.19	271.883
hsa-miR-200c	1006.53	635.493	16005.6	1179.03	18736.2	0
hsa-miR-200c*	73.4444	2.12132	1168.78	184.848	1622.33	110.623
hsa-miR-202*:9.1	2803.08	395.626	1560.3	2198.3	4765.81	21.1743
hsa-miR-203	67.7222	0.15714	2078.28	166.521	1098	16.0273
hsa-miR-204	538.056	9.89949	440.944	342.352	651.694	46.7869
hsa-miR-205	170.806	7.97454	5263.94	1140.34	351.528	136.432
hsa-miR-206	136.639	15.1242	131.556	10.4803	1846.14	2065.11
hsa-miR-208a	72.1945	0.19642	521.13	779.161	1049.03	1379.6
hsa-miR-208b	118.25	5.06755	113.37	11.5352	125.944	9.82094
hsa-miR-20a	11800.7	727.613	12439.4	1143.27	11597.2	174.182
hsa-miR-20a*	2034.5	493.797	2442.43	496.783	2791.56	439.113
hsa-miR-20b	182.611	18.6205	1754.06	283.142	168.75	31.702
hsa-miR-20b*	79.3889	1.64992	102.519	19.9487	76.8611	4.28192
hsa-miR-21	14977.9	2736.19	16647.4	1049.85	16184.2	349.113
hsa-miR-21*	2156.39	407.687	2889.78	420.927	2966.06	67.8823
hsa-miR-210	8588.55	2316.32	3186.91	267.199	4105.78	54.4472
hsa-miR-212	104.972	45.6084	72.3889	5.56305	319.472	344.557
hsa-miR-214	377.917	354.3	120.13	12.2342	129.833	9.42807
hsa-miR-215	106.694	3.65341	341.222	209.396	233.056	135.529
hsa-miR-216a	104.972	4.12477	219.278	51.2388	466.806	7.73893
hsa-miR-216b	180.361	3.73197	181.852	29.2662	192.306	4.9105
hsa-miR-218	2127.56	417.742	1212.89	162.351	3037.94	562.699
hsa-miR-218-1*	280.667	17.5205	345.648	50.5054	332.139	24.5523
hsa-miR-219-5p	1549.89	2038.67	2185.94	729.927	3071.61	917.354
hsa-miR-22	9313.55	1022.16	4368.11	452.137	4299.89	0
hsa-miR-22*	4340.31	434.596	2106	620.135	2359.17	1076.37
hsa-miR-220a	1000.86	1226.48	175.37	111.721	130.667	14.0636
hsa-miR-220b	116.972	9.07451	107.463	11.8459	117.528	2.08201
hsa-miR-220c	164.472	16.9312	117.611	10.0834	130.667	15.9491
hsa-miR-221	16106	2026.77	13769.4	1271.62	14672.8	0
hsa-miR-221*	1500.53	204.393	2041.78	1293.26	2483.81	328.53
hsa-miR-222	6187.67	1220.7	10225.8	1880.81	8779.83	694.3
hsa-miR-222*	171.556	12.0208	393.593	62.2831	397.361	50.8724
hsa-miR-223	348.972	240.77	201.556	40.2753	287.611	117.537
hsa-miR-224	3287.81	137.925	4911.56	1192.78	3407.42	233.542
hsa-miR-23a	8797.83	69.5319	12074.7	1910.79	10131.4	134.428
hsa-miR-23a*	211.944	22.8631	1709.35	918.98	935.278	468.105
hsa-miR-23b	7726.5	2322.77	7162.96	578.43	9857.69	252.631
hsa-miR-23b*	404.944	113.687	282.574	144.951	234.861	141.225
hsa-miR-24	13417.7	754.794	12782.4	688.007	13762	267.951
hsa-miR-24-1*	1683.72	1260.77	2179.81	41.2418	1649.75	239.276
hsa-miR-24-2*	2695.06	0	5179.67	906.853	4698.25	247.37
hsa-miR-25	10137	859.217	10372.5	1321.1	8805.44	303.585
hsa-miR-25*	446.944	61.8326	1094.81	113.275	1207.28	262.337
hsa-miR-26a	15128.7	1143.63	13469.3	541.149	12963.6	112.55
hsa-miR-26a-1*	305.389	105.28	152.111	21.4351	232.361	58.9648
hsa-miR-26a-2*	171.444	35.5125	843.741	808.701	162.333	67.2537
hsa-miR-26b	12811.3	701.57	9338.13	1142.75	10850.7	150.062
hsa-miR-26b*	439.25	347.229	874.815	319.667	918.806	4.04621
hsa-miR-27a	10850.7	150.062	14770.6	1649.04	12568.5	153.994
hsa-miR-27a*	183.5	29.6985	3034.04	177.268	1661.44	394.88
hsa-miR-27b	6414.94	560.971	9564.15	2081.96	7465.31	170.452
hsa-miR-27b*	1055.28	852.378	753.463	398.956	1180.61	459.305
hsa-miR-28-3p	2095.19	75.1492	2115.7	413.59	1983	125.472
hsa-miR-28-5p	5078.03	608.701	5264.69	403.683	5577.56	214.018
hsa-miR-296-3p	184.722	82.1029	1318.78	590.713	160.333	22.7845
hsa-miR-296-5p	2590.61	696.107	3257.07	156.448	2187.92	32.959
hsa-miR-298	264.972	2.94623	238.296	115.005	279.444	17.5206
hsa-miR-299-3p	197.556	18.3062	171.204	76.4807	173.833	7.69962
hsa-miR-299-5p	462.056	411.929	89.3889	2.9643	86.5556	2.74986
hsa-miR-29a	7561.11	190.133	9935.2	920.627	9880.03	722.781
hsa-miR-29a*	3319.67	924.503	5224.74	1188.88	4876.03	64.0717
hsa-miR-29b	13675.1	1410.99	13454.2	861.308	13175.3	186.832
hsa-miR-29b-1*	3086.86	524.32	5398.31	1511.78	6593.03	186.087
hsa-miR-29b-2*	171.361	72.0856	107.315	33.5585	105.917	23.0595
hsa-miR-29c	4863.06	796.438	8645.29	2722.38	5580.14	101.391
hsa-miR-29c*	915.889	728.556	482.685	243.965	204.528	47.7297
hsa-miR-300	154.694	15.7527	143.315	11.8689	178.028	41.9943
hsa-miR-301a	5159.64	127.79	4798.98	171.902	6414.94	560.971
hsa-miR-301b	55.4722	1.13923	151.815	90.4772	60.8055	7.58175
hsa-miR-302a*	148.222	8.87815	149.982	29.3083	170.083	1.61065
hsa-miR-302b	147.722	4.08552	93.4074	22.4842	140.111	14.0636
hsa-miR-302b*	1657.25	647.513	187.074	33.7384	1319.03	345.736
hsa-miR-302c	70.8055	4.75333	78.7778	6.75429	1194.67	1572.29
hsa-miR-302c*	230.5	21.5274	225.037	34.6771	366.583	24.1595
hsa-miR-302d	939.722	1115.97	152.333	7.93433	1818.17	1459.23
hsa-miR-30a	3272.25	82.6141	5826.63	1033.39	3061.78	559.793
hsa-miR-30a*	1497.56	327.076	3178.41	772.847	761.222	79.8245
hsa-miR-30b	7717.78	411.693	8255.48	427.111	9060.11	663.738
hsa-miR-30b*	130.25	20.3883	303.63	96.8107	152.083	44.8227
hsa-miR-30c	9952.75	387.059	10153.3	542.3	8524.42	456.202
hsa-miR-30c-1*	258.694	63.5217	745.093	361.429	231.389	201.447
hsa-miR-30c-2*	673	470.226	1602.43	161.479	261.361	186.008
hsa-miR-30d	6793.86	1991.17	9891.72	1799.8	8434.17	71.3386
hsa-miR-30d*	618.639	335.444	2209.15	450.005	898.083	350.214
hsa-miR-30e	4535.17	755.347	5161.83	795.418	4390.25	790.192
hsa-miR-30e*	4456.06	1040.55	4657.35	321.095	4534.94	220.853
hsa-miR-31	10214.7	482.324	227.315	40.0594	288.833	20.899
hsa-miR-31*	5829.17	713.706	322.685	401.558	108.083	2.71055
hsa-miR-32	1999.19	121.033	2740.31	800.686	1769.06	8.24981
hsa-miR-32*	1949.97	593.066	1518.63	362.173	1325.56	254.323
hsa-miR-320d,hsa-miR-320b,hsa-miR-320a,hsa-miR-320c	8884.39	191.94	7028.33	964.316	8518.78	325.112
hsa-miR-323-3p	295.75	1.45353	68.0556	6.23189	78.2778	3.45696
hsa-miR-324-3p	6105.64	749.337	3559.06	324.686	4225.78	317.805
hsa-miR-324-5p	3429.19	462.644	2225.67	291.9	2458.5	50.2838
hsa-miR-325	133.972	8.36741	123.833	44.3737	137.556	7.77817
hsa-miR-326	1867.17	868.17	664.444	525.361	1851.22	88.2314
hsa-miR-328	562.944	162.556	211.519	112.801	134.25	74.6784
hsa-miR-329	420.778	66.3895	78.1111	7.51069	136.056	9.11383
hsa-miR-330-3p	539.444	241.281	164.685	62.9278	234.194	12.1387
hsa-miR-330-5p	1298.75	257.113	674.685	181.016	1249.22	213.232
hsa-miR-331-3p	6530.56	867.071	6700.61	1386.9	6616.19	276.361
hsa-miR-331-5p	88.25	10.0959	288.593	110.545	339.139	1.92489
hsa-miR-335	6021.42	1247.38	7926.94	965.907	11696.9	315.172
hsa-miR-335*	7124.11	312.07	7193.13	1760.15	10050	249.488
hsa-miR-337-3p	1410.42	1600.06	109.019	16.5977	119.167	3.77121
hsa-miR-337-5p	575.167	280.721	83.7593	14.3056	99.3611	8.13172
hsa-miR-338-3p	508.917	514.342	131.259	55.5481	196.944	58.4542
hsa-miR-338-5p	154.389	3.37841	102.444	20.7644	131.111	8.6424
hsa-miR-339-3p	2744.72	207.575	630.093	539.694	1279.75	159.846
hsa-miR-339-5p	3098.94	293.371	1770.37	75.8226	1642.08	626.065
hsa-miR-33a	7348.81	2118.77	5524	576.381	4934.53	86.7776
hsa-miR-33a*	200.861	14.4171	155.5	45.2324	311.083	197.165
hsa-miR-33b	948.944	354.182	329.87	244.872	207.5	101.116
hsa-miR-33b*	1340.08	214.842	229.852	133.228	327.722	176.541
hsa-miR-340	166.417	15.2814	1077.63	288.819	1079	839.572
hsa-miR-340*	71.1111	0.235707	881.537	700.763	669.25	57.7077
hsa-miR-342-3p	892.444	373.352	2420.67	1027.78	1925.56	583.363
hsa-miR-342-5p	185.333	10.7637	773.074	87.949	344.083	107.205
hsa-miR-345	109.528	25.8094	815.796	1073.14	137.639	67.4501
hsa-miR-345:9.1	401.972	332.851	400.815	162.73	441.056	204.04
hsa-miR-346	388.555	90.5097	980.648	1519.03	2080.72	731.462
hsa-miR-34a	7410.25	846.603	2521	96.9101	2586.25	573.031
hsa-miR-34a*	3383.11	40.4621	285.315	236.636	397.778	55.1543
hsa-miR-34b	201.556	191.076	73.7222	17.8429	64.9167	11.1173
hsa-miR-34b*	100.778	12.5708	962.389	713.568	104.25	12.7672
hsa-miR-34c-3p	113.667	12.4136	124.426	27.4657	100.639	6.63893
hsa-miR-34c-5p	123.944	8.79959	575.241	317.45	156.972	64.9359
hsa-miR-361-3p	446.194	270.311	581.796	499.832	70.5556	1.41421
hsa-miR-361-5p	5854.42	89.1343	4986.76	528.566	5037.67	405.644
hsa-miR-362-3p	815.222	225.96	1184.98	266.155	859.833	69.8464
hsa-miR-362-5p	118.861	63.1289	414.537	313.592	110.278	51.8545
hsa-miR-363	181.889	16.7348	2431.44	351.529	472.139	418.175
hsa-miR-365	1627.72	208.125	3731.72	1101.05	1699.58	126.219
hsa-miR-367*	201	9.50663	186.407	55.1231	223.972	2.31775
hsa-miR-369-3p	1411.25	264.184	117.389	20.3136	613.861	728.988
hsa-miR-369-5p	226.722	26.8701	192.611	20.6221	214.611	1.9642
hsa-miR-370	602.694	621.743	120.778	24.5802	161.972	10.5673
hsa-miR-371-3p	121.278	15.5563	120.759	13.4445	121.472	0.824981
hsa-miR-371-5p	185.667	1.9642	315.222	106.425	200.639	18.5812
hsa-miR-372	397.833	25.4558	263.593	83.1367	447.611	24.1203
hsa-miR-374a	5027.25	2028.26	7737.83	1225.23	6168.25	119.068
hsa-miR-374a*	332.722	2.82843	914.241	290.473	540.694	89.9204
hsa-miR-374b*	411.528	199.051	180.889	53.2244	437.056	333.126
hsa-miR-375	814.75	176.345	137.778	32.6756	1700.81	2304.97
hsa-miR-376a	1475.47	1534.78	1312.39	2002.52	1351.19	1789.73
hsa-miR-376a*	99.4722	34.5304	59.0556	0.384902	62.5833	1.13923
hsa-miR-376a*:9.1	107.972	30.9163	153.537	80.3365	88.4444	3.22127
hsa-miR-376b	838.194	131.561	1186.48	1610.26	1215.19	1319.66
hsa-miR-376c	4883.39	979.186	1362.81	2072.9	1110.89	1358.82
hsa-miR-377	1016.81	966.969	663.907	789.342	225.972	7.03175
hsa-miR-378	4382.19	1145	4357.19	256.323	4279.22	190.84
hsa-miR-378*	2807.28	2748.6	603.889	146.565	1177.53	561.954
hsa-miR-379	1361.56	895.198	1249.76	1912.3	198.528	5.3033
hsa-miR-379*	596.722	578.099	69.2963	5.32474	72.6944	3.49625
hsa-miR-380	1072.19	1389.03	965.167	1216.04	3735.92	1156.63
hsa-miR-380*	687.583	196.772	142.056	40.3566	179.083	56.6864
hsa-miR-381	883.167	555.079	288.796	47.7853	291.028	6.5604
hsa-miR-382	417.805	119.855	104.019	43.7225	99.1389	4.12482
hsa-miR-384	131.361	2.16064	104.63	12.443	144.111	13.985
hsa-miR-409-3p	312.111	72.832	75.0926	1.7919	69.9444	1.49278
hsa-miR-410	281.694	79.3138	77.6482	9.1963	66.9444	0.2357
hsa-miR-411	1808.36	280.054	63.7778	2.72901	69.6667	6.44253
hsa-miR-412	123.556	4.00696	117.722	47.3142	137.278	7.38531
hsa-miR-421	954.305	605.165	2195.96	795.744	1982.86	985.982
hsa-miR-423-3p	6657.36	1313.06	5340.59	78.4556	5009.14	85.0494
hsa-miR-423-5p	3405.78	403.758	2392.63	812.426	2627.28	258.251
hsa-miR-424	7274.03	1569.35	7478.72	1412.92	7846.89	369.188
hsa-miR-424*	1301.75	95.9699	865.074	93.6999	1243.28	178.663
hsa-miR-425	2211.86	222.699	3785.41	863.544	3557.92	671.87
hsa-miR-425*	2355.67	1147.71	1134.46	292.562	2737.53	2637.39
hsa-miR-429	470.611	516.974	7392.11	174.926	5016.75	522.041
hsa-miR-431	146.639	28.245	97.5926	9.21894	108.111	0.314238
hsa-miR-432	564.75	177.209	131.389	19.9514	137.778	0.0785596
hsa-miR-433	131.778	0	171.667	49.7854	164.25	3.96772
hsa-miR-448	1102.89	1456.33	82.537	28.0675	950.722	1246.55
hsa-miR-449a	268.5	193.669	1439.76	318.425	1218.28	300.914
hsa-miR-449b	399.944	19.8775	448.185	94.0308	500.805	2.47487
hsa-miR-450a	3169.08	475.529	2907.96	32.9847	1417.58	105.241
hsa-miR-450b-3p	219.694	8.36741	191.778	12.2001	114.806	0.589232
hsa-miR-450b-5p	1823.31	351.314	1982.76	516.433	1301.28	931.26
hsa-miR-451	283.694	101.313	512.241	123.184	295.611	63.4825
hsa-miR-452	1231.83	92.0809	867.167	296.734	561.889	332.105
hsa-miR-452*	193.556	1.72852	176.444	14.6066	201.417	12.8458
hsa-miR-452*:9.1	3663.86	393.898	1863.06	129.618	3039.92	148.767
hsa-miR-453	131.056	2.59275	108.87	2.83516	142.278	3.37841
hsa-miR-454	3015.36	320.909	2672.61	269.837	3184.28	240.73
hsa-miR-454*	757.611	74.7176	1182.85	938.585	1795.19	428.782
hsa-miR-455-3p	2820.58	617.893	1398.93	140.234	3134.08	525.027
hsa-miR-455-5p	877.139	379.834	689.87	299.902	617.167	506.053
hsa-miR-483-3p	174	4.55688	144.574	46.8039	622.028	626.143
hsa-miR-484	4183.58	164.481	5608.98	265.66	5873.58	204.629
hsa-miR-485-3p	329.139	202.429	152.481	48.9981	165	1.17846
hsa-miR-485-5p	134.444	4.63544	126.704	7.42544	122.75	5.14618
hsa-miR-486-5p	76.25	7.58175	142.444	62.6505	71.1111	0.392833
hsa-miR-487a	178.833	134.665	68.8333	2.88247	69.8889	1.41421
hsa-miR-487b	614.417	481.343	88.6481	2.34016	98.1389	7.58175
hsa-miR-488	97.8056	1.4535	113.13	19.8039	255.417	229.692
hsa-miR-488*	84.1944	4.83189	298.111	352.292	79.6667	0.235707
hsa-miR-490-5p	109.75	52.6009	186.704	57.4274	66.3055	0.19642
hsa-miR-491-3p	328.028	78.6853	284.389	46.892	248.889	19.799
hsa-miR-491-5p	3508.19	1478.68	1351.46	695.864	2270.72	1870.06
hsa-miR-493	1110.89	1467.17	107.333	67.5522	73.6944	2.00347
hsa-miR-493*	731.694	30.602	322.5	113.415	333.694	4.2034
hsa-miR-494	1323.03	98.6414	107.667	12.3719	107.194	8.05317
hsa-miR-495	142.667	50.126	97.4815	5.40415	110.583	0.432113
hsa-miR-496	146.389	98.445	74.3704	4.6671	81.5556	9.19239
hsa-miR-497	637.778	7.07107	731.889	395.788	567.361	140.911
hsa-miR-498	329.056	362.431	71.463	4.81008	72.5555	0.86424
hsa-miR-499-5p	1127.86	482.993	1799.7	114.316	2312.56	960.093
hsa-miR-500	3795.33	1393.63	1792.76	927.423	2614.78	391.344
hsa-miR-501-3p	367.611	8.79952	484.426	252.147	473.611	347.189
hsa-miR-501-5p	77.2778	1.72848	387.963	304.27	331.306	376.456
hsa-miR-502-3p,hsa-miR-500*	868.667	18.1491	576.519	161.547	240.861	49.7724
hsa-miR-502-5p	622.389	725.806	288.519	332.656	406.222	401.401
hsa-miR-503	5600.72	921.674	5422.56	1208.97	6887.72	230.674
hsa-miR-504	3416.67	964.494	1079.31	1498.72	1415.56	7.38573
hsa-miR-505	109.556	53.9758	1408.39	196.688	117.056	24.8273
hsa-miR-505*	159.111	55.8614	250.074	49.1053	95.9445	12.6494
hsa-miR-507	345.583	120.169	425.537	218.634	294.5	24.0416
hsa-miR-508-3p	156.5	35.2767	222.426	36.7362	194.556	14.0636
hsa-miR-508-5p	111.556	7.62098	112.037	19.7828	116.556	3.06411
hsa-miR-509-3p	88.6944	1.76777	104.833	9.49287	95.8889	4.55691
hsa-miR-512-3p	115.361	7.58174	102.278	17.6732	126.667	0
hsa-miR-512-5p	318.167	346.404	80.7593	9.14059	82.6111	3.53553
hsa-miR-513a-5p	288.25	3.96758	297.093	59.767	361.194	3.41766
hsa-miR-513b	90.9722	4.36049	202.889	197.378	85.3611	0.19642
hsa-miR-514	68.7778	1.02137	144.352	45.0576	66.8889	0.392833
hsa-miR-515-3p	181.278	8.79952	172.796	41.7678	202.5	13.5137
hsa-miR-516a-3p,hsa-miR-516b*	195.778	4.00696	387.667	116.203	532.361	341.258
hsa-miR-516a-5p	242.333	16.1063	894.074	486.632	494	298.085
hsa-miR-517*	141.972	8.99595	111.852	4.12359	128	5.02838
hsa-miR-517a	547.694	13.3958	914.352	187.857	738.139	21.4881
hsa-miR-517a,hsa-miR-517b	171.639	5.53905	158.037	26.3127	393.167	332.733
hsa-miR-517c	240.472	22.7452	489.889	178.227	302.917	3.88909
hsa-miR-518a-3p	1069.67	6.91409	1683.48	117.439	1326.28	0
hsa-miR-518a-5p,hsa-miR-527	126.639	7.66037	210.481	103.866	535.861	528.012
hsa-miR-518b	491.833	564.978	92.7963	19.1812	158.583	19.4454
hsa-miR-518c*	229	8.32816	196.241	119.933	275.417	47.8868
hsa-miR-518d-3p	302.639	61.2434	234.741	73.6593	289.25	5.38179
hsa-miR-518e:9.1	920.472	4.83189	146.167	169.726	169.028	944.695
hsa-miR-518e*,hsa-miR-519a*,hsa-miR-519b-5p,hsa-miR-519c-5p,hsa-miR-522*,hsa-miR-523*	81.1944	1103.2	2000.59	27.1866	1291.78	11.5887
hsa-miR-518f	1377.03	1842.76	67.2407	4.41111	1944.42	70.9073
hsa-miR-518f*,hsa-miR-518d-5p,hsa-miR-520c-5p,hsa-miR-526a	71.3472	4.30156	365.75	192.853	95.125	32.6644
hsa-miR-519a	69.4167	2.1606	2980.07	400.588	1629.94	121.387
hsa-miR-519b-3p	388.5	52.9545	526.315	30.889	458.278	26.6343
hsa-miR-519c-3p	109.306	15.6742	106.37	6.54056	114.333	2.04276
hsa-miR-519e	112.611	4.47839	132.611	15.8717	119.333	9.34951
hsa-miR-520a-3p	126.611	4.24264	108.056	5.98685	131.417	1.21778
hsa-miR-520b,hsa-miR-520c-3p,hsa-miR-520f	109.444	3.92833	109.796	19.0673	119.139	8.28885
hsa-miR-520c-3p,hsa-miR-520f	101.889	3.9284	110.87	12.0846	111.889	5.57829
hsa-miR-520e	74.1111	8.48528	632.722	968.388	2271.17	655.488
hsa-miR-520f	66.5555	0.549974	99.463	28.4204	64.75	1.61063
hsa-miR-521	90.3889	29.4628	1326.57	637.939	333.528	228.906
hsa-miR-522	99.1945	2.94629	2447.28	422.932	1685.86	360.349
hsa-miR-523	129.111	41.8764	108.333	3.82167	102	5.42113
hsa-miR-525-5p	273.639	48.2797	232.222	67.3164	264.944	4.71407
hsa-miR-532-3p	294.083	258.84	466.889	87.3995	164.194	51.5009
hsa-miR-532-5p	3170.83	1876.19	1789.33	599.178	1702.78	1186.6
hsa-miR-539	385.75	51.2652	355.352	68.3754	377.056	15.6349
hsa-miR-541*	88.5278	16.7742	77.3148	7.57154	933.389	199.64
hsa-miR-542-3p	2414.5	735.705	1711.44	57.833	1510.33	141.421
hsa-miR-542-5p	1027.78	773.732	2248.3	141.837	1552.75	31.3093
hsa-miR-544	15555.8	2804.82	14631.7	1573.95	16201.5	1005.78
hsa-miR-545	367.222	71.5749	288.741	88.2241	162.778	74.2462
hsa-miR-545:9.1	1305.11	6.5604	961.519	48.3703	733.722	61.2433
hsa-miR-545*	146.361	1281.43	245.315	5.83765	344.806	326.919
hsa-miR-548a-3p	358.944	52.2473	867.537	578.284	421.472	29.3449
hsa-miR-548b-3p	838.611	953.809	200.352	58.5135	133.833	16.1063
hsa-miR-548b-5p	720.889	92.5524	967.352	198.978	822.139	27.7736
hsa-miR-548c-3p	108.444	3.45697	120.963	7.14325	112.028	0.274994
hsa-miR-548c-5p	379.528	51.3438	515.037	110.428	290.083	32.5662
hsa-miR-548d-3p	362.083	69.2571	335.352	143.409	129.139	35.866
hsa-miR-548d-5p	4165.39	1000.95	3035.48	1201.58	2268.31	191.822
hsa-miR-548e	95.8333	6.83539	121.5	36.259	77.9167	2.00347
hsa-miR-548f	130.639	11.0387	143.037	14.9786	149.222	5.02831
hsa-miR-548g	255.667	50.0474	176.981	66.543	256.583	33.9804
hsa-miR-548j	182.056	12.8851	153.852	32.7615	178.75	6.01041
hsa-miR-548l	92.5556	1.49278	105.333	14.9791	107.694	4.98899
hsa-miR-548m	216.667	17.2062	252.074	41.2006	885.306	887.773
hsa-miR-548o	218.417	208.714	144.889	42.0575	70.5556	1.41421
hsa-miR-550	95.4445	27.3415	158.389	67.9731	87.3056	6.32467
hsa-miR-550*	4236.03	770.393	1813.28	1651.52	4557.03	1085.37
hsa-miR-551a	391.556	1.88564	1144.31	1126.74	1977	412.479
hsa-miR-551b	64.0278	0.66782	2378.41	834.11	466.583	344.322
hsa-miR-551b*	70.0556	4.87118	120.556	54.1962	62.6111	7.14963
hsa-miR-554	258.778	16.9706	245.111	21.168	299.333	24.4345
hsa-miR-558	99.25	6.79612	258.074	156.481	791.889	433.535
hsa-miR-559	94.6944	0.82496	629.759	147.508	257.861	223.406
hsa-miR-560:9.1	166.167	28.0486	599.556	136.428	781.278	832.029
hsa-miR-561	164.889	44.7835	89.7778	6.8927	110.75	15.3599
hsa-miR-563	173.556	9.19239	139.426	37.1731	185.722	11.3137
hsa-miR-564	170.028	2.31775	212.63	8.68183	188.333	3.29986
hsa-miR-565:9.1	9776.33	137.571	5283.09	315.434	4060.61	239.709
hsa-miR-566	166.611	25.4558	239.352	108.754	101.306	8.36741
hsa-miR-567	113.944	16.1849	96.5741	17.7198	131.417	1.76777
hsa-miR-568	111.278	1.80708	94.8518	14.7594	116.278	10.0566
hsa-miR-569	95.0556	5.42115	896.907	1424.55	1045.44	1342.25
hsa-miR-570	322.306	99.8199	735.315	489.975	544.944	623.511
hsa-miR-571	290.555	12.0208	274.963	165.296	276.944	32.8412
hsa-miR-573	210.472	6.79607	291.518	86.8541	320.139	144.053
hsa-miR-574-3p	3913.53	84.6562	1308.81	283.492	3500.69	60.9293
hsa-miR-574-5p	474.222	238.374	420.611	79.4106	573.75	89.9204
hsa-miR-575	63.3056	6.32468	126.426	58.4453	224.556	234.288
hsa-miR-576-3p	260.194	228.828	152.185	84.821	130.889	23.8059
hsa-miR-576-5p	2144.69	667.548	1734.65	257.049	979.194	449.366
hsa-miR-577	128.528	63.6789	887.296	235.5	330.139	300.403
hsa-miR-578	132.972	7.34606	126.667	18.522	164.333	5.73541
hsa-miR-579	1075.75	330.887	1137.39	820.886	116.111	13.6708
hsa-miR-580	371.444	394.566	109.444	20.0616	118.917	8.28885
hsa-miR-581	169.778	11.7851	151.333	51.1326	150.806	0.274994
hsa-miR-582-3p	213.889	147.942	89.0185	13.2886	96.9722	7.18895
hsa-miR-582-5p	1387.11	62.1469	267.278	163.731	373.944	305.549
hsa-miR-583	144.472	2.00345	141.018	13.4683	159.806	5.22474
hsa-miR-584	239.028	124.49	1173.76	234.262	215.056	143.621
hsa-miR-585	416.75	67.7644	444.056	105.205	454.889	3.29986
hsa-miR-588	80.0833	0.982094	101.889	29.1578	525	622.097
hsa-miR-589	668.444	77.0746	137.352	63.9228	147.556	86.9742
hsa-miR-590-3p	741.528	97.4629	2891.54	2267.31	431.917	419.511
hsa-miR-590-5p	245.417	160.317	214.426	45.4397	247.833	178.191
hsa-miR-591	154.694	2.00345	163.296	5.29509	155.333	2.90699
hsa-miR-592	142.111	1.33565	242.778	118.701	216.611	32.3698
hsa-miR-593*	73.8056	3.18198	76.4259	3.83869	110.889	45.8048
hsa-miR-594:9.1	4961.86	656.706	3915.67	437.054	3721.03	2527.79
hsa-miR-595	108.361	0.589303	99.3519	50.7019	98.1389	7.58175
hsa-miR-596	165.472	11.4316	166.074	12.8536	168.306	7.42462
hsa-miR-597	96.9444	3.8498	133.259	38.2807	105.444	0.15719
hsa-miR-598	628.361	475.922	207.13	80.1805	228.111	11.078
hsa-miR-602	229.472	26.8307	148.037	76.2995	205.194	27.1451
hsa-miR-603	161.25	10.8815	168.926	37.8615	384.417	316.98
hsa-miR-605	88.3333	1.80705	114.148	29.7201	132.778	22.3917
hsa-miR-608	76.2222	0.942807	146.907	90.0188	75.8055	1.21779
hsa-miR-609	303.917	13.0029	268.519	103.694	337.444	21.8418
hsa-miR-610	1699.47	612.63	1062.8	825.775	482.222	487.197
hsa-miR-612	77.8889	2.51415	166.481	98.8989	1274.81	1679.81
hsa-miR-614	178.306	8.44604	238.444	39.5939	186.639	1.84633
hsa-miR-615-3p	1117.14	91.0202	1800.5	22.8853	883.694	67.2144
hsa-miR-615-5p	586.972	520.156	1661.91	1265.42	677.945	721.563
hsa-miR-616	271.389	295.963	69.3148	12.3058	63.3056	1.6892
hsa-miR-616*	243.583	110.898	129.222	50.9986	77.6667	9.82093
hsa-miR-618	201.444	1.17853	154.537	30.138	206.194	10.7245
hsa-miR-620	113.639	1.06066	96.5926	12.577	130.194	2.2392
hsa-miR-622	223.028	191.98	68.3519	5.76932	241.472	246.584
hsa-miR-623	1669.28	1233.98	493.019	602.042	2131.75	2912.22
hsa-miR-624	208.167	2.43563	211.093	62.6105	219.278	1.41421
hsa-miR-624*	2274.28	67.5683	877.556	380.312	1543.44	1411.93
hsa-miR-625	4116.47	318.709	3121.7	80.1103	2379.81	723.645
hsa-miR-625*	791.666	714.57	1900.89	536.184	345.167	209.146
hsa-miR-627	610.722	500.867	507.704	145.616	379.361	244.541
hsa-miR-628-3p	634.278	548.008	591.889	307.247	104.222	51.1474
hsa-miR-628-5p	408.694	224.742	1350.74	869.406	311.361	133.054
hsa-miR-629	1506.69	495.328	430.926	199.448	414.139	234.327
hsa-miR-629*	1012.06	1340.28	131.685	77.2839	85.7222	37.9481
hsa-miR-630	1571.61	2116.84	1014.72	1625.37	80.5278	4.67477
hsa-miR-631	750.861	947.405	1096.2	1737.19	86.9167	5.85327
hsa-miR-632	374.556	170.884	483.185	560.623	1943.11	139.929
hsa-miR-634	121.806	10.4887	106.426	7.27171	127.139	3.81053
hsa-miR-636	90.5833	29.502	267.778	141.301	863.194	74.5998
hsa-miR-637	75.8611	2.71058	153.37	141.371	78.0278	1.92491
hsa-miR-638	65.25	0.66782	85.9074	24.4091	64.4722	0.27498
hsa-miR-641	552.722	374.688	447.444	159.535	901.055	199.797
hsa-miR-642	492.389	70.9464	107.204	3.48289	86.9444	1.33565
hsa-miR-643	292.028	92.2774	156.352	6.96029	146.833	5.34255
hsa-miR-645	102.194	8.68167	116.593	10.654	110.194	6.32472
hsa-miR-646	209.472	0.589232	732.945	769.307	1542.83	1824.34
hsa-miR-647	152.528	11.7458	142.667	23.267	164.472	3.65341
hsa-miR-648	74.6944	0.66782	1135.41	1850.15	80.0278	0.746394
hsa-miR-649	151.75	29.9734	104.926	39.5653	112.194	0.510743
hsa-miR-650	76.6111	0.392833	75.7222	6.06243	113	44.7834
hsa-miR-651	2012.67	1760.46	1562.5	388.701	939.028	750.044
hsa-miR-652	1053.22	386.159	820.334	604.819	321.639	175.873
hsa-miR-653	147.444	2.19988	128.667	12.6624	164.556	15.5563
hsa-miR-653:9.1	114.25	2.16064	92.6667	10.4639	175.444	86.8169
hsa-miR-654-3p	634.528	22.5096	132.13	51.4891	936.639	1151.52
hsa-miR-654-5p	316.917	290.032	113.889	14.852	116.778	1.33565
hsa-miR-655	1056.08	59.9075	64.7593	0.210332	66.9167	5.38187
hsa-miR-659	118.306	5.77473	125.037	30.6232	119.5	0.157119
hsa-miR-660	363.833	223.681	914.555	187.319	764.194	313.445
hsa-miR-661	245.833	49.1832	248.574	143.753	239	7.30682
hsa-miR-662	57.0556	0.549966	84.3518	26.9054	247.889	75.8175
hsa-miR-663	100.611	39.2837	440.944	401.192	287.806	264.262
hsa-miR-663b	964.944	572.285	1072.02	503.844	833.917	67.293
hsa-miR-664	4570.56	960.88	2939.28	178.766	3060	460.09
hsa-miR-664*	650.417	262.69	617	193.029	380.194	26.5951
hsa-miR-665	322.306	260.883	124.704	19.7609	115.556	9.74231
hsa-miR-668	125.833	9.11383	100.611	12.8903	128.028	15.9099
hsa-miR-671-3p	2430.61	409.336	1090.2	297.288	2290.56	508.921
hsa-miR-671:9.1	1320.89	469.833	806.833	145.184	692.917	90.5882
hsa-miR-675	95.6667	10.7637	561.593	481.949	128.389	73.932
hsa-miR-7	3842.97	807.791	4674.89	1633.08	2903.64	372.763
hsa-miR-7-1*	13577.4	16.4992	5888.06	425.076	10407.8	364.514
hsa-miR-708	84.2778	2.86774	4771.48	121.888	4811.53	342.593
hsa-miR-708*	130.639	2116.09	760.87	3911.74	1430.42	1242.23
hsa-miR-720	15597.9	4438.2	16961	555.574	17539.1	0
hsa-miR-744	3633.67	279.779	1918.74	576.677	1771.14	121.347
hsa-miR-744*	795.139	953.534	99.2222	4.43507	100.917	8.36741
hsa-miR-760	314.944	229.338	178.019	61.1289	141.694	25.1809
hsa-miR-766	657.417	589.924	513.926	189.9	167.083	105.32
hsa-miR-767-5p	610.806	166.524	321.87	6.32514	301.278	16.7348
hsa-miR-768-3p:11.0	1994.36	264.026	2765.33	1194.81	2013.67	502.988
hsa-miR-768-5p:11.0	4552.64	195.829	4250.67	1416.86	3786.03	2070.37
hsa-miR-769-3p	521.917	495.957	494.278	136.618	449.556	340.118
hsa-miR-769-5p	1675.39	863.534	1288.09	486.583	1371.58	40.187
hsa-miR-801:9.1	160.611	21.1346	135.833	22.3897	166.917	47.6511
hsa-miR-802	187.611	3.2213	119.889	46.5027	146.278	10.2924
hsa-miR-873	97.6111	35.1196	652.037	144.937	1455.11	847.507
hsa-miR-874	1178.44	232.953	1412.37	596.012	1294.94	86.3455
hsa-miR-875-5p	194.389	17.0491	184.019	51.1985	669.639	658.984
hsa-miR-876-3p	107.139	2.86774	294.611	142.445	141.389	34.5697
hsa-miR-876-5p	118.667	9.5067	366.167	76.1892	384.361	290.817
hsa-miR-877	1478.14	120.719	2134.67	609.428	3056.69	262.455
hsa-miR-877*	235.056	76.9175	1219.52	367.274	250.889	209.461
hsa-miR-886-3p	3340.75	694.025	167.63	5.26297	4097.75	345.185
hsa-miR-886-5p	1836	138.043	92.963	19.6128	2565.31	679.569
hsa-miR-888	107.722	2.82843	119.778	12.5137	105.056	2.51412
hsa-miR-888*	650.333	811.915	113.185	71.7384	65.9722	6.40325
hsa-miR-889	918.389	681.101	427.889	17.4168	501.667	41.5621
hsa-miR-890	305.222	13.5136	327.648	42.1405	335.25	15.1243
hsa-miR-891a	391.917	396.962	96.9074	36.0357	60.2778	0.62854
hsa-miR-9	893.139	1102.42	2201.24	260.651	67.4722	6.01041
hsa-miR-9*	338.972	6.01041	1856.5	536.058	650.889	144.878
hsa-miR-920	133.056	4.87119	119.815	9.4008	144.194	10.253
hsa-miR-921	151.917	5.93185	149.981	18.3022	143.611	14.6921
hsa-miR-922	181.889	0.628547	181.296	20.1915	202.333	10.6852
hsa-miR-923	818.417	115.298	1139.74	319.9	1219.36	702.039
hsa-miR-92a	8988.47	1983.63	8273.2	1067.27	8427.94	592.634
hsa-miR-92a-1*	488.111	245.13	792.704	419.248	207.417	138.946
hsa-miR-92b	3484.56	0	3041.3	288.115	134.111	27.1058
hsa-miR-92b*	440.083	419.746	172.556	52.7456	66.2222	1.96418
hsa-miR-93	9791	2380.2	10280.4	1810.63	11121.5	232.949
hsa-miR-93*	595.611	261.001	1034.46	214.938	1345.58	1205.66
hsa-miR-934	77.5833	0.274987	1598.35	1327.3	84.4167	2.55344
hsa-miR-935	3768.25	653.17	102.685	32.9879	74.5278	8.05315
hsa-miR-936	232.556	14.4564	145.093	96.6465	248.75	51.8938
hsa-miR-938	2139.36	280.996	1399.15	2106.61	2998.39	1335.02
hsa-miR-939	985.444	65.0535	1733.98	233.981	1292.69	24.0805
hsa-miR-940	3014.33	694.379	3864.96	2933.35	4526.47	107.441
hsa-miR-941	1726.86	302.367	645.056	127.724	237.222	47.4547
hsa-miR-942	181.778	14.9278	174.13	58.0002	134.5	70.8678
hsa-miR-943	194.639	96.5201	141	20.9312	457.028	456.987
hsa-miR-944	1175.94	1569.86	175.148	140.374	3227.75	794.514
hsa-miR-95	1455.25	452.038	3323.83	345.08	2583.42	858.231
hsa-miR-96	77.4444	1.09995	3139.41	1366.76	1970	51.4618
hsa-miR-96*	72.6667	2.43559	641.167	549.569	637.75	543.097
hsa-miR-98	3478.22	656.431	3669.48	346.25	3479.47	244.777
hsa-miR-99a	2939.89	290.228	524.204	298.607	2267.83	122.722
hsa-miR-99a*	247.722	198.54	108.537	2.97641	106.361	0.903541
hsa-miR-99b	3005.14	57.5507	1679.5	406.423	3484.56	0
hsa-miR-99b*	684.056	795.102	582.481	128.183	600	398.101
solexa-1460-671	62.1944	1.06066	132.611	57.2546	311.833	334.619
solexa-15-44487	592.833	247.487	648.296	252.43	395.056	141.893
solexa-2502-366	345.278	179.605	383	90.5524	337.805	18.7383
solexa-2526-361	161.056	58.2971	433.944	207.608	970.556	445.635
solexa-2580-353	59.8333	0.785673	330.13	167.786	209.333	51.4617
solexa-2683-338	2336.17	466.376	1933.98	584.723	1147.97	852.653
solexa-2952-306	4843.5	215.511	6489.41	492.945	5309.03	165.738
solexa-3022-299	607.111	630.268	204.889	53.0598	172.25	4.67482
solexa-3044-295	97.7778	52.0902	152.852	57.6608	60.5278	0.903527
solexa-3126-285	135.556	73.4605	71.0741	0.648679	71.3056	0.66782
solexa-3277-272	4431.86	564.075	8999.83	3007.86	3449.97	539.562
solexa-3695-237	121.417	75.0712	70.9074	10.0947	63.25	3.57482
solexa-3793-229	126.361	12.2172	118.759	21.2148	105.75	7.73886
solexa-3927-221	14869.2	2208.8	18337.1	691.123	16201.5	1005.78
solexa-4793-177	446	0	2205.35	613.174	802.611	215.196
solexa-499-2217	7865.17	876.027	10020.4	1486.34	6755.36	949.369
solexa-51-13984	479.889	32.0555	2567.5	1677.12	838.583	16.7742
solexa-5169-164	359.194	374.177	271.093	179.586	80.1944	4.20335
solexa-539-2056	209.667	16.0278	176.259	49.1873	436.833	340.904
solexa-555-1991	3274.17	1809.64	2810.35	607.238	3607.08	474.194
solexa-5620-151	268.306	55.8222	441.074	145.179	722.194	649.556
solexa-578-1915	500.528	36.5731	340.389	248.32	253.583	137.847
solexa-603-1846	62.5833	1.9249	558.907	431.185	64.1111	3.29983
solexa-6676-127	84.1944	3.88909	77.2037	2.43453	229.833	212.132
solexa-7111-119	107.083	26.6736	198.685	47.5927	79.3611	0.19642
solexa-7509-112	234.167	10.4495	257.278	36.7379	418.889	195.554
solexa-7534-111	269.611	23.7274	388.13	74.4701	299.083	198.501
solexa-7764-108	195.5	113.923	178.759	53.4109	269.611	170.57
solexa-8000-104	437.5	455.77	166.407	55.9405	265.722	205.532
solexa-8048-104	815.861	382.977	2233.82	1001.59	415.472	169.431
solexa-8211-102	6292.56	181.334	6729.31	343.31	6400.64	777.857
solexa-826-1288	4097.75	713.745	2867.37	723.126	2386.06	817.965
solexa-8926-93	517.639	362.078	275.352	30.0492	221.028	8.13173
solexa-9029-92	2118.17	65.6824	2682.5	355.45	2319	71.1816
solexa-9081-91	826.167	635.689	1333.69	999.503	824.139	256.483
solexa-9124-90	1036.83	744.819	1150.07	505.711	729.861	401.44
solexa-9578-86	206.917	8.91739	213.5	26.1185	211.861	7.66037
solexa-9655-85	252.889	12.3351	352.074	80.0201	295	12.1779
