# Supplementary material for: A genome‐scale screen reveals context‐dependent ovarian cancer sensitivity to miRNA overexpression
Source: Mol Syst Biol. 2015 Dec 11;11(12):842. doi: 10.15252/msb.20156308 (PMC4704493; doi:10.15252/msb.20156308)
Supplement: Supplementary file 7 — Dataset EV3 [file MSB-11-842-s011.xlsx]

## Sheet: Index
Dataset EV3: SNV data obtained from whole exome sequencing
Mapping	Chromosome to which a non-synonymous (NS) SNV maps
Reference Position	Nucleotide position of an SNV
Allele Variations	Allele variations identified
Frequencies	Frequency of each allele identified
Overlapping Annotations	Gene annotations overlapping the SNV
Amino Acid Change	Predicted amino acid change of a protein due to the SNV

## Sheet: PEO1 SNV
All NS SNPs in PE01 were filtered through 16 normal exomes
Mapping	Reference Position	Allele Variations	Frequencies	Overlapping Annotations	Amino Acid Change
NC_001807 contig	10192	C/T	60.0/40.0	Conserved in Primates: Conserved in Primates, Conserved in Primates: Conserved in Primates, Conserved in Primates: Conserved in Primates, Conserved in Primates: Conserved in Primates, Conserved in Primates: Conserved in Primates, Conserved in Primates: Conserved in Primates, Conserved in Primates: Conserved in Primates, Conserved in Primates: Conserved in Primates, Conserved in Primates: Conserve…	Ser45Pro
NC_000017 contig	8658901	A	100	Exon: Exon 1, Gene: SPDYE4, Gene: LOC100289213, CDS: SPDYE4, mRNA: SPDYE4, Conserved in Primates: Conserved in Primates, Conserved in Primates: Conserved in Primates, Conserved in Primates: Conserved in Primates, Conserved in Primates: Conserved in Primates, Conserved in Primates: Conserved in Primates, Conserved in Primates: Conserved in Primates, Conserved in Primates: Conserved in Primates, Co…	Ala141Val
NC_000011 contig	1643049	A/C	70.0/30.0	Exon: Exon 3, Gene: LOC100131343, Gene: KRTAP5-4, CDS: KRTAP5-4, mRNA: KRTAP5-4, Conserved in Primates: Conserved in Primates, Conserved in Primates: Conserved in Primates, Conserved in Primates: Conserved in Primates, Conserved in Primates: Conserved in Primates, Conserved in Primates: Conserved in Primates, Conserved in Primates: Conserved in Primates, Conserved in Primates: Conserved in Primat…	Val92Gly
NC_000004 contig	57215969	C/T	58.9/41.1	Gene: AASDH, CDS: AASDH, mRNA: AASDH, Conserved in Primates: Conserved in Primates, Conserved in Primates: Conserved in Primates, SNP: SNP, GB_mRNA: GB_mRNA, GB_mRNA: GB_mRNA, GB_mRNA: GB_mRNA, GB_mRNA: GB_mRNA, GB_mRNA: GB_mRNA, GB_mRNA: GB_mRNA, GB_mRNA: GB_mRNA, GB_mRNA: GB_mRNA, GB_mRNA: GB_mRNA, GB_mRNA: GB_mRNA	Asp650Asn
NC_000002 contig	215813331	C/T	56.4/43.6	Gene: ABCA12, CDS: ABCA12, CDS: ABCA12, mRNA: ABCA12, mRNA: ABCA12, Conserved in Primates: Conserved in Primates, SNP: SNP, GB_mRNA: GB_mRNA, GB_mRNA: GB_mRNA, GB_mRNA: GB_mRNA, GB_mRNA: GB_mRNA, GB_mRNA: GB_mRNA, GB_mRNA: GB_mRNA, GB_mRNA: GB_mRNA	Asp2047Asn; Asp2365Asn
NC_000007 contig	87072692	C/A	55.6/44.4	Gene: ABCB4, CDS: ABCB4, CDS: ABCB4, CDS: ABCB4, mRNA: ABCB4, mRNA: ABCB4, mRNA: ABCB4, Conserved in Primates: Conserved in Primates, Conserved in Primates: Conserved in Primates, Conserved in Primates: Conserved in Primates, Conserved in Primates: Conserved in Primates, GB_mRNA: GB_mRNA, GB_mRNA: GB_mRNA	Cys433Trp,Trp,Trp
NC_000007 contig	87056176	C/T	66.7/33.3	Gene: ABCB4, CDS: ABCB4, CDS: ABCB4, CDS: ABCB4, mRNA: ABCB4, mRNA: ABCB4, mRNA: ABCB4, Conserved in Primates: Conserved in Primates, Conserved in Primates: Conserved in Primates, SNP: SNP, GB_mRNA: GB_mRNA, GB_mRNA: GB_mRNA	Arg652Gly,Gly,Gly
NC_000023 contig	74273237	A	92.1	Gene: ABCB7, CDS: ABCB7, mRNA: ABCB7, Conserved in Primates: Conserved in Primates, GB_mRNA: GB_mRNA, GB_mRNA: GB_mRNA, GB_mRNA: GB_mRNA, GB_mRNA: GB_mRNA, GB_mRNA: GB_mRNA, GB_mRNA: GB_mRNA, GB_mRNA: GB_mRNA, GB_mRNA: GB_mRNA, GB_mRNA: GB_mRNA, GB_mRNA: GB_mRNA, GB_mRNA: GB_mRNA, GB_mRNA: GB_mRNA	Ser744Cys
NC_000016 contig	48242379	G/A	68.4/31.6	Gene: ABCC11, CDS: ABCC11, CDS: ABCC11, CDS: ABCC11, mRNA: ABCC11, mRNA: ABCC11, mRNA: ABCC11, Conserved in Primates: Conserved in Primates, SNP: SNP, GB_mRNA: GB_mRNA, GB_mRNA: GB_mRNA, GB_mRNA: GB_mRNA, GB_mRNA: GB_mRNA, GB_mRNA: GB_mRNA, GB_mRNA: GB_mRNA, GB_mRNA: GB_mRNA, GB_mRNA: GB_mRNA	Thr546Met,Met,Met
NC_000016 contig	16302586	T/C	68.1/31.9	Gene: ABCC6, CDS: ABCC6, mRNA: ABCC6, Conserved in Primates: Conserved in Primates, Conserved in Primates: Conserved in Primates, Conserved in Primates: Conserved in Primates, Conserved in Primates: Conserved in Primates, Conserved in Primates: Conserved in Primates, Conserved in Primates: Conserved in Primates, Conserved in Primates: Conserved in Primates, Conserved in Primates: Conserved in Pri…	Arg265Gly
NC_000015 contig	89736530	C/T	60.6/39.4	Gene: ABHD2, CDS: ABHD2, CDS: ABHD2, mRNA: ABHD2, mRNA: ABHD2, Conserved in Primates: Conserved in Primates, GB_mRNA: GB_mRNA, GB_mRNA: GB_mRNA, GB_mRNA: GB_mRNA, GB_mRNA: GB_mRNA, GB_mRNA: GB_mRNA, GB_mRNA: GB_mRNA, GB_mRNA: GB_mRNA, GB_mRNA: GB_mRNA, GB_mRNA: GB_mRNA, GB_mRNA: GB_mRNA, GB_mRNA: GB_mRNA	Thr354Ile,Ile
NC_000003 contig	38167743	T	100	Gene: ACAA1, Misc. RNA: ACAA1, CDS: ACAA1, mRNA: ACAA1, Conserved in Primates: Conserved in Primates, GB_mRNA: GB_mRNA, GB_mRNA: GB_mRNA, GB_mRNA: GB_mRNA, GB_mRNA: GB_mRNA, GB_mRNA: GB_mRNA, GB_mRNA: GB_mRNA, GB_mRNA: GB_mRNA, GB_mRNA: GB_mRNA, GB_mRNA: GB_mRNA, GB_mRNA: GB_mRNA, GB_mRNA: GB_mRNA, GB_mRNA: GB_mRNA, GB_mRNA: GB_mRNA, GB_mRNA: GB_mRNA, GB_mRNA: GB_mRNA, GB_mRNA: GB_mRNA, GB_mRNA: …	Val303Ile
NC_000010 contig	15120716	T/G	58.3/41.7	Gene: ACBD7, CDS: ACBD7, mRNA: ACBD7, Conserved in Primates: Conserved in Primates, Conserved in Primates: Conserved in Primates, Conserved in Primates: Conserved in Primates, Conserved in Primates: Conserved in Primates, GB_mRNA: GB_mRNA, GB_mRNA: GB_mRNA	Lys56Thr
NC_000002 contig	220399989	G/A	54.5/45.5	Gene: ACCN4, CDS: ACCN4, CDS: ACCN4, mRNA: ACCN4, mRNA: ACCN4, Conserved in Primates: Conserved in Primates, GB_mRNA: GB_mRNA, GB_mRNA: GB_mRNA, GB_mRNA: GB_mRNA, GB_mRNA: GB_mRNA	Asn499Ser; Asn518Ser
NC_000023 contig	15582298	C	100	Gene: ACE2, CDS: ACE2, mRNA: ACE2, Conserved in Primates: Conserved in Primates, SNP: SNP, GB_mRNA: GB_mRNA, GB_mRNA: GB_mRNA, GB_mRNA: GB_mRNA, GB_mRNA: GB_mRNA, GB_mRNA: GB_mRNA, GB_mRNA: GB_mRNA, GB_mRNA: GB_mRNA, GB_mRNA: GB_mRNA, GB_mRNA: GB_mRNA, GB_mRNA: GB_mRNA, GB_mRNA: GB_mRNA, GB_mRNA: GB_mRNA, GB_mRNA: GB_mRNA, GB_mRNA: GB_mRNA, GB_mRNA: GB_mRNA, GB_mRNA: GB_mRNA, GB_mRNA: GB_mRNA	Asn720Asp
NC_000014 contig	74060487	G/C	58.9/41.1	Gene: ACOT4, Gene: LOC100287645, CDS: ACOT4, mRNA: ACOT4, mRNA: LOC100287645, Conserved in Primates: Conserved in Primates, Conserved in Primates: Conserved in Primates, SNP: SNP, GB_mRNA: GB_mRNA, GB_mRNA: GB_mRNA, GB_mRNA: GB_mRNA, GB_mRNA: GB_mRNA, GB_mRNA: GB_mRNA, GB_mRNA: GB_mRNA, GB_mRNA: GB_mRNA	Gly180Ala
NC_000002 contig	98275354	A/G	55.6/44.4	Gene: ACTR1B, CDS: ACTR1B, mRNA: ACTR1B, Conserved in Primates: Conserved in Primates, Conserved in Primates: Conserved in Primates, SNP: SNP, GB_mRNA: GB_mRNA, GB_mRNA: GB_mRNA, GB_mRNA: GB_mRNA, GB_mRNA: GB_mRNA, GB_mRNA: GB_mRNA, GB_mRNA: GB_mRNA, GB_mRNA: GB_mRNA, GB_mRNA: GB_mRNA, GB_mRNA: GB_mRNA, GB_mRNA: GB_mRNA	Ala143Val
NC_000002 contig	148676144	A/C	54.5/45.5	Gene: ACVR2A, CDS: ACVR2A, mRNA: ACVR2A, Conserved in Primates: Conserved in Primates, GB_mRNA: GB_mRNA, GB_mRNA: GB_mRNA, GB_mRNA: GB_mRNA, GB_mRNA: GB_mRNA, GB_mRNA: GB_mRNA, GB_mRNA: GB_mRNA, GB_mRNA: GB_mRNA, GB_mRNA: GB_mRNA, GB_mRNA: GB_mRNA, GB_mRNA: GB_mRNA, GB_mRNA: GB_mRNA, GB_mRNA: GB_mRNA, GB_mRNA: GB_mRNA, GB_mRNA: GB_mRNA	Lys315Asn
NC_000001 contig	155032806	A/C	63.4/36.6	Gene: ADAM15, CDS: ADAM15, CDS: ADAM15, CDS: ADAM15, CDS: ADAM15, CDS: ADAM15, CDS: ADAM15, mRNA: ADAM15, mRNA: ADAM15, mRNA: ADAM15, mRNA: ADAM15, mRNA: ADAM15, mRNA: ADAM15, Conserved in Primates: Conserved in Primates, Conserved in Primates: Conserved in Primates, GB_mRNA: GB_mRNA, GB_mRNA: GB_mRNA, GB_mRNA: GB_mRNA, GB_mRNA: GB_mRNA, GB_mRNA: GB_mRNA, GB_mRNA: GB_mRNA, GB_mRNA: GB_mRNA, GB_mR…	Thr732Pro,Pro,Pro,Pro,Pro,Pro
NC_000008 contig	39468155	C/A	60.0/40.0	Gene: ADAM18, CDS: ADAM18, mRNA: ADAM18, Conserved in Primates: Conserved in Primates, GB_mRNA: GB_mRNA, GB_mRNA: GB_mRNA, GB_mRNA: GB_mRNA, GB_mRNA: GB_mRNA, GB_mRNA: GB_mRNA, GB_mRNA: GB_mRNA, GB_mRNA: GB_mRNA, GB_mRNA: GB_mRNA, GB_mRNA: GB_mRNA	Ser151Tyr
NC_000020 contig	3652888	G/T	60.0/40.0	Gene: ADAM33, CDS: ADAM33, CDS: ADAM33, mRNA: ADAM33, mRNA: ADAM33, Conserved in Primates: Conserved in Primates, Conserved in Primates: Conserved in Primates, GB_mRNA: GB_mRNA, GB_mRNA: GB_mRNA, GB_mRNA: GB_mRNA, GB_mRNA: GB_mRNA, GB_mRNA: GB_mRNA, GB_mRNA: GB_mRNA, GB_mRNA: GB_mRNA, GB_mRNA: GB_mRNA, GB_mRNA: GB_mRNA, GB_mRNA: GB_mRNA, GB_mRNA: GB_mRNA	Pro497Gln,Gln
NC_000009 contig	136319589	A	100	Gene: ADAMTS13, Misc. RNA: ADAMTS13, CDS: ADAMTS13, CDS: ADAMTS13, CDS: ADAMTS13, mRNA: ADAMTS13, mRNA: ADAMTS13, mRNA: ADAMTS13, Conserved in Primates: Conserved in Primates, SNP: SNP, GB_mRNA: GB_mRNA, GB_mRNA: GB_mRNA, GB_mRNA: GB_mRNA, GB_mRNA: GB_mRNA, GB_mRNA: GB_mRNA, GB_mRNA: GB_mRNA, GB_mRNA: GB_mRNA, GB_mRNA: GB_mRNA, GB_mRNA: GB_mRNA, GB_mRNA: GB_mRNA, GB_mRNA: GB_mRNA, GB_mRNA: GB_mRN…	Ala1002Thr; Ala1033Thr,Thr
NC_000008 contig	132051970	A/C	70.0/30.0	Gene: ADCY8, CDS: ADCY8, mRNA: ADCY8, Conserved in Primates: Conserved in Primates, GB_mRNA: GB_mRNA, GB_mRNA: GB_mRNA, GB_mRNA: GB_mRNA, GB_mRNA: GB_mRNA	Ala204Ser
NC_000018 contig	77895360	A/C	54.3/45.7	Gene: ADNP2, CDS: ADNP2, mRNA: ADNP2, Conserved in Primates: Conserved in Primates, GB_mRNA: GB_mRNA, GB_mRNA: GB_mRNA, GB_mRNA: GB_mRNA, GB_mRNA: GB_mRNA, GB_mRNA: GB_mRNA, GB_mRNA: GB_mRNA	Lys688Asn
NC_000017 contig	15878112	C/A	62.5/37.5	Gene: ADORA2B, Gene: LOC100131909, CDS: LOC100131909, CDS: ADORA2B, mRNA: ADORA2B, mRNA: LOC100131909, Conserved in Primates: Conserved in Primates, Conserved in Primates: Conserved in Primates, Conserved in Primates: Conserved in Primates, Conserved in Primates: Conserved in Primates, Conserved in Primates: Conserved in Primates, Conserved in Primates: Conserved in Primates, Conserved in Primate…	Val80Gly; Asn152Thr
NC_000002 contig	236839494	G/C	60.5/39.5	Gene: AGAP1, CDS: AGAP1, mRNA: AGAP1, Conserved in Primates: Conserved in Primates, Conserved in Primates: Conserved in Primates, GB_mRNA: GB_mRNA, GB_mRNA: GB_mRNA, GB_mRNA: GB_mRNA	Gln470His
NC_000002 contig	236839495	C/T	61.6/38.4	Gene: AGAP1, CDS: AGAP1, mRNA: AGAP1, Conserved in Primates: Conserved in Primates, Conserved in Primates: Conserved in Primates, GB_mRNA: GB_mRNA, GB_mRNA: GB_mRNA, GB_mRNA: GB_mRNA	Arg471Cys
NC_000010 contig	46321880	C/T	57.1/42.9	Gene: AGAP4, CDS: AGAP4, mRNA: AGAP4, Conserved in Primates: Conserved in Primates, Conserved in Primates: Conserved in Primates, Conserved in Primates: Conserved in Primates, Conserved in Primates: Conserved in Primates, Conserved in Primates: Conserved in Primates, Conserved in Primates: Conserved in Primates, Conserved in Primates: Conserved in Primates, Conserved in Primates: Conserved in Pri…	Arg492His
NC_000010 contig	51769043	C/A	62.1/37.9	Gene: AGAP6, Gene: LOC100287995, CDS: AGAP6, mRNA: AGAP6, mRNA: LOC100287995, Conserved in Primates: Conserved in Primates, Conserved in Primates: Conserved in Primates, Conserved in Primates: Conserved in Primates, Conserved in Primates: Conserved in Primates, Conserved in Primates: Conserved in Primates, Conserved in Primates: Conserved in Primates, Conserved in Primates: Conserved in Primates,…	Ser386Arg
NC_000011 contig	62297760	C/T	58.7/41.3	Gene: AHNAK, CDS: AHNAK, mRNA: AHNAK, Conserved in Primates: Conserved in Primates, Conserved in Primates: Conserved in Primates, Conserved in Primates: Conserved in Primates, Conserved in Primates: Conserved in Primates, Conserved in Primates: Conserved in Primates, Conserved in Primates: Conserved in Primates, Conserved in Primates: Conserved in Primates, Conserved in Primates: Conserved in Pri…	Asp1377Asn
NC_000009 contig	133995629	G	100	Gene: AIF1L, CDS: AIF1L, mRNA: AIF1L, Conserved in Primates: Conserved in Primates, GB_mRNA: GB_mRNA, GB_mRNA: GB_mRNA, GB_mRNA: GB_mRNA, GB_mRNA: GB_mRNA, GB_mRNA: GB_mRNA, GB_mRNA: GB_mRNA, GB_mRNA: GB_mRNA, GB_mRNA: GB_mRNA, GB_mRNA: GB_mRNA, GB_mRNA: GB_mRNA, GB_mRNA: GB_mRNA, GB_mRNA: GB_mRNA, GB_mRNA: GB_mRNA, GB_mRNA: GB_mRNA, GB_mRNA: GB_mRNA, GB_mRNA: GB_mRNA, GB_mRNA: GB_mRNA, GB_mRNA: …	Met125Val
NC_000006 contig	106992663	C	100	Gene: AIM1, CDS: AIM1, mRNA: AIM1, Conserved in Primates: Conserved in Primates, GB_mRNA: GB_mRNA, GB_mRNA: GB_mRNA, GB_mRNA: GB_mRNA, GB_mRNA: GB_mRNA, GB_mRNA: GB_mRNA	Asp1315His
NC_000017 contig	55183195	T	100	Gene: AKAP1, CDS: AKAP1, mRNA: AKAP1, Conserved in Primates: Conserved in Primates, SNP: SNP, GB_mRNA: GB_mRNA, GB_mRNA: GB_mRNA, GB_mRNA: GB_mRNA, GB_mRNA: GB_mRNA, GB_mRNA: GB_mRNA, GB_mRNA: GB_mRNA, GB_mRNA: GB_mRNA, GB_mRNA: GB_mRNA	Arg124Cys
NC_000001 contig	46032311	A/G	58.3/41.7	Gene: AKR1A1, CDS: AKR1A1, CDS: AKR1A1, mRNA: AKR1A1, mRNA: AKR1A1, Conserved in Primates: Conserved in Primates, SNP: SNP, GB_mRNA: GB_mRNA, GB_mRNA: GB_mRNA, GB_mRNA: GB_mRNA, GB_mRNA: GB_mRNA, GB_mRNA: GB_mRNA, GB_mRNA: GB_mRNA, GB_mRNA: GB_mRNA, GB_mRNA: GB_mRNA, GB_mRNA: GB_mRNA, GB_mRNA: GB_mRNA, GB_mRNA: GB_mRNA, GB_mRNA: GB_mRNA, GB_mRNA: GB_mRNA, GB_mRNA: GB_mRNA, GB_mRNA: GB_mRNA, GB_mR…	Asn52Ser,Ser
NC_000001 contig	19635011	T	100	Gene: AKR7A2, CDS: AKR7A2, mRNA: AKR7A2, Conserved in Primates: Conserved in Primates, Conserved in Primates: Conserved in Primates, Conserved in Primates: Conserved in Primates, Conserved in Primates: Conserved in Primates, Conserved in Primates: Conserved in Primates, SNP: SNP, GB_mRNA: GB_mRNA, GB_mRNA: GB_mRNA, GB_mRNA: GB_mRNA, GB_mRNA: GB_mRNA, GB_mRNA: GB_mRNA, GB_mRNA: GB_mRNA, GB_mRNA: G…	Ala142Thr
NC_000001 contig	19595194	G	100	Gene: AKR7L, CDS: AKR7L, CDS: AKR7L, mRNA: AKR7L, mRNA: AKR7L, Conserved in Primates: Conserved in Primates, Conserved in Primates: Conserved in Primates, Conserved in Primates: Conserved in Primates, Conserved in Primates: Conserved in Primates, Conserved in Primates: Conserved in Primates, Conserved in Primates: Conserved in Primates, GB_mRNA: GB_mRNA, GB_mRNA: GB_mRNA	Leu170Pro; Phe236Leu
NC_000011 contig	77815059	A/G	53.3/46.7	Gene: ALG8, CDS: ALG8, CDS: ALG8, mRNA: ALG8, mRNA: ALG8, Conserved in Primates: Conserved in Primates, Conserved in Primates: Conserved in Primates, SNP: SNP, GB_mRNA: GB_mRNA, GB_mRNA: GB_mRNA, GB_mRNA: GB_mRNA, GB_mRNA: GB_mRNA, GB_mRNA: GB_mRNA, GB_mRNA: GB_mRNA, GB_mRNA: GB_mRNA, GB_mRNA: GB_mRNA, GB_mRNA: GB_mRNA, GB_mRNA: GB_mRNA, GB_mRNA: GB_mRNA, GB_mRNA: GB_mRNA, GB_mRNA: GB_mRNA, GB_mR…	Ile439Thr,Thr
NC_000002 contig	202626437	T/C	60.9/39.1	Gene: ALS2, CDS: ALS2, CDS: ALS2, mRNA: ALS2, mRNA: ALS2, Conserved in Primates: Conserved in Primates, SNP: SNP, GB_mRNA: GB_mRNA, GB_mRNA: GB_mRNA, GB_mRNA: GB_mRNA, GB_mRNA: GB_mRNA, GB_mRNA: GB_mRNA, GB_mRNA: GB_mRNA, GB_mRNA: GB_mRNA, GB_mRNA: GB_mRNA, GB_mRNA: GB_mRNA, GB_mRNA: GB_mRNA	Ile94Val,Val
NC_000002 contig	203834676	C/T	50.0/50.0	Gene: ALS2CR8, CDS: ALS2CR8, CDS: ALS2CR8, mRNA: ALS2CR8, mRNA: ALS2CR8, Conserved in Primates: Conserved in Primates, GB_mRNA: GB_mRNA, GB_mRNA: GB_mRNA, GB_mRNA: GB_mRNA, GB_mRNA: GB_mRNA, GB_mRNA: GB_mRNA, GB_mRNA: GB_mRNA, GB_mRNA: GB_mRNA, GB_mRNA: GB_mRNA, GB_mRNA: GB_mRNA, GB_mRNA: GB_mRNA, GB_mRNA: GB_mRNA, GB_mRNA: GB_mRNA, GB_mRNA: GB_mRNA, GB_mRNA: GB_mRNA, GB_mRNA: GB_mRNA, GB_mRNA: G…	Tyr330His,His
NC_000018 contig	11609994	T	100	Gene: AMAC1L1, CDS: AMAC1L1, mRNA: AMAC1L1, Conserved in Primates: Conserved in Primates, Conserved in Primates: Conserved in Primates, Conserved in Primates: Conserved in Primates, Conserved in Primates: Conserved in Primates, Conserved in Primates: Conserved in Primates, SNP: SNP	Arg134Cys
NC_000018 contig	11610001	G	100	Gene: AMAC1L1, CDS: AMAC1L1, mRNA: AMAC1L1, Conserved in Primates: Conserved in Primates, Conserved in Primates: Conserved in Primates, Conserved in Primates: Conserved in Primates, Conserved in Primates: Conserved in Primates, Conserved in Primates: Conserved in Primates, SNP: SNP	His136Arg
NC_000018 contig	11610024	G	100	Gene: AMAC1L1, CDS: AMAC1L1, mRNA: AMAC1L1, Conserved in Primates: Conserved in Primates, Conserved in Primates: Conserved in Primates, Conserved in Primates: Conserved in Primates, Conserved in Primates: Conserved in Primates, Conserved in Primates: Conserved in Primates, SNP: SNP	Ile144Val
NC_000018 contig	11610042	A	100	Gene: AMAC1L1, CDS: AMAC1L1, mRNA: AMAC1L1, Conserved in Primates: Conserved in Primates, Conserved in Primates: Conserved in Primates, Conserved in Primates: Conserved in Primates, Conserved in Primates: Conserved in Primates, Conserved in Primates: Conserved in Primates, SNP: SNP	Glu150Lys
NC_000008 contig	11188922	T/C	65.5/34.5	Gene: AMAC1L2, CDS: AMAC1L2, mRNA: AMAC1L2, Conserved in Primates: Conserved in Primates, Conserved in Primates: Conserved in Primates, Conserved in Primates: Conserved in Primates, Conserved in Primates: Conserved in Primates, Conserved in Primates: Conserved in Primates, Conserved in Primates: Conserved in Primates, Conserved in Primates: Conserved in Primates, GB_mRNA: GB_mRNA, GB_mRNA: GB_mRNA	Trp103Arg
NC_000008 contig	11189184	T/C	50.6/49.4	Gene: AMAC1L2, CDS: AMAC1L2, mRNA: AMAC1L2, Conserved in Primates: Conserved in Primates, Conserved in Primates: Conserved in Primates, Conserved in Primates: Conserved in Primates, Conserved in Primates: Conserved in Primates, Conserved in Primates: Conserved in Primates, Conserved in Primates: Conserved in Primates, Conserved in Primates: Conserved in Primates, Conserved in Primates: Conserved …	Thr190Ile
NC_000018 contig	9256504	T/G	60.9/39.1	Gene: ANKRD12, CDS: ANKRD12, CDS: ANKRD12, mRNA: ANKRD12, mRNA: ANKRD12, Conserved in Primates: Conserved in Primates, GB_mRNA: GB_mRNA, GB_mRNA: GB_mRNA, GB_mRNA: GB_mRNA, GB_mRNA: GB_mRNA, GB_mRNA: GB_mRNA, GB_mRNA: GB_mRNA, GB_mRNA: GB_mRNA, GB_mRNA: GB_mRNA	Phe1057Cys; Phe1080Cys
NC_000009 contig	33566370	A/G	70.0/30.0	Gene: ANKRD18B, CDS: ANKRD18B, mRNA: ANKRD18B, Conserved in Primates: Conserved in Primates, Conserved in Primates: Conserved in Primates, Conserved in Primates: Conserved in Primates, Conserved in Primates: Conserved in Primates, Conserved in Primates: Conserved in Primates, Conserved in Primates: Conserved in Primates, Conserved in Primates: Conserved in Primates, Conserved in Primates: Conserv…	Lys938Glu
NC_000009 contig	67968111	A/C	66.7/33.3	Gene: ANKRD20A1, CDS: ANKRD20A1, mRNA: ANKRD20A1, Conserved in Primates: Conserved in Primates, Conserved in Primates: Conserved in Primates, Conserved in Primates: Conserved in Primates, Conserved in Primates: Conserved in Primates, Conserved in Primates: Conserved in Primates, Conserved in Primates: Conserved in Primates, Conserved in Primates: Conserved in Primates, Conserved in Primates: Cons…	Glu557Ala
NC_000009 contig	67968720	T/C	60.0/40.0	Gene: ANKRD20A1, CDS: ANKRD20A1, mRNA: ANKRD20A1, Conserved in Primates: Conserved in Primates, Conserved in Primates: Conserved in Primates, Conserved in Primates: Conserved in Primates, Conserved in Primates: Conserved in Primates, Conserved in Primates: Conserved in Primates, Conserved in Primates: Conserved in Primates, Conserved in Primates: Conserved in Primates, Conserved in Primates: Cons…	Ile760Thr
NC_000010 contig	37454022	A/T	55.6/44.4	Gene: ANKRD30A, CDS: ANKRD30A, mRNA: ANKRD30A, Conserved in Primates: Conserved in Primates, Conserved in Primates: Conserved in Primates, Conserved in Primates: Conserved in Primates, Conserved in Primates: Conserved in Primates, Conserved in Primates: Conserved in Primates, Conserved in Primates: Conserved in Primates, Conserved in Primates: Conserved in Primates, Conserved in Primates: Conserv…	Asp612Val
NC_000004 contig	186320906	G	100	Gene: ANKRD37, CDS: ANKRD37, mRNA: ANKRD37, Conserved in Primates: Conserved in Primates, SNP: SNP, GB_mRNA: GB_mRNA, GB_mRNA: GB_mRNA, GB_mRNA: GB_mRNA, GB_mRNA: GB_mRNA, GB_mRNA: GB_mRNA	Thr152Ser
NC_000012 contig	45782052	G/A	56.4/43.6	Gene: ANO6, CDS: ANO6, CDS: ANO6, CDS: ANO6, CDS: ANO6, mRNA: ANO6, mRNA: ANO6, mRNA: ANO6, mRNA: ANO6, Conserved in Primates: Conserved in Primates, Conserved in Primates: Conserved in Primates, GB_mRNA: GB_mRNA, GB_mRNA: GB_mRNA, GB_mRNA: GB_mRNA, GB_mRNA: GB_mRNA, GB_mRNA: GB_mRNA, GB_mRNA: GB_mRNA, GB_mRNA: GB_mRNA	Arg407Gln; Arg425Gln,Gln,Gln
NC_000001 contig	150955582	G/A	61.9/38.1	Gene: ANXA9, CDS: ANXA9, mRNA: ANXA9, Conserved in Primates: Conserved in Primates, SNP: SNP, GB_mRNA: GB_mRNA, GB_mRNA: GB_mRNA, GB_mRNA: GB_mRNA, GB_mRNA: GB_mRNA, GB_mRNA: GB_mRNA, GB_mRNA: GB_mRNA	Met1Val
NC_000002 contig	68765048	G/T	58.8/41.2	Gene: APLF, CDS: APLF, mRNA: APLF, Conserved in Primates: Conserved in Primates, GB_mRNA: GB_mRNA, GB_mRNA: GB_mRNA, GB_mRNA: GB_mRNA, GB_mRNA: GB_mRNA, GB_mRNA: GB_mRNA, GB_mRNA: GB_mRNA	Glu283Asp
NC_000002 contig	68729992	A/G	51.2/48.8	Gene: APLF, CDS: APLF, mRNA: APLF, Conserved in Primates: Conserved in Primates, SNP: SNP, GB_mRNA: GB_mRNA, GB_mRNA: GB_mRNA, GB_mRNA: GB_mRNA, GB_mRNA: GB_mRNA	Ile100Val
NC_000002 contig	68794483	C/A	65.2/34.8	Gene: APLF, CDS: APLF, mRNA: APLF, Conserved in Primates: Conserved in Primates, SNP: SNP, GB_mRNA: GB_mRNA, GB_mRNA: GB_mRNA, GB_mRNA: GB_mRNA, GB_mRNA: GB_mRNA, GB_mRNA: GB_mRNA	Gln433Lys
NC_000011 contig	116691675	T/A	57.6/42.4	Gene: APOA4, CDS: APOA4, mRNA: APOA4, Conserved in Primates: Conserved in Primates, SNP: SNP, GB_mRNA: GB_mRNA, GB_mRNA: GB_mRNA, GB_mRNA: GB_mRNA, GB_mRNA: GB_mRNA, GB_mRNA: GB_mRNA, GB_mRNA: GB_mRNA, GB_mRNA: GB_mRNA, GB_mRNA: GB_mRNA, GB_mRNA: GB_mRNA, GB_mRNA: GB_mRNA, GB_mRNA: GB_mRNA, GB_mRNA: GB_mRNA, GB_mRNA: GB_mRNA	Thr367Ser
NC_000002 contig	21238102	G/C	59.7/40.3	Gene: APOB, CDS: APOB, mRNA: APOB, Conserved in Primates: Conserved in Primates, GB_mRNA: GB_mRNA, GB_mRNA: GB_mRNA, GB_mRNA: GB_mRNA, GB_mRNA: GB_mRNA, GB_mRNA: GB_mRNA, GB_mRNA: GB_mRNA, GB_mRNA: GB_mRNA	Thr1180Arg
NC_000002 contig	21233999	T/C	56.7/43.3	Gene: APOB, CDS: APOB, mRNA: APOB, Conserved in Primates: Conserved in Primates, SNP: SNP, GB_mRNA: GB_mRNA, GB_mRNA: GB_mRNA, GB_mRNA: GB_mRNA, GB_mRNA: GB_mRNA, GB_mRNA: GB_mRNA, GB_mRNA: GB_mRNA, GB_mRNA: GB_mRNA, GB_mRNA: GB_mRNA	Asn1914Ser
NC_000022 contig	39380195	T	100	Gene: APOBEC3B, CDS: APOBEC3B, mRNA: APOBEC3B, Conserved in Primates: Conserved in Primates, Conserved in Primates: Conserved in Primates, Conserved in Primates: Conserved in Primates, SNP: SNP, GB_mRNA: GB_mRNA, GB_mRNA: GB_mRNA, GB_mRNA: GB_mRNA, GB_mRNA: GB_mRNA, GB_mRNA: GB_mRNA, GB_mRNA: GB_mRNA, GB_mRNA: GB_mRNA, GB_mRNA: GB_mRNA, GB_mRNA: GB_mRNA, GB_mRNA: GB_mRNA	Arg45Cys
NC_000022 contig	36661939	A	100	Gene: APOL1, CDS: APOL1, CDS: APOL1, CDS: APOL1, CDS: APOL1, mRNA: APOL1, mRNA: APOL1, mRNA: APOL1, mRNA: APOL1, Conserved in Primates: Conserved in Primates, Conserved in Primates: Conserved in Primates, GB_mRNA: GB_mRNA, GB_mRNA: GB_mRNA, GB_mRNA: GB_mRNA, GB_mRNA: GB_mRNA, GB_mRNA: GB_mRNA, GB_mRNA: GB_mRNA, GB_mRNA: GB_mRNA, GB_mRNA: GB_mRNA, GB_mRNA: GB_mRNA, GB_mRNA: GB_mRNA, GB_mRNA: GB_mR…	Val335Met; Val353Met,Met; Val369Met
NC_000022 contig	36623920	A	99	Gene: APOL2, CDS: APOL2, CDS: APOL2, mRNA: APOL2, mRNA: APOL2, Conserved in Primates: Conserved in Primates, SNP: SNP, GB_mRNA: GB_mRNA, GB_mRNA: GB_mRNA, GB_mRNA: GB_mRNA, GB_mRNA: GB_mRNA, GB_mRNA: GB_mRNA, GB_mRNA: GB_mRNA, GB_mRNA: GB_mRNA, GB_mRNA: GB_mRNA, GB_mRNA: GB_mRNA, GB_mRNA: GB_mRNA, GB_mRNA: GB_mRNA, GB_mRNA: GB_mRNA, GB_mRNA: GB_mRNA	Arg182Cys,Cys
NC_000005 contig	141041296	T/C	55.8/44.2	Gene: ARAP3, CDS: ARAP3, mRNA: ARAP3, Conserved in Primates: Conserved in Primates, GB_mRNA: GB_mRNA, GB_mRNA: GB_mRNA, GB_mRNA: GB_mRNA, GB_mRNA: GB_mRNA, GB_mRNA: GB_mRNA, GB_mRNA: GB_mRNA	Arg1025Gln
NC_000008 contig	143694941	A/C	67.7/32.3	Gene: ARC, CDS: ARC, CpG: CpG, mRNA: ARC, Conserved in Primates: Conserved in Primates, GB_mRNA: GB_mRNA, GB_mRNA: GB_mRNA, GB_mRNA: GB_mRNA, GB_mRNA: GB_mRNA, GB_mRNA: GB_mRNA, GB_mRNA: GB_mRNA, GB_mRNA: GB_mRNA, GB_mRNA: GB_mRNA, GB_mRNA: GB_mRNA	Val231Gly
NC_000007 contig	144060877	G/T	66.7/33.3	Gene: ARHGEF5, CDS: ARHGEF5, mRNA: ARHGEF5, Conserved in Primates: Conserved in Primates, Conserved in Primates: Conserved in Primates, SNP: SNP, GB_mRNA: GB_mRNA, GB_mRNA: GB_mRNA, GB_mRNA: GB_mRNA, GB_mRNA: GB_mRNA	Ser372Ile
NC_000001 contig	235341162	T/C	51.1/48.9	Gene: ARID4B, CDS: ARID4B, CDS: ARID4B, mRNA: ARID4B, mRNA: ARID4B, Conserved in Primates: Conserved in Primates, GB_mRNA: GB_mRNA, GB_mRNA: GB_mRNA, GB_mRNA: GB_mRNA, GB_mRNA: GB_mRNA, GB_mRNA: GB_mRNA, GB_mRNA: GB_mRNA, GB_mRNA: GB_mRNA, GB_mRNA: GB_mRNA, GB_mRNA: GB_mRNA, GB_mRNA: GB_mRNA, GB_mRNA: GB_mRNA, GB_mRNA: GB_mRNA	Arg1048Lys; Arg1134Lys
NC_000023 contig	2945477	T	100	Gene: ARSH, CDS: ARSH, mRNA: ARSH, Conserved in Primates: Conserved in Primates, Conserved in Primates: Conserved in Primates, Conserved in Primates: Conserved in Primates, Conserved in Primates: Conserved in Primates, SNP: SNP, GB_mRNA: GB_mRNA, GB_mRNA: GB_mRNA, GB_mRNA: GB_mRNA, GB_mRNA: GB_mRNA	Thr387Met
NC_000014 contig	94401102	C/T	55.6/44.4	Gene: ASB2, CDS: ASB2, mRNA: ASB2, Conserved in Primates: Conserved in Primates, SNP: SNP, GB_mRNA: GB_mRNA, GB_mRNA: GB_mRNA, GB_mRNA: GB_mRNA, GB_mRNA: GB_mRNA, GB_mRNA: GB_mRNA, GB_mRNA: GB_mRNA, GB_mRNA: GB_mRNA, GB_mRNA: GB_mRNA, GB_mRNA: GB_mRNA, GB_mRNA: GB_mRNA, GB_mRNA: GB_mRNA, GB_mRNA: GB_mRNA	Arg555Gln
NC_000001 contig	155491304	G/T	55.2/44.8	Gene: ASH1L, CDS: ASH1L, mRNA: ASH1L, Conserved in Primates: Conserved in Primates, Conserved in Primates: Conserved in Primates, GB_mRNA: GB_mRNA, GB_mRNA: GB_mRNA, GB_mRNA: GB_mRNA, GB_mRNA: GB_mRNA, GB_mRNA: GB_mRNA	Pro3Thr
NC_000022 contig	26829679	T/G	66.7/33.3	Gene: ASPHD2, CDS: ASPHD2, mRNA: ASPHD2, Conserved in Primates: Conserved in Primates, GB_mRNA: GB_mRNA, GB_mRNA: GB_mRNA, GB_mRNA: GB_mRNA, GB_mRNA: GB_mRNA, GB_mRNA: GB_mRNA, GB_mRNA: GB_mRNA, GB_mRNA: GB_mRNA	Val33Gly
NC_000011 contig	64666182	C/G	53.2/45.2	Gene: ATG2A, CDS: ATG2A, mRNA: ATG2A, Conserved in Primates: Conserved in Primates, Conserved in Primates: Conserved in Primates, Conserved in Primates: Conserved in Primates, GB_mRNA: GB_mRNA, GB_mRNA: GB_mRNA, GB_mRNA: GB_mRNA, GB_mRNA: GB_mRNA, GB_mRNA: GB_mRNA	Ala1533Pro
NC_000005 contig	160047759	T/C	56.1/43.9	Gene: ATP10B, CDS: ATP10B, mRNA: ATP10B, Conserved in Primates: Conserved in Primates, Conserved in Primates: Conserved in Primates, SNP: SNP, GB_mRNA: GB_mRNA, GB_mRNA: GB_mRNA, GB_mRNA: GB_mRNA, GB_mRNA: GB_mRNA	Gly671Arg
NC_000005 contig	160042903	G/T	52.5/47.5	Gene: ATP10B, CDS: ATP10B, mRNA: ATP10B, Conserved in Primates: Conserved in Primates, Conserved in Primates: Conserved in Primates, SNP: SNP, GB_mRNA: GB_mRNA, GB_mRNA: GB_mRNA, GB_mRNA: GB_mRNA, GB_mRNA: GB_mRNA, GB_mRNA: GB_mRNA	Asn865Lys
NC_000001 contig	160144396	G/A	64.6/35.4	Gene: ATP1A4, CDS: ATP1A4, mRNA: ATP1A4, Conserved in Primates: Conserved in Primates, Conserved in Primates: Conserved in Primates, Conserved in Primates: Conserved in Primates, Conserved in Primates: Conserved in Primates, GB_mRNA: GB_mRNA, GB_mRNA: GB_mRNA, GB_mRNA: GB_mRNA, GB_mRNA: GB_mRNA, GB_mRNA: GB_mRNA, GB_mRNA: GB_mRNA, GB_mRNA: GB_mRNA, GB_mRNA: GB_mRNA	Gly724Arg
NC_000001 contig	154317197	A/G	56.4/43.6	Gene: ATP8B2, CDS: ATP8B2, mRNA: ATP8B2, Conserved in Primates: Conserved in Primates, Conserved in Primates: Conserved in Primates, GB_mRNA: GB_mRNA, GB_mRNA: GB_mRNA, GB_mRNA: GB_mRNA, GB_mRNA: GB_mRNA, GB_mRNA: GB_mRNA, GB_mRNA: GB_mRNA	Lys774Arg
NC_000020 contig	3619502	G/T	61.0/36.6	Gene: ATRN, CDS: ATRN, mRNA: ATRN, Conserved in Primates: Conserved in Primates, GB_mRNA: GB_mRNA, GB_mRNA: GB_mRNA	Ala1324Ser
NC_000001 contig	110034184	G/T	57.9/42.1	Gene: ATXN7L2, CDS: ATXN7L2, mRNA: ATXN7L2, Conserved in Primates: Conserved in Primates, Conserved in Primates: Conserved in Primates, Conserved in Primates: Conserved in Primates, GB_mRNA: GB_mRNA, GB_mRNA: GB_mRNA, GB_mRNA: GB_mRNA, GB_mRNA: GB_mRNA, GB_mRNA: GB_mRNA	Glu667Stp
NC_000001 contig	44446932	G/A	64.7/35.3	Gene: B4GALT2, CDS: B4GALT2, CDS: B4GALT2, mRNA: B4GALT2, mRNA: B4GALT2, Conserved in Primates: Conserved in Primates, GB_mRNA: GB_mRNA, GB_mRNA: GB_mRNA, GB_mRNA: GB_mRNA, GB_mRNA: GB_mRNA, GB_mRNA: GB_mRNA, GB_mRNA: GB_mRNA, GB_mRNA: GB_mRNA	Val34Ile,Ile
NC_000010 contig	121429394	A	100	Gene: BAG3, CDS: BAG3, mRNA: BAG3, Conserved in Primates: Conserved in Primates, SNP: SNP, GB_mRNA: GB_mRNA, GB_mRNA: GB_mRNA, GB_mRNA: GB_mRNA, GB_mRNA: GB_mRNA, GB_mRNA: GB_mRNA, GB_mRNA: GB_mRNA, GB_mRNA: GB_mRNA, GB_mRNA: GB_mRNA, GB_mRNA: GB_mRNA, GB_mRNA: GB_mRNA, GB_mRNA: GB_mRNA, GB_mRNA: GB_mRNA, GB_mRNA: GB_mRNA, GB_mRNA: GB_mRNA, GB_mRNA: GB_mRNA	Arg71Gln
NC_000002 contig	215593618	C/T	50.0/50.0	Gene: BARD1, CDS: BARD1, mRNA: BARD1, Conserved in Primates: Conserved in Primates, GB_mRNA: GB_mRNA, GB_mRNA: GB_mRNA, GB_mRNA: GB_mRNA, GB_mRNA: GB_mRNA, GB_mRNA: GB_mRNA, GB_mRNA: GB_mRNA, GB_mRNA: GB_mRNA, GB_mRNA: GB_mRNA	Lys706Glu
NC_000012 contig	76740149	G/A	59.4/40.6	Gene: BBS10, CDS: BBS10, mRNA: BBS10, Conserved in Primates: Conserved in Primates, SNP: SNP, GB_mRNA: GB_mRNA, GB_mRNA: GB_mRNA, GB_mRNA: GB_mRNA, GB_mRNA: GB_mRNA, GB_mRNA: GB_mRNA, GB_mRNA: GB_mRNA	Pro539Leu
NC_000004 contig	123663163	C	100	Gene: BBS12, CDS: BBS12, mRNA: BBS12, Conserved in Primates: Conserved in Primates, GB_mRNA: GB_mRNA, GB_mRNA: GB_mRNA, GB_mRNA: GB_mRNA	Ile39Thr
NC_000019 contig	45322904	C/T	63.2/36.8	Gene: BCAM, CDS: BCAM, CDS: BCAM, mRNA: BCAM, mRNA: BCAM, Conserved in Primates: Conserved in Primates, GB_mRNA: GB_mRNA, GB_mRNA: GB_mRNA, GB_mRNA: GB_mRNA, GB_mRNA: GB_mRNA, GB_mRNA: GB_mRNA, GB_mRNA: GB_mRNA, GB_mRNA: GB_mRNA	Leu562Phe,Phe
NC_000001 contig	156622648	G/A	55.3/44.7	Gene: BCAN, CDS: BCAN, CDS: BCAN, mRNA: BCAN, mRNA: BCAN, Conserved in Primates: Conserved in Primates, Conserved in Primates: Conserved in Primates, GB_mRNA: GB_mRNA, GB_mRNA: GB_mRNA, GB_mRNA: GB_mRNA, GB_mRNA: GB_mRNA, GB_mRNA: GB_mRNA, GB_mRNA: GB_mRNA, GB_mRNA: GB_mRNA, GB_mRNA: GB_mRNA, GB_mRNA: GB_mRNA, GB_mRNA: GB_mRNA, GB_mRNA: GB_mRNA, GB_mRNA: GB_mRNA, GB_mRNA: GB_mRNA, GB_mRNA: GB_mRN…	Ala636Thr,Thr
NC_000001 contig	94140215	T/A	69.4/30.6	Gene: BCAR3, CDS: BCAR3, mRNA: BCAR3, Conserved in Primates: Conserved in Primates, GB_mRNA: GB_mRNA, GB_mRNA: GB_mRNA, GB_mRNA: GB_mRNA, GB_mRNA: GB_mRNA, GB_mRNA: GB_mRNA, GB_mRNA: GB_mRNA, GB_mRNA: GB_mRNA, GB_mRNA: GB_mRNA	Gln91Leu
NC_000011 contig	61730553	C/T	55.6/44.4	Gene: BEST1, CDS: BEST1, mRNA: BEST1, Conserved in Primates: Conserved in Primates, SNP: SNP, GB_mRNA: GB_mRNA, GB_mRNA: GB_mRNA	Ser583Pro
NC_000010 contig	60566895	C/G	60.3/39.7	Gene: BICC1, CDS: BICC1, mRNA: BICC1, Conserved in Primates: Conserved in Primates, GB_mRNA: GB_mRNA, GB_mRNA: GB_mRNA, GB_mRNA: GB_mRNA, GB_mRNA: GB_mRNA, GB_mRNA: GB_mRNA	Pro785Ala
NC_000008 contig	22049596	G/A	54.8/42.9	Gene: BMP1, CDS: BMP1, CDS: BMP1, CDS: BMP1, mRNA: BMP1, mRNA: BMP1, mRNA: BMP1, Conserved in Primates: Conserved in Primates, GB_mRNA: GB_mRNA, GB_mRNA: GB_mRNA, GB_mRNA: GB_mRNA, GB_mRNA: GB_mRNA, GB_mRNA: GB_mRNA, GB_mRNA: GB_mRNA, GB_mRNA: GB_mRNA, GB_mRNA: GB_mRNA, GB_mRNA: GB_mRNA, GB_mRNA: GB_mRNA, GB_mRNA: GB_mRNA, GB_mRNA: GB_mRNA, GB_mRNA: GB_mRNA, GB_mRNA: GB_mRNA, GB_mRNA: GB_mRNA, GB…	Arg371His,His,His
NC_000004 contig	81967610	G/C	56.2/43.8	Gene: BMP3, CDS: BMP3, mRNA: BMP3, Conserved in Primates: Conserved in Primates, Conserved in Primates: Conserved in Primates, SNP: SNP, SNP: SNP, GB_mRNA: GB_mRNA, GB_mRNA: GB_mRNA, GB_mRNA: GB_mRNA, GB_mRNA: GB_mRNA, GB_mRNA: GB_mRNA	Lys345Asn
NC_000009 contig	16552700	C	100	Gene: BNC2, CDS: BNC2, mRNA: BNC2, Conserved in Primates: Conserved in Primates, GB_mRNA: GB_mRNA, GB_mRNA: GB_mRNA, GB_mRNA: GB_mRNA, GB_mRNA: GB_mRNA, GB_mRNA: GB_mRNA, GB_mRNA: GB_mRNA, GB_mRNA: GB_mRNA, GB_mRNA: GB_mRNA, GB_mRNA: GB_mRNA, GB_mRNA: GB_mRNA, GB_mRNA: GB_mRNA, GB_mRNA: GB_mRNA, GB_mRNA: GB_mRNA, GB_mRNA: GB_mRNA, GB_mRNA: GB_mRNA, GB_mRNA: GB_mRNA, GB_mRNA: GB_mRNA, GB_mRNA: GB_…	Asn166Ser
NC_000001 contig	151015564	G/A	51.2/48.8	Gene: BNIPL, CDS: BNIPL, mRNA: BNIPL, Conserved in Primates: Conserved in Primates, SNP: SNP, GB_mRNA: GB_mRNA, GB_mRNA: GB_mRNA, GB_mRNA: GB_mRNA, GB_mRNA: GB_mRNA, GB_mRNA: GB_mRNA, GB_mRNA: GB_mRNA, GB_mRNA: GB_mRNA, GB_mRNA: GB_mRNA, GB_mRNA: GB_mRNA	Arg189His
NC_000017 contig	65908727	G	100	Gene: BPTF, CDS: BPTF, CDS: BPTF, mRNA: BPTF, mRNA: BPTF, Conserved in Primates: Conserved in Primates, Conserved in Primates: Conserved in Primates, GB_mRNA: GB_mRNA, GB_mRNA: GB_mRNA, GB_mRNA: GB_mRNA	Asn1576Ser; Asn1702Ser
NC_000013 contig	32913456	T	100	Gene: BRCA2, CDS: BRCA2, mRNA: BRCA2, Conserved in Primates: Conserved in Primates, GB_mRNA: GB_mRNA, GB_mRNA: GB_mRNA, GB_mRNA: GB_mRNA	Tyr1655Phe
NC_000013 contig	32913457	G	100	Gene: BRCA2, CDS: BRCA2, mRNA: BRCA2, Conserved in Primates: Conserved in Primates, GB_mRNA: GB_mRNA, GB_mRNA: GB_mRNA, GB_mRNA: GB_mRNA	Tyr1655Stp
NC_000005 contig	137497552	G	100	Gene: BRD8, CDS: BRD8, CDS: BRD8, CDS: BRD8, mRNA: BRD8, mRNA: BRD8, mRNA: BRD8, Conserved in Primates: Conserved in Primates, GB_mRNA: GB_mRNA, GB_mRNA: GB_mRNA, GB_mRNA: GB_mRNA, GB_mRNA: GB_mRNA, GB_mRNA: GB_mRNA, GB_mRNA: GB_mRNA, GB_mRNA: GB_mRNA, GB_mRNA: GB_mRNA, GB_mRNA: GB_mRNA, GB_mRNA: GB_mRNA, GB_mRNA: GB_mRNA, GB_mRNA: GB_mRNA, GB_mRNA: GB_mRNA, GB_mRNA: GB_mRNA, GB_mRNA: GB_mRNA, GB…	Tyr622His; Tyr728His; Tyr801His
NC_000011 contig	66105194	G/A	70.0/30.0	Gene: BRMS1, CDS: BRMS1, mRNA: BRMS1, mRNA: BRMS1, Conserved in Primates: Conserved in Primates, Conserved in Primates: Conserved in Primates, Conserved in Primates: Conserved in Primates, SNP: SNP, GB_mRNA: GB_mRNA, GB_mRNA: GB_mRNA, GB_mRNA: GB_mRNA, GB_mRNA: GB_mRNA, GB_mRNA: GB_mRNA, GB_mRNA: GB_mRNA, GB_mRNA: GB_mRNA, GB_mRNA: GB_mRNA, GB_mRNA: GB_mRNA, GB_mRNA: GB_mRNA	Ala273Val
NC_000010 contig	122626152	A	100	Gene: BRWD2, CDS: BRWD2, mRNA: BRWD2, Conserved in Primates: Conserved in Primates, SNP: SNP, GB_mRNA: GB_mRNA, GB_mRNA: GB_mRNA, GB_mRNA: GB_mRNA, GB_mRNA: GB_mRNA, GB_mRNA: GB_mRNA, GB_mRNA: GB_mRNA, GB_mRNA: GB_mRNA, GB_mRNA: GB_mRNA	Val356Ile
NC_000006 contig	26409785	G/C	61.1/38.9	Gene: BTN3A1, CDS: BTN3A1, CDS: BTN3A1, CDS: BTN3A1, CDS: BTN3A1, mRNA: BTN3A1, mRNA: BTN3A1, mRNA: BTN3A1, mRNA: BTN3A1, Conserved in Primates: Conserved in Primates, Conserved in Primates: Conserved in Primates, GB_mRNA: GB_mRNA, GB_mRNA: GB_mRNA, GB_mRNA: GB_mRNA, GB_mRNA: GB_mRNA, GB_mRNA: GB_mRNA, GB_mRNA: GB_mRNA, GB_mRNA: GB_mRNA, GB_mRNA: GB_mRNA, GB_mRNA: GB_mRNA, GB_mRNA: GB_mRNA, GB_mR…	Arg195Thr; Arg247Thr,Thr,Thr
NC_000006 contig	26409786	G/T	58.8/41.2	Gene: BTN3A1, CDS: BTN3A1, CDS: BTN3A1, CDS: BTN3A1, CDS: BTN3A1, mRNA: BTN3A1, mRNA: BTN3A1, mRNA: BTN3A1, mRNA: BTN3A1, Conserved in Primates: Conserved in Primates, Conserved in Primates: Conserved in Primates, GB_mRNA: GB_mRNA, GB_mRNA: GB_mRNA, GB_mRNA: GB_mRNA, GB_mRNA: GB_mRNA, GB_mRNA: GB_mRNA, GB_mRNA: GB_mRNA, GB_mRNA: GB_mRNA, GB_mRNA: GB_mRNA, GB_mRNA: GB_mRNA, GB_mRNA: GB_mRNA, GB_mR…	Arg195Ser; Arg247Ser,Ser,Ser
NC_000006 contig	32362713	T	100	Gene: BTNL2, CDS: BTNL2, mRNA: BTNL2, Conserved in Primates: Conserved in Primates, GB_mRNA: GB_mRNA, GB_mRNA: GB_mRNA, GB_mRNA: GB_mRNA	Pro390Thr
NC_000001 contig	84961108	A/G	57.7/42.3	Gene: BXDC5, CDS: BXDC5, mRNA: BXDC5, Conserved in Primates: Conserved in Primates, Conserved in Primates: Conserved in Primates, SNP: SNP, GB_mRNA: GB_mRNA, GB_mRNA: GB_mRNA, GB_mRNA: GB_mRNA, GB_mRNA: GB_mRNA, GB_mRNA: GB_mRNA, GB_mRNA: GB_mRNA, GB_mRNA: GB_mRNA, GB_mRNA: GB_mRNA, GB_mRNA: GB_mRNA, GB_mRNA: GB_mRNA	Met223Ile
NC_000010 contig	102749069	A/G	51.1/48.9	Gene: C10orf2, CDS: C10orf2, CpG: CpG, mRNA: C10orf2, Conserved in Primates: Conserved in Primates, SNP: SNP, GB_mRNA: GB_mRNA, GB_mRNA: GB_mRNA, GB_mRNA: GB_mRNA, GB_mRNA: GB_mRNA, GB_mRNA: GB_mRNA, GB_mRNA: GB_mRNA, GB_mRNA: GB_mRNA	Val368Ile
NC_000012 contig	112513517	C/A	59.1/40.9	Gene: C12orf30, CDS: C12orf30, mRNA: C12orf30, Conserved in Primates: Conserved in Primates, GB_mRNA: GB_mRNA, GB_mRNA: GB_mRNA, GB_mRNA: GB_mRNA, GB_mRNA: GB_mRNA, GB_mRNA: GB_mRNA, GB_mRNA: GB_mRNA, GB_mRNA: GB_mRNA, GB_mRNA: GB_mRNA, GB_mRNA: GB_mRNA, GB_mRNA: GB_mRNA, GB_mRNA: GB_mRNA, GB_mRNA: GB_mRNA, GB_mRNA: GB_mRNA	Glu247Asp
NC_000012 contig	121454148	C/T	61.5/38.5	Gene: C12orf43, CDS: C12orf43, mRNA: C12orf43, Conserved in Primates: Conserved in Primates, SNP: SNP, GB_mRNA: GB_mRNA, GB_mRNA: GB_mRNA, GB_mRNA: GB_mRNA, GB_mRNA: GB_mRNA, GB_mRNA: GB_mRNA, GB_mRNA: GB_mRNA, GB_mRNA: GB_mRNA, GB_mRNA: GB_mRNA, GB_mRNA: GB_mRNA, GB_mRNA: GB_mRNA	Gly44Arg
NC_000014 contig	90752754	A	100	Gene: C14orf102, CDS: C14orf102, CDS: C14orf102, mRNA: C14orf102, mRNA: C14orf102, Conserved in Primates: Conserved in Primates, GB_mRNA: GB_mRNA, GB_mRNA: GB_mRNA, GB_mRNA: GB_mRNA, GB_mRNA: GB_mRNA, GB_mRNA: GB_mRNA, GB_mRNA: GB_mRNA, GB_mRNA: GB_mRNA, GB_mRNA: GB_mRNA, GB_mRNA: GB_mRNA, GB_mRNA: GB_mRNA	Arg850Cys; Arg1081Cys
NC_000014 contig	100795978	C/T	57.9/42.1	Gene: C14orf68, CDS: C14orf68, CpG: CpG, mRNA: C14orf68, Conserved in Primates: Conserved in Primates, Conserved in Primates: Conserved in Primates, GB_mRNA: GB_mRNA, GB_mRNA: GB_mRNA, GB_mRNA: GB_mRNA, GB_mRNA: GB_mRNA, GB_mRNA: GB_mRNA, GB_mRNA: GB_mRNA, GB_mRNA: GB_mRNA, GB_mRNA: GB_mRNA, GB_mRNA: GB_mRNA, GB_mRNA: GB_mRNA	Thr308Ile
NC_000015 contig	65884034	T/A	59.7/40.3	Gene: C15orf44, CDS: C15orf44, CDS: C15orf44, mRNA: C15orf44, mRNA: C15orf44, Conserved in Primates: Conserved in Primates, GB_mRNA: GB_mRNA, GB_mRNA: GB_mRNA, GB_mRNA: GB_mRNA, GB_mRNA: GB_mRNA, GB_mRNA: GB_mRNA, GB_mRNA: GB_mRNA, GB_mRNA: GB_mRNA, GB_mRNA: GB_mRNA, GB_mRNA: GB_mRNA, GB_mRNA: GB_mRNA, GB_mRNA: GB_mRNA, GB_mRNA: GB_mRNA, GB_mRNA: GB_mRNA, GB_mRNA: GB_mRNA	Asp262Val; Asp341Val
NC_000019 contig	38857811	C/T	67.7/32.3	Gene: C19orf15, CDS: C19orf15, mRNA: C19orf15, Conserved in Primates: Conserved in Primates, GB_mRNA: GB_mRNA, GB_mRNA: GB_mRNA, GB_mRNA: GB_mRNA, GB_mRNA: GB_mRNA, GB_mRNA: GB_mRNA, GB_mRNA: GB_mRNA, GB_mRNA: GB_mRNA	Pro877Ser
NC_000001 contig	112019444	A/C	53.3/46.7	Gene: C1orf162, CDS: C1orf162, mRNA: C1orf162, Conserved in Primates: Conserved in Primates, Conserved in Primates: Conserved in Primates, Conserved in Primates: Conserved in Primates, GB_mRNA: GB_mRNA, GB_mRNA: GB_mRNA, GB_mRNA: GB_mRNA, GB_mRNA: GB_mRNA, GB_mRNA: GB_mRNA, GB_mRNA: GB_mRNA	Ala21Glu
NC_000001 contig	24710405	G	100	Gene: C1orf201, CDS: C1orf201, mRNA: C1orf201, Conserved in Primates: Conserved in Primates, Conserved in Primates: Conserved in Primates, SNP: SNP, GB_mRNA: GB_mRNA, GB_mRNA: GB_mRNA, GB_mRNA: GB_mRNA, GB_mRNA: GB_mRNA, GB_mRNA: GB_mRNA, GB_mRNA: GB_mRNA, GB_mRNA: GB_mRNA, GB_mRNA: GB_mRNA, GB_mRNA: GB_mRNA, GB_mRNA: GB_mRNA, GB_mRNA: GB_mRNA	Met46Thr
NC_000001 contig	109394793	G/A	60.1/39.9	Gene: C1orf62, CDS: C1orf62, mRNA: C1orf62, Conserved in Primates: Conserved in Primates, Conserved in Primates: Conserved in Primates, GB_mRNA: GB_mRNA, GB_mRNA: GB_mRNA, GB_mRNA: GB_mRNA, GB_mRNA: GB_mRNA, GB_mRNA: GB_mRNA, GB_mRNA: GB_mRNA, GB_mRNA: GB_mRNA, GB_mRNA: GB_mRNA	Thr165Ile
NC_000001 contig	172579233	A/G	55.7/44.3	Gene: C1orf9, CDS: C1orf9, CDS: C1orf9, mRNA: C1orf9, mRNA: C1orf9, Conserved in Primates: Conserved in Primates, GB_mRNA: GB_mRNA, GB_mRNA: GB_mRNA, GB_mRNA: GB_mRNA, GB_mRNA: GB_mRNA, GB_mRNA: GB_mRNA, GB_mRNA: GB_mRNA, GB_mRNA: GB_mRNA	Arg1156Lys; Arg1200Lys
NC_000013 contig	24895437	A	100	Gene: C1QTNF9, Gene: LOC100287275, CDS: C1QTNF9, CDS: LOC100287275, mRNA: C1QTNF9, mRNA: LOC100287275, Conserved in Primates: Conserved in Primates, Conserved in Primates: Conserved in Primates, SNP: SNP, GB_mRNA: GB_mRNA, GB_mRNA: GB_mRNA, GB_mRNA: GB_mRNA, GB_mRNA: GB_mRNA	Arg60Trp; Arg178Gln
NC_000020 contig	44515322	T/C	65.6/34.4	Gene: C20orf165, CDS: C20orf165, mRNA: C20orf165, Conserved in Primates: Conserved in Primates, GB_mRNA: GB_mRNA	Arg173Gln
NC_000021 contig	45970921	A	100	Gene: C21orf29, Gene: KRTAP10-2, CDS: KRTAP10-2, mRNA: KRTAP10-2, Conserved in Primates: Conserved in Primates, Conserved in Primates: Conserved in Primates, Conserved in Primates: Conserved in Primates, Conserved in Primates: Conserved in Primates, Conserved in Primates: Conserved in Primates, Conserved in Primates: Conserved in Primates, Conserved in Primates: Conserved in Primates, Conserved i…	Arg141Cys
NC_000011 contig	73785369	C/A	68.6/31.4	Gene: C2CD3, CDS: C2CD3, mRNA: C2CD3, Conserved in Primates: Conserved in Primates, Conserved in Primates: Conserved in Primates, GB_mRNA: GB_mRNA, GB_mRNA: GB_mRNA, GB_mRNA: GB_mRNA, GB_mRNA: GB_mRNA, GB_mRNA: GB_mRNA, GB_mRNA: GB_mRNA, GB_mRNA: GB_mRNA	Gly1627Val
NC_000002 contig	232457880	T/C	53.1/46.9	Gene: C2orf57, CDS: C2orf57, mRNA: C2orf57, Conserved in Primates: Conserved in Primates, GB_mRNA: GB_mRNA, GB_mRNA: GB_mRNA, GB_mRNA: GB_mRNA, GB_mRNA: GB_mRNA, GB_mRNA: GB_mRNA	Val73Ala
NC_000002 contig	26798927	G/C	60.0/40.0	Gene: C2orf70, CDS: C2orf70, mRNA: C2orf70, Conserved in Primates: Conserved in Primates, GB_mRNA: GB_mRNA, GB_mRNA: GB_mRNA	Pro78Ala
NC_000003 contig	14724345	A	100	Gene: C3orf20, CDS: C3orf20, mRNA: C3orf20, Conserved in Primates: Conserved in Primates, SNP: SNP, GB_mRNA: GB_mRNA, GB_mRNA: GB_mRNA, GB_mRNA: GB_mRNA, GB_mRNA: GB_mRNA	Gly42Asp
NC_000004 contig	87809025	C/T	55.6/44.4	Gene: C4orf36, CDS: C4orf36, mRNA: C4orf36, Conserved in Primates: Conserved in Primates, SNP: SNP, GB_mRNA: GB_mRNA, GB_mRNA: GB_mRNA, GB_mRNA: GB_mRNA	Tyr81Cys
NC_000005 contig	43494684	G/A	61.5/38.5	Gene: C5orf34, CDS: C5orf34, mRNA: C5orf34, Conserved in Primates: Conserved in Primates, Conserved in Primates: Conserved in Primates, GB_mRNA: GB_mRNA, GB_mRNA: GB_mRNA, GB_mRNA: GB_mRNA	Ser390Leu
NC_000006 contig	133105120	T	100	Gene: C6orf192, CDS: C6orf192, mRNA: C6orf192, Conserved in Primates: Conserved in Primates, SNP: SNP, GB_mRNA: GB_mRNA, GB_mRNA: GB_mRNA, GB_mRNA: GB_mRNA, GB_mRNA: GB_mRNA, GB_mRNA: GB_mRNA	Val204Ile
NC_000007 contig	1097615	G	100	Gene: C7orf50, Gene: GPR146, CDS: GPR146, CpG: CpG, mRNA: GPR146, Conserved in Primates: Conserved in Primates, Conserved in Primates: Conserved in Primates, GB_mRNA: GB_mRNA, GB_mRNA: GB_mRNA, GB_mRNA: GB_mRNA, GB_mRNA: GB_mRNA, GB_mRNA: GB_mRNA, GB_mRNA: GB_mRNA, GB_mRNA: GB_mRNA, GB_mRNA: GB_mRNA, GB_mRNA: GB_mRNA, GB_mRNA: GB_mRNA, GB_mRNA: GB_mRNA	Ala155Gly
NC_000008 contig	33370014	G/A	61.2/38.8	Gene: C8orf41, CDS: C8orf41, CDS: C8orf41, mRNA: C8orf41, mRNA: C8orf41, Conserved in Primates: Conserved in Primates, Conserved in Primates: Conserved in Primates, GB_mRNA: GB_mRNA, GB_mRNA: GB_mRNA, GB_mRNA: GB_mRNA, GB_mRNA: GB_mRNA, GB_mRNA: GB_mRNA, GB_mRNA: GB_mRNA, GB_mRNA: GB_mRNA, GB_mRNA: GB_mRNA	Pro40Ser,Ser
NC_000008 contig	99101507	G/A	69.0/30.1	Gene: C8orf47, CDS: C8orf47, mRNA: C8orf47, Conserved in Primates: Conserved in Primates, GB_mRNA: GB_mRNA, GB_mRNA: GB_mRNA, GB_mRNA: GB_mRNA	Val88Ile
NC_000009 contig	90500705	G	100	Gene: C9orf79, CDS: C9orf79, mRNA: C9orf79, Conserved in Primates: Conserved in Primates, Conserved in Primates: Conserved in Primates, GB_mRNA: GB_mRNA, GB_mRNA: GB_mRNA, GB_mRNA: GB_mRNA, GB_mRNA: GB_mRNA, GB_mRNA: GB_mRNA, GB_mRNA: GB_mRNA, GB_mRNA: GB_mRNA, GB_mRNA: GB_mRNA, GB_mRNA: GB_mRNA, GB_mRNA: GB_mRNA	Lys435Glu
NC_000009 contig	15571630	A	100	Gene: C9orf93, CDS: C9orf93, mRNA: C9orf93, Conserved in Primates: Conserved in Primates, SNP: SNP, GB_mRNA: GB_mRNA, GB_mRNA: GB_mRNA, GB_mRNA: GB_mRNA, GB_mRNA: GB_mRNA, GB_mRNA: GB_mRNA, GB_mRNA: GB_mRNA, GB_mRNA: GB_mRNA, GB_mRNA: GB_mRNA, GB_mRNA: GB_mRNA, GB_mRNA: GB_mRNA, GB_mRNA: GB_mRNA, GB_mRNA: GB_mRNA	Ile17Asn
NC_000002 contig	27462337	C/A	59.3/40.7	Gene: CAD, CDS: CAD, mRNA: CAD, Conserved in Primates: Conserved in Primates, GB_mRNA: GB_mRNA, GB_mRNA: GB_mRNA, GB_mRNA: GB_mRNA, GB_mRNA: GB_mRNA, GB_mRNA: GB_mRNA	Gln1798Lys
NC_000017 contig	46929908	C	100	Gene: CALCOCO2, CDS: CALCOCO2, mRNA: CALCOCO2, Conserved in Primates: Conserved in Primates, Conserved in Primates: Conserved in Primates, SNP: SNP, GB_mRNA: GB_mRNA, GB_mRNA: GB_mRNA, GB_mRNA: GB_mRNA, GB_mRNA: GB_mRNA, GB_mRNA: GB_mRNA, GB_mRNA: GB_mRNA, GB_mRNA: GB_mRNA, GB_mRNA: GB_mRNA, GB_mRNA: GB_mRNA, GB_mRNA: GB_mRNA, GB_mRNA: GB_mRNA, GB_mRNA: GB_mRNA, GB_mRNA: GB_mRNA, GB_mRNA: GB_mRNA…	Val248Ala
NC_000004 contig	110610551	G	100	Gene: CASP6, CDS: CASP6, CDS: CASP6, mRNA: CASP6, mRNA: CASP6, Conserved in Primates: Conserved in Primates, GB_mRNA: GB_mRNA, GB_mRNA: GB_mRNA, GB_mRNA: GB_mRNA, GB_mRNA: GB_mRNA, GB_mRNA: GB_mRNA, GB_mRNA: GB_mRNA, GB_mRNA: GB_mRNA	Lys184Gln; Lys273Gln
NC_000011 contig	65793027	T/C	64.9/33.8	Gene: CATSPER1, CDS: CATSPER1, Repeat masker: Repeat masker, mRNA: CATSPER1, Conserved in Primates: Conserved in Primates, Conserved in Primates: Conserved in Primates, Conserved in Primates: Conserved in Primates, GB_mRNA: GB_mRNA, GB_mRNA: GB_mRNA, GB_mRNA: GB_mRNA, GB_mRNA: GB_mRNA, GB_mRNA: GB_mRNA	Ser275Asn
NC_000019 contig	33370222	C/T	69.6/30.4	Gene: CCDC123, CDS: CCDC123, mRNA: CCDC123, Conserved in Primates: Conserved in Primates, GB_mRNA: GB_mRNA, GB_mRNA: GB_mRNA, GB_mRNA: GB_mRNA	Arg733Gln
NC_000007 contig	76871076	A/G	50.0/50.0	Gene: CCDC146, CDS: CCDC146, mRNA: CCDC146, Conserved in Primates: Conserved in Primates, Conserved in Primates: Conserved in Primates, Conserved in Primates: Conserved in Primates, Conserved in Primates: Conserved in Primates, GB_mRNA: GB_mRNA, GB_mRNA: GB_mRNA, GB_mRNA: GB_mRNA, GB_mRNA: GB_mRNA	Gln103Arg
NC_000001 contig	159860370	A/G	50.0/50.0	Gene: CCDC19, CDS: CCDC19, mRNA: CCDC19, Conserved in Primates: Conserved in Primates, Conserved in Primates: Conserved in Primates, GB_mRNA: GB_mRNA, GB_mRNA: GB_mRNA, GB_mRNA: GB_mRNA, GB_mRNA: GB_mRNA, GB_mRNA: GB_mRNA, GB_mRNA: GB_mRNA, GB_mRNA: GB_mRNA, GB_mRNA: GB_mRNA, GB_mRNA: GB_mRNA, GB_mRNA: GB_mRNA	Arg58Stp
NC_000001 contig	159863028	C/T	60.6/39.4	Gene: CCDC19, CDS: CCDC19, mRNA: CCDC19, Conserved in Primates: Conserved in Primates, Conserved in Primates: Conserved in Primates, SNP: SNP, GB_mRNA: GB_mRNA, GB_mRNA: GB_mRNA, GB_mRNA: GB_mRNA, GB_mRNA: GB_mRNA, GB_mRNA: GB_mRNA, GB_mRNA: GB_mRNA, GB_mRNA: GB_mRNA, GB_mRNA: GB_mRNA, GB_mRNA: GB_mRNA, GB_mRNA: GB_mRNA	Arg24His
NC_000001 contig	44458308	T/C	58.5/41.5	Gene: CCDC24, CDS: CCDC24, mRNA: CCDC24, Conserved in Primates: Conserved in Primates, GB_mRNA: GB_mRNA, GB_mRNA: GB_mRNA, GB_mRNA: GB_mRNA, GB_mRNA: GB_mRNA, GB_mRNA: GB_mRNA, GB_mRNA: GB_mRNA, GB_mRNA: GB_mRNA	Pro139Leu
NC_000012 contig	49312540	C/T	53.8/46.2	Gene: CCDC65, CDS: CCDC65, mRNA: CCDC65, Conserved in Primates: Conserved in Primates, Conserved in Primates: Conserved in Primates, Conserved in Primates: Conserved in Primates, GB_mRNA: GB_mRNA, GB_mRNA: GB_mRNA, GB_mRNA: GB_mRNA, GB_mRNA: GB_mRNA, GB_mRNA: GB_mRNA, GB_mRNA: GB_mRNA, GB_mRNA: GB_mRNA	Arg294Cys
NC_000012 contig	49310787	C/A	54.5/45.5	Gene: CCDC65, CDS: CCDC65, mRNA: CCDC65, Conserved in Primates: Conserved in Primates, Conserved in Primates: Conserved in Primates, GB_mRNA: GB_mRNA, GB_mRNA: GB_mRNA, GB_mRNA: GB_mRNA, GB_mRNA: GB_mRNA, GB_mRNA: GB_mRNA, GB_mRNA: GB_mRNA	His169Asn
NC_000001 contig	100606547	T/C	67.3/32.7	Gene: CCDC76, CDS: CCDC76, mRNA: CCDC76, Conserved in Primates: Conserved in Primates, GB_mRNA: GB_mRNA, GB_mRNA: GB_mRNA, GB_mRNA: GB_mRNA, GB_mRNA: GB_mRNA, GB_mRNA: GB_mRNA, GB_mRNA: GB_mRNA, GB_mRNA: GB_mRNA, GB_mRNA: GB_mRNA, GB_mRNA: GB_mRNA	Leu214Pro
NC_000002 contig	55544736	C/T	50.6/49.4	Gene: CCDC88A, CDS: CCDC88A, CDS: CCDC88A, mRNA: CCDC88A, mRNA: CCDC88A, Conserved in Primates: Conserved in Primates, SNP: SNP, GB_mRNA: GB_mRNA, GB_mRNA: GB_mRNA, GB_mRNA: GB_mRNA, GB_mRNA: GB_mRNA, GB_mRNA: GB_mRNA, GB_mRNA: GB_mRNA, GB_mRNA: GB_mRNA, GB_mRNA: GB_mRNA, GB_mRNA: GB_mRNA, GB_mRNA: GB_mRNA, GB_mRNA: GB_mRNA, GB_mRNA: GB_mRNA	Lys1188Arg; Lys1189Arg
NC_000011 contig	82991264	T/C	60.9/39.1	Gene: CCDC90B, CDS: CCDC90B, mRNA: CCDC90B, Conserved in Primates: Conserved in Primates, Conserved in Primates: Conserved in Primates, Conserved in Primates: Conserved in Primates, SNP: SNP, GB_mRNA: GB_mRNA, GB_mRNA: GB_mRNA, GB_mRNA: GB_mRNA, GB_mRNA: GB_mRNA, GB_mRNA: GB_mRNA, GB_mRNA: GB_mRNA, GB_mRNA: GB_mRNA, GB_mRNA: GB_mRNA, GB_mRNA: GB_mRNA, GB_mRNA: GB_mRNA, GB_mRNA: GB_mRNA, GB_mRNA: …	Arg47Gln
NC_000005 contig	66492412	C/G	61.1/38.9	Gene: CD180, CDS: CD180, mRNA: CD180, Conserved in Primates: Conserved in Primates, Conserved in Primates: Conserved in Primates, SNP: SNP, GB_mRNA: GB_mRNA, GB_mRNA: GB_mRNA, GB_mRNA: GB_mRNA, GB_mRNA: GB_mRNA, GB_mRNA: GB_mRNA	Val20Leu
NC_000012 contig	56119942	G/C	56.8/43.2	Gene: CD63, CDS: CD63, CDS: CD63, mRNA: CD63, mRNA: CD63, Conserved in Primates: Conserved in Primates, Conserved in Primates: Conserved in Primates, GB_mRNA: GB_mRNA, GB_mRNA: GB_mRNA, GB_mRNA: GB_mRNA, GB_mRNA: GB_mRNA, GB_mRNA: GB_mRNA, GB_mRNA: GB_mRNA, GB_mRNA: GB_mRNA, GB_mRNA: GB_mRNA, GB_mRNA: GB_mRNA, GB_mRNA: GB_mRNA, GB_mRNA: GB_mRNA, GB_mRNA: GB_mRNA, GB_mRNA: GB_mRNA, GB_mRNA: GB_mRN…	Cys177Ser,Ser
NC_000020 contig	23065504	C/G	50.0/50.0	Gene: CD93, CDS: CD93, mRNA: CD93, Conserved in Primates: Conserved in Primates, GB_mRNA: GB_mRNA, GB_mRNA: GB_mRNA, GB_mRNA: GB_mRNA, GB_mRNA: GB_mRNA, GB_mRNA: GB_mRNA, GB_mRNA: GB_mRNA, GB_mRNA: GB_mRNA, GB_mRNA: GB_mRNA, GB_mRNA: GB_mRNA	Leu442Phe
NC_000017 contig	45229194	G/C	66.1/33.9	Gene: CDC27, CDS: CDC27, CDS: CDC27, mRNA: CDC27, mRNA: CDC27, Conserved in Primates: Conserved in Primates, Conserved in Primates: Conserved in Primates, Conserved in Primates: Conserved in Primates, Conserved in Primates: Conserved in Primates, Conserved in Primates: Conserved in Primates, Conserved in Primates: Conserved in Primates, Conserved in Primates: Conserved in Primates, Conserved in P…	Gln350Glu; Gln356Glu
NC_000017 contig	45234720	T/C	68.2/31.8	Gene: CDC27, CDS: CDC27, CDS: CDC27, mRNA: CDC27, mRNA: CDC27, Conserved in Primates: Conserved in Primates, Conserved in Primates: Conserved in Primates, Conserved in Primates: Conserved in Primates, Conserved in Primates: Conserved in Primates, Conserved in Primates: Conserved in Primates, Conserved in Primates: Conserved in Primates, Conserved in Primates: Conserved in Primates, Conserved in P…	Lys169Arg,Arg
NC_000017 contig	45234721	T/A	67.1/32.9	Gene: CDC27, CDS: CDC27, CDS: CDC27, mRNA: CDC27, mRNA: CDC27, Conserved in Primates: Conserved in Primates, Conserved in Primates: Conserved in Primates, Conserved in Primates: Conserved in Primates, Conserved in Primates: Conserved in Primates, Conserved in Primates: Conserved in Primates, Conserved in Primates: Conserved in Primates, Conserved in Primates: Conserved in Primates, Conserved in P…	Lys169Stp,Stp
NC_000020 contig	58562571	C/G	55.7/44.3	Gene: CDH26, CDS: CDH26, mRNA: CDH26, Conserved in Primates: Conserved in Primates, SNP: SNP, GB_mRNA: GB_mRNA, GB_mRNA: GB_mRNA, GB_mRNA: GB_mRNA	Arg301Gly
NC_000020 contig	58564146	A/G	50.0/50.0	Gene: CDH26, CDS: CDH26, mRNA: CDH26, Conserved in Primates: Conserved in Primates, SNP: SNP, GB_mRNA: GB_mRNA, GB_mRNA: GB_mRNA, GB_mRNA: GB_mRNA	Asn404Ser
NC_000022 contig	17688129	A/C	66.7/33.3	Gene: CECR1, CDS: CECR1, mRNA: CECR1, Conserved in Primates: Conserved in Primates, Conserved in Primates: Conserved in Primates, Conserved in Primates: Conserved in Primates, GB_mRNA: GB_mRNA, GB_mRNA: GB_mRNA, GB_mRNA: GB_mRNA, GB_mRNA: GB_mRNA, GB_mRNA: GB_mRNA, GB_mRNA: GB_mRNA, GB_mRNA: GB_mRNA, GB_mRNA: GB_mRNA, GB_mRNA: GB_mRNA, GB_mRNA: GB_mRNA, GB_mRNA: GB_mRNA	Val125Gly
NC_000001 contig	109801345	T/C	53.3/46.7	Gene: CELSR2, CDS: CELSR2, CpG: CpG, mRNA: CELSR2, Conserved in Primates: Conserved in Primates, Conserved in Primates: Conserved in Primates, GB_mRNA: GB_mRNA, GB_mRNA: GB_mRNA, GB_mRNA: GB_mRNA	Pro1201Leu
NC_000020 contig	3766941	T/G	67.6/32.4	Gene: CENPB, CDS: CENPB, CpG: CpG, mRNA: CENPB, Conserved in Primates: Conserved in Primates, Conserved in Primates: Conserved in Primates, GB_mRNA: GB_mRNA, GB_mRNA: GB_mRNA, GB_mRNA: GB_mRNA, GB_mRNA: GB_mRNA	Thr64Pro
NC_000002 contig	65299330	T/A	67.9/32.1	Gene: CEP68, Gene: LOC100287235, CDS: CEP68, mRNA: CEP68, Conserved in Primates: Conserved in Primates, GB_mRNA: GB_mRNA, GB_mRNA: GB_mRNA, GB_mRNA: GB_mRNA, GB_mRNA: GB_mRNA, GB_mRNA: GB_mRNA, GB_mRNA: GB_mRNA, GB_mRNA: GB_mRNA, GB_mRNA: GB_mRNA, GB_mRNA: GB_mRNA, GB_mRNA: GB_mRNA, GB_mRNA: GB_mRNA, GB_mRNA: GB_mRNA, GB_mRNA: GB_mRNA	Phe367Tyr
NC_000015 contig	93470474	A/G	60.5/39.5	Gene: CHD2, CDS: CHD2, CDS: CHD2, mRNA: CHD2, mRNA: CHD2, Conserved in Primates: Conserved in Primates, GB_mRNA: GB_mRNA, GB_mRNA: GB_mRNA, GB_mRNA: GB_mRNA, GB_mRNA: GB_mRNA, GB_mRNA: GB_mRNA, GB_mRNA: GB_mRNA, GB_mRNA: GB_mRNA, GB_mRNA: GB_mRNA, GB_mRNA: GB_mRNA, GB_mRNA: GB_mRNA	Met99Val,Val
NC_000011 contig	74413955	G/A	65.5/34.5	Gene: CHRDL2, CDS: CHRDL2, mRNA: CHRDL2, Conserved in Primates: Conserved in Primates, Conserved in Primates: Conserved in Primates, SNP: SNP, GB_mRNA: GB_mRNA, GB_mRNA: GB_mRNA, GB_mRNA: GB_mRNA, GB_mRNA: GB_mRNA, GB_mRNA: GB_mRNA, GB_mRNA: GB_mRNA, GB_mRNA: GB_mRNA, GB_mRNA: GB_mRNA, GB_mRNA: GB_mRNA, GB_mRNA: GB_mRNA, GB_mRNA: GB_mRNA, GB_mRNA: GB_mRNA, GB_mRNA: GB_mRNA, GB_mRNA: GB_mRNA	Pro335Leu
NC_000001 contig	154541971	T/G	66.7/33.3	Gene: CHRNB2, CDS: CHRNB2, mRNA: CHRNB2, Conserved in Primates: Conserved in Primates, Conserved in Primates: Conserved in Primates, GB_mRNA: GB_mRNA, GB_mRNA: GB_mRNA, GB_mRNA: GB_mRNA, GB_mRNA: GB_mRNA, GB_mRNA: GB_mRNA, GB_mRNA: GB_mRNA	Val33Gly
NC_000004 contig	103808519	C/T	70.0/30.0	Gene: CISD2, Gene: NHEDC1, CDS: CISD2, mRNA: CISD2, Conserved in Primates: Conserved in Primates, Conserved in Primates: Conserved in Primates, Conserved in Primates: Conserved in Primates, Conserved in Primates: Conserved in Primates, Conserved in Primates: Conserved in Primates, Conserved in Primates: Conserved in Primates, GB_mRNA: GB_mRNA, GB_mRNA: GB_mRNA, GB_mRNA: GB_mRNA, GB_mRNA: GB_mRNA,…	His114Tyr
NC_000014 contig	103986824	G/C	66.7/33.3	Gene: CKB, CDS: CKB, mRNA: CKB, Conserved in Primates: Conserved in Primates, Conserved in Primates: Conserved in Primates, Conserved in Primates: Conserved in Primates, GB_mRNA: GB_mRNA, GB_mRNA: GB_mRNA, GB_mRNA: GB_mRNA, GB_mRNA: GB_mRNA, GB_mRNA: GB_mRNA, GB_mRNA: GB_mRNA, GB_mRNA: GB_mRNA, GB_mRNA: GB_mRNA, GB_mRNA: GB_mRNA, GB_mRNA: GB_mRNA, GB_mRNA: GB_mRNA, GB_mRNA: GB_mRNA, GB_mRNA: GB_m…	Phe253Leu
NC_000012 contig	10224073	T/G	58.7/41.3	Gene: CLEC1A, CDS: CLEC1A, mRNA: CLEC1A, Conserved in Primates: Conserved in Primates, Conserved in Primates: Conserved in Primates, GB_mRNA: GB_mRNA, GB_mRNA: GB_mRNA, GB_mRNA: GB_mRNA, GB_mRNA: GB_mRNA, GB_mRNA: GB_mRNA, GB_mRNA: GB_mRNA, GB_mRNA: GB_mRNA, GB_mRNA: GB_mRNA, GB_mRNA: GB_mRNA, GB_mRNA: GB_mRNA, GB_mRNA: GB_mRNA, GB_mRNA: GB_mRNA, GB_mRNA: GB_mRNA, GB_mRNA: GB_mRNA, GB_mRNA: GB_mR…	Arg234Ser
NC_000002 contig	71043923	G/T	62.4/37.6	Gene: CLEC4F, CDS: CLEC4F, mRNA: CLEC4F, Conserved in Primates: Conserved in Primates, GB_mRNA: GB_mRNA, GB_mRNA: GB_mRNA, GB_mRNA: GB_mRNA, GB_mRNA: GB_mRNA	Thr197Lys
NC_000012 contig	122794322	G/C	55.0/45.0	Gene: CLIP1, CDS: CLIP1, CDS: CLIP1, mRNA: CLIP1, mRNA: CLIP1, Conserved in Primates: Conserved in Primates, GB_mRNA: GB_mRNA, GB_mRNA: GB_mRNA, GB_mRNA: GB_mRNA, GB_mRNA: GB_mRNA, GB_mRNA: GB_mRNA, GB_mRNA: GB_mRNA, GB_mRNA: GB_mRNA	Thr1148Arg; Thr1183Arg
NC_000012 contig	122763670	C/A	59.2/40.8	Gene: CLIP1, CDS: CLIP1, CDS: CLIP1, mRNA: CLIP1, mRNA: CLIP1, Conserved in Primates: Conserved in Primates, SNP: SNP, GB_mRNA: GB_mRNA, GB_mRNA: GB_mRNA, GB_mRNA: GB_mRNA, GB_mRNA: GB_mRNA, GB_mRNA: GB_mRNA, GB_mRNA: GB_mRNA, GB_mRNA: GB_mRNA, GB_mRNA: GB_mRNA	Ala1178Ser; Ala1213Ser
NC_000004 contig	56325365	C/G	55.1/44.9	Gene: CLOCK, CDS: CLOCK, mRNA: CLOCK, Conserved in Primates: Conserved in Primates, Conserved in Primates: Conserved in Primates, SNP: SNP, GB_mRNA: GB_mRNA, GB_mRNA: GB_mRNA, GB_mRNA: GB_mRNA, GB_mRNA: GB_mRNA, GB_mRNA: GB_mRNA, GB_mRNA: GB_mRNA, GB_mRNA: GB_mRNA, GB_mRNA: GB_mRNA, GB_mRNA: GB_mRNA, GB_mRNA: GB_mRNA	Ser208Cys
NC_000012 contig	7303181	A/G	50.0/50.0	Gene: CLSTN3, CDS: CLSTN3, mRNA: CLSTN3, Conserved in Primates: Conserved in Primates, GB_mRNA: GB_mRNA, GB_mRNA: GB_mRNA, GB_mRNA: GB_mRNA, GB_mRNA: GB_mRNA, GB_mRNA: GB_mRNA, GB_mRNA: GB_mRNA, GB_mRNA: GB_mRNA, GB_mRNA: GB_mRNA, GB_mRNA: GB_mRNA, GB_mRNA: GB_mRNA, GB_mRNA: GB_mRNA	Ala763Thr
NC_000013 contig	100425097	T	100	Gene: CLYBL, CDS: CLYBL, mRNA: CLYBL, Conserved in Primates: Conserved in Primates, SNP: SNP, GB_mRNA: GB_mRNA, GB_mRNA: GB_mRNA, GB_mRNA: GB_mRNA, GB_mRNA: GB_mRNA, GB_mRNA: GB_mRNA	Stp7Leu
NC_000002 contig	189855743	A	100	Gene: COL3A1, CDS: COL3A1, mRNA: COL3A1, Conserved in Primates: Conserved in Primates, GB_mRNA: GB_mRNA, GB_mRNA: GB_mRNA, GB_mRNA: GB_mRNA, GB_mRNA: GB_mRNA, GB_mRNA: GB_mRNA	Arg271Gln
NC_000002 contig	228173636	A/G	57.6/42.4	Gene: COL4A3, CDS: COL4A3, CDS: COL4A3, mRNA: COL4A3, mRNA: COL4A3, Conserved in Primates: Conserved in Primates, GB_mRNA: GB_mRNA, GB_mRNA: GB_mRNA, GB_mRNA: GB_mRNA, GB_mRNA: GB_mRNA, GB_mRNA: GB_mRNA, GB_mRNA: GB_mRNA, GB_mRNA: GB_mRNA, GB_mRNA: GB_mRNA	Gln1495Arg,Arg
NC_000020 contig	61459315	C/T	66.7/33.3	Gene: COL9A3, CDS: COL9A3, mRNA: COL9A3, Conserved in Primates: Conserved in Primates, SNP: SNP, GB_mRNA: GB_mRNA, GB_mRNA: GB_mRNA, GB_mRNA: GB_mRNA, GB_mRNA: GB_mRNA, GB_mRNA: GB_mRNA, GB_mRNA: GB_mRNA	Pro296Leu
NC_000016 contig	19548030	A/T	58.1/41.9	Gene: CP110, CDS: CP110, mRNA: CP110, Conserved in Primates: Conserved in Primates, Conserved in Primates: Conserved in Primates, Conserved in Primates: Conserved in Primates, SNP: SNP, GB_mRNA: GB_mRNA, GB_mRNA: GB_mRNA, GB_mRNA: GB_mRNA, GB_mRNA: GB_mRNA, GB_mRNA: GB_mRNA, GB_mRNA: GB_mRNA, GB_mRNA: GB_mRNA	Phe347Ile
NC_000004 contig	8621386	G	80	Gene: CPZ, Gene: LOC100287077, CDS: LOC100287077, mRNA: CPZ, mRNA: CPZ, mRNA: CPZ, mRNA: LOC100287077, Conserved in Primates: Conserved in Primates, Conserved in Primates: Conserved in Primates, Conserved in Primates: Conserved in Primates, SNP: SNP, GB_mRNA: GB_mRNA, GB_mRNA: GB_mRNA, GB_mRNA: GB_mRNA, GB_mRNA: GB_mRNA, GB_mRNA: GB_mRNA, GB_mRNA: GB_mRNA, GB_mRNA: GB_mRNA, GB_mRNA: GB_mRNA	Trp17Arg
NC_000001 contig	156670680	C/T	52.7/47.3	Gene: CRABP2, CDS: CRABP2, mRNA: CRABP2, Conserved in Primates: Conserved in Primates, Conserved in Primates: Conserved in Primates, GB_mRNA: GB_mRNA, GB_mRNA: GB_mRNA, GB_mRNA: GB_mRNA, GB_mRNA: GB_mRNA, GB_mRNA: GB_mRNA, GB_mRNA: GB_mRNA, GB_mRNA: GB_mRNA	Gly79Arg
NC_000019 contig	4159747	A	100	Gene: CREB3L3, CDS: CREB3L3, mRNA: CREB3L3, Conserved in Primates: Conserved in Primates, GB_mRNA: GB_mRNA, GB_mRNA: GB_mRNA, GB_mRNA: GB_mRNA, GB_mRNA: GB_mRNA, GB_mRNA: GB_mRNA, GB_mRNA: GB_mRNA, GB_mRNA: GB_mRNA, GB_mRNA: GB_mRNA, GB_mRNA: GB_mRNA	Asp182Asn
NC_000008 contig	75944436	C/T	64.0/36.0	Gene: CRISPLD1, CDS: CRISPLD1, mRNA: CRISPLD1, Conserved in Primates: Conserved in Primates, GB_mRNA: GB_mRNA, GB_mRNA: GB_mRNA, GB_mRNA: GB_mRNA, GB_mRNA: GB_mRNA, GB_mRNA: GB_mRNA, GB_mRNA: GB_mRNA, GB_mRNA: GB_mRNA, GB_mRNA: GB_mRNA	Pro488Ser
NC_000007 contig	87021023	C/G	58.1/41.9	Gene: CROT, CDS: CROT, CDS: CROT, mRNA: CROT, mRNA: CROT, Conserved in Primates: Conserved in Primates, Conserved in Primates: Conserved in Primates, SNP: SNP, GB_mRNA: GB_mRNA, GB_mRNA: GB_mRNA, GB_mRNA: GB_mRNA, GB_mRNA: GB_mRNA, GB_mRNA: GB_mRNA, GB_mRNA: GB_mRNA	Val474Leu; Val502Leu
NC_000017 contig	27577276	A	100	Gene: CRYBA1, CDS: CRYBA1, mRNA: CRYBA1, Conserved in Primates: Conserved in Primates, Conserved in Primates: Conserved in Primates, GB_mRNA: GB_mRNA, GB_mRNA: GB_mRNA, GB_mRNA: GB_mRNA, GB_mRNA: GB_mRNA, GB_mRNA: GB_mRNA	Arg58His
NC_000023 contig	151908844	A/T	59.6/40.4	Gene: CSAG1, CDS: CSAG1, CDS: CSAG1, mRNA: CSAG1, mRNA: CSAG1, Conserved in Primates: Conserved in Primates, Conserved in Primates: Conserved in Primates, Conserved in Primates: Conserved in Primates, Conserved in Primates: Conserved in Primates, Conserved in Primates: Conserved in Primates, SNP: SNP, SNP: SNP, SNP: SNP, GB_mRNA: GB_mRNA, GB_mRNA: GB_mRNA, GB_mRNA: GB_mRNA, GB_mRNA: GB_mRNA	Tyr28Phe,Phe
NC_000023 contig	151908845	C/G	59.6/40.4	Gene: CSAG1, CDS: CSAG1, CDS: CSAG1, mRNA: CSAG1, mRNA: CSAG1, Conserved in Primates: Conserved in Primates, Conserved in Primates: Conserved in Primates, Conserved in Primates: Conserved in Primates, Conserved in Primates: Conserved in Primates, Conserved in Primates: Conserved in Primates, SNP: SNP, SNP: SNP, SNP: SNP, GB_mRNA: GB_mRNA, GB_mRNA: GB_mRNA, GB_mRNA: GB_mRNA, GB_mRNA: GB_mRNA	Tyr28Stp,Stp
NC_000007 contig	150934710	G/C	62.5/37.5	Gene: CSGLCA-T, CDS: CSGLCA-T, CpG: CpG, mRNA: CSGLCA-T, Conserved in Primates: Conserved in Primates, Conserved in Primates: Conserved in Primates, Conserved in Primates: Conserved in Primates, Conserved in Primates: Conserved in Primates, GB_mRNA: GB_mRNA, GB_mRNA: GB_mRNA, GB_mRNA: GB_mRNA, GB_mRNA: GB_mRNA, GB_mRNA: GB_mRNA, GB_mRNA: GB_mRNA, GB_mRNA: GB_mRNA, GB_mRNA: GB_mRNA, GB_mRNA: GB_mR…	Arg421Pro
NC_000001 contig	34330137	A	100	Gene: CSMD2, Gene: LOC100287140, Gene: HMGB4, CDS: HMGB4, CDS: HMGB4, mRNA: HMGB4, mRNA: HMGB4, Conserved in Primates: Conserved in Primates, SNP: SNP, GB_mRNA: GB_mRNA, GB_mRNA: GB_mRNA, GB_mRNA: GB_mRNA, GB_mRNA: GB_mRNA, GB_mRNA: GB_mRNA, GB_mRNA: GB_mRNA, GB_mRNA: GB_mRNA, GB_mRNA: GB_mRNA, GB_mRNA: GB_mRNA, GB_mRNA: GB_mRNA, GB_mRNA: GB_mRNA	Asn41Lys; Asn115Lys
NC_000015 contig	75974722	T/C	57.9/42.1	Gene: CSPG4, CDS: CSPG4, mRNA: CSPG4, Conserved in Primates: Conserved in Primates, Conserved in Primates: Conserved in Primates, Conserved in Primates: Conserved in Primates, Conserved in Primates: Conserved in Primates, Conserved in Primates: Conserved in Primates, Conserved in Primates: Conserved in Primates, GB_mRNA: GB_mRNA, GB_mRNA: GB_mRNA, GB_mRNA: GB_mRNA, GB_mRNA: GB_mRNA, GB_mRNA: GB_m…	Arg1621His
NC_000011 contig	33108549	G/T	51.6/47.6	Gene: CSTF3, CDS: CSTF3, mRNA: CSTF3, Conserved in Primates: Conserved in Primates, GB_mRNA: GB_mRNA, GB_mRNA: GB_mRNA, GB_mRNA: GB_mRNA, GB_mRNA: GB_mRNA, GB_mRNA: GB_mRNA, GB_mRNA: GB_mRNA, GB_mRNA: GB_mRNA, GB_mRNA: GB_mRNA, GB_mRNA: GB_mRNA	Pro594Thr
NC_000010 contig	126692020	G/A	66.7/33.3	Gene: CTBP2, CDS: CTBP2, CDS: CTBP2, CDS: CTBP2, mRNA: CTBP2, mRNA: CTBP2, mRNA: CTBP2, Conserved in Primates: Conserved in Primates, Conserved in Primates: Conserved in Primates, Conserved in Primates: Conserved in Primates, Conserved in Primates: Conserved in Primates, Conserved in Primates: Conserved in Primates, Conserved in Primates: Conserved in Primates, Conserved in Primates: Conserved in…	Pro34Ser,Ser; Pro574Ser
NC_000020 contig	56087800	C/T	53.7/46.3	Gene: CTCFL, CDS: CTCFL, mRNA: CTCFL, Conserved in Primates: Conserved in Primates, SNP: SNP, GB_mRNA: GB_mRNA, GB_mRNA: GB_mRNA, GB_mRNA: GB_mRNA, GB_mRNA: GB_mRNA, GB_mRNA: GB_mRNA, GB_mRNA: GB_mRNA, GB_mRNA: GB_mRNA, GB_mRNA: GB_mRNA, GB_mRNA: GB_mRNA, GB_mRNA: GB_mRNA, GB_mRNA: GB_mRNA, GB_mRNA: GB_mRNA, GB_mRNA: GB_mRNA, GB_mRNA: GB_mRNA, GB_mRNA: GB_mRNA, GB_mRNA: GB_mRNA, GB_mRNA: GB_mRNA,…	Met447Val
NC_000010 contig	17126383	G/A	66.2/33.8	Gene: CUBN, CDS: CUBN, mRNA: CUBN, Conserved in Primates: Conserved in Primates, SNP: SNP, GB_mRNA: GB_mRNA	His730Tyr
NC_000008 contig	143994806	G/A	58.3/41.7	Gene: CYP11B2, CDS: CYP11B2, mRNA: CYP11B2, Conserved in Primates: Conserved in Primates, Conserved in Primates: Conserved in Primates, Conserved in Primates: Conserved in Primates, Conserved in Primates: Conserved in Primates, SNP: SNP, GB_mRNA: GB_mRNA, GB_mRNA: GB_mRNA, GB_mRNA: GB_mRNA	Ile339Thr
NC_000010 contig	94824166	G/A	50.9/49.1	Gene: CYP26C1, CDS: CYP26C1, mRNA: CYP26C1, Conserved in Primates: Conserved in Primates, SNP: SNP, GB_mRNA: GB_mRNA, GB_mRNA: GB_mRNA, GB_mRNA: GB_mRNA	Arg245Gln
NC_000019 contig	41382560	A/T	55.9/44.1	Gene: CYP2A7, CDS: CYP2A7, CDS: CYP2A7, mRNA: CYP2A7, mRNA: CYP2A7, Conserved in Primates: Conserved in Primates, Conserved in Primates: Conserved in Primates, Conserved in Primates: Conserved in Primates, Conserved in Primates: Conserved in Primates, GB_mRNA: GB_mRNA, GB_mRNA: GB_mRNA, GB_mRNA: GB_mRNA, GB_mRNA: GB_mRNA	Phe341Tyr; Phe392Tyr
NC_000019 contig	15784370	C/T	52.2/47.8	Gene: CYP4F12, CDS: CYP4F12, mRNA: CYP4F12, Conserved in Primates: Conserved in Primates, Conserved in Primates: Conserved in Primates, Conserved in Primates: Conserved in Primates, Conserved in Primates: Conserved in Primates, Conserved in Primates: Conserved in Primates, Conserved in Primates: Conserved in Primates, Conserved in Primates: Conserved in Primates, GB_mRNA: GB_mRNA, GB_mRNA: GB_mRN…	Leu11Phe
NC_000019 contig	15989589	G/T	62.5/37.5	Gene: CYP4F2, CDS: CYP4F2, mRNA: CYP4F2, Conserved in Primates: Conserved in Primates, Conserved in Primates: Conserved in Primates, Conserved in Primates: Conserved in Primates, Conserved in Primates: Conserved in Primates, Conserved in Primates: Conserved in Primates, Conserved in Primates: Conserved in Primates, Conserved in Primates: Conserved in Primates, Conserved in Primates: Conserved in …	Leu519Met
NC_000017 contig	62496670	C	100	Gene: DDX5, CDS: DDX5, mRNA: DDX5, Conserved in Primates: Conserved in Primates, Conserved in Primates: Conserved in Primates, SNP: SNP, GB_mRNA: GB_mRNA, GB_mRNA: GB_mRNA, GB_mRNA: GB_mRNA, GB_mRNA: GB_mRNA, GB_mRNA: GB_mRNA, GB_mRNA: GB_mRNA, GB_mRNA: GB_mRNA, GB_mRNA: GB_mRNA, GB_mRNA: GB_mRNA, GB_mRNA: GB_mRNA, GB_mRNA: GB_mRNA, GB_mRNA: GB_mRNA, GB_mRNA: GB_mRNA, GB_mRNA: GB_mRNA, GB_mRNA: G…	Ser480Ala
NC_000022 contig	19130247	A/G	63.6/36.4	Gene: DGCR14, CDS: DGCR14, mRNA: DGCR14, Conserved in Primates: Conserved in Primates, Conserved in Primates: Conserved in Primates, Conserved in Primates: Conserved in Primates, Conserved in Primates: Conserved in Primates, GB_mRNA: GB_mRNA, GB_mRNA: GB_mRNA, GB_mRNA: GB_mRNA, GB_mRNA: GB_mRNA, GB_mRNA: GB_mRNA, GB_mRNA: GB_mRNA, GB_mRNA: GB_mRNA, GB_mRNA: GB_mRNA, GB_mRNA: GB_mRNA, GB_mRNA: GB_…	Pro99Leu
NC_000022 contig	20073837	G	100	Gene: DGCR8, CDS: DGCR8, CpG: CpG, mRNA: DGCR8, Conserved in Primates: Conserved in Primates, Conserved in Primates: Conserved in Primates, Conserved in Primates: Conserved in Primates, Conserved in Primates: Conserved in Primates, GB_mRNA: GB_mRNA, GB_mRNA: GB_mRNA, GB_mRNA: GB_mRNA, GB_mRNA: GB_mRNA, GB_mRNA: GB_mRNA, GB_mRNA: GB_mRNA, GB_mRNA: GB_mRNA, GB_mRNA: GB_mRNA, GB_mRNA: GB_mRNA, GB_mR…	Asp117Glu
NC_000022 contig	20074006	G	100	Gene: DGCR8, CDS: DGCR8, mRNA: DGCR8, Conserved in Primates: Conserved in Primates, Conserved in Primates: Conserved in Primates, Conserved in Primates: Conserved in Primates, Conserved in Primates: Conserved in Primates, SNP: SNP, GB_mRNA: GB_mRNA, GB_mRNA: GB_mRNA, GB_mRNA: GB_mRNA, GB_mRNA: GB_mRNA, GB_mRNA: GB_mRNA, GB_mRNA: GB_mRNA, GB_mRNA: GB_mRNA, GB_mRNA: GB_mRNA, GB_mRNA: GB_mRNA, GB_mR…	Ile174Val
NC_000017 contig	34951458	A	100	Gene: DHRS11, CDS: DHRS11, mRNA: DHRS11, Conserved in Primates: Conserved in Primates, Conserved in Primates: Conserved in Primates, Conserved in Primates: Conserved in Primates, GB_mRNA: GB_mRNA, GB_mRNA: GB_mRNA, GB_mRNA: GB_mRNA, GB_mRNA: GB_mRNA	Cys69Ser
NC_000010 contig	329293	A/T	56.8/43.2	Gene: DIP2C, CDS: DIP2C, mRNA: DIP2C, Conserved in Primates: Conserved in Primates, GB_mRNA: GB_mRNA, GB_mRNA: GB_mRNA, GB_mRNA: GB_mRNA, GB_mRNA: GB_mRNA, GB_mRNA: GB_mRNA, GB_mRNA: GB_mRNA, GB_mRNA: GB_mRNA, GB_mRNA: GB_mRNA	Phe1405Ile
NC_000008 contig	12958115	G/T	50.0/50.0	Gene: DLC1, CDS: DLC1, CDS: DLC1, mRNA: DLC1, mRNA: DLC1, Conserved in Primates: Conserved in Primates, GB_mRNA: GB_mRNA, GB_mRNA: GB_mRNA, GB_mRNA: GB_mRNA, GB_mRNA: GB_mRNA, GB_mRNA: GB_mRNA, GB_mRNA: GB_mRNA, GB_mRNA: GB_mRNA, GB_mRNA: GB_mRNA, GB_mRNA: GB_mRNA, GB_mRNA: GB_mRNA, GB_mRNA: GB_mRNA, GB_mRNA: GB_mRNA	Ser140Arg; Ser577Arg
NC_000002 contig	172966941	C	94.4	Gene: DLX2, Gene: LOC100287337, CDS: LOC100287337, CDS: DLX2, CpG: CpG, mRNA: DLX2, mRNA: LOC100287337, Conserved in Primates: Conserved in Primates, GB_mRNA: GB_mRNA, GB_mRNA: GB_mRNA, GB_mRNA: GB_mRNA, GB_mRNA: GB_mRNA, GB_mRNA: GB_mRNA, GB_mRNA: GB_mRNA, GB_mRNA: GB_mRNA	Asp109Gly; Val348Ala
NC_000019 contig	42351889	G/A	66.7/33.3	Gene: DMRTC2, CDS: DMRTC2, mRNA: DMRTC2, Conserved in Primates: Conserved in Primates, GB_mRNA: GB_mRNA, GB_mRNA: GB_mRNA, GB_mRNA: GB_mRNA, GB_mRNA: GB_mRNA, GB_mRNA: GB_mRNA, GB_mRNA: GB_mRNA, GB_mRNA: GB_mRNA, GB_mRNA: GB_mRNA, GB_mRNA: GB_mRNA	Glu104Lys
NC_000017 contig	7669674	A	98	Gene: DNAH2, CDS: DNAH2, mRNA: DNAH2, Conserved in Primates: Conserved in Primates, GB_mRNA: GB_mRNA, GB_mRNA: GB_mRNA	Asp1184Asn
NC_000016 contig	21098323	G/C	62.9/37.1	Gene: DNAH3, CDS: DNAH3, mRNA: DNAH3, Conserved in Primates: Conserved in Primates, Conserved in Primates: Conserved in Primates, Conserved in Primates: Conserved in Primates, Conserved in Primates: Conserved in Primates, GB_mRNA: GB_mRNA, GB_mRNA: GB_mRNA	Arg908Ser
NC_000002 contig	196740524	T/C	61.9/38.1	Gene: DNAH7, CDS: DNAH7, mRNA: DNAH7, Conserved in Primates: Conserved in Primates, SNP: SNP, GB_mRNA: GB_mRNA, GB_mRNA: GB_mRNA, GB_mRNA: GB_mRNA	Tyr2054Cys
NC_000002 contig	196749512	T/C	55.4/44.6	Gene: DNAH7, CDS: DNAH7, mRNA: DNAH7, Conserved in Primates: Conserved in Primates, SNP: SNP, GB_mRNA: GB_mRNA, GB_mRNA: GB_mRNA, GB_mRNA: GB_mRNA	Ile1854Val
NC_000007 contig	73097212	C/G	60.0/40.0	Gene: DNAJC30, CDS: DNAJC30, CpG: CpG, mRNA: DNAJC30, Conserved in Primates: Conserved in Primates, Conserved in Primates: Conserved in Primates, Conserved in Primates: Conserved in Primates, Conserved in Primates: Conserved in Primates, Conserved in Primates: Conserved in Primates, Conserved in Primates: Conserved in Primates, Conserved in Primates: Conserved in Primates, Conserved in Primates: …	Arg181Pro
NC_000005 contig	140052430	T/G	53.8/46.2	Gene: DND1, CDS: DND1, CpG: CpG, mRNA: DND1, Conserved in Primates: Conserved in Primates, Conserved in Primates: Conserved in Primates, GB_mRNA: GB_mRNA, GB_mRNA: GB_mRNA, GB_mRNA: GB_mRNA, GB_mRNA: GB_mRNA, GB_mRNA: GB_mRNA, GB_mRNA: GB_mRNA, GB_mRNA: GB_mRNA	Asp68Glu
NC_000005 contig	169494574	C/A	51.3/48.7	Gene: DOCK2, CDS: DOCK2, mRNA: DOCK2, Conserved in Primates: Conserved in Primates, GB_mRNA: GB_mRNA, GB_mRNA: GB_mRNA, GB_mRNA: GB_mRNA, GB_mRNA: GB_mRNA, GB_mRNA: GB_mRNA, GB_mRNA: GB_mRNA, GB_mRNA: GB_mRNA, GB_mRNA: GB_mRNA, GB_mRNA: GB_mRNA	Leu1510Met
NC_000005 contig	176936819	C/G	50.0/50.0	Gene: DOK3, CDS: DOK3, mRNA: DOK3, Conserved in Primates: Conserved in Primates, Conserved in Primates: Conserved in Primates, SNP: SNP, GB_mRNA: GB_mRNA, GB_mRNA: GB_mRNA	Arg12Pro
NC_000018 contig	28612229	T/G	55.9/44.1	Gene: DSC3, CDS: DSC3, CDS: DSC3, mRNA: DSC3, mRNA: DSC3, Conserved in Primates: Conserved in Primates, SNP: SNP, GB_mRNA: GB_mRNA, GB_mRNA: GB_mRNA, GB_mRNA: GB_mRNA	Ala28Asp,Asp
NC_000015 contig	45436245	T/C	64.3/35.7	Gene: DUOX1, CDS: DUOX1, CDS: DUOX1, mRNA: DUOX1, mRNA: DUOX1, Conserved in Primates: Conserved in Primates, Conserved in Primates: Conserved in Primates, GB_mRNA: GB_mRNA, GB_mRNA: GB_mRNA, GB_mRNA: GB_mRNA, GB_mRNA: GB_mRNA, GB_mRNA: GB_mRNA, GB_mRNA: GB_mRNA, GB_mRNA: GB_mRNA, GB_mRNA: GB_mRNA, GB_mRNA: GB_mRNA, GB_mRNA: GB_mRNA	Gln650Stp,Stp
NC_000003 contig	183873487	C/A	67.6/32.4	Gene: DVL3, CDS: DVL3, CpG: CpG, mRNA: DVL3, Conserved in Primates: Conserved in Primates, GB_mRNA: GB_mRNA, GB_mRNA: GB_mRNA, GB_mRNA: GB_mRNA, GB_mRNA: GB_mRNA, GB_mRNA: GB_mRNA, GB_mRNA: GB_mRNA, GB_mRNA: GB_mRNA, GB_mRNA: GB_mRNA, GB_mRNA: GB_mRNA, GB_mRNA: GB_mRNA	Pro22Thr
NC_000015 contig	55789949	T/C	67.4/32.6	Gene: DYX1C1, CDS: DYX1C1, CDS: DYX1C1, CDS: DYX1C1, mRNA: DYX1C1, mRNA: DYX1C1, mRNA: DYX1C1, Conserved in Primates: Conserved in Primates, GB_mRNA: GB_mRNA, GB_mRNA: GB_mRNA, GB_mRNA: GB_mRNA, GB_mRNA: GB_mRNA, GB_mRNA: GB_mRNA, GB_mRNA: GB_mRNA, GB_mRNA: GB_mRNA, GB_mRNA: GB_mRNA	Lys78Glu,Glu,Glu
NC_000015 contig	82431145	C/T	60.0/40.0	Gene: EFTUD1, CDS: EFTUD1, CDS: EFTUD1, mRNA: EFTUD1, mRNA: EFTUD1, Conserved in Primates: Conserved in Primates, Conserved in Primates: Conserved in Primates, SNP: SNP, GB_mRNA: GB_mRNA, GB_mRNA: GB_mRNA, GB_mRNA: GB_mRNA, GB_mRNA: GB_mRNA, GB_mRNA: GB_mRNA, GB_mRNA: GB_mRNA, GB_mRNA: GB_mRNA, GB_mRNA: GB_mRNA, GB_mRNA: GB_mRNA, GB_mRNA: GB_mRNA, GB_mRNA: GB_mRNA	Val959Ile; Val1010Ile
NC_000015 contig	82444154	G/T	62.6/37.4	Gene: EFTUD1, CDS: EFTUD1, CDS: EFTUD1, mRNA: EFTUD1, mRNA: EFTUD1, Conserved in Primates: Conserved in Primates, Conserved in Primates: Conserved in Primates, SNP: SNP, GB_mRNA: GB_mRNA, GB_mRNA: GB_mRNA, GB_mRNA: GB_mRNA, GB_mRNA: GB_mRNA, GB_mRNA: GB_mRNA, GB_mRNA: GB_mRNA, GB_mRNA: GB_mRNA, GB_mRNA: GB_mRNA, GB_mRNA: GB_mRNA, GB_mRNA: GB_mRNA, GB_mRNA: GB_mRNA	Pro830Thr; Pro881Thr
NC_000005 contig	38427168	T	94.2	Gene: EGFLAM, CDS: EGFLAM, CDS: EGFLAM, mRNA: EGFLAM, mRNA: EGFLAM, mRNA: EGFLAM, Conserved in Primates: Conserved in Primates, Conserved in Primates: Conserved in Primates, GB_mRNA: GB_mRNA, GB_mRNA: GB_mRNA, GB_mRNA: GB_mRNA, GB_mRNA: GB_mRNA, GB_mRNA: GB_mRNA, GB_mRNA: GB_mRNA, GB_mRNA: GB_mRNA, GB_mRNA: GB_mRNA	Pro389Leu; Pro623Leu
NC_000023 contig	129206369	G	100	Gene: ELF4, CDS: ELF4, CDS: ELF4, mRNA: ELF4, mRNA: ELF4, Conserved in Primates: Conserved in Primates, Conserved in Primates: Conserved in Primates, GB_mRNA: GB_mRNA, GB_mRNA: GB_mRNA, GB_mRNA: GB_mRNA, GB_mRNA: GB_mRNA, GB_mRNA: GB_mRNA, GB_mRNA: GB_mRNA, GB_mRNA: GB_mRNA, GB_mRNA: GB_mRNA	Asp122His,His
NC_000007 contig	73480312	C/A	55.6/44.4	Gene: ELN, CDS: ELN, CDS: ELN, mRNA: ELN, mRNA: ELN, Conserved in Primates: Conserved in Primates, Conserved in Primates: Conserved in Primates, Conserved in Primates: Conserved in Primates, Conserved in Primates: Conserved in Primates, Conserved in Primates: Conserved in Primates, Conserved in Primates: Conserved in Primates, Conserved in Primates: Conserved in Primates, Conserved in Primates: C…	Gln672Lys; Gln691Lys
NC_000012 contig	13366504	G/A	60.8/39.2	Gene: EMP1, CDS: EMP1, mRNA: EMP1, Conserved in Primates: Conserved in Primates, SNP: SNP, GB_mRNA: GB_mRNA, GB_mRNA: GB_mRNA, GB_mRNA: GB_mRNA, GB_mRNA: GB_mRNA, GB_mRNA: GB_mRNA, GB_mRNA: GB_mRNA, GB_mRNA: GB_mRNA, GB_mRNA: GB_mRNA, GB_mRNA: GB_mRNA, GB_mRNA: GB_mRNA	Ser57Asn
NC_000009 contig	139946040	A	100	Gene: ENTPD2, CDS: ENTPD2, CDS: ENTPD2, mRNA: ENTPD2, mRNA: ENTPD2, Conserved in Primates: Conserved in Primates, Conserved in Primates: Conserved in Primates, Conserved in Primates: Conserved in Primates, SNP: SNP, GB_mRNA: GB_mRNA, GB_mRNA: GB_mRNA, GB_mRNA: GB_mRNA, GB_mRNA: GB_mRNA, GB_mRNA: GB_mRNA, GB_mRNA: GB_mRNA, GB_mRNA: GB_mRNA, GB_mRNA: GB_mRNA, GB_mRNA: GB_mRNA, GB_mRNA: GB_mRNA, GB_…	Ala103Val,Val
NC_000001 contig	38184382	C/T	50.0/50.0	Gene: EPHA10, CDS: EPHA10, mRNA: EPHA10, Conserved in Primates: Conserved in Primates, SNP: SNP, GB_mRNA: GB_mRNA, GB_mRNA: GB_mRNA, GB_mRNA: GB_mRNA, GB_mRNA: GB_mRNA, GB_mRNA: GB_mRNA	Ala955Thr
NC_000005 contig	96124373	T	100	Gene: ERAP1, CDS: ERAP1, CDS: ERAP1, mRNA: ERAP1, mRNA: ERAP1, Conserved in Primates: Conserved in Primates, Conserved in Primates: Conserved in Primates, GB_mRNA: GB_mRNA, GB_mRNA: GB_mRNA, GB_mRNA: GB_mRNA, GB_mRNA: GB_mRNA, GB_mRNA: GB_mRNA, GB_mRNA: GB_mRNA, GB_mRNA: GB_mRNA, GB_mRNA: GB_mRNA, GB_mRNA: GB_mRNA, GB_mRNA: GB_mRNA, GB_mRNA: GB_mRNA	Gly514Arg,Arg
NC_000005 contig	96129543	T	100	Gene: ERAP1, CDS: ERAP1, CDS: ERAP1, mRNA: ERAP1, mRNA: ERAP1, Conserved in Primates: Conserved in Primates, Conserved in Primates: Conserved in Primates, SNP: SNP, GB_mRNA: GB_mRNA, GB_mRNA: GB_mRNA, GB_mRNA: GB_mRNA, GB_mRNA: GB_mRNA, GB_mRNA: GB_mRNA, GB_mRNA: GB_mRNA, GB_mRNA: GB_mRNA, GB_mRNA: GB_mRNA, GB_mRNA: GB_mRNA, GB_mRNA: GB_mRNA, GB_mRNA: GB_mRNA	Gly346Asp,Asp
NC_000010 contig	50678317	C/G	57.4/42.6	Gene: ERCC6, CDS: ERCC6, mRNA: ERCC6, Conserved in Primates: Conserved in Primates, Conserved in Primates: Conserved in Primates, Conserved in Primates: Conserved in Primates, Conserved in Primates: Conserved in Primates, Conserved in Primates: Conserved in Primates, Conserved in Primates: Conserved in Primates, Conserved in Primates: Conserved in Primates, SNP: SNP, GB_mRNA: GB_mRNA, GB_mRNA: GB…	Arg1230Pro
NC_000002 contig	239040065	A/G	62.5/37.5	Gene: ESPNL, CDS: ESPNL, CpG: CpG, mRNA: ESPNL, Conserved in Primates: Conserved in Primates, GB_mRNA: GB_mRNA, GB_mRNA: GB_mRNA, GB_mRNA: GB_mRNA, GB_mRNA: GB_mRNA, GB_mRNA: GB_mRNA	Val904Met
NC_000002 contig	239038829	G/C	64.3/35.7	Gene: ESPNL, CDS: ESPNL, mRNA: ESPNL, Conserved in Primates: Conserved in Primates, GB_mRNA: GB_mRNA, GB_mRNA: GB_mRNA, GB_mRNA: GB_mRNA, GB_mRNA: GB_mRNA, GB_mRNA: GB_mRNA	Gln492Glu
NC_000002 contig	239039183	A/G	50.0/50.0	Gene: ESPNL, CDS: ESPNL, mRNA: ESPNL, Conserved in Primates: Conserved in Primates, SNP: SNP, GB_mRNA: GB_mRNA, GB_mRNA: GB_mRNA, GB_mRNA: GB_mRNA, GB_mRNA: GB_mRNA, GB_mRNA: GB_mRNA	Val610Met
NC_000023 contig	103495552	C	97.9	Gene: ESX1, CDS: ESX1, mRNA: ESX1, Conserved in Primates: Conserved in Primates, SNP: SNP, GB_mRNA: GB_mRNA, GB_mRNA: GB_mRNA, GB_mRNA: GB_mRNA, GB_mRNA: GB_mRNA	Lys193Arg
NC_000001 contig	157062575	T/C	65.5/34.5	Gene: ETV3L, CDS: ETV3L, mRNA: ETV3L, Conserved in Primates: Conserved in Primates, Conserved in Primates: Conserved in Primates, SNP: SNP, GB_mRNA: GB_mRNA	Met318Val
NC_000011 contig	108380281	T/C	52.0/47.5	Gene: EXPH5, CDS: EXPH5, CDS: EXPH5, CDS: EXPH5, mRNA: EXPH5, mRNA: EXPH5, mRNA: EXPH5, Conserved in Primates: Conserved in Primates, GB_mRNA: GB_mRNA, GB_mRNA: GB_mRNA, GB_mRNA: GB_mRNA, GB_mRNA: GB_mRNA, GB_mRNA: GB_mRNA, GB_mRNA: GB_mRNA	Lys1797Glu; Lys1909Glu; Lys1985Glu
NC_000011 contig	108382221	C/T	50.0/50.0	Gene: EXPH5, CDS: EXPH5, CDS: EXPH5, CDS: EXPH5, mRNA: EXPH5, mRNA: EXPH5, mRNA: EXPH5, Conserved in Primates: Conserved in Primates, GB_mRNA: GB_mRNA, GB_mRNA: GB_mRNA, GB_mRNA: GB_mRNA, GB_mRNA: GB_mRNA, GB_mRNA: GB_mRNA, GB_mRNA: GB_mRNA, GB_mRNA: GB_mRNA	Gly1150Glu; Gly1262Glu; Gly1338Glu
NC_000017 contig	40854912	C/G	55.3/44.7	Gene: EZH1, CDS: EZH1, mRNA: EZH1, Conserved in Primates: Conserved in Primates, Conserved in Primates: Conserved in Primates, Conserved in Primates: Conserved in Primates, Conserved in Primates: Conserved in Primates, GB_mRNA: GB_mRNA, GB_mRNA: GB_mRNA, GB_mRNA: GB_mRNA, GB_mRNA: GB_mRNA, GB_mRNA: GB_mRNA, GB_mRNA: GB_mRNA, GB_mRNA: GB_mRNA, GB_mRNA: GB_mRNA, GB_mRNA: GB_mRNA, GB_mRNA: GB_mRNA, …	Glu722Asp
NC_000001 contig	109143213	C/T	52.9/47.1	Gene: FAM102B, CDS: FAM102B, mRNA: FAM102B, Conserved in Primates: Conserved in Primates, Conserved in Primates: Conserved in Primates, GB_mRNA: GB_mRNA, GB_mRNA: GB_mRNA, GB_mRNA: GB_mRNA, GB_mRNA: GB_mRNA, GB_mRNA: GB_mRNA, GB_mRNA: GB_mRNA	Arg55Cys
NC_000007 contig	143416945	T/C	53.8/46.2	Gene: FAM115C, CDS: FAM115C, CDS: FAM115C, mRNA: FAM115C, mRNA: FAM115C, mRNA: FAM115C, Conserved in Primates: Conserved in Primates, Conserved in Primates: Conserved in Primates, Conserved in Primates: Conserved in Primates, Conserved in Primates: Conserved in Primates, Conserved in Primates: Conserved in Primates, Conserved in Primates: Conserved in Primates, SNP: SNP, GB_mRNA: GB_mRNA, GB_mRNA…	Arg265Trp,Trp
NC_000005 contig	64020316	G/T	50.0/50.0	Gene: FAM159B, Gene: SFRS12IP1, CDS: SFRS12IP1, Repeat masker: Repeat masker, mRNA: FAM159B, mRNA: SFRS12IP1, Conserved in Primates: Conserved in Primates, Conserved in Primates: Conserved in Primates, Conserved in Primates: Conserved in Primates, Conserved in Primates: Conserved in Primates, GB_mRNA: GB_mRNA, GB_mRNA: GB_mRNA, GB_mRNA: GB_mRNA, GB_mRNA: GB_mRNA, GB_mRNA: GB_mRNA, GB_mRNA: GB_mRN…	Lys121Asn
NC_000010 contig	89120661	C	88.9	Gene: FAM22D, CDS: FAM22D, mRNA: FAM22D, Conserved in Primates: Conserved in Primates, Conserved in Primates: Conserved in Primates, Conserved in Primates: Conserved in Primates, Conserved in Primates: Conserved in Primates, Conserved in Primates: Conserved in Primates, Conserved in Primates: Conserved in Primates, Conserved in Primates: Conserved in Primates, Conserved in Primates: Conserved in …	Cys197Ser
NC_000009 contig	40703127	G/A	64.5/35.5	Gene: FAM75A3, CDS: FAM75A3, mRNA: FAM75A3, Conserved in Primates: Conserved in Primates, Conserved in Primates: Conserved in Primates, Conserved in Primates: Conserved in Primates, Conserved in Primates: Conserved in Primates, Conserved in Primates: Conserved in Primates, Conserved in Primates: Conserved in Primates, Conserved in Primates: Conserved in Primates, Conserved in Primates: Conserved …	Ala262Thr
NC_000009 contig	90535952	G	98.7	Gene: FAM75C1, CDS: FAM75C1, mRNA: FAM75C1, Conserved in Primates: Conserved in Primates, Conserved in Primates: Conserved in Primates, Conserved in Primates: Conserved in Primates, Conserved in Primates: Conserved in Primates, Conserved in Primates: Conserved in Primates, Conserved in Primates: Conserved in Primates, Conserved in Primates: Conserved in Primates, GB_mRNA: GB_mRNA, GB_mRNA: GB_mRN…	Pro377Arg
NC_000001 contig	28086052	T	100	Gene: FAM76A, CDS: FAM76A, CDS: FAM76A, CDS: FAM76A, CDS: FAM76A, CDS: FAM76A, mRNA: FAM76A, mRNA: FAM76A, mRNA: FAM76A, mRNA: FAM76A, mRNA: FAM76A, Conserved in Primates: Conserved in Primates, GB_mRNA: GB_mRNA, GB_mRNA: GB_mRNA, GB_mRNA: GB_mRNA, GB_mRNA: GB_mRNA, GB_mRNA: GB_mRNA, GB_mRNA: GB_mRNA, GB_mRNA: GB_mRNA, GB_mRNA: GB_mRNA, GB_mRNA: GB_mRNA	Ala171Ser; Ala222Ser; Ala251Ser; Ala256Ser; Ala285Ser
NC_000020 contig	37580402	C/T	66.7/33.3	Gene: FAM83D, CDS: FAM83D, mRNA: FAM83D, Conserved in Primates: Conserved in Primates, SNP: SNP, GB_mRNA: GB_mRNA, GB_mRNA: GB_mRNA, GB_mRNA: GB_mRNA, GB_mRNA: GB_mRNA, GB_mRNA: GB_mRNA, GB_mRNA: GB_mRNA, GB_mRNA: GB_mRNA, GB_mRNA: GB_mRNA	Arg363Trp
NC_000008 contig	144810345	A/C	50.0/50.0	Gene: FAM83H, CDS: FAM83H, CpG: CpG, mRNA: FAM83H, Conserved in Primates: Conserved in Primates, Conserved in Primates: Conserved in Primates, GB_mRNA: GB_mRNA	Val429Gly
NC_000011 contig	71507427	T	100	Gene: FAM86C, Gene: LOC100288439, CDS: LOC100288439, mRNA: LOC100288439, Conserved in Primates: Conserved in Primates, Conserved in Primates: Conserved in Primates, Conserved in Primates: Conserved in Primates, Conserved in Primates: Conserved in Primates, Conserved in Primates: Conserved in Primates, Conserved in Primates: Conserved in Primates, Conserved in Primates: Conserved in Primates, Cons…	Arg59Lys
NC_000006 contig	5369409	A	100	Gene: FARS2, Gene: LOC100287565, CDS: FARS2, CDS: LOC100287565, mRNA: FARS2, mRNA: LOC100287565, Conserved in Primates: Conserved in Primates, SNP: SNP, GB_mRNA: GB_mRNA, GB_mRNA: GB_mRNA, GB_mRNA: GB_mRNA, GB_mRNA: GB_mRNA, GB_mRNA: GB_mRNA, GB_mRNA: GB_mRNA, GB_mRNA: GB_mRNA, GB_mRNA: GB_mRNA, GB_mRNA: GB_mRNA, GB_mRNA: GB_mRNA, GB_mRNA: GB_mRNA, GB_mRNA: GB_mRNA, GB_mRNA: GB_mRNA, GB_mRNA: GB_…	Leu2Phe
NC_000017 contig	37425117	T/C	57.1/42.9	Gene: FBXL20, CDS: FBXL20, mRNA: FBXL20, Conserved in Primates: Conserved in Primates, Conserved in Primates: Conserved in Primates, Conserved in Primates: Conserved in Primates, Conserved in Primates: Conserved in Primates, GB_mRNA: GB_mRNA, GB_mRNA: GB_mRNA, GB_mRNA: GB_mRNA, GB_mRNA: GB_mRNA, GB_mRNA: GB_mRNA, GB_mRNA: GB_mRNA	His299Arg
NC_000007 contig	100198386	C/T	60.5/39.5	Gene: FBXO24, Gene: LOC100129845, Misc. RNA: LOC100129845, CDS: FBXO24, mRNA: FBXO24, Conserved in Primates: Conserved in Primates, Conserved in Primates: Conserved in Primates, SNP: SNP, GB_mRNA: GB_mRNA, GB_mRNA: GB_mRNA, GB_mRNA: GB_mRNA, GB_mRNA: GB_mRNA, GB_mRNA: GB_mRNA, GB_mRNA: GB_mRNA, GB_mRNA: GB_mRNA, GB_mRNA: GB_mRNA, GB_mRNA: GB_mRNA, GB_mRNA: GB_mRNA	Thr536Met
NC_000001 contig	16577794	T	100	Gene: FBXO42, CDS: FBXO42, mRNA: FBXO42, Conserved in Primates: Conserved in Primates, Conserved in Primates: Conserved in Primates, SNP: SNP, GB_mRNA: GB_mRNA, GB_mRNA: GB_mRNA, GB_mRNA: GB_mRNA, GB_mRNA: GB_mRNA, GB_mRNA: GB_mRNA, GB_mRNA: GB_mRNA, GB_mRNA: GB_mRNA, GB_mRNA: GB_mRNA, GB_mRNA: GB_mRNA, GB_mRNA: GB_mRNA, GB_mRNA: GB_mRNA	Ala509Thr
NC_000019 contig	40399385	C/T	59.4/40.6	Gene: FCGBP, CDS: FCGBP, mRNA: FCGBP, Conserved in Primates: Conserved in Primates, Conserved in Primates: Conserved in Primates, Conserved in Primates: Conserved in Primates, Conserved in Primates: Conserved in Primates, GB_mRNA: GB_mRNA	Gly2104Arg
NC_000019 contig	40364280	G/A	62.1/37.9	Gene: FCGBP, Gene: LOC100289588, CDS: FCGBP, mRNA: FCGBP, mRNA: LOC100289588, Conserved in Primates: Conserved in Primates, Conserved in Primates: Conserved in Primates, Conserved in Primates: Conserved in Primates, Conserved in Primates: Conserved in Primates, Conserved in Primates: Conserved in Primates, GB_mRNA: GB_mRNA	Pro4788Ser
NC_000015 contig	91434829	C/T	55.8/44.2	Gene: FES, CDS: FES, CDS: FES, CDS: FES, CDS: FES, mRNA: FES, mRNA: FES, mRNA: FES, mRNA: FES, Conserved in Primates: Conserved in Primates, GB_mRNA: GB_mRNA, GB_mRNA: GB_mRNA, GB_mRNA: GB_mRNA, GB_mRNA: GB_mRNA, GB_mRNA: GB_mRNA, GB_mRNA: GB_mRNA, GB_mRNA: GB_mRNA, GB_mRNA: GB_mRNA, GB_mRNA: GB_mRNA, GB_mRNA: GB_mRNA, GB_mRNA: GB_mRNA, GB_mRNA: GB_mRNA, GB_mRNA: GB_mRNA	Leu398Phe; Leu456Phe; Leu468Phe; Leu526Phe
NC_000006 contig	167438359	G	100	Gene: FGFR1OP, CDS: FGFR1OP, CDS: FGFR1OP, mRNA: FGFR1OP, mRNA: FGFR1OP, Conserved in Primates: Conserved in Primates, GB_mRNA: GB_mRNA, GB_mRNA: GB_mRNA, GB_mRNA: GB_mRNA, GB_mRNA: GB_mRNA, GB_mRNA: GB_mRNA, GB_mRNA: GB_mRNA, GB_mRNA: GB_mRNA, GB_mRNA: GB_mRNA, GB_mRNA: GB_mRNA, GB_mRNA: GB_mRNA, GB_mRNA: GB_mRNA	Ala279Gly; Ala299Gly
NC_000008 contig	17726069	C/A	66.3/33.7	Gene: FGL1, CDS: FGL1, CDS: FGL1, CDS: FGL1, CDS: FGL1, mRNA: FGL1, mRNA: FGL1, mRNA: FGL1, mRNA: FGL1, Conserved in Primates: Conserved in Primates, SNP: SNP, GB_mRNA: GB_mRNA, GB_mRNA: GB_mRNA, GB_mRNA: GB_mRNA, GB_mRNA: GB_mRNA, GB_mRNA: GB_mRNA, GB_mRNA: GB_mRNA, GB_mRNA: GB_mRNA, GB_mRNA: GB_mRNA, GB_mRNA: GB_mRNA, GB_mRNA: GB_mRNA, GB_mRNA: GB_mRNA, GB_mRNA: GB_mRNA, GB_mRNA: GB_mRNA, GB_mR…	Trp256Leu,Leu,Leu,Leu
NC_000004 contig	153893354	A	100	Gene: FHDC1, Gene: LOC100287377, CDS: LOC100287377, mRNA: LOC100287377, Conserved in Primates: Conserved in Primates, SNP: SNP	Gln794Stp
NC_000001 contig	152276282	C/G	57.6/42.4	Gene: FLG, CDS: FLG, mRNA: FLG, Conserved in Primates: Conserved in Primates, Conserved in Primates: Conserved in Primates, Conserved in Primates: Conserved in Primates, Conserved in Primates: Conserved in Primates, Conserved in Primates: Conserved in Primates, Conserved in Primates: Conserved in Primates, Conserved in Primates: Conserved in Primates, Conserved in Primates: Conserved in Primates,…	Glu3694Gln
NC_000001 contig	152276459	C/T	53.4/46.6	Gene: FLG, CDS: FLG, mRNA: FLG, Conserved in Primates: Conserved in Primates, Conserved in Primates: Conserved in Primates, Conserved in Primates: Conserved in Primates, Conserved in Primates: Conserved in Primates, Conserved in Primates: Conserved in Primates, Conserved in Primates: Conserved in Primates, Conserved in Primates: Conserved in Primates, Conserved in Primates: Conserved in Primates,…	Asp3635Asn
NC_000001 contig	152278856	T/G	64.0/36.0	Gene: FLG, CDS: FLG, mRNA: FLG, Conserved in Primates: Conserved in Primates, Conserved in Primates: Conserved in Primates, Conserved in Primates: Conserved in Primates, Conserved in Primates: Conserved in Primates, Conserved in Primates: Conserved in Primates, Conserved in Primates: Conserved in Primates, Conserved in Primates: Conserved in Primates, Conserved in Primates: Conserved in Primates,…	Ser2836Arg
NC_000001 contig	152279642	G/C	58.6/41.4	Gene: FLG, CDS: FLG, mRNA: FLG, Conserved in Primates: Conserved in Primates, Conserved in Primates: Conserved in Primates, Conserved in Primates: Conserved in Primates, Conserved in Primates: Conserved in Primates, Conserved in Primates: Conserved in Primates, Conserved in Primates: Conserved in Primates, Conserved in Primates: Conserved in Primates, Conserved in Primates: Conserved in Primates,…	Gln2574Glu
NC_000001 contig	152280110	C/T	57.3/42.7	Gene: FLG, CDS: FLG, mRNA: FLG, Conserved in Primates: Conserved in Primates, Conserved in Primates: Conserved in Primates, Conserved in Primates: Conserved in Primates, Conserved in Primates: Conserved in Primates, Conserved in Primates: Conserved in Primates, Conserved in Primates: Conserved in Primates, Conserved in Primates: Conserved in Primates, Conserved in Primates: Conserved in Primates,…	Val2418Met
NC_000001 contig	152280347	T/C	68.2/31.8	Gene: FLG, CDS: FLG, mRNA: FLG, Conserved in Primates: Conserved in Primates, Conserved in Primates: Conserved in Primates, Conserved in Primates: Conserved in Primates, Conserved in Primates: Conserved in Primates, Conserved in Primates: Conserved in Primates, Conserved in Primates: Conserved in Primates, Conserved in Primates: Conserved in Primates, Conserved in Primates: Conserved in Primates,…	Asp2339Asn
NC_000001 contig	152280471	C/G	58.6/41.4	Gene: FLG, CDS: FLG, mRNA: FLG, Conserved in Primates: Conserved in Primates, Conserved in Primates: Conserved in Primates, Conserved in Primates: Conserved in Primates, Conserved in Primates: Conserved in Primates, Conserved in Primates: Conserved in Primates, Conserved in Primates: Conserved in Primates, Conserved in Primates: Conserved in Primates, Conserved in Primates: Conserved in Primates,…	Glu2297Asp
NC_000001 contig	152281523	A/C	65.6/34.4	Gene: FLG, CDS: FLG, mRNA: FLG, Conserved in Primates: Conserved in Primates, Conserved in Primates: Conserved in Primates, Conserved in Primates: Conserved in Primates, Conserved in Primates: Conserved in Primates, Conserved in Primates: Conserved in Primates, Conserved in Primates: Conserved in Primates, Conserved in Primates: Conserved in Primates, Conserved in Primates: Conserved in Primates,…	Trp1947Gly
NC_000001 contig	152283236	C	100	Gene: FLG, CDS: FLG, mRNA: FLG, Conserved in Primates: Conserved in Primates, Conserved in Primates: Conserved in Primates, Conserved in Primates: Conserved in Primates, Conserved in Primates: Conserved in Primates, Conserved in Primates: Conserved in Primates, Conserved in Primates: Conserved in Primates, Conserved in Primates: Conserved in Primates, Conserved in Primates: Conserved in Primates,…	Arg1376Gly
NC_000001 contig	152283568	T/C	52.9/47.1	Gene: FLG, CDS: FLG, mRNA: FLG, Conserved in Primates: Conserved in Primates, Conserved in Primates: Conserved in Primates, Conserved in Primates: Conserved in Primates, Conserved in Primates: Conserved in Primates, Conserved in Primates: Conserved in Primates, Conserved in Primates: Conserved in Primates, Conserved in Primates: Conserved in Primates, Conserved in Primates: Conserved in Primates,…	His1265Arg
NC_000001 contig	152285320	C/T	57.1/42.9	Gene: FLG, CDS: FLG, mRNA: FLG, Conserved in Primates: Conserved in Primates, Conserved in Primates: Conserved in Primates, Conserved in Primates: Conserved in Primates, Conserved in Primates: Conserved in Primates, Conserved in Primates: Conserved in Primates, Conserved in Primates: Conserved in Primates, Conserved in Primates: Conserved in Primates, Conserved in Primates: Conserved in Primates,…	Gly681Asp
NC_000007 contig	128297785	C/T	62.5/37.5	Gene: FLJ45340, Gene: LOC100130600, Misc. RNA: FLJ45340, CDS: LOC100130600, mRNA: LOC100130600, Conserved in Primates: Conserved in Primates, Conserved in Primates: Conserved in Primates, Conserved in Primates: Conserved in Primates, Conserved in Primates: Conserved in Primates, Conserved in Primates: Conserved in Primates, Conserved in Primates: Conserved in Primates, Conserved in Primates: Cons…	Arg243His
NC_000003 contig	58134505	G	100	Gene: FLNB, CDS: FLNB, mRNA: FLNB, Conserved in Primates: Conserved in Primates, SNP: SNP, GB_mRNA: GB_mRNA, GB_mRNA: GB_mRNA, GB_mRNA: GB_mRNA, GB_mRNA: GB_mRNA, GB_mRNA: GB_mRNA, GB_mRNA: GB_mRNA, GB_mRNA: GB_mRNA, GB_mRNA: GB_mRNA, GB_mRNA: GB_mRNA, GB_mRNA: GB_mRNA, GB_mRNA: GB_mRNA, GB_mRNA: GB_mRNA, GB_mRNA: GB_mRNA	Lys2006Arg
NC_000001 contig	146672937	A/G	53.2/46.8	Gene: FMO5, CDS: FMO5, CDS: FMO5, mRNA: FMO5, mRNA: FMO5, Conserved in Primates: Conserved in Primates, Conserved in Primates: Conserved in Primates, Conserved in Primates: Conserved in Primates, Conserved in Primates: Conserved in Primates, Conserved in Primates: Conserved in Primates, Conserved in Primates: Conserved in Primates, Conserved in Primates: Conserved in Primates, Conserved in Primat…	Ile327Thr,Thr
NC_000002 contig	216236712	T/C	53.1/46.9	Gene: FN1, CDS: FN1, CDS: FN1, CDS: FN1, CDS: FN1, CDS: FN1, CDS: FN1, mRNA: FN1, mRNA: FN1, mRNA: FN1, mRNA: FN1, mRNA: FN1, mRNA: FN1, Conserved in Primates: Conserved in Primates, SNP: SNP, GB_mRNA: GB_mRNA, GB_mRNA: GB_mRNA, GB_mRNA: GB_mRNA, GB_mRNA: GB_mRNA, GB_mRNA: GB_mRNA, GB_mRNA: GB_mRNA, GB_mRNA: GB_mRNA, GB_mRNA: GB_mRNA, GB_mRNA: GB_mRNA, GB_mRNA: GB_mRNA, GB_mRNA: GB_mRNA, GB_mRNA:…	Ile1911Val; Ile2031Val; Ile2065Val; Ile2090Val; Ile2156Val; Ile2212Val
NC_000011 contig	49221914	C/G	54.5/45.5	Gene: FOLH1, CDS: FOLH1, CDS: FOLH1, mRNA: FOLH1, mRNA: FOLH1, Conserved in Primates: Conserved in Primates, Conserved in Primates: Conserved in Primates, Conserved in Primates: Conserved in Primates, Conserved in Primates: Conserved in Primates, Conserved in Primates: Conserved in Primates, Conserved in Primates: Conserved in Primates, Conserved in Primates: Conserved in Primates, Conserved in P…	Glu102Gln,Gln
NC_000007 contig	114271653	C/A	52.9/47.1	Gene: FOXP2, CDS: FOXP2, CDS: FOXP2, CDS: FOXP2, mRNA: FOXP2, mRNA: FOXP2, mRNA: FOXP2, Conserved in Primates: Conserved in Primates, Conserved in Primates: Conserved in Primates, GB_mRNA: GB_mRNA, GB_mRNA: GB_mRNA, GB_mRNA: GB_mRNA, GB_mRNA: GB_mRNA, GB_mRNA: GB_mRNA, GB_mRNA: GB_mRNA, GB_mRNA: GB_mRNA, GB_mRNA: GB_mRNA, GB_mRNA: GB_mRNA, GB_mRNA: GB_mRNA, GB_mRNA: GB_mRNA, GB_mRNA: GB_mRNA, GB_…	Gln131Pro; Gln223Pro; Gln248Pro
NC_000011 contig	126146290	T/G	66.7/33.3	Gene: FOXRED1, CDS: FOXRED1, mRNA: FOXRED1, Conserved in Primates: Conserved in Primates, GB_mRNA: GB_mRNA, GB_mRNA: GB_mRNA, GB_mRNA: GB_mRNA, GB_mRNA: GB_mRNA, GB_mRNA: GB_mRNA, GB_mRNA: GB_mRNA, GB_mRNA: GB_mRNA, GB_mRNA: GB_mRNA, GB_mRNA: GB_mRNA, GB_mRNA: GB_mRNA, GB_mRNA: GB_mRNA, GB_mRNA: GB_mRNA, GB_mRNA: GB_mRNA, GB_mRNA: GB_mRNA, GB_mRNA: GB_mRNA, GB_mRNA: GB_mRNA, GB_mRNA: GB_mRNA, GB_…	Tyr325Asp
NC_000004 contig	190946825	A	100	Gene: FRG2, CDS: FRG2, mRNA: FRG2, Conserved in Primates: Conserved in Primates, Conserved in Primates: Conserved in Primates, Conserved in Primates: Conserved in Primates, Conserved in Primates: Conserved in Primates, Conserved in Primates: Conserved in Primates, Conserved in Primates: Conserved in Primates, Conserved in Primates: Conserved in Primates, Conserved in Primates: Conserved in Primat…	Pro243Leu
NC_000010 contig	135439457	C/G	61.5/38.5	Gene: FRG2B, CDS: FRG2B, mRNA: FRG2B, Conserved in Primates: Conserved in Primates, Conserved in Primates: Conserved in Primates, Conserved in Primates: Conserved in Primates, Conserved in Primates: Conserved in Primates, Conserved in Primates: Conserved in Primates, Conserved in Primates: Conserved in Primates, Conserved in Primates: Conserved in Primates, Conserved in Primates: Conserved in Pri…	Met100Ile
NC_000008 contig	104336788	G/C	60.9/39.1	Gene: FZD6, CDS: FZD6, mRNA: FZD6, Conserved in Primates: Conserved in Primates, SNP: SNP, GB_mRNA: GB_mRNA, GB_mRNA: GB_mRNA, GB_mRNA: GB_mRNA, GB_mRNA: GB_mRNA, GB_mRNA: GB_mRNA, GB_mRNA: GB_mRNA, GB_mRNA: GB_mRNA, GB_mRNA: GB_mRNA, GB_mRNA: GB_mRNA, GB_mRNA: GB_mRNA	Gln152Glu
NC_000017 contig	78078649	C/A	52.4/47.6	Gene: GAA, CDS: GAA, CDS: GAA, CDS: GAA, mRNA: GAA, mRNA: GAA, mRNA: GAA, Conserved in Primates: Conserved in Primates, GB_mRNA: GB_mRNA, GB_mRNA: GB_mRNA, GB_mRNA: GB_mRNA, GB_mRNA: GB_mRNA, GB_mRNA: GB_mRNA, GB_mRNA: GB_mRNA	Ser88Arg,Arg,Arg
NC_000005 contig	161115984	G/C	56.0/44.0	Gene: GABRA6, CDS: GABRA6, mRNA: GABRA6, Conserved in Primates: Conserved in Primates, GB_mRNA: GB_mRNA, GB_mRNA: GB_mRNA, GB_mRNA: GB_mRNA, GB_mRNA: GB_mRNA, GB_mRNA: GB_mRNA, GB_mRNA: GB_mRNA	Gln85His
NC_000016 contig	88891240	A	100	Gene: GALNS, CDS: GALNS, mRNA: GALNS, Conserved in Primates: Conserved in Primates, Conserved in Primates: Conserved in Primates, SNP: SNP, GB_mRNA: GB_mRNA, GB_mRNA: GB_mRNA, GB_mRNA: GB_mRNA, GB_mRNA: GB_mRNA, GB_mRNA: GB_mRNA, GB_mRNA: GB_mRNA, GB_mRNA: GB_mRNA, GB_mRNA: GB_mRNA, GB_mRNA: GB_mRNA, GB_mRNA: GB_mRNA, GB_mRNA: GB_mRNA	Ala393Ser
NC_000001 contig	89579827	C/T	51.9/48.1	Gene: GBP2, CDS: GBP2, mRNA: GBP2, Conserved in Primates: Conserved in Primates, Conserved in Primates: Conserved in Primates, Conserved in Primates: Conserved in Primates, Conserved in Primates: Conserved in Primates, Conserved in Primates: Conserved in Primates, Conserved in Primates: Conserved in Primates, Conserved in Primates: Conserved in Primates, GB_mRNA: GB_mRNA, GB_mRNA: GB_mRNA, GB_mRN…	Val341Met
NC_000001 contig	89473453	A/G	58.2/41.8	Gene: GBP3, CDS: GBP3, mRNA: GBP3, Conserved in Primates: Conserved in Primates, Conserved in Primates: Conserved in Primates, Conserved in Primates: Conserved in Primates, GB_mRNA: GB_mRNA, GB_mRNA: GB_mRNA, GB_mRNA: GB_mRNA, GB_mRNA: GB_mRNA, GB_mRNA: GB_mRNA, GB_mRNA: GB_mRNA, GB_mRNA: GB_mRNA, GB_mRNA: GB_mRNA, GB_mRNA: GB_mRNA, GB_mRNA: GB_mRNA, GB_mRNA: GB_mRNA, GB_mRNA: GB_mRNA, GB_mRNA: G…	Leu581Pro
NC_000019 contig	13008220	A	72.4	Gene: GCDH, CDS: GCDH, CDS: GCDH, mRNA: GCDH, mRNA: GCDH, Conserved in Primates: Conserved in Primates, Conserved in Primates: Conserved in Primates, GB_mRNA: GB_mRNA, GB_mRNA: GB_mRNA, GB_mRNA: GB_mRNA, GB_mRNA: GB_mRNA, GB_mRNA: GB_mRNA, GB_mRNA: GB_mRNA, GB_mRNA: GB_mRNA, GB_mRNA: GB_mRNA, GB_mRNA: GB_mRNA, GB_mRNA: GB_mRNA, GB_mRNA: GB_mRNA, GB_mRNA: GB_mRNA, GB_mRNA: GB_mRNA, GB_mRNA: GB_mRN…	Gly354Ser,Ser
NC_000019 contig	13010520	G	100	Gene: GCDH, Gene: SYCE2, CDS: GCDH, mRNA: GCDH, mRNA: GCDH, Conserved in Primates: Conserved in Primates, Conserved in Primates: Conserved in Primates, SNP: SNP, GB_mRNA: GB_mRNA, GB_mRNA: GB_mRNA, GB_mRNA: GB_mRNA, GB_mRNA: GB_mRNA, GB_mRNA: GB_mRNA, GB_mRNA: GB_mRNA, GB_mRNA: GB_mRNA, GB_mRNA: GB_mRNA, GB_mRNA: GB_mRNA, GB_mRNA: GB_mRNA, GB_mRNA: GB_mRNA, GB_mRNA: GB_mRNA, GB_mRNA: GB_mRNA	Gln417Arg
NC_000019 contig	18499422	C/G	50.0/50.0	Gene: GDF15, Gene: LOC100287132, CDS: GDF15, CDS: LOC100287132, CpG: CpG, mRNA: GDF15, mRNA: LOC100287132, Conserved in Primates: Conserved in Primates, SNP: SNP, SNP: SNP, GB_mRNA: GB_mRNA, GB_mRNA: GB_mRNA, GB_mRNA: GB_mRNA, GB_mRNA: GB_mRNA, GB_mRNA: GB_mRNA, GB_mRNA: GB_mRNA, GB_mRNA: GB_mRNA, GB_mRNA: GB_mRNA, GB_mRNA: GB_mRNA, GB_mRNA: GB_mRNA, GB_mRNA: GB_mRNA	Trp52Ser; His202Asp
NC_000002 contig	17963134	C/A	63.4/36.6	Gene: GEN1, CDS: GEN1, CDS: GEN1, mRNA: GEN1, mRNA: GEN1, Conserved in Primates: Conserved in Primates, GB_mRNA: GB_mRNA, GB_mRNA: GB_mRNA, GB_mRNA: GB_mRNA, GB_mRNA: GB_mRNA, GB_mRNA: GB_mRNA, GB_mRNA: GB_mRNA	Asn885Lys,Lys
NC_000006 contig	13470113	T	100	Gene: GFOD1, Gene: LOC100128648, Gene: C6orf114, CDS: C6orf114, Repeat masker: Repeat masker, mRNA: C6orf114, Conserved in Primates: Conserved in Primates, SNP: SNP, GB_mRNA: GB_mRNA, GB_mRNA: GB_mRNA, GB_mRNA: GB_mRNA	Cys134Ser
NC_000005 contig	179734238	C/G	62.5/37.5	Gene: GFPT2, CDS: GFPT2, mRNA: GFPT2, Conserved in Primates: Conserved in Primates, Conserved in Primates: Conserved in Primates, GB_mRNA: GB_mRNA, GB_mRNA: GB_mRNA, GB_mRNA: GB_mRNA, GB_mRNA: GB_mRNA, GB_mRNA: GB_mRNA, GB_mRNA: GB_mRNA, GB_mRNA: GB_mRNA, GB_mRNA: GB_mRNA, GB_mRNA: GB_mRNA, GB_mRNA: GB_mRNA	Gln538Glu
NC_000019 contig	38875072	C/G	50.0/50.0	Gene: GGN, CDS: GGN, mRNA: GGN, Conserved in Primates: Conserved in Primates, SNP: SNP, GB_mRNA: GB_mRNA, GB_mRNA: GB_mRNA, GB_mRNA: GB_mRNA, GB_mRNA: GB_mRNA, GB_mRNA: GB_mRNA, GB_mRNA: GB_mRNA, GB_mRNA: GB_mRNA, GB_mRNA: GB_mRNA, GB_mRNA: GB_mRNA, GB_mRNA: GB_mRNA	Gln647Glu
NC_000020 contig	23966384	C/T	50.6/49.4	Gene: GGTLC1, CDS: GGTLC1, CDS: GGTLC1, mRNA: GGTLC1, mRNA: GGTLC1, Conserved in Primates: Conserved in Primates, Conserved in Primates: Conserved in Primates, Conserved in Primates: Conserved in Primates, Conserved in Primates: Conserved in Primates, Conserved in Primates: Conserved in Primates, Conserved in Primates: Conserved in Primates, Conserved in Primates: Conserved in Primates, Conserved…	Val151Met,Met
NC_000007 contig	31009576	T	100	Gene: GHRHR, CDS: GHRHR, CDS: GHRHR, mRNA: GHRHR, mRNA: GHRHR, Conserved in Primates: Conserved in Primates, Conserved in Primates: Conserved in Primates, SNP: SNP, GB_mRNA: GB_mRNA, GB_mRNA: GB_mRNA, GB_mRNA: GB_mRNA, GB_mRNA: GB_mRNA, GB_mRNA: GB_mRNA, GB_mRNA: GB_mRNA, GB_mRNA: GB_mRNA, GB_mRNA: GB_mRNA	Glu121Asp,Asp
NC_000017 contig	42882185	T/C	51.3/48.7	Gene: GJC1, CDS: GJC1, CDS: GJC1, mRNA: GJC1, mRNA: GJC1, Conserved in Primates: Conserved in Primates, Conserved in Primates: Conserved in Primates, Conserved in Primates: Conserved in Primates, Conserved in Primates: Conserved in Primates, GB_mRNA: GB_mRNA, GB_mRNA: GB_mRNA, GB_mRNA: GB_mRNA, GB_mRNA: GB_mRNA, GB_mRNA: GB_mRNA, GB_mRNA: GB_mRNA, GB_mRNA: GB_mRNA, GB_mRNA: GB_mRNA, GB_mRNA: GB_m…	Asp334Gly,Gly
NC_000001 contig	183938600	C/T	51.0/49.0	Gene: GLT25D2, CDS: GLT25D2, mRNA: GLT25D2, Conserved in Primates: Conserved in Primates, SNP: SNP, GB_mRNA: GB_mRNA, GB_mRNA: GB_mRNA, GB_mRNA: GB_mRNA, GB_mRNA: GB_mRNA, GB_mRNA: GB_mRNA, GB_mRNA: GB_mRNA	Tyr212Cys
NC_000012 contig	102163960	A/G	55.6/44.4	Gene: GNPTAB, CDS: GNPTAB, mRNA: GNPTAB, Conserved in Primates: Conserved in Primates, GB_mRNA: GB_mRNA, GB_mRNA: GB_mRNA, GB_mRNA: GB_mRNA, GB_mRNA: GB_mRNA, GB_mRNA: GB_mRNA, GB_mRNA: GB_mRNA	Arg375Stp
NC_000003 contig	37292954	A	100	Gene: GOLGA4, CDS: GOLGA4, mRNA: GOLGA4, Conserved in Primates: Conserved in Primates, GB_mRNA: GB_mRNA, GB_mRNA: GB_mRNA, GB_mRNA: GB_mRNA, GB_mRNA: GB_mRNA, GB_mRNA: GB_mRNA, GB_mRNA: GB_mRNA, GB_mRNA: GB_mRNA, GB_mRNA: GB_mRNA, GB_mRNA: GB_mRNA, GB_mRNA: GB_mRNA, GB_mRNA: GB_mRNA, GB_mRNA: GB_mRNA	Asp47Glu
NC_000014 contig	93263982	C/G	52.5/47.5	Gene: GOLGA5, CDS: GOLGA5, mRNA: GOLGA5, Conserved in Primates: Conserved in Primates, Conserved in Primates: Conserved in Primates, SNP: SNP, GB_mRNA: GB_mRNA, GB_mRNA: GB_mRNA, GB_mRNA: GB_mRNA, GB_mRNA: GB_mRNA, GB_mRNA: GB_mRNA, GB_mRNA: GB_mRNA, GB_mRNA: GB_mRNA, GB_mRNA: GB_mRNA	Ala67Gly
NC_000003 contig	121412702	G/A	55.1/44.9	Gene: GOLGB1, CDS: GOLGB1, mRNA: GOLGB1, Conserved in Primates: Conserved in Primates, SNP: SNP, GB_mRNA: GB_mRNA, GB_mRNA: GB_mRNA, GB_mRNA: GB_mRNA, GB_mRNA: GB_mRNA	Ala2218Val
NC_000001 contig	167038219	C/A	66.7/33.3	Gene: GPA33, CDS: GPA33, mRNA: GPA33, Conserved in Primates: Conserved in Primates, SNP: SNP, GB_mRNA: GB_mRNA, GB_mRNA: GB_mRNA, GB_mRNA: GB_mRNA, GB_mRNA: GB_mRNA, GB_mRNA: GB_mRNA, GB_mRNA: GB_mRNA, GB_mRNA: GB_mRNA, GB_mRNA: GB_mRNA, GB_mRNA: GB_mRNA, GB_mRNA: GB_mRNA, GB_mRNA: GB_mRNA, GB_mRNA: GB_mRNA	Val119Phe
NC_000001 contig	46120341	C/A	54.0/46.0	Gene: GPBP1L1, CDS: GPBP1L1, mRNA: GPBP1L1, Conserved in Primates: Conserved in Primates, GB_mRNA: GB_mRNA, GB_mRNA: GB_mRNA, GB_mRNA: GB_mRNA, GB_mRNA: GB_mRNA, GB_mRNA: GB_mRNA, GB_mRNA: GB_mRNA, GB_mRNA: GB_mRNA, GB_mRNA: GB_mRNA, GB_mRNA: GB_mRNA, GB_mRNA: GB_mRNA, GB_mRNA: GB_mRNA, GB_mRNA: GB_mRNA, GB_mRNA: GB_mRNA, GB_mRNA: GB_mRNA, GB_mRNA: GB_mRNA	His117Gln
NC_000017 contig	36483477	T	100	Gene: GPR179, CDS: GPR179, mRNA: GPR179, Conserved in Primates: Conserved in Primates, Conserved in Primates: Conserved in Primates, Conserved in Primates: Conserved in Primates, Conserved in Primates: Conserved in Primates, GB_mRNA: GB_mRNA, GB_mRNA: GB_mRNA	Gly1992Asp
NC_000002 contig	133403085	C/G	56.0/44.0	Gene: GPR39, Gene: LYPD1, CDS: GPR39, mRNA: GPR39, mRNA: LYPD1, mRNA: LYPD1, Conserved in Primates: Conserved in Primates, SNP: SNP, GB_mRNA: GB_mRNA, GB_mRNA: GB_mRNA, GB_mRNA: GB_mRNA, GB_mRNA: GB_mRNA, GB_mRNA: GB_mRNA, GB_mRNA: GB_mRNA, GB_mRNA: GB_mRNA, GB_mRNA: GB_mRNA, GB_mRNA: GB_mRNA, GB_mRNA: GB_mRNA, GB_mRNA: GB_mRNA, GB_mRNA: GB_mRNA, GB_mRNA: GB_mRNA, GB_mRNA: GB_mRNA, GB_mRNA: GB_mR…	Ser423Cys
NC_000016 contig	19883623	A/C	60.0/40.0	Gene: GPRC5B, CDS: GPRC5B, mRNA: GPRC5B, Conserved in Primates: Conserved in Primates, Conserved in Primates: Conserved in Primates, Conserved in Primates: Conserved in Primates, GB_mRNA: GB_mRNA, GB_mRNA: GB_mRNA, GB_mRNA: GB_mRNA, GB_mRNA: GB_mRNA, GB_mRNA: GB_mRNA, GB_mRNA: GB_mRNA, GB_mRNA: GB_mRNA, GB_mRNA: GB_mRNA, GB_mRNA: GB_mRNA, GB_mRNA: GB_mRNA, GB_mRNA: GB_mRNA, GB_mRNA: GB_mRNA, GB_m…	Val182Gly
NC_000016 contig	46958428	T/C	65.1/34.9	Gene: GPT2, CDS: GPT2, CDS: GPT2, mRNA: GPT2, mRNA: GPT2, Conserved in Primates: Conserved in Primates, GB_mRNA: GB_mRNA, GB_mRNA: GB_mRNA, GB_mRNA: GB_mRNA, GB_mRNA: GB_mRNA, GB_mRNA: GB_mRNA, GB_mRNA: GB_mRNA, GB_mRNA: GB_mRNA	Ile347Thr; Ile447Thr
NC_000019 contig	35510304	T/C	53.8/46.2	Gene: GRAMD1A, CDS: GRAMD1A, CDS: GRAMD1A, mRNA: GRAMD1A, mRNA: GRAMD1A, Conserved in Primates: Conserved in Primates, SNP: SNP, GB_mRNA: GB_mRNA, GB_mRNA: GB_mRNA, GB_mRNA: GB_mRNA, GB_mRNA: GB_mRNA, GB_mRNA: GB_mRNA, GB_mRNA: GB_mRNA, GB_mRNA: GB_mRNA, GB_mRNA: GB_mRNA, GB_mRNA: GB_mRNA, GB_mRNA: GB_mRNA, GB_mRNA: GB_mRNA	Arg441Trp; Arg448Trp
NC_000005 contig	153026690	T/G	55.8/44.2	Gene: GRIA1, CDS: GRIA1, CDS: GRIA1, mRNA: GRIA1, mRNA: GRIA1, Conserved in Primates: Conserved in Primates, GB_mRNA: GB_mRNA, GB_mRNA: GB_mRNA, GB_mRNA: GB_mRNA, GB_mRNA: GB_mRNA, GB_mRNA: GB_mRNA, GB_mRNA: GB_mRNA, GB_mRNA: GB_mRNA, GB_mRNA: GB_mRNA, GB_mRNA: GB_mRNA, GB_mRNA: GB_mRNA, GB_mRNA: GB_mRNA, GB_mRNA: GB_mRNA	Lys141Asn,Asn
NC_000004 contig	158142869	C	100	Gene: GRIA2, CDS: GRIA2, CDS: GRIA2, mRNA: GRIA2, mRNA: GRIA2, mRNA: GRIA2, Conserved in Primates: Conserved in Primates, GB_mRNA: GB_mRNA, GB_mRNA: GB_mRNA, GB_mRNA: GB_mRNA, GB_mRNA: GB_mRNA, GB_mRNA: GB_mRNA, GB_mRNA: GB_mRNA, GB_mRNA: GB_mRNA, GB_mRNA: GB_mRNA, GB_mRNA: GB_mRNA, GB_mRNA: GB_mRNA	Gly47Arg,Arg
NC_000002 contig	48921438	C/T	52.9/47.1	Gene: GTF2A1L, Gene: LHCGR, CDS: LHCGR, mRNA: LHCGR, Conserved in Primates: Conserved in Primates, SNP: SNP, GB_mRNA: GB_mRNA, GB_mRNA: GB_mRNA, GB_mRNA: GB_mRNA, GB_mRNA: GB_mRNA, GB_mRNA: GB_mRNA	Asn291Ser
NC_000023 contig	108619137	G/T	63.2/36.8	Gene: GUCY2F, CDS: GUCY2F, mRNA: GUCY2F, Conserved in Primates: Conserved in Primates, GB_mRNA: GB_mRNA, GB_mRNA: GB_mRNA, GB_mRNA: GB_mRNA	Asn1106Lys
NC_000001 contig	9305445	C	100	Gene: H6PD, CDS: H6PD, mRNA: H6PD, Conserved in Primates: Conserved in Primates, SNP: SNP, GB_mRNA: GB_mRNA, GB_mRNA: GB_mRNA, GB_mRNA: GB_mRNA, GB_mRNA: GB_mRNA	Asp151Ala
NC_000019 contig	19371759	G/C	55.0/45.0	Gene: HAPLN4, CDS: HAPLN4, CpG: CpG, mRNA: HAPLN4, Conserved in Primates: Conserved in Primates, GB_mRNA: GB_mRNA, GB_mRNA: GB_mRNA, GB_mRNA: GB_mRNA, GB_mRNA: GB_mRNA, GB_mRNA: GB_mRNA, GB_mRNA: GB_mRNA	Ala116Gly
NC_000005 contig	156482296	C/G	57.4/41.6	Gene: HAVCR1, CDS: HAVCR1, CDS: HAVCR1, mRNA: HAVCR1, mRNA: HAVCR1, Conserved in Primates: Conserved in Primates, Conserved in Primates: Conserved in Primates, SNP: SNP, GB_mRNA: GB_mRNA, GB_mRNA: GB_mRNA, GB_mRNA: GB_mRNA, GB_mRNA: GB_mRNA, GB_mRNA: GB_mRNA, GB_mRNA: GB_mRNA	Asp99His,His
NC_000005 contig	156533741	T/C	55.0/45.0	Gene: HAVCR2, CDS: HAVCR2, mRNA: HAVCR2, Conserved in Primates: Conserved in Primates, SNP: SNP, GB_mRNA: GB_mRNA, GB_mRNA: GB_mRNA, GB_mRNA: GB_mRNA, GB_mRNA: GB_mRNA, GB_mRNA: GB_mRNA, GB_mRNA: GB_mRNA, GB_mRNA: GB_mRNA, GB_mRNA: GB_mRNA, GB_mRNA: GB_mRNA, GB_mRNA: GB_mRNA	Ile97Met
NC_000023 contig	153224057	A/G	68.8/31.2	Gene: HCFC1, CDS: HCFC1, mRNA: HCFC1, Conserved in Primates: Conserved in Primates, GB_mRNA: GB_mRNA, GB_mRNA: GB_mRNA	Leu589Pro
NC_000015 contig	73635867	G/T	51.6/48.4	Gene: HCN4, CDS: HCN4, mRNA: HCN4, Conserved in Primates: Conserved in Primates, Conserved in Primates: Conserved in Primates, Conserved in Primates: Conserved in Primates, GB_mRNA: GB_mRNA, GB_mRNA: GB_mRNA, GB_mRNA: GB_mRNA, GB_mRNA: GB_mRNA	Phe356Leu
NC_000007 contig	43508531	C	100	Gene: HECW1, CDS: HECW1, mRNA: HECW1, Conserved in Primates: Conserved in Primates, Conserved in Primates: Conserved in Primates, Conserved in Primates: Conserved in Primates, Conserved in Primates: Conserved in Primates, GB_mRNA: GB_mRNA, GB_mRNA: GB_mRNA, GB_mRNA: GB_mRNA, GB_mRNA: GB_mRNA, GB_mRNA: GB_mRNA	Val976Leu
NC_000002 contig	197092885	A/T	56.7/43.3	Gene: HECW2, CDS: HECW2, mRNA: HECW2, Conserved in Primates: Conserved in Primates, GB_mRNA: GB_mRNA, GB_mRNA: GB_mRNA, GB_mRNA: GB_mRNA, GB_mRNA: GB_mRNA, GB_mRNA: GB_mRNA	Asn1286Lys
NC_000003 contig	50608737	A	100	Gene: HEMK1, CDS: HEMK1, mRNA: HEMK1, Conserved in Primates: Conserved in Primates, GB_mRNA: GB_mRNA, GB_mRNA: GB_mRNA, GB_mRNA: GB_mRNA, GB_mRNA: GB_mRNA, GB_mRNA: GB_mRNA, GB_mRNA: GB_mRNA, GB_mRNA: GB_mRNA, GB_mRNA: GB_mRNA, GB_mRNA: GB_mRNA, GB_mRNA: GB_mRNA, GB_mRNA: GB_mRNA	Val68Met
NC_000023 contig	65392413	G	96.3	Gene: HEPH, CDS: HEPH, CDS: HEPH, mRNA: HEPH, mRNA: HEPH, mRNA: HEPH, Conserved in Primates: Conserved in Primates, GB_mRNA: GB_mRNA, GB_mRNA: GB_mRNA, GB_mRNA: GB_mRNA, GB_mRNA: GB_mRNA, GB_mRNA: GB_mRNA, GB_mRNA: GB_mRNA, GB_mRNA: GB_mRNA, GB_mRNA: GB_mRNA, GB_mRNA: GB_mRNA, GB_mRNA: GB_mRNA	His131Gln,Gln
NC_000003 contig	42740216	G/A	63.2/36.8	Gene: HHATL, CDS: HHATL, mRNA: HHATL, Conserved in Primates: Conserved in Primates, Conserved in Primates: Conserved in Primates, GB_mRNA: GB_mRNA, GB_mRNA: GB_mRNA, GB_mRNA: GB_mRNA	Pro156Leu
NC_000019 contig	46823803	C/T	66.7/33.3	Gene: HIF3A, CDS: HIF3A, CDS: HIF3A, CDS: HIF3A, mRNA: HIF3A, mRNA: HIF3A, mRNA: HIF3A, Conserved in Primates: Conserved in Primates, SNP: SNP, GB_mRNA: GB_mRNA, GB_mRNA: GB_mRNA, GB_mRNA: GB_mRNA, GB_mRNA: GB_mRNA, GB_mRNA: GB_mRNA, GB_mRNA: GB_mRNA, GB_mRNA: GB_mRNA, GB_mRNA: GB_mRNA, GB_mRNA: GB_mRNA, GB_mRNA: GB_mRNA, GB_mRNA: GB_mRNA, GB_mRNA: GB_mRNA, GB_mRNA: GB_mRNA	Pro321Ser; Pro375Ser; Pro377Ser
NC_000019 contig	40886993	C/T	51.6/48.4	Gene: HIPK4, CDS: HIPK4, CpG: CpG, mRNA: HIPK4, Conserved in Primates: Conserved in Primates, Conserved in Primates: Conserved in Primates, SNP: SNP, GB_mRNA: GB_mRNA, GB_mRNA: GB_mRNA, GB_mRNA: GB_mRNA, GB_mRNA: GB_mRNA	Arg302Gln
NC_000006 contig	32557489	A/T	58.3/41.7	Gene: HLA-DRB1, CDS: HLA-DRB1, mRNA: HLA-DRB1, Conserved in Primates: Conserved in Primates, Conserved in Primates: Conserved in Primates, Conserved in Primates: Conserved in Primates, Conserved in Primates: Conserved in Primates, Conserved in Primates: Conserved in Primates, Conserved in Primates: Conserved in Primates, Conserved in Primates: Conserved in Primates, Conserved in Primates: Conserv…	Cys11Ser
NC_000006 contig	32497918	C/G	68.2/31.8	Gene: HLA-DRB5, CDS: HLA-DRB5, mRNA: HLA-DRB5, Conserved in Primates: Conserved in Primates, Conserved in Primates: Conserved in Primates, Conserved in Primates: Conserved in Primates, Conserved in Primates: Conserved in Primates, Conserved in Primates: Conserved in Primates, Conserved in Primates: Conserved in Primates, Conserved in Primates: Conserved in Primates, Conserved in Primates: Conserv…	Leu28Phe
NC_000019 contig	1080360	A	100	Gene: HMHA1, CDS: HMHA1, CpG: CpG, mRNA: HMHA1, Conserved in Primates: Conserved in Primates, GB_mRNA: GB_mRNA, GB_mRNA: GB_mRNA, GB_mRNA: GB_mRNA, GB_mRNA: GB_mRNA, GB_mRNA: GB_mRNA, GB_mRNA: GB_mRNA, GB_mRNA: GB_mRNA, GB_mRNA: GB_mRNA, GB_mRNA: GB_mRNA	Pro604Thr
NC_000020 contig	43042364	C/T	60.9/39.1	Gene: HNF4A, CDS: HNF4A, CDS: HNF4A, CDS: HNF4A, CDS: HNF4A, CDS: HNF4A, CDS: HNF4A, mRNA: HNF4A, mRNA: HNF4A, mRNA: HNF4A, mRNA: HNF4A, mRNA: HNF4A, mRNA: HNF4A, Conserved in Primates: Conserved in Primates, SNP: SNP, GB_mRNA: GB_mRNA, GB_mRNA: GB_mRNA, GB_mRNA: GB_mRNA, GB_mRNA: GB_mRNA, GB_mRNA: GB_mRNA, GB_mRNA: GB_mRNA, GB_mRNA: GB_mRNA, GB_mRNA: GB_mRNA, GB_mRNA: GB_mRNA, GB_mRNA: GB_mRNA, …	Thr117Ile,Ile,Ile; Thr139Ile,Ile,Ile
NC_000012 contig	54674592	A/C	57.6/42.4	Gene: HNRNPA1, CDS: HNRNPA1, CDS: HNRNPA1, CpG: CpG, mRNA: HNRNPA1, mRNA: HNRNPA1, Conserved in Primates: Conserved in Primates, Conserved in Primates: Conserved in Primates, Conserved in Primates: Conserved in Primates, Conserved in Primates: Conserved in Primates, Conserved in Primates: Conserved in Primates, Conserved in Primates: Conserved in Primates, Conserved in Primates: Conserved in Prim…	Met1Leu,Leu
NC_000001 contig	12907449	G	86.7	Gene: HNRNPCL1, CDS: HNRNPCL1, mRNA: HNRNPCL1, Conserved in Primates: Conserved in Primates, Conserved in Primates: Conserved in Primates, Conserved in Primates: Conserved in Primates, Conserved in Primates: Conserved in Primates, Conserved in Primates: Conserved in Primates, Conserved in Primates: Conserved in Primates, Conserved in Primates: Conserved in Primates, Conserved in Primates: Conserv…	Asp232His
NC_000001 contig	12907496	C	92.2	Gene: HNRNPCL1, CDS: HNRNPCL1, mRNA: HNRNPCL1, Conserved in Primates: Conserved in Primates, Conserved in Primates: Conserved in Primates, Conserved in Primates: Conserved in Primates, Conserved in Primates: Conserved in Primates, Conserved in Primates: Conserved in Primates, Conserved in Primates: Conserved in Primates, Conserved in Primates: Conserved in Primates, Conserved in Primates: Conserv…	Lys216Arg
NC_000001 contig	12907508	C	100	Gene: HNRNPCL1, CDS: HNRNPCL1, mRNA: HNRNPCL1, Conserved in Primates: Conserved in Primates, Conserved in Primates: Conserved in Primates, Conserved in Primates: Conserved in Primates, Conserved in Primates: Conserved in Primates, Conserved in Primates: Conserved in Primates, Conserved in Primates: Conserved in Primates, Conserved in Primates: Conserved in Primates, Conserved in Primates: Conserv…	Glu212Gly
NC_000001 contig	12907533	C	79.5	Gene: HNRNPCL1, CDS: HNRNPCL1, mRNA: HNRNPCL1, Conserved in Primates: Conserved in Primates, Conserved in Primates: Conserved in Primates, Conserved in Primates: Conserved in Primates, Conserved in Primates: Conserved in Primates, Conserved in Primates: Conserved in Primates, Conserved in Primates: Conserved in Primates, Conserved in Primates: Conserved in Primates, Conserved in Primates: Conserv…	Ile204Val
NC_000001 contig	12908130	T	87	Gene: HNRNPCL1, CDS: HNRNPCL1, mRNA: HNRNPCL1, Conserved in Primates: Conserved in Primates, Conserved in Primates: Conserved in Primates, Conserved in Primates: Conserved in Primates, Conserved in Primates: Conserved in Primates, Conserved in Primates: Conserved in Primates, Conserved in Primates: Conserved in Primates, Conserved in Primates: Conserved in Primates, Conserved in Primates: Conserv…	Val5Ile
NC_000010 contig	100202987	A/G	54.9/45.1	Gene: HPS1, CDS: HPS1, CDS: HPS1, mRNA: HPS1, mRNA: HPS1, Conserved in Primates: Conserved in Primates, Conserved in Primates: Conserved in Primates, SNP: SNP, GB_mRNA: GB_mRNA, GB_mRNA: GB_mRNA, GB_mRNA: GB_mRNA, GB_mRNA: GB_mRNA, GB_mRNA: GB_mRNA, GB_mRNA: GB_mRNA, GB_mRNA: GB_mRNA, GB_mRNA: GB_mRNA, GB_mRNA: GB_mRNA, GB_mRNA: GB_mRNA, GB_mRNA: GB_mRNA, GB_mRNA: GB_mRNA, GB_mRNA: GB_mRNA, GB_mR…	Val4Ala,Ala
NC_000011 contig	63256441	C/G	66.7/33.3	Gene: HRASLS5, CDS: HRASLS5, mRNA: HRASLS5, Conserved in Primates: Conserved in Primates, Conserved in Primates: Conserved in Primates, SNP: SNP, GB_mRNA: GB_mRNA, GB_mRNA: GB_mRNA, GB_mRNA: GB_mRNA, GB_mRNA: GB_mRNA	Ala93Pro
NC_000001 contig	152186490	C/T	58.3/41.7	Gene: HRNR, CDS: HRNR, mRNA: HRNR, Conserved in Primates: Conserved in Primates, Conserved in Primates: Conserved in Primates, Conserved in Primates: Conserved in Primates, Conserved in Primates: Conserved in Primates, Conserved in Primates: Conserved in Primates, Conserved in Primates: Conserved in Primates, Conserved in Primates: Conserved in Primates, Conserved in Primates: Conserved in Primat…	Gly2539Ser
NC_000002 contig	129025849	G/A	57.9/42.1	Gene: HS6ST1, CDS: HS6ST1, CpG: CpG, mRNA: HS6ST1, Conserved in Primates: Conserved in Primates, GB_mRNA: GB_mRNA, GB_mRNA: GB_mRNA, GB_mRNA: GB_mRNA, GB_mRNA: GB_mRNA, GB_mRNA: GB_mRNA, GB_mRNA: GB_mRNA, GB_mRNA: GB_mRNA, GB_mRNA: GB_mRNA	Arg375Cys
NC_000019 contig	49318380	G/A	56.5/43.5	Gene: HSD17B14, CDS: HSD17B14, mRNA: HSD17B14, Conserved in Primates: Conserved in Primates, Conserved in Primates: Conserved in Primates, SNP: SNP, GB_mRNA: GB_mRNA, GB_mRNA: GB_mRNA, GB_mRNA: GB_mRNA, GB_mRNA: GB_mRNA, GB_mRNA: GB_mRNA, GB_mRNA: GB_mRNA, GB_mRNA: GB_mRNA, GB_mRNA: GB_mRNA	Arg130Trp
NC_000004 contig	88732514	G/T	56.8/43.2	Gene: IBSP, CDS: IBSP, mRNA: IBSP, Conserved in Primates: Conserved in Primates, GB_mRNA: GB_mRNA, GB_mRNA: GB_mRNA, GB_mRNA: GB_mRNA	Ala136Ser
NC_000017 contig	62081117	A	100	Gene: ICAM2, CDS: ICAM2, CDS: ICAM2, CDS: ICAM2, CDS: ICAM2, CDS: ICAM2, mRNA: ICAM2, mRNA: ICAM2, mRNA: ICAM2, mRNA: ICAM2, mRNA: ICAM2, Conserved in Primates: Conserved in Primates, GB_mRNA: GB_mRNA, GB_mRNA: GB_mRNA, GB_mRNA: GB_mRNA, GB_mRNA: GB_mRNA, GB_mRNA: GB_mRNA, GB_mRNA: GB_mRNA, GB_mRNA: GB_mRNA, GB_mRNA: GB_mRNA, GB_mRNA: GB_mRNA, GB_mRNA: GB_mRNA, GB_mRNA: GB_mRNA, GB_mRNA: GB_mRNA,…	Ala179Val,Val,Val,Val,Val
NC_000001 contig	159015250	C/T	55.2/44.8	Gene: IFI16, CDS: IFI16, mRNA: IFI16, Conserved in Primates: Conserved in Primates, Conserved in Primates: Conserved in Primates, Conserved in Primates: Conserved in Primates, GB_mRNA: GB_mRNA, GB_mRNA: GB_mRNA	Thr498Ile
NC_000013 contig	21265294	C	100	Gene: IFT88, Gene: LOC727991, CDS: IFT88, CDS: IFT88, mRNA: IFT88, mRNA: IFT88, Conserved in Primates: Conserved in Primates, GB_mRNA: GB_mRNA, GB_mRNA: GB_mRNA, GB_mRNA: GB_mRNA, GB_mRNA: GB_mRNA, GB_mRNA: GB_mRNA, GB_mRNA: GB_mRNA, GB_mRNA: GB_mRNA, GB_mRNA: GB_mRNA	Asp819His; Asp828His
NC_000022 contig	22599537	A	100	Gene: IGL@, Gene: VPREB1, CDS: VPREB1, mRNA: VPREB1, Conserved in Primates: Conserved in Primates, Conserved in Primates: Conserved in Primates, Conserved in Primates: Conserved in Primates, Conserved in Primates: Conserved in Primates, SNP: SNP, GB_mRNA: GB_mRNA, GB_mRNA: GB_mRNA, GB_mRNA: GB_mRNA, GB_mRNA: GB_mRNA, GB_mRNA: GB_mRNA	Asp76Asn
NC_000001 contig	159901270	C/G	50.0/50.0	Gene: IGSF9, CDS: IGSF9, CDS: IGSF9, mRNA: IGSF9, mRNA: IGSF9, Conserved in Primates: Conserved in Primates, Conserved in Primates: Conserved in Primates, GB_mRNA: GB_mRNA, GB_mRNA: GB_mRNA, GB_mRNA: GB_mRNA, GB_mRNA: GB_mRNA, GB_mRNA: GB_mRNA, GB_mRNA: GB_mRNA	Ala480Pro; Ala496Pro
NC_000009 contig	34657328	C/T	57.8/42.2	Gene: IL11RA, CDS: IL11RA, CDS: IL11RA, CDS: IL11RA, mRNA: IL11RA, mRNA: IL11RA, mRNA: IL11RA, Conserved in Primates: Conserved in Primates, GB_mRNA: GB_mRNA, GB_mRNA: GB_mRNA, GB_mRNA: GB_mRNA, GB_mRNA: GB_mRNA, GB_mRNA: GB_mRNA, GB_mRNA: GB_mRNA, GB_mRNA: GB_mRNA, GB_mRNA: GB_mRNA, GB_mRNA: GB_mRNA, GB_mRNA: GB_mRNA, GB_mRNA: GB_mRNA, GB_mRNA: GB_mRNA, GB_mRNA: GB_mRNA, GB_mRNA: GB_mRNA, GB_mRN…	Gln159Stp,Stp,Stp
NC_000009 contig	34660864	C/T	56.2/43.8	Gene: IL11RA, CDS: IL11RA, CDS: IL11RA, mRNA: IL11RA, mRNA: IL11RA, Conserved in Primates: Conserved in Primates, SNP: SNP, GB_mRNA: GB_mRNA, GB_mRNA: GB_mRNA, GB_mRNA: GB_mRNA, GB_mRNA: GB_mRNA, GB_mRNA: GB_mRNA, GB_mRNA: GB_mRNA, GB_mRNA: GB_mRNA, GB_mRNA: GB_mRNA, GB_mRNA: GB_mRNA, GB_mRNA: GB_mRNA, GB_mRNA: GB_mRNA, GB_mRNA: GB_mRNA, GB_mRNA: GB_mRNA, GB_mRNA: GB_mRNA, GB_mRNA: GB_mRNA, GB_mR…	Arg395Trp,Trp
NC_000022 contig	17577965	T	100	Gene: IL17RA, CDS: IL17RA, mRNA: IL17RA, Conserved in Primates: Conserved in Primates, Conserved in Primates: Conserved in Primates, Conserved in Primates: Conserved in Primates, GB_mRNA: GB_mRNA, GB_mRNA: GB_mRNA, GB_mRNA: GB_mRNA, GB_mRNA: GB_mRNA, GB_mRNA: GB_mRNA, GB_mRNA: GB_mRNA, GB_mRNA: GB_mRNA, GB_mRNA: GB_mRNA, GB_mRNA: GB_mRNA, GB_mRNA: GB_mRNA	Thr51Met
NC_000022 contig	17586757	C	100	Gene: IL17RA, CDS: IL17RA, mRNA: IL17RA, Conserved in Primates: Conserved in Primates, Conserved in Primates: Conserved in Primates, Conserved in Primates: Conserved in Primates, GB_mRNA: GB_mRNA, GB_mRNA: GB_mRNA, GB_mRNA: GB_mRNA, GB_mRNA: GB_mRNA, GB_mRNA: GB_mRNA, GB_mRNA: GB_mRNA, GB_mRNA: GB_mRNA, GB_mRNA: GB_mRNA	Trp320Arg
NC_000006 contig	137482840	G	100	Gene: IL22RA2, CDS: IL22RA2, CDS: IL22RA2, CDS: IL22RA2, mRNA: IL22RA2, mRNA: IL22RA2, mRNA: IL22RA2, Conserved in Primates: Conserved in Primates, SNP: SNP, GB_mRNA: GB_mRNA, GB_mRNA: GB_mRNA, GB_mRNA: GB_mRNA, GB_mRNA: GB_mRNA, GB_mRNA: GB_mRNA, GB_mRNA: GB_mRNA, GB_mRNA: GB_mRNA, GB_mRNA: GB_mRNA, GB_mRNA: GB_mRNA, GB_mRNA: GB_mRNA, GB_mRNA: GB_mRNA	Leu16Pro,Pro,Pro
NC_000016 contig	28513403	A/G	70.0/30.0	Gene: IL27, CDS: IL27, mRNA: IL27, Conserved in Primates: Conserved in Primates, Conserved in Primates: Conserved in Primates, Conserved in Primates: Conserved in Primates, Conserved in Primates: Conserved in Primates, Conserved in Primates: Conserved in Primates, Conserved in Primates: Conserved in Primates, Conserved in Primates: Conserved in Primates, Conserved in Primates: Conserved in Primat…	Leu119Pro
NC_000005 contig	55168141	A/G	51.6/48.4	Gene: IL31RA, CDS: IL31RA, mRNA: IL31RA, Conserved in Primates: Conserved in Primates, Conserved in Primates: Conserved in Primates, GB_mRNA: GB_mRNA, GB_mRNA: GB_mRNA, GB_mRNA: GB_mRNA, GB_mRNA: GB_mRNA, GB_mRNA: GB_mRNA, GB_mRNA: GB_mRNA, GB_mRNA: GB_mRNA, GB_mRNA: GB_mRNA, GB_mRNA: GB_mRNA, GB_mRNA: GB_mRNA	Thr106Ala
NC_000019 contig	15234344	G/A	67.1/32.9	Gene: ILVBL, CDS: ILVBL, mRNA: ILVBL, Conserved in Primates: Conserved in Primates, SNP: SNP, GB_mRNA: GB_mRNA, GB_mRNA: GB_mRNA, GB_mRNA: GB_mRNA, GB_mRNA: GB_mRNA, GB_mRNA: GB_mRNA, GB_mRNA: GB_mRNA, GB_mRNA: GB_mRNA, GB_mRNA: GB_mRNA, GB_mRNA: GB_mRNA	Ala60Val
NC_000015 contig	41308365	C/A	57.0/43.0	Gene: INO80, CDS: INO80, mRNA: INO80, Conserved in Primates: Conserved in Primates, Conserved in Primates: Conserved in Primates, SNP: SNP, GB_mRNA: GB_mRNA, GB_mRNA: GB_mRNA, GB_mRNA: GB_mRNA, GB_mRNA: GB_mRNA, GB_mRNA: GB_mRNA, GB_mRNA: GB_mRNA	Val1108Gly
NC_000003 contig	121507231	A/T	58.5/41.5	Gene: IQCB1, CDS: IQCB1, CDS: IQCB1, mRNA: IQCB1, mRNA: IQCB1, Conserved in Primates: Conserved in Primates, Conserved in Primates: Conserved in Primates, SNP: SNP, SNP: SNP, GB_mRNA: GB_mRNA, GB_mRNA: GB_mRNA, GB_mRNA: GB_mRNA, GB_mRNA: GB_mRNA, GB_mRNA: GB_mRNA, GB_mRNA: GB_mRNA, GB_mRNA: GB_mRNA, GB_mRNA: GB_mRNA	Ile260Asn; Ile393Asn
NC_000005 contig	75964507	C/T	58.1/41.9	Gene: IQGAP2, CDS: IQGAP2, mRNA: IQGAP2, Conserved in Primates: Conserved in Primates, Conserved in Primates: Conserved in Primates, SNP: SNP, GB_mRNA: GB_mRNA, GB_mRNA: GB_mRNA, GB_mRNA: GB_mRNA, GB_mRNA: GB_mRNA, GB_mRNA: GB_mRNA, GB_mRNA: GB_mRNA, GB_mRNA: GB_mRNA, GB_mRNA: GB_mRNA	Thr894Ile
NC_000023 contig	153284192	G	100	Gene: IRAK1, CDS: IRAK1, CDS: IRAK1, CDS: IRAK1, mRNA: IRAK1, mRNA: IRAK1, mRNA: IRAK1, Conserved in Primates: Conserved in Primates, SNP: SNP, GB_mRNA: GB_mRNA, GB_mRNA: GB_mRNA, GB_mRNA: GB_mRNA, GB_mRNA: GB_mRNA, GB_mRNA: GB_mRNA, GB_mRNA: GB_mRNA, GB_mRNA: GB_mRNA, GB_mRNA: GB_mRNA, GB_mRNA: GB_mRNA, GB_mRNA: GB_mRNA	Phe196Ser,Ser,Ser
NC_000019 contig	50162909	C/G	57.1/42.9	Gene: IRF3, CDS: IRF3, mRNA: IRF3, Conserved in Primates: Conserved in Primates, Conserved in Primates: Conserved in Primates, SNP: SNP, GB_mRNA: GB_mRNA, GB_mRNA: GB_mRNA, GB_mRNA: GB_mRNA, GB_mRNA: GB_mRNA, GB_mRNA: GB_mRNA, GB_mRNA: GB_mRNA, GB_mRNA: GB_mRNA, GB_mRNA: GB_mRNA, GB_mRNA: GB_mRNA, GB_mRNA: GB_mRNA, GB_mRNA: GB_mRNA, GB_mRNA: GB_mRNA, GB_mRNA: GB_mRNA, GB_mRNA: GB_mRNA, GB_mRNA: G…	Ser427Thr
NC_000001 contig	145539380	C/A	60.0/40.0	Gene: ITGA10, CDS: ITGA10, mRNA: ITGA10, Conserved in Primates: Conserved in Primates, Conserved in Primates: Conserved in Primates, Conserved in Primates: Conserved in Primates, Conserved in Primates: Conserved in Primates, Conserved in Primates: Conserved in Primates, Conserved in Primates: Conserved in Primates, Conserved in Primates: Conserved in Primates, Conserved in Primates: Conserved in …	Gln1017Lys
NC_000005 contig	52368470	A/G	58.3/41.7	Gene: ITGA2, CDS: ITGA2, mRNA: ITGA2, Conserved in Primates: Conserved in Primates, Conserved in Primates: Conserved in Primates, GB_mRNA: GB_mRNA, GB_mRNA: GB_mRNA, GB_mRNA: GB_mRNA, GB_mRNA: GB_mRNA, GB_mRNA: GB_mRNA, GB_mRNA: GB_mRNA, GB_mRNA: GB_mRNA, GB_mRNA: GB_mRNA, GB_mRNA: GB_mRNA, GB_mRNA: GB_mRNA	Asp792Asn
NC_000016 contig	31427919	G	72.7	Gene: ITGAD, CDS: ITGAD, mRNA: ITGAD, Conserved in Primates: Conserved in Primates, Conserved in Primates: Conserved in Primates, GB_mRNA: GB_mRNA, GB_mRNA: GB_mRNA, GB_mRNA: GB_mRNA, GB_mRNA: GB_mRNA	Ser817Arg
NC_000010 contig	64958273	C/T	62.2/37.8	Gene: JMJD1C, CDS: JMJD1C, CDS: JMJD1C, mRNA: JMJD1C, mRNA: JMJD1C, Conserved in Primates: Conserved in Primates, GB_mRNA: GB_mRNA, GB_mRNA: GB_mRNA, GB_mRNA: GB_mRNA, GB_mRNA: GB_mRNA, GB_mRNA: GB_mRNA, GB_mRNA: GB_mRNA, GB_mRNA: GB_mRNA, GB_mRNA: GB_mRNA, GB_mRNA: GB_mRNA	Ala1612Thr; Ala1831Thr
NC_000001 contig	210857116	A	100	Gene: KCNH1, CDS: KCNH1, CDS: KCNH1, CpG: CpG, mRNA: KCNH1, mRNA: KCNH1, Conserved in Primates: Conserved in Primates, GB_mRNA: GB_mRNA, GB_mRNA: GB_mRNA, GB_mRNA: GB_mRNA, GB_mRNA: GB_mRNA, GB_mRNA: GB_mRNA	Gly799Val; Gly826Val
NC_000012 contig	49950251	G/C	60.0/40.0	Gene: KCNH3, CDS: KCNH3, mRNA: KCNH3, Conserved in Primates: Conserved in Primates, Conserved in Primates: Conserved in Primates, GB_mRNA: GB_mRNA, GB_mRNA: GB_mRNA, GB_mRNA: GB_mRNA, GB_mRNA: GB_mRNA, GB_mRNA: GB_mRNA, GB_mRNA: GB_mRNA	Pro856Arg
NC_000014 contig	63175076	A/C	51.9/48.1	Gene: KCNH5, CDS: KCNH5, mRNA: KCNH5, mRNA: KCNH5, Conserved in Primates: Conserved in Primates, GB_mRNA: GB_mRNA, GB_mRNA: GB_mRNA, GB_mRNA: GB_mRNA, GB_mRNA: GB_mRNA	Val706Gly
NC_000002 contig	86677038	T/C	52.9/47.1	Gene: KDM3A, CDS: KDM3A, mRNA: KDM3A, Conserved in Primates: Conserved in Primates, GB_mRNA: GB_mRNA, GB_mRNA: GB_mRNA, GB_mRNA: GB_mRNA, GB_mRNA: GB_mRNA, GB_mRNA: GB_mRNA, GB_mRNA: GB_mRNA, GB_mRNA: GB_mRNA, GB_mRNA: GB_mRNA, GB_mRNA: GB_mRNA, GB_mRNA: GB_mRNA, GB_mRNA: GB_mRNA	Arg99Stp
NC_000017 contig	26955355	C	100	Gene: KIAA0100, CDS: KIAA0100, mRNA: KIAA0100, Conserved in Primates: Conserved in Primates, Conserved in Primates: Conserved in Primates, GB_mRNA: GB_mRNA, GB_mRNA: GB_mRNA, GB_mRNA: GB_mRNA, GB_mRNA: GB_mRNA	Thr1508Ala
NC_000020 contig	36634673	T/C	59.9/40.1	Gene: KIAA0406, CDS: KIAA0406, mRNA: KIAA0406, Conserved in Primates: Conserved in Primates, GB_mRNA: GB_mRNA, GB_mRNA: GB_mRNA, GB_mRNA: GB_mRNA, GB_mRNA: GB_mRNA, GB_mRNA: GB_mRNA, GB_mRNA: GB_mRNA, GB_mRNA: GB_mRNA, GB_mRNA: GB_mRNA	Glu810Gly
NC_000018 contig	8784164	G/T	64.0/36.0	Gene: KIAA0802, CDS: KIAA0802, CpG: CpG, mRNA: KIAA0802, Conserved in Primates: Conserved in Primates, Conserved in Primates: Conserved in Primates, GB_mRNA: GB_mRNA, GB_mRNA: GB_mRNA, GB_mRNA: GB_mRNA, GB_mRNA: GB_mRNA, GB_mRNA: GB_mRNA	Val352Leu
NC_000004 contig	154533535	C	100	Gene: KIAA0922, CDS: KIAA0922, CDS: KIAA0922, mRNA: KIAA0922, mRNA: KIAA0922, Conserved in Primates: Conserved in Primates, Conserved in Primates: Conserved in Primates, GB_mRNA: GB_mRNA, GB_mRNA: GB_mRNA, GB_mRNA: GB_mRNA, GB_mRNA: GB_mRNA, GB_mRNA: GB_mRNA, GB_mRNA: GB_mRNA	Asp1183His; Asp1184His
NC_000015 contig	79749532	C/A	55.8/44.2	Gene: KIAA1024, CDS: KIAA1024, mRNA: KIAA1024, Conserved in Primates: Conserved in Primates, Conserved in Primates: Conserved in Primates, GB_mRNA: GB_mRNA, GB_mRNA: GB_mRNA, GB_mRNA: GB_mRNA, GB_mRNA: GB_mRNA, GB_mRNA: GB_mRNA	Thr348Asn
NC_000010 contig	72291172	G/A	66.7/33.3	Gene: KIAA1274, CDS: KIAA1274, mRNA: KIAA1274, Conserved in Primates: Conserved in Primates, SNP: SNP, GB_mRNA: GB_mRNA, GB_mRNA: GB_mRNA, GB_mRNA: GB_mRNA, GB_mRNA: GB_mRNA, GB_mRNA: GB_mRNA, GB_mRNA: GB_mRNA	Val199Ile
NC_000002 contig	61344499	C/T	66.7/32.5	Gene: KIAA1841, CDS: KIAA1841, CDS: KIAA1841, mRNA: KIAA1841, mRNA: KIAA1841, Conserved in Primates: Conserved in Primates, GB_mRNA: GB_mRNA, GB_mRNA: GB_mRNA, GB_mRNA: GB_mRNA, GB_mRNA: GB_mRNA, GB_mRNA: GB_mRNA, GB_mRNA: GB_mRNA	Ser615Phe,Phe
NC_000023 contig	73961912	C	100	Gene: KIAA2022, CDS: KIAA2022, mRNA: KIAA2022, Conserved in Primates: Conserved in Primates, GB_mRNA: GB_mRNA, GB_mRNA: GB_mRNA, GB_mRNA: GB_mRNA, GB_mRNA: GB_mRNA, GB_mRNA: GB_mRNA, GB_mRNA: GB_mRNA	Asn827Ser
NC_000020 contig	16359472	T/C	51.2/48.8	Gene: KIF16B, CDS: KIF16B, mRNA: KIF16B, Conserved in Primates: Conserved in Primates, GB_mRNA: GB_mRNA, GB_mRNA: GB_mRNA, GB_mRNA: GB_mRNA, GB_mRNA: GB_mRNA, GB_mRNA: GB_mRNA, GB_mRNA: GB_mRNA, GB_mRNA: GB_mRNA, GB_mRNA: GB_mRNA, GB_mRNA: GB_mRNA	Ala1059Thr
NC_000020 contig	16486730	G/T	56.7/43.3	Gene: KIF16B, CDS: KIF16B, mRNA: KIF16B, Conserved in Primates: Conserved in Primates, GB_mRNA: GB_mRNA, GB_mRNA: GB_mRNA, GB_mRNA: GB_mRNA, GB_mRNA: GB_mRNA, GB_mRNA: GB_mRNA, GB_mRNA: GB_mRNA, GB_mRNA: GB_mRNA, GB_mRNA: GB_mRNA, GB_mRNA: GB_mRNA, GB_mRNA: GB_mRNA	Leu269Ile
NC_000012 contig	39735348	C/A	53.5/46.5	Gene: KIF21A, CDS: KIF21A, mRNA: KIF21A, Conserved in Primates: Conserved in Primates, Conserved in Primates: Conserved in Primates, GB_mRNA: GB_mRNA, GB_mRNA: GB_mRNA, GB_mRNA: GB_mRNA, GB_mRNA: GB_mRNA, GB_mRNA: GB_mRNA, GB_mRNA: GB_mRNA, GB_mRNA: GB_mRNA, GB_mRNA: GB_mRNA	Gly614Val
NC_000001 contig	204161947	T/C	52.2/47.8	Gene: KISS1, CDS: KISS1, mRNA: KISS1, Conserved in Primates: Conserved in Primates, SNP: SNP, GB_mRNA: GB_mRNA, GB_mRNA: GB_mRNA, GB_mRNA: GB_mRNA, GB_mRNA: GB_mRNA, GB_mRNA: GB_mRNA, GB_mRNA: GB_mRNA, GB_mRNA: GB_mRNA, GB_mRNA: GB_mRNA, GB_mRNA: GB_mRNA, GB_mRNA: GB_mRNA, GB_mRNA: GB_mRNA, GB_mRNA: GB_mRNA, GB_mRNA: GB_mRNA	Glu20Lys
NC_000012 contig	53069243	T/C	57.9/42.1	Gene: KRT1, CDS: KRT1, Repeat masker: Repeat masker, mRNA: KRT1, Conserved in Primates: Conserved in Primates, Conserved in Primates: Conserved in Primates, SNP: SNP, SNP: SNP, GB_mRNA: GB_mRNA, GB_mRNA: GB_mRNA, GB_mRNA: GB_mRNA	Ser557Gly
NC_000012 contig	53044336	A/C	60.0/40.0	Gene: KRT2, CDS: KRT2, mRNA: KRT2, Conserved in Primates: Conserved in Primates, Conserved in Primates: Conserved in Primates, GB_mRNA: GB_mRNA, GB_mRNA: GB_mRNA, GB_mRNA: GB_mRNA, GB_mRNA: GB_mRNA	Val196Gly
NC_000012 contig	53200584	T/C	55.6/44.4	Gene: KRT4, Gene: LOC100288809, CDS: LOC100288809, mRNA: KRT4, mRNA: LOC100288809, Conserved in Primates: Conserved in Primates, Conserved in Primates: Conserved in Primates, SNP: SNP, GB_mRNA: GB_mRNA, GB_mRNA: GB_mRNA, GB_mRNA: GB_mRNA, GB_mRNA: GB_mRNA, GB_mRNA: GB_mRNA, GB_mRNA: GB_mRNA, GB_mRNA: GB_mRNA, GB_mRNA: GB_mRNA, GB_mRNA: GB_mRNA, GB_mRNA: GB_mRNA	Val26Ala
NC_000012 contig	52881544	C/G	51.1/48.9	Gene: KRT6A, CDS: KRT6A, mRNA: KRT6A, Conserved in Primates: Conserved in Primates, Conserved in Primates: Conserved in Primates, Conserved in Primates: Conserved in Primates, Conserved in Primates: Conserved in Primates, SNP: SNP, GB_mRNA: GB_mRNA, GB_mRNA: GB_mRNA, GB_mRNA: GB_mRNA, GB_mRNA: GB_mRNA, GB_mRNA: GB_mRNA, GB_mRNA: GB_mRNA, GB_mRNA: GB_mRNA, GB_mRNA: GB_mRNA, GB_mRNA: GB_mRNA, GB_mR…	Thr552Ser
NC_000012 contig	52881632	C/A	65.3/34.7	Gene: KRT6A, CDS: KRT6A, mRNA: KRT6A, Conserved in Primates: Conserved in Primates, Conserved in Primates: Conserved in Primates, Conserved in Primates: Conserved in Primates, Conserved in Primates: Conserved in Primates, SNP: SNP, SNP: SNP, GB_mRNA: GB_mRNA, GB_mRNA: GB_mRNA, GB_mRNA: GB_mRNA, GB_mRNA: GB_mRNA, GB_mRNA: GB_mRNA, GB_mRNA: GB_mRNA, GB_mRNA: GB_mRNA, GB_mRNA: GB_mRNA, GB_mRNA: GB_m…	Val523Phe
NC_000021 contig	31933496	A	93.3	Gene: KRTAP19-7, CDS: KRTAP19-7, mRNA: KRTAP19-7, Conserved in Primates: Conserved in Primates, Conserved in Primates: Conserved in Primates, Conserved in Primates: Conserved in Primates, Conserved in Primates: Conserved in Primates, Conserved in Primates: Conserved in Primates, Conserved in Primates: Conserved in Primates, GB_mRNA: GB_mRNA, GB_mRNA: GB_mRNA, GB_mRNA: GB_mRNA, GB_mRNA: GB_mRNA	Gly38Val
NC_000017 contig	39240627	T/C	65.8/34.2	Gene: KRTAP4-7, CDS: KRTAP4-7, mRNA: KRTAP4-7, Conserved in Primates: Conserved in Primates, Conserved in Primates: Conserved in Primates, Conserved in Primates: Conserved in Primates, Conserved in Primates: Conserved in Primates, Conserved in Primates: Conserved in Primates, Conserved in Primates: Conserved in Primates, Conserved in Primates: Conserved in Primates, Conserved in Primates: Conserv…	Ser57Pro
NC_000017 contig	39254247	T	97.1	Gene: KRTAP4-8, CDS: KRTAP4-8, mRNA: KRTAP4-8, Conserved in Primates: Conserved in Primates, Conserved in Primates: Conserved in Primates, Conserved in Primates: Conserved in Primates, Conserved in Primates: Conserved in Primates, Conserved in Primates: Conserved in Primates, Conserved in Primates: Conserved in Primates, Conserved in Primates: Conserved in Primates, Conserved in Primates: Conserv…	Cys30Stp
NC_000017 contig	39254257	T	95	Gene: KRTAP4-8, CDS: KRTAP4-8, mRNA: KRTAP4-8, Conserved in Primates: Conserved in Primates, Conserved in Primates: Conserved in Primates, Conserved in Primates: Conserved in Primates, Conserved in Primates: Conserved in Primates, Conserved in Primates: Conserved in Primates, Conserved in Primates: Conserved in Primates, Conserved in Primates: Conserved in Primates, Conserved in Primates: Conserv…	Pro27His
NC_000015 contig	63419142	C/A	54.8/45.2	Gene: LACTB, CDS: LACTB, CDS: LACTB, mRNA: LACTB, mRNA: LACTB, Conserved in Primates: Conserved in Primates, Conserved in Primates: Conserved in Primates, GB_mRNA: GB_mRNA, GB_mRNA: GB_mRNA, GB_mRNA: GB_mRNA, GB_mRNA: GB_mRNA, GB_mRNA: GB_mRNA, GB_mRNA: GB_mRNA, GB_mRNA: GB_mRNA, GB_mRNA: GB_mRNA	Thr170Asn,Asn
NC_000007 contig	107616187	G/A	64.2/35.8	Gene: LAMB1, CDS: LAMB1, mRNA: LAMB1, Conserved in Primates: Conserved in Primates, Conserved in Primates: Conserved in Primates, GB_mRNA: GB_mRNA, GB_mRNA: GB_mRNA, GB_mRNA: GB_mRNA, GB_mRNA: GB_mRNA, GB_mRNA: GB_mRNA, GB_mRNA: GB_mRNA, GB_mRNA: GB_mRNA, GB_mRNA: GB_mRNA	Pro379Leu
NC_000007 contig	107720162	C/A	58.0/42.0	Gene: LAMB4, CDS: LAMB4, mRNA: LAMB4, Conserved in Primates: Conserved in Primates, Conserved in Primates: Conserved in Primates, SNP: SNP, GB_mRNA: GB_mRNA, GB_mRNA: GB_mRNA, GB_mRNA: GB_mRNA, GB_mRNA: GB_mRNA, GB_mRNA: GB_mRNA	Val591Phe
NC_000001 contig	203743798	C/T	51.2/48.8	Gene: LAX1, CDS: LAX1, CDS: LAX1, mRNA: LAX1, mRNA: LAX1, Conserved in Primates: Conserved in Primates, SNP: SNP, GB_mRNA: GB_mRNA, GB_mRNA: GB_mRNA, GB_mRNA: GB_mRNA, GB_mRNA: GB_mRNA, GB_mRNA: GB_mRNA, GB_mRNA: GB_mRNA, GB_mRNA: GB_mRNA, GB_mRNA: GB_mRNA	Pro380Ser; Pro396Ser
NC_000020 contig	36982779	G/C	52.2/47.8	Gene: LBP, CDS: LBP, mRNA: LBP, Conserved in Primates: Conserved in Primates, GB_mRNA: GB_mRNA, GB_mRNA: GB_mRNA, GB_mRNA: GB_mRNA, GB_mRNA: GB_mRNA, GB_mRNA: GB_mRNA, GB_mRNA: GB_mRNA, GB_mRNA: GB_mRNA, GB_mRNA: GB_mRNA, GB_mRNA: GB_mRNA, GB_mRNA: GB_mRNA, GB_mRNA: GB_mRNA, GB_mRNA: GB_mRNA	Thr155Ser
NC_000001 contig	152595480	G/A	52.9/44.1	Gene: LCE3A, CDS: LCE3A, mRNA: LCE3A, Conserved in Primates: Conserved in Primates, Conserved in Primates: Conserved in Primates, Conserved in Primates: Conserved in Primates, Conserved in Primates: Conserved in Primates, Conserved in Primates: Conserved in Primates, GB_mRNA: GB_mRNA, GB_mRNA: GB_mRNA, GB_mRNA: GB_mRNA, GB_mRNA: GB_mRNA	Pro34Ser
NC_000019 contig	48664659	G/C	54.5/45.5	Gene: LIG1, CDS: LIG1, mRNA: LIG1, Conserved in Primates: Conserved in Primates, Conserved in Primates: Conserved in Primates, GB_mRNA: GB_mRNA, GB_mRNA: GB_mRNA, GB_mRNA: GB_mRNA, GB_mRNA: GB_mRNA, GB_mRNA: GB_mRNA, GB_mRNA: GB_mRNA, GB_mRNA: GB_mRNA, GB_mRNA: GB_mRNA, GB_mRNA: GB_mRNA	Glu71Asp
NC_000019 contig	54803750	G/T	59.1/40.9	Gene: LILRA3, CDS: LILRA3, mRNA: LILRA3, Conserved in Primates: Conserved in Primates, Conserved in Primates: Conserved in Primates, Conserved in Primates: Conserved in Primates, Conserved in Primates: Conserved in Primates, Conserved in Primates: Conserved in Primates, Conserved in Primates: Conserved in Primates, Conserved in Primates: Conserved in Primates, Conserved in Primates: Conserved in …	Pro25His
NC_000019 contig	54726628	C/T	69.2/30.8	Gene: LILRB3, CDS: LILRB3, CDS: LILRB3, mRNA: LILRB3, mRNA: LILRB3, Conserved in Primates: Conserved in Primates, Conserved in Primates: Conserved in Primates, Conserved in Primates: Conserved in Primates, Conserved in Primates: Conserved in Primates, Conserved in Primates: Conserved in Primates, Conserved in Primates: Conserved in Primates, Conserved in Primates: Conserved in Primates, Conserved…	Val21Met,Met
NC_000010 contig	90429652	A/G	64.5/35.5	Gene: LIPF, CDS: LIPF, mRNA: LIPF, Conserved in Primates: Conserved in Primates, SNP: SNP, GB_mRNA: GB_mRNA, GB_mRNA: GB_mRNA, GB_mRNA: GB_mRNA, GB_mRNA: GB_mRNA, GB_mRNA: GB_mRNA, GB_mRNA: GB_mRNA, GB_mRNA: GB_mRNA, GB_mRNA: GB_mRNA, GB_mRNA: GB_mRNA	Thr161Ala
NC_000021 contig	15579237	T	92.3	Gene: LIPI, CDS: LIPI, mRNA: LIPI, Conserved in Primates: Conserved in Primates, GB_mRNA: GB_mRNA, GB_mRNA: GB_mRNA, GB_mRNA: GB_mRNA, GB_mRNA: GB_mRNA	Leu3His
NC_000012 contig	52822140	A/C	54.9/45.1	Gene: LOC100128683, Gene: KRT75, CDS: KRT75, mRNA: LOC100128683, mRNA: KRT75, Conserved in Primates: Conserved in Primates, Conserved in Primates: Conserved in Primates, Conserved in Primates: Conserved in Primates, Conserved in Primates: Conserved in Primates, Conserved in Primates: Conserved in Primates, Conserved in Primates: Conserved in Primates, Conserved in Primates: Conserved in Primates,…	Ala428Ser
NC_000012 contig	53344155	T/C	58.6/41.4	Gene: LOC100129362, Gene: KRT18, CDS: KRT18, CDS: KRT18, mRNA: LOC100129362, mRNA: KRT18, mRNA: KRT18, Conserved in Primates: Conserved in Primates, Conserved in Primates: Conserved in Primates, Conserved in Primates: Conserved in Primates, Conserved in Primates: Conserved in Primates, Conserved in Primates: Conserved in Primates, Conserved in Primates: Conserved in Primates, Conserved in Primate…	Ile154Thr,Thr
NC_000012 contig	52775167	G/A	56.7/43.3	Gene: LOC100129509, Gene: KRT84, CDS: KRT84, mRNA: KRT84, Conserved in Primates: Conserved in Primates, Conserved in Primates: Conserved in Primates, Conserved in Primates: Conserved in Primates, Conserved in Primates: Conserved in Primates, Conserved in Primates: Conserved in Primates, Conserved in Primates: Conserved in Primates, Conserved in Primates: Conserved in Primates, Conserved in Primat…	Ala352Val
NC_000015 contig	29905940	G/T	56.5/43.5	Gene: LOC100130736, CDS: LOC100130736, mRNA: LOC100130736, Conserved in Primates: Conserved in Primates, Conserved in Primates: Conserved in Primates, Conserved in Primates: Conserved in Primates, Conserved in Primates: Conserved in Primates, Conserved in Primates: Conserved in Primates, Conserved in Primates: Conserved in Primates, Conserved in Primates: Conserved in Primates, Conserved in Prima…	Phe7Cys
NC_000015 contig	29906219	C/A	66.7/33.3	Gene: LOC100130736, CDS: LOC100130736, mRNA: LOC100130736, Conserved in Primates: Conserved in Primates, Conserved in Primates: Conserved in Primates, Conserved in Primates: Conserved in Primates, Conserved in Primates: Conserved in Primates, Conserved in Primates: Conserved in Primates, Conserved in Primates: Conserved in Primates, Conserved in Primates: Conserved in Primates, Conserved in Prima…	Gln100Pro
NC_000014 contig	19118237	A/T	51.4/48.6	Gene: LOC100132257, CDS: LOC100132257, mRNA: LOC100132257, Conserved in Primates: Conserved in Primates, Conserved in Primates: Conserved in Primates, Conserved in Primates: Conserved in Primates, Conserved in Primates: Conserved in Primates, Conserved in Primates: Conserved in Primates, Conserved in Primates: Conserved in Primates, Conserved in Primates: Conserved in Primates, Conserved in Prima…	Asn173Lys
NC_000011 contig	65819683	G/A	62.5/37.5	Gene: LOC100287343, CDS: LOC100287343, CpG: CpG, mRNA: LOC100287343, Conserved in Primates: Conserved in Primates, Conserved in Primates: Conserved in Primates, Conserved in Primates: Conserved in Primates, SNP: SNP	Arg90Gly
NC_000015 contig	21071460	C/T	65.2/34.8	Gene: LOC100287399, CDS: LOC100287399, mRNA: LOC100287399, Conserved in Primates: Conserved in Primates, Conserved in Primates: Conserved in Primates, Conserved in Primates: Conserved in Primates, Conserved in Primates: Conserved in Primates, Conserved in Primates: Conserved in Primates, Conserved in Primates: Conserved in Primates, Conserved in Primates: Conserved in Primates, Conserved in Prima…	Asp51Asn
NC_000016 contig	33939696	G/A	70.0/30.0	Gene: LOC100287647, CDS: LOC100287647, mRNA: LOC100287647, Conserved in Primates: Conserved in Primates, Conserved in Primates: Conserved in Primates, Conserved in Primates: Conserved in Primates, Conserved in Primates: Conserved in Primates, Conserved in Primates: Conserved in Primates, Conserved in Primates: Conserved in Primates, Conserved in Primates: Conserved in Primates, Conserved in Prima…	Arg21His
NC_000016 contig	15463612	A	100	Gene: LOC100288332, CDS: LOC100288332, mRNA: LOC100288332, Conserved in Primates: Conserved in Primates, Conserved in Primates: Conserved in Primates, Conserved in Primates: Conserved in Primates, Conserved in Primates: Conserved in Primates, Conserved in Primates: Conserved in Primates, Conserved in Primates: Conserved in Primates, Conserved in Primates: Conserved in Primates, Conserved in Prima…	Arg151Cys
NC_000005 contig	140011529	C/G	51.4/48.6	Gene: LOC100288344, Gene: CD14, CDS: CD14, CDS: CD14, CpG: CpG, mRNA: CD14, mRNA: CD14, Conserved in Primates: Conserved in Primates, GB_mRNA: GB_mRNA, GB_mRNA: GB_mRNA, GB_mRNA: GB_mRNA, GB_mRNA: GB_mRNA, GB_mRNA: GB_mRNA, GB_mRNA: GB_mRNA, GB_mRNA: GB_mRNA, GB_mRNA: GB_mRNA, GB_mRNA: GB_mRNA, GB_mRNA: GB_mRNA, GB_mRNA: GB_mRNA, GB_mRNA: GB_mRNA, GB_mRNA: GB_mRNA, GB_mRNA: GB_mRNA, GB_mRNA: GB_m…	Gly347Ala,Ala
NC_000003 contig	75718367	C/T	68.8/31.2	Gene: LOC100288801, CDS: LOC100288801, CpG: CpG, mRNA: LOC100288801, Conserved in Primates: Conserved in Primates, Conserved in Primates: Conserved in Primates, Conserved in Primates: Conserved in Primates, Conserved in Primates: Conserved in Primates, Conserved in Primates: Conserved in Primates, Conserved in Primates: Conserved in Primates, Conserved in Primates: Conserved in Primates, Conserve…	Arg234Stp
NC_000003 contig	75718382	G/A	66.7/33.3	Gene: LOC100288801, CDS: LOC100288801, CpG: CpG, mRNA: LOC100288801, Conserved in Primates: Conserved in Primates, Conserved in Primates: Conserved in Primates, Conserved in Primates: Conserved in Primates, Conserved in Primates: Conserved in Primates, Conserved in Primates: Conserved in Primates, Conserved in Primates: Conserved in Primates, Conserved in Primates: Conserved in Primates, Conserve…	Val239Ile
NC_000008 contig	124658240	A/G	69.8/30.2	Gene: LOC100289165, Gene: KLHL38, CDS: LOC100289165, CDS: KLHL38, mRNA: LOC100289165, mRNA: KLHL38, Conserved in Primates: Conserved in Primates, GB_mRNA: GB_mRNA, GB_mRNA: GB_mRNA, GB_mRNA: GB_mRNA	Val138Ile
NC_000015 contig	23685895	C/T	50.0/50.0	Gene: LOC283685, CDS: LOC283685, mRNA: LOC283685, Conserved in Primates: Conserved in Primates, Conserved in Primates: Conserved in Primates, Conserved in Primates: Conserved in Primates, Conserved in Primates: Conserved in Primates, SNP: SNP, GB_mRNA: GB_mRNA	Glu506Lys
NC_000001 contig	13183472	A/G	52.9/47.1	Gene: LOC440563, CDS: LOC440563, mRNA: LOC440563, Conserved in Primates: Conserved in Primates, Conserved in Primates: Conserved in Primates, Conserved in Primates: Conserved in Primates, Conserved in Primates: Conserved in Primates, Conserved in Primates: Conserved in Primates, Conserved in Primates: Conserved in Primates, Conserved in Primates: Conserved in Primates, Conserved in Primates: Cons…	Pro134Leu
NC_000001 contig	13183578	C	91.7	Gene: LOC440563, CDS: LOC440563, mRNA: LOC440563, Conserved in Primates: Conserved in Primates, Conserved in Primates: Conserved in Primates, Conserved in Primates: Conserved in Primates, Conserved in Primates: Conserved in Primates, Conserved in Primates: Conserved in Primates, Conserved in Primates: Conserved in Primates, Conserved in Primates: Conserved in Primates, Conserved in Primates: Cons…	Arg99Gly
NC_000023 contig	134807868	T	100	Gene: LOC644717, CDS: LOC644717, mRNA: LOC644717, Conserved in Primates: Conserved in Primates, Conserved in Primates: Conserved in Primates, Conserved in Primates: Conserved in Primates, Conserved in Primates: Conserved in Primates, Conserved in Primates: Conserved in Primates, SNP: SNP	Ile553Asn
NC_000023 contig	134807875	C	100	Gene: LOC644717, CDS: LOC644717, mRNA: LOC644717, Conserved in Primates: Conserved in Primates, Conserved in Primates: Conserved in Primates, Conserved in Primates: Conserved in Primates, Conserved in Primates: Conserved in Primates, Conserved in Primates: Conserved in Primates, SNP: SNP	Lys551Glu
NC_000001 contig	13634781	A	100	Gene: LOC645399, CDS: LOC645399, mRNA: LOC645399, Conserved in Primates: Conserved in Primates, Conserved in Primates: Conserved in Primates, Conserved in Primates: Conserved in Primates, Conserved in Primates: Conserved in Primates, Conserved in Primates: Conserved in Primates, Conserved in Primates: Conserved in Primates, Conserved in Primates: Conserved in Primates, Conserved in Primates: Cons…	Asp261Glu
NC_000001 contig	13634782	T	100	Gene: LOC645399, CDS: LOC645399, mRNA: LOC645399, Conserved in Primates: Conserved in Primates, Conserved in Primates: Conserved in Primates, Conserved in Primates: Conserved in Primates, Conserved in Primates: Conserved in Primates, Conserved in Primates: Conserved in Primates, Conserved in Primates: Conserved in Primates, Conserved in Primates: Conserved in Primates, Conserved in Primates: Cons…	Met262Leu
NC_000001 contig	13634794	C	100	Gene: LOC645399, CDS: LOC645399, mRNA: LOC645399, Conserved in Primates: Conserved in Primates, Conserved in Primates: Conserved in Primates, Conserved in Primates: Conserved in Primates, Conserved in Primates: Conserved in Primates, Conserved in Primates: Conserved in Primates, Conserved in Primates: Conserved in Primates, Conserved in Primates: Conserved in Primates, Conserved in Primates: Cons…	Ser266Pro
NC_000001 contig	13634908	G	100	Gene: LOC645399, CDS: LOC645399, mRNA: LOC645399, Conserved in Primates: Conserved in Primates, Conserved in Primates: Conserved in Primates, Conserved in Primates: Conserved in Primates, Conserved in Primates: Conserved in Primates, Conserved in Primates: Conserved in Primates, Conserved in Primates: Conserved in Primates, Conserved in Primates: Conserved in Primates, Conserved in Primates: Cons…	Lys304Glu
NC_000001 contig	27312816	A	100	Gene: LOC646567, CDS: LOC646567, mRNA: LOC646567, Conserved in Primates: Conserved in Primates, Conserved in Primates: Conserved in Primates, Conserved in Primates: Conserved in Primates, Conserved in Primates: Conserved in Primates, Conserved in Primates: Conserved in Primates, Conserved in Primates: Conserved in Primates, Conserved in Primates: Conserved in Primates, Conserved in Primates: Cons…	His6Tyr
NC_000010 contig	42772181	A/G	51.0/49.0	Gene: LOC653097, CDS: LOC653097, mRNA: LOC653097, Conserved in Primates: Conserved in Primates, Conserved in Primates: Conserved in Primates, Conserved in Primates: Conserved in Primates, Conserved in Primates: Conserved in Primates, Conserved in Primates: Conserved in Primates, Conserved in Primates: Conserved in Primates, Conserved in Primates: Conserved in Primates, Conserved in Primates: Cons…	Ser84Asn
NC_000015 contig	32689130	T/G	70.0/30.0	Gene: LOC653125, CDS: LOC653125, CDS: LOC653125, mRNA: LOC653125, mRNA: LOC653125, Conserved in Primates: Conserved in Primates, Conserved in Primates: Conserved in Primates, Conserved in Primates: Conserved in Primates, Conserved in Primates: Conserved in Primates, Conserved in Primates: Conserved in Primates, Conserved in Primates: Conserved in Primates, Conserved in Primates: Conserved in Prim…	Asn288His; Asn289His
NC_000004 contig	264941	A/G	54.5/45.5	Gene: LOC654254, CDS: LOC654254, mRNA: LOC654254, Conserved in Primates: Conserved in Primates, Conserved in Primates: Conserved in Primates, Conserved in Primates: Conserved in Primates, Conserved in Primates: Conserved in Primates, Conserved in Primates: Conserved in Primates, Conserved in Primates: Conserved in Primates, Conserved in Primates: Conserved in Primates, Conserved in Primates: Cons…	Trp569Arg
NC_000007 contig	63808867	C/A	70.0/30.0	Gene: LOC728927, CDS: LOC728927, mRNA: LOC728927, Conserved in Primates: Conserved in Primates, Conserved in Primates: Conserved in Primates, Conserved in Primates: Conserved in Primates, Conserved in Primates: Conserved in Primates, Conserved in Primates: Conserved in Primates, Conserved in Primates: Conserved in Primates, Conserved in Primates: Conserved in Primates, Conserved in Primates: Cons…	Ala209Glu
NC_000018 contig	11621113	G/A	59.6/40.4	Gene: LOC729602, CDS: LOC729602, mRNA: LOC729602, Conserved in Primates: Conserved in Primates, Conserved in Primates: Conserved in Primates, Conserved in Primates: Conserved in Primates, Conserved in Primates: Conserved in Primates, Conserved in Primates: Conserved in Primates, Conserved in Primates: Conserved in Primates, Conserved in Primates: Conserved in Primates, Conserved in Primates: Cons…	Arg209Cys
NC_000002 contig	88019434	G/T	56.8/43.2	Gene: LOC730268, CDS: LOC730268, mRNA: LOC730268, Conserved in Primates: Conserved in Primates, Conserved in Primates: Conserved in Primates, Conserved in Primates: Conserved in Primates, Conserved in Primates: Conserved in Primates, Conserved in Primates: Conserved in Primates, Conserved in Primates: Conserved in Primates, Conserved in Primates: Conserved in Primates, Conserved in Primates: Cons…	Val330Leu
NC_000012 contig	57606021	G/C	56.0/44.0	Gene: LRP1, CDS: LRP1, mRNA: LRP1, Conserved in Primates: Conserved in Primates, Conserved in Primates: Conserved in Primates, GB_mRNA: GB_mRNA, GB_mRNA: GB_mRNA, GB_mRNA: GB_mRNA	Asp4491His
NC_000006 contig	150164259	A/C	68.8/31.2	Gene: LRP11, Gene: LOC100288743, CDS: LRP11, mRNA: LRP11, Conserved in Primates: Conserved in Primates, GB_mRNA: GB_mRNA, GB_mRNA: GB_mRNA, GB_mRNA: GB_mRNA, GB_mRNA: GB_mRNA, GB_mRNA: GB_mRNA	Val258Gly
NC_000002 contig	141259399	A/C	61.5/38.5	Gene: LRP1B, CDS: LRP1B, mRNA: LRP1B, Conserved in Primates: Conserved in Primates, GB_mRNA: GB_mRNA, GB_mRNA: GB_mRNA	Cys2903Gly
NC_000002 contig	141242918	C	100	Gene: LRP1B, CDS: LRP1B, mRNA: LRP1B, Conserved in Primates: Conserved in Primates, SNP: SNP, GB_mRNA: GB_mRNA, GB_mRNA: GB_mRNA	Gln3140Arg
NC_000017 contig	44409165	A/G	52.6/47.4	Gene: LRRC37A, CDS: LRRC37A, mRNA: LRRC37A, Conserved in Primates: Conserved in Primates, Conserved in Primates: Conserved in Primates, Conserved in Primates: Conserved in Primates, Conserved in Primates: Conserved in Primates, Conserved in Primates: Conserved in Primates, Conserved in Primates: Conserved in Primates, Conserved in Primates: Conserved in Primates, Conserved in Primates: Conserved …	Ala1508Thr
NC_000017 contig	44625866	C	100	Gene: LRRC37A2, Gene: ARL17P1, Gene: ARL17, CDS: LRRC37A2, mRNA: LRRC37A2, Conserved in Primates: Conserved in Primates, Conserved in Primates: Conserved in Primates, Conserved in Primates: Conserved in Primates, Conserved in Primates: Conserved in Primates, Conserved in Primates: Conserved in Primates, Conserved in Primates: Conserved in Primates, Conserved in Primates: Conserved in Primates, Co…	Ser1121Arg
NC_000017 contig	44626866	T/C	64.5/35.5	Gene: LRRC37A2, Gene: ARL17P1, Gene: ARL17, CDS: LRRC37A2, mRNA: LRRC37A2, Conserved in Primates: Conserved in Primates, Conserved in Primates: Conserved in Primates, Conserved in Primates: Conserved in Primates, Conserved in Primates: Conserved in Primates, Conserved in Primates: Conserved in Primates, Conserved in Primates: Conserved in Primates, Conserved in Primates: Conserved in Primates, Co…	Leu1454Pro
NC_000019 contig	51021057	A/G	64.3/35.7	Gene: LRRC4B, CDS: LRRC4B, CpG: CpG, mRNA: LRRC4B, Conserved in Primates: Conserved in Primates, Conserved in Primates: Conserved in Primates, SNP: SNP, GB_mRNA: GB_mRNA, GB_mRNA: GB_mRNA, GB_mRNA: GB_mRNA	Val638Ala
NC_000012 contig	85521618	C/G	66.7/33.3	Gene: LRRIQ1, CDS: LRRIQ1, mRNA: LRRIQ1, Conserved in Primates: Conserved in Primates	Ala1339Gly
NC_000005 contig	115323514	G/A	55.3/44.7	Gene: LVRN, CDS: LVRN, mRNA: LVRN, Conserved in Primates: Conserved in Primates, GB_mRNA: GB_mRNA, GB_mRNA: GB_mRNA, GB_mRNA: GB_mRNA, GB_mRNA: GB_mRNA, GB_mRNA: GB_mRNA, GB_mRNA: GB_mRNA	Arg328His
NC_000002 contig	99860537	C/T	58.1/41.9	Gene: LYG2, CDS: LYG2, mRNA: LYG2, Conserved in Primates: Conserved in Primates, Conserved in Primates: Conserved in Primates, SNP: SNP, GB_mRNA: GB_mRNA, GB_mRNA: GB_mRNA, GB_mRNA: GB_mRNA, GB_mRNA: GB_mRNA, GB_mRNA: GB_mRNA, GB_mRNA: GB_mRNA	Thr149Ala
NC_000015 contig	100269635	C/G	54.1/45.9	Gene: LYSMD4, CDS: LYSMD4, mRNA: LYSMD4, Conserved in Primates: Conserved in Primates, Conserved in Primates: Conserved in Primates, SNP: SNP, GB_mRNA: GB_mRNA, GB_mRNA: GB_mRNA, GB_mRNA: GB_mRNA, GB_mRNA: GB_mRNA, GB_mRNA: GB_mRNA, GB_mRNA: GB_mRNA	Thr196Ser
NC_000015 contig	100269737	A/G	53.3/46.7	Gene: LYSMD4, CDS: LYSMD4, mRNA: LYSMD4, Conserved in Primates: Conserved in Primates, Conserved in Primates: Conserved in Primates, SNP: SNP, GB_mRNA: GB_mRNA, GB_mRNA: GB_mRNA, GB_mRNA: GB_mRNA, GB_mRNA: GB_mRNA, GB_mRNA: GB_mRNA, GB_mRNA: GB_mRNA	Ala162Val
NC_000015 contig	100269749	A/G	54.4/45.6	Gene: LYSMD4, CDS: LYSMD4, mRNA: LYSMD4, Conserved in Primates: Conserved in Primates, Conserved in Primates: Conserved in Primates, SNP: SNP, GB_mRNA: GB_mRNA, GB_mRNA: GB_mRNA, GB_mRNA: GB_mRNA, GB_mRNA: GB_mRNA, GB_mRNA: GB_mRNA, GB_mRNA: GB_mRNA	Ala158Val
NC_000001 contig	39799912	C/T	59.8/40.2	Gene: MACF1, CDS: MACF1, mRNA: MACF1, Conserved in Primates: Conserved in Primates, GB_mRNA: GB_mRNA	Thr991Met
NC_000001 contig	39753194	G/A	56.2/43.8	Gene: MACF1, CDS: MACF1, mRNA: MACF1, Conserved in Primates: Conserved in Primates, GB_mRNA: GB_mRNA, GB_mRNA: GB_mRNA, GB_mRNA: GB_mRNA	Arg587Gln
NC_000020 contig	15967390	C/T	66.7/33.3	Gene: MACROD2, CDS: MACROD2, CDS: MACROD2, mRNA: MACROD2, mRNA: MACROD2, Conserved in Primates: Conserved in Primates, SNP: SNP, GB_mRNA: GB_mRNA, GB_mRNA: GB_mRNA, GB_mRNA: GB_mRNA, GB_mRNA: GB_mRNA, GB_mRNA: GB_mRNA	Thr100Met; Thr335Met
NC_000008 contig	145161823	A/G	50.0/50.0	Gene: MAF1, CDS: MAF1, mRNA: MAF1, Conserved in Primates: Conserved in Primates, Conserved in Primates: Conserved in Primates, Conserved in Primates: Conserved in Primates, SNP: SNP, GB_mRNA: GB_mRNA, GB_mRNA: GB_mRNA, GB_mRNA: GB_mRNA, GB_mRNA: GB_mRNA, GB_mRNA: GB_mRNA, GB_mRNA: GB_mRNA, GB_mRNA: GB_mRNA, GB_mRNA: GB_mRNA, GB_mRNA: GB_mRNA	Gly236Arg
NC_000023 contig	140993884	T/C	60.0/40.0	Gene: MAGEC1, CDS: MAGEC1, mRNA: MAGEC1, Conserved in Primates: Conserved in Primates, Conserved in Primates: Conserved in Primates, Conserved in Primates: Conserved in Primates, Conserved in Primates: Conserved in Primates, Conserved in Primates: Conserved in Primates, Conserved in Primates: Conserved in Primates, Conserved in Primates: Conserved in Primates, Conserved in Primates: Conserved in …	Pro232Ser
NC_000023 contig	140994887	G	100	Gene: MAGEC1, CDS: MAGEC1, mRNA: MAGEC1, Conserved in Primates: Conserved in Primates, Conserved in Primates: Conserved in Primates, Conserved in Primates: Conserved in Primates, Conserved in Primates: Conserved in Primates, Conserved in Primates: Conserved in Primates, Conserved in Primates: Conserved in Primates, Conserved in Primates: Conserved in Primates, Conserved in Primates: Conserved in …	Gln566Arg
NC_000015 contig	75651981	G/A	57.6/42.4	Gene: MAN2C1, CDS: MAN2C1, mRNA: MAN2C1, Conserved in Primates: Conserved in Primates, Conserved in Primates: Conserved in Primates, Conserved in Primates: Conserved in Primates, Conserved in Primates: Conserved in Primates, Conserved in Primates: Conserved in Primates, Conserved in Primates: Conserved in Primates, Conserved in Primates: Conserved in Primates, GB_mRNA: GB_mRNA, GB_mRNA: GB_mRNA, …	Pro643Leu
NC_000015 contig	43818926	T/C	58.2/41.8	Gene: MAP1A, CDS: MAP1A, mRNA: MAP1A, Conserved in Primates: Conserved in Primates, SNP: SNP, GB_mRNA: GB_mRNA, GB_mRNA: GB_mRNA, GB_mRNA: GB_mRNA, GB_mRNA: GB_mRNA	Ala1752Val
NC_000005 contig	56168831	A/G	58.1/41.9	Gene: MAP3K1, CDS: MAP3K1, mRNA: MAP3K1, Conserved in Primates: Conserved in Primates, Conserved in Primates: Conserved in Primates, GB_mRNA: GB_mRNA, GB_mRNA: GB_mRNA	Gln562Arg
NC_000001 contig	27682530	G	100	Gene: MAP3K6, CDS: MAP3K6, mRNA: MAP3K6, Conserved in Primates: Conserved in Primates, SNP: SNP, GB_mRNA: GB_mRNA, GB_mRNA: GB_mRNA, GB_mRNA: GB_mRNA, GB_mRNA: GB_mRNA, GB_mRNA: GB_mRNA, GB_mRNA: GB_mRNA	Gly1233Ala
NC_000002 contig	39509689	T/C	65.7/34.3	Gene: MAP4K3, CDS: MAP4K3, mRNA: MAP4K3, Conserved in Primates: Conserved in Primates, GB_mRNA: GB_mRNA, GB_mRNA: GB_mRNA, GB_mRNA: GB_mRNA, GB_mRNA: GB_mRNA, GB_mRNA: GB_mRNA, GB_mRNA: GB_mRNA, GB_mRNA: GB_mRNA, GB_mRNA: GB_mRNA, GB_mRNA: GB_mRNA	Ile532Val
NC_000005 contig	10415690	G/A	57.4/42.6	Gene: MARCH6, CDS: MARCH6, mRNA: MARCH6, Conserved in Primates: Conserved in Primates, GB_mRNA: GB_mRNA, GB_mRNA: GB_mRNA, GB_mRNA: GB_mRNA, GB_mRNA: GB_mRNA, GB_mRNA: GB_mRNA, GB_mRNA: GB_mRNA, GB_mRNA: GB_mRNA, GB_mRNA: GB_mRNA, GB_mRNA: GB_mRNA, GB_mRNA: GB_mRNA, GB_mRNA: GB_mRNA, GB_mRNA: GB_mRNA, GB_mRNA: GB_mRNA, GB_mRNA: GB_mRNA, GB_mRNA: GB_mRNA	Trp686Stp
NC_000019 contig	7593767	G/C	63.4/36.6	Gene: MCOLN1, CDS: MCOLN1, mRNA: MCOLN1, Conserved in Primates: Conserved in Primates, Conserved in Primates: Conserved in Primates, GB_mRNA: GB_mRNA, GB_mRNA: GB_mRNA, GB_mRNA: GB_mRNA, GB_mRNA: GB_mRNA, GB_mRNA: GB_mRNA, GB_mRNA: GB_mRNA, GB_mRNA: GB_mRNA, GB_mRNA: GB_mRNA, GB_mRNA: GB_mRNA, GB_mRNA: GB_mRNA, GB_mRNA: GB_mRNA, GB_mRNA: GB_mRNA, GB_mRNA: GB_mRNA	Glu349Gln
NC_000016 contig	3299468	C/T	64.0/36.0	Gene: MEFV, CDS: MEFV, mRNA: MEFV, Conserved in Primates: Conserved in Primates, SNP: SNP, GB_mRNA: GB_mRNA, GB_mRNA: GB_mRNA, GB_mRNA: GB_mRNA, GB_mRNA: GB_mRNA, GB_mRNA: GB_mRNA, GB_mRNA: GB_mRNA, GB_mRNA: GB_mRNA	Arg408Gln
NC_000016 contig	3299586	A/G	68.0/32.0	Gene: MEFV, CDS: MEFV, mRNA: MEFV, Conserved in Primates: Conserved in Primates, SNP: SNP, GB_mRNA: GB_mRNA, GB_mRNA: GB_mRNA, GB_mRNA: GB_mRNA, GB_mRNA: GB_mRNA, GB_mRNA: GB_mRNA, GB_mRNA: GB_mRNA, GB_mRNA: GB_mRNA	Pro369Ser
NC_000002 contig	112786316	G/A	55.7/44.3	Gene: MERTK, CDS: MERTK, mRNA: MERTK, Conserved in Primates: Conserved in Primates, Conserved in Primates: Conserved in Primates, Conserved in Primates: Conserved in Primates, Conserved in Primates: Conserved in Primates, Conserved in Primates: Conserved in Primates, Conserved in Primates: Conserved in Primates, Conserved in Primates: Conserved in Primates, GB_mRNA: GB_mRNA, GB_mRNA: GB_mRNA, GB_…	Gly959Arg
NC_000015 contig	82336465	G/C	57.7/42.3	Gene: MEX3B, CDS: MEX3B, CpG: CpG, mRNA: MEX3B, Conserved in Primates: Conserved in Primates, Conserved in Primates: Conserved in Primates, Conserved in Primates: Conserved in Primates, GB_mRNA: GB_mRNA, GB_mRNA: GB_mRNA, GB_mRNA: GB_mRNA, GB_mRNA: GB_mRNA, GB_mRNA: GB_mRNA, GB_mRNA: GB_mRNA, GB_mRNA: GB_mRNA, GB_mRNA: GB_mRNA, GB_mRNA: GB_mRNA	Gly249Ala
NC_000015 contig	89449069	G/C	60.6/39.4	Gene: MFGE8, CDS: MFGE8, CDS: MFGE8, mRNA: MFGE8, mRNA: MFGE8, Conserved in Primates: Conserved in Primates, GB_mRNA: GB_mRNA, GB_mRNA: GB_mRNA, GB_mRNA: GB_mRNA, GB_mRNA: GB_mRNA, GB_mRNA: GB_mRNA, GB_mRNA: GB_mRNA, GB_mRNA: GB_mRNA, GB_mRNA: GB_mRNA, GB_mRNA: GB_mRNA, GB_mRNA: GB_mRNA, GB_mRNA: GB_mRNA, GB_mRNA: GB_mRNA, GB_mRNA: GB_mRNA, GB_mRNA: GB_mRNA, GB_mRNA: GB_mRNA, GB_mRNA: GB_mRNA, GB…	Ala202Pro,Pro
NC_000002 contig	135075100	A/T	51.9/48.1	Gene: MGAT5, CDS: MGAT5, mRNA: MGAT5, Conserved in Primates: Conserved in Primates, GB_mRNA: GB_mRNA, GB_mRNA: GB_mRNA, GB_mRNA: GB_mRNA, GB_mRNA: GB_mRNA	Asp136Val
NC_000001 contig	1560374	A	100	Gene: MIB2, CDS: MIB2, mRNA: MIB2, Conserved in Primates: Conserved in Primates, Conserved in Primates: Conserved in Primates, GB_mRNA: GB_mRNA, GB_mRNA: GB_mRNA, GB_mRNA: GB_mRNA, GB_mRNA: GB_mRNA, GB_mRNA: GB_mRNA, GB_mRNA: GB_mRNA, GB_mRNA: GB_mRNA, GB_mRNA: GB_mRNA, GB_mRNA: GB_mRNA, GB_mRNA: GB_mRNA, GB_mRNA: GB_mRNA, GB_mRNA: GB_mRNA, GB_mRNA: GB_mRNA, GB_mRNA: GB_mRNA, GB_mRNA: GB_mRNA, GB…	Gly235Glu
NC_000013 contig	24411708	T	100	Gene: MIPEP, CDS: MIPEP, mRNA: MIPEP, Conserved in Primates: Conserved in Primates, Conserved in Primates: Conserved in Primates, GB_mRNA: GB_mRNA, GB_mRNA: GB_mRNA, GB_mRNA: GB_mRNA, GB_mRNA: GB_mRNA, GB_mRNA: GB_mRNA, GB_mRNA: GB_mRNA, GB_mRNA: GB_mRNA	Arg509His
NC_000003 contig	70014091	G/A	55.1/44.9	Gene: MITF, CDS: MITF, CDS: MITF, CDS: MITF, CDS: MITF, CDS: MITF, CDS: MITF, mRNA: MITF, mRNA: MITF, mRNA: MITF, mRNA: MITF, mRNA: MITF, mRNA: MITF, Conserved in Primates: Conserved in Primates, GB_mRNA: GB_mRNA, GB_mRNA: GB_mRNA, GB_mRNA: GB_mRNA, GB_mRNA: GB_mRNA, GB_mRNA: GB_mRNA, GB_mRNA: GB_mRNA, GB_mRNA: GB_mRNA, GB_mRNA: GB_mRNA, GB_mRNA: GB_mRNA	Glu312Lys; Glu318Lys; Glu394Lys; Glu403Lys; Glu418Lys; Glu419Lys
NC_000007 contig	73020337	C/G	62.5/37.5	Gene: MLXIPL, CDS: MLXIPL, CDS: MLXIPL, CDS: MLXIPL, CDS: MLXIPL, mRNA: MLXIPL, mRNA: MLXIPL, mRNA: MLXIPL, mRNA: MLXIPL, Conserved in Primates: Conserved in Primates, Conserved in Primates: Conserved in Primates, Conserved in Primates: Conserved in Primates, Conserved in Primates: Conserved in Primates, Conserved in Primates: Conserved in Primates, Conserved in Primates: Conserved in Primates, C…	Gln241His,His,His,His
NC_000004 contig	90816294	A/G	62.6/37.4	Gene: MMRN1, CDS: MMRN1, mRNA: MMRN1, Conserved in Primates: Conserved in Primates, SNP: SNP, GB_mRNA: GB_mRNA, GB_mRNA: GB_mRNA, GB_mRNA: GB_mRNA, GB_mRNA: GB_mRNA, GB_mRNA: GB_mRNA	Thr58Ala
NC_000023 contig	14932651	A	100	Gene: MOSPD2, CDS: MOSPD2, mRNA: MOSPD2, Conserved in Primates: Conserved in Primates, SNP: SNP, GB_mRNA: GB_mRNA, GB_mRNA: GB_mRNA, GB_mRNA: GB_mRNA, GB_mRNA: GB_mRNA, GB_mRNA: GB_mRNA, GB_mRNA: GB_mRNA, GB_mRNA: GB_mRNA	Ser340Asn
NC_000014 contig	67759282	C/A	59.8/40.2	Gene: MPP5, CDS: MPP5, mRNA: MPP5, Conserved in Primates: Conserved in Primates, SNP: SNP, GB_mRNA: GB_mRNA, GB_mRNA: GB_mRNA, GB_mRNA: GB_mRNA, GB_mRNA: GB_mRNA, GB_mRNA: GB_mRNA, GB_mRNA: GB_mRNA, GB_mRNA: GB_mRNA, GB_mRNA: GB_mRNA, GB_mRNA: GB_mRNA, GB_mRNA: GB_mRNA	Ser141Tyr
NC_000011 contig	59573980	C/T	54.0/46.0	Gene: MRPL16, CDS: MRPL16, mRNA: MRPL16, Conserved in Primates: Conserved in Primates, SNP: SNP, GB_mRNA: GB_mRNA, GB_mRNA: GB_mRNA, GB_mRNA: GB_mRNA, GB_mRNA: GB_mRNA, GB_mRNA: GB_mRNA, GB_mRNA: GB_mRNA, GB_mRNA: GB_mRNA, GB_mRNA: GB_mRNA, GB_mRNA: GB_mRNA, GB_mRNA: GB_mRNA, GB_mRNA: GB_mRNA	Arg199Gln
NC_000014 contig	23299135	G/T	50.0/50.0	Gene: MRPL52, CDS: MRPL52, CDS: MRPL52, CDS: MRPL52, CpG: CpG, mRNA: MRPL52, mRNA: MRPL52, mRNA: MRPL52, mRNA: MRPL52, mRNA: MRPL52, mRNA: MRPL52, Conserved in Primates: Conserved in Primates, SNP: SNP, GB_mRNA: GB_mRNA, GB_mRNA: GB_mRNA, GB_mRNA: GB_mRNA, GB_mRNA: GB_mRNA, GB_mRNA: GB_mRNA, GB_mRNA: GB_mRNA, GB_mRNA: GB_mRNA	Gly5Val,Val,Val
NC_000015 contig	89018402	G/C	60.4/39.6	Gene: MRPS11, CDS: MRPS11, CDS: MRPS11, mRNA: MRPS11, mRNA: MRPS11, Conserved in Primates: Conserved in Primates, Conserved in Primates: Conserved in Primates, GB_mRNA: GB_mRNA, GB_mRNA: GB_mRNA, GB_mRNA: GB_mRNA, GB_mRNA: GB_mRNA, GB_mRNA: GB_mRNA, GB_mRNA: GB_mRNA, GB_mRNA: GB_mRNA, GB_mRNA: GB_mRNA, GB_mRNA: GB_mRNA, GB_mRNA: GB_mRNA, GB_mRNA: GB_mRNA, GB_mRNA: GB_mRNA, GB_mRNA: GB_mRNA, GB_mR…	Glu82Gln; Glu115Gln
NC_000005 contig	44809446	G/C	57.1/42.9	Gene: MRPS30, CDS: MRPS30, CpG: CpG, Repeat masker: Repeat masker, mRNA: MRPS30, Conserved in Primates: Conserved in Primates, Conserved in Primates: Conserved in Primates, SNP: SNP, GB_mRNA: GB_mRNA, GB_mRNA: GB_mRNA, GB_mRNA: GB_mRNA, GB_mRNA: GB_mRNA, GB_mRNA: GB_mRNA, GB_mRNA: GB_mRNA, GB_mRNA: GB_mRNA, GB_mRNA: GB_mRNA, GB_mRNA: GB_mRNA, GB_mRNA: GB_mRNA, GB_mRNA: GB_mRNA, GB_mRNA: GB_mRNA, …	Glu128Gln
NC_000011 contig	60197299	G/A	53.1/46.9	Gene: MS4A5, CDS: MS4A5, mRNA: MS4A5, Conserved in Primates: Conserved in Primates, SNP: SNP, GB_mRNA: GB_mRNA, GB_mRNA: GB_mRNA, GB_mRNA: GB_mRNA, GB_mRNA: GB_mRNA	Gly51Glu
NC_000011 contig	59949058	A/G	60.6/39.4	Gene: MS4A6A, CDS: MS4A6A, CDS: MS4A6A, CDS: MS4A6A, mRNA: MS4A6A, mRNA: MS4A6A, mRNA: MS4A6A, Conserved in Primates: Conserved in Primates, Conserved in Primates: Conserved in Primates, SNP: SNP, GB_mRNA: GB_mRNA, GB_mRNA: GB_mRNA, GB_mRNA: GB_mRNA, GB_mRNA: GB_mRNA, GB_mRNA: GB_mRNA, GB_mRNA: GB_mRNA, GB_mRNA: GB_mRNA, GB_mRNA: GB_mRNA, GB_mRNA: GB_mRNA, GB_mRNA: GB_mRNA, GB_mRNA: GB_mRNA, GB_m…	Ile48Thr,Thr,Thr
NC_000005 contig	79968142	T/G	56.1/43.9	Gene: MSH3, CDS: MSH3, mRNA: MSH3, Conserved in Primates: Conserved in Primates, Conserved in Primates: Conserved in Primates, GB_mRNA: GB_mRNA, GB_mRNA: GB_mRNA, GB_mRNA: GB_mRNA, GB_mRNA: GB_mRNA, GB_mRNA: GB_mRNA, GB_mRNA: GB_mRNA, GB_mRNA: GB_mRNA, GB_mRNA: GB_mRNA, GB_mRNA: GB_mRNA	Phe291Cys
NC_000001 contig	93602420	G/C	61.5/38.5	Gene: MTF2, CDS: MTF2, mRNA: MTF2, Conserved in Primates: Conserved in Primates, GB_mRNA: GB_mRNA, GB_mRNA: GB_mRNA, GB_mRNA: GB_mRNA, GB_mRNA: GB_mRNA, GB_mRNA: GB_mRNA, GB_mRNA: GB_mRNA, GB_mRNA: GB_mRNA, GB_mRNA: GB_mRNA, GB_mRNA: GB_mRNA	Asp540His
NC_000015 contig	31202961	A/G	63.2/36.8	Gene: MTMR15, CDS: MTMR15, mRNA: MTMR15, Conserved in Primates: Conserved in Primates, Conserved in Primates: Conserved in Primates, Conserved in Primates: Conserved in Primates, Conserved in Primates: Conserved in Primates, Conserved in Primates: Conserved in Primates, GB_mRNA: GB_mRNA, GB_mRNA: GB_mRNA, GB_mRNA: GB_mRNA, GB_mRNA: GB_mRNA, GB_mRNA: GB_mRNA, GB_mRNA: GB_mRNA, GB_mRNA: GB_mRNA, GB…	Arg507His
NC_000008 contig	17611593	T/C	58.1/41.7	Gene: MTUS1, CDS: MTUS1, CDS: MTUS1, mRNA: MTUS1, mRNA: MTUS1, Conserved in Primates: Conserved in Primates, SNP: SNP, GB_mRNA: GB_mRNA, GB_mRNA: GB_mRNA, GB_mRNA: GB_mRNA, GB_mRNA: GB_mRNA, GB_mRNA: GB_mRNA, GB_mRNA: GB_mRNA	His575Arg,Arg
NC_000003 contig	124635300	C/T	56.1/43.9	Gene: MUC13, CDS: MUC13, mRNA: MUC13, Conserved in Primates: Conserved in Primates, GB_mRNA: GB_mRNA, GB_mRNA: GB_mRNA, GB_mRNA: GB_mRNA, GB_mRNA: GB_mRNA, GB_mRNA: GB_mRNA	Met275Ile
NC_000007 contig	100681211	C	100	Gene: MUC17, CDS: MUC17, mRNA: MUC17, Conserved in Primates: Conserved in Primates, Conserved in Primates: Conserved in Primates, Conserved in Primates: Conserved in Primates, Conserved in Primates: Conserved in Primates, Conserved in Primates: Conserved in Primates, Conserved in Primates: Conserved in Primates, Conserved in Primates: Conserved in Primates, Conserved in Primates: Conserved in Pri…	Val2172Leu
NC_000007 contig	100681221	C	100	Gene: MUC17, CDS: MUC17, mRNA: MUC17, Conserved in Primates: Conserved in Primates, Conserved in Primates: Conserved in Primates, Conserved in Primates: Conserved in Primates, Conserved in Primates: Conserved in Primates, Conserved in Primates: Conserved in Primates, Conserved in Primates: Conserved in Primates, Conserved in Primates: Conserved in Primates, Conserved in Primates: Conserved in Pri…	Ser2175Thr
NC_000007 contig	100550786	T/C	69.2/30.8	Gene: MUC3A, CDS: MUC3A, mRNA: MUC3A, Conserved in Primates: Conserved in Primates, Conserved in Primates: Conserved in Primates, Conserved in Primates: Conserved in Primates, Conserved in Primates: Conserved in Primates, Conserved in Primates: Conserved in Primates, Conserved in Primates: Conserved in Primates, Conserved in Primates: Conserved in Primates, Conserved in Primates: Conserved in Pri…	Leu456Ser
NC_000010 contig	112039015	C/A	68.0/32.0	Gene: MXI1, CDS: MXI1, CDS: MXI1, CDS: MXI1, mRNA: MXI1, mRNA: MXI1, mRNA: MXI1, Conserved in Primates: Conserved in Primates, GB_mRNA: GB_mRNA, GB_mRNA: GB_mRNA, GB_mRNA: GB_mRNA, GB_mRNA: GB_mRNA, GB_mRNA: GB_mRNA, GB_mRNA: GB_mRNA, GB_mRNA: GB_mRNA, GB_mRNA: GB_mRNA, GB_mRNA: GB_mRNA, GB_mRNA: GB_mRNA, GB_mRNA: GB_mRNA, GB_mRNA: GB_mRNA, GB_mRNA: GB_mRNA, GB_mRNA: GB_mRNA, GB_mRNA: GB_mRNA, GB…	Thr59Lys; Thr105Lys; Thr172Lys
NC_000020 contig	42331457	A/G	63.0/37.0	Gene: MYBL2, CDS: MYBL2, mRNA: MYBL2, Conserved in Primates: Conserved in Primates, SNP: SNP, GB_mRNA: GB_mRNA, GB_mRNA: GB_mRNA, GB_mRNA: GB_mRNA, GB_mRNA: GB_mRNA, GB_mRNA: GB_mRNA, GB_mRNA: GB_mRNA, GB_mRNA: GB_mRNA, GB_mRNA: GB_mRNA, GB_mRNA: GB_mRNA, GB_mRNA: GB_mRNA	Ser427Gly
NC_000014 contig	23858186	C/T	58.3/41.7	Gene: MYH6, CDS: MYH6, mRNA: MYH6, Conserved in Primates: Conserved in Primates, Conserved in Primates: Conserved in Primates, Conserved in Primates: Conserved in Primates, Conserved in Primates: Conserved in Primates, Conserved in Primates: Conserved in Primates, Conserved in Primates: Conserved in Primates, Conserved in Primates: Conserved in Primates, Conserved in Primates: Conserved in Primat…	Thr1353Ala
NC_000002 contig	192228572	T/C	69.6/30.4	Gene: MYO1B, CDS: MYO1B, CDS: MYO1B, mRNA: MYO1B, mRNA: MYO1B, Conserved in Primates: Conserved in Primates, GB_mRNA: GB_mRNA, GB_mRNA: GB_mRNA, GB_mRNA: GB_mRNA, GB_mRNA: GB_mRNA, GB_mRNA: GB_mRNA, GB_mRNA: GB_mRNA, GB_mRNA: GB_mRNA, GB_mRNA: GB_mRNA	Leu295Pro,Pro
NC_000007 contig	45010456	A/T	54.3/45.7	Gene: MYO1G, CDS: MYO1G, mRNA: MYO1G, Conserved in Primates: Conserved in Primates, Conserved in Primates: Conserved in Primates, GB_mRNA: GB_mRNA, GB_mRNA: GB_mRNA, GB_mRNA: GB_mRNA, GB_mRNA: GB_mRNA, GB_mRNA: GB_mRNA, GB_mRNA: GB_mRNA, GB_mRNA: GB_mRNA, GB_mRNA: GB_mRNA, GB_mRNA: GB_mRNA, GB_mRNA: GB_mRNA, GB_mRNA: GB_mRNA, GB_mRNA: GB_mRNA	Tyr350Phe
NC_000015 contig	72190877	C/G	62.1/37.9	Gene: MYO9A, CDS: MYO9A, mRNA: MYO9A, Conserved in Primates: Conserved in Primates, Conserved in Primates: Conserved in Primates, GB_mRNA: GB_mRNA, GB_mRNA: GB_mRNA, GB_mRNA: GB_mRNA, GB_mRNA: GB_mRNA, GB_mRNA: GB_mRNA, GB_mRNA: GB_mRNA, GB_mRNA: GB_mRNA	Asp1323His
NC_000008 contig	2041820	T	100	Gene: MYOM2, CDS: MYOM2, mRNA: MYOM2, Conserved in Primates: Conserved in Primates, SNP: SNP, GB_mRNA: GB_mRNA, GB_mRNA: GB_mRNA, GB_mRNA: GB_mRNA, GB_mRNA: GB_mRNA	Thr676Met
NC_000008 contig	41791526	T/A	57.7/42.3	Gene: MYST3, CDS: MYST3, CDS: MYST3, CDS: MYST3, mRNA: MYST3, mRNA: MYST3, mRNA: MYST3, Conserved in Primates: Conserved in Primates, GB_mRNA: GB_mRNA, GB_mRNA: GB_mRNA, GB_mRNA: GB_mRNA	Glu1404Asp,Asp,Asp
NC_000010 contig	76789654	G/A	54.0/46.0	Gene: MYST4, CDS: MYST4, mRNA: MYST4, Conserved in Primates: Conserved in Primates, Conserved in Primates: Conserved in Primates, GB_mRNA: GB_mRNA, GB_mRNA: GB_mRNA, GB_mRNA: GB_mRNA, GB_mRNA: GB_mRNA, GB_mRNA: GB_mRNA, GB_mRNA: GB_mRNA, GB_mRNA: GB_mRNA, GB_mRNA: GB_mRNA, GB_mRNA: GB_mRNA	Gly1691Glu
NC_000011 contig	34154645	C/T	52.2/47.8	Gene: NAT10, CDS: NAT10, CDS: NAT10, mRNA: NAT10, mRNA: NAT10, Conserved in Primates: Conserved in Primates, SNP: SNP, GB_mRNA: GB_mRNA, GB_mRNA: GB_mRNA, GB_mRNA: GB_mRNA, GB_mRNA: GB_mRNA, GB_mRNA: GB_mRNA, GB_mRNA: GB_mRNA, GB_mRNA: GB_mRNA, GB_mRNA: GB_mRNA, GB_mRNA: GB_mRNA, GB_mRNA: GB_mRNA	Pro492Ser; Pro564Ser
NC_000001 contig	144206548	T/C	58.3/41.7	Gene: NBPF8, CDS: NBPF8, mRNA: NBPF8, Conserved in Primates: Conserved in Primates, Conserved in Primates: Conserved in Primates, Conserved in Primates: Conserved in Primates, Conserved in Primates: Conserved in Primates, Conserved in Primates: Conserved in Primates, Conserved in Primates: Conserved in Primates, Conserved in Primates: Conserved in Primates, Conserved in Primates: Conserved in Pri…	Thr2850Ile
NC_000004 contig	17841404	A	82.6	Gene: NCAPG, CDS: NCAPG, mRNA: NCAPG, Conserved in Primates: Conserved in Primates, Conserved in Primates: Conserved in Primates, GB_mRNA: GB_mRNA, GB_mRNA: GB_mRNA, GB_mRNA: GB_mRNA, GB_mRNA: GB_mRNA, GB_mRNA: GB_mRNA, GB_mRNA: GB_mRNA, GB_mRNA: GB_mRNA, GB_mRNA: GB_mRNA, GB_mRNA: GB_mRNA, GB_mRNA: GB_mRNA, GB_mRNA: GB_mRNA, GB_mRNA: GB_mRNA	Glu858Lys
NC_000015 contig	23932232	A/G	70.0/30.0	Gene: NDN, CDS: NDN, CpG: CpG, mRNA: NDN, Conserved in Primates: Conserved in Primates, Conserved in Primates: Conserved in Primates, Conserved in Primates: Conserved in Primates, GB_mRNA: GB_mRNA, GB_mRNA: GB_mRNA, GB_mRNA: GB_mRNA, GB_mRNA: GB_mRNA, GB_mRNA: GB_mRNA, GB_mRNA: GB_mRNA, GB_mRNA: GB_mRNA, GB_mRNA: GB_mRNA, GB_mRNA: GB_mRNA, GB_mRNA: GB_mRNA, GB_mRNA: GB_mRNA, GB_mRNA: GB_mRNA, GB_…	Pro45Ser
NC_000002 contig	206992537	A/C	67.3/32.7	Gene: NDUFS1, CDS: NDUFS1, mRNA: NDUFS1, Conserved in Primates: Conserved in Primates, GB_mRNA: GB_mRNA, GB_mRNA: GB_mRNA, GB_mRNA: GB_mRNA, GB_mRNA: GB_mRNA, GB_mRNA: GB_mRNA, GB_mRNA: GB_mRNA, GB_mRNA: GB_mRNA, GB_mRNA: GB_mRNA, GB_mRNA: GB_mRNA, GB_mRNA: GB_mRNA, GB_mRNA: GB_mRNA, GB_mRNA: GB_mRNA, GB_mRNA: GB_mRNA, GB_mRNA: GB_mRNA, GB_mRNA: GB_mRNA, GB_mRNA: GB_mRNA	Ile623Arg
NC_000017 contig	29556186	A	100	Gene: NF1, CDS: NF1, CDS: NF1, mRNA: NF1, mRNA: NF1, Conserved in Primates: Conserved in Primates, Conserved in Primates: Conserved in Primates, Conserved in Primates: Conserved in Primates, Conserved in Primates: Conserved in Primates, Conserved in Primates: Conserved in Primates, Conserved in Primates: Conserved in Primates, Conserved in Primates: Conserved in Primates, Conserved in Primates: C…	Cys851Stp,Stp
NC_000004 contig	103968328	C	100	Gene: NHEDC2, CDS: NHEDC2, mRNA: NHEDC2, Conserved in Primates: Conserved in Primates, GB_mRNA: GB_mRNA, GB_mRNA: GB_mRNA, GB_mRNA: GB_mRNA, GB_mRNA: GB_mRNA, GB_mRNA: GB_mRNA, GB_mRNA: GB_mRNA, GB_mRNA: GB_mRNA	Gln257Glu
NC_000005 contig	177580710	A/G	50.0/50.0	Gene: NHP2, CDS: NHP2, CDS: NHP2, CpG: CpG, mRNA: NHP2, mRNA: NHP2, Conserved in Primates: Conserved in Primates, Conserved in Primates: Conserved in Primates, Conserved in Primates: Conserved in Primates, Conserved in Primates: Conserved in Primates, SNP: SNP, GB_mRNA: GB_mRNA, GB_mRNA: GB_mRNA, GB_mRNA: GB_mRNA, GB_mRNA: GB_mRNA, GB_mRNA: GB_mRNA, GB_mRNA: GB_mRNA, GB_mRNA: GB_mRNA, GB_mRNA: GB…	Pro37Ser,Ser
NC_000012 contig	123187594	G/T	50.0/50.0	Gene: NIACR1, CDS: NIACR1, mRNA: NIACR1, Conserved in Primates: Conserved in Primates, Conserved in Primates: Conserved in Primates, Conserved in Primates: Conserved in Primates, GB_mRNA: GB_mRNA, GB_mRNA: GB_mRNA, GB_mRNA: GB_mRNA, GB_mRNA: GB_mRNA, GB_mRNA: GB_mRNA	Cys79Stp
NC_000014 contig	52520302	A/G	67.7/32.3	Gene: NID2, CDS: NID2, mRNA: NID2, Conserved in Primates: Conserved in Primates, GB_mRNA: GB_mRNA, GB_mRNA: GB_mRNA, GB_mRNA: GB_mRNA, GB_mRNA: GB_mRNA, GB_mRNA: GB_mRNA, GB_mRNA: GB_mRNA	Thr475Ile
NC_000016 contig	57093436	T	100	Gene: NLRC5, CDS: NLRC5, mRNA: NLRC5, Conserved in Primates: Conserved in Primates, GB_mRNA: GB_mRNA, GB_mRNA: GB_mRNA, GB_mRNA: GB_mRNA, GB_mRNA: GB_mRNA, GB_mRNA: GB_mRNA, GB_mRNA: GB_mRNA, GB_mRNA: GB_mRNA, GB_mRNA: GB_mRNA, GB_mRNA: GB_mRNA, GB_mRNA: GB_mRNA, GB_mRNA: GB_mRNA, GB_mRNA: GB_mRNA, GB_mRNA: GB_mRNA, GB_mRNA: GB_mRNA, GB_mRNA: GB_mRNA	Lys1326Asn
NC_000019 contig	56416426	G/T	57.4/42.6	Gene: NLRP13, CDS: NLRP13, mRNA: NLRP13, Conserved in Primates: Conserved in Primates, GB_mRNA: GB_mRNA, GB_mRNA: GB_mRNA, GB_mRNA: GB_mRNA, GB_mRNA: GB_mRNA	Leu834Ile
NC_000016 contig	50757276	A	100	Gene: NOD2, CDS: NOD2, mRNA: NOD2, Conserved in Primates: Conserved in Primates, SNP: SNP, GB_mRNA: GB_mRNA, GB_mRNA: GB_mRNA, GB_mRNA: GB_mRNA, GB_mRNA: GB_mRNA, GB_mRNA: GB_mRNA, GB_mRNA: GB_mRNA, GB_mRNA: GB_mRNA, GB_mRNA: GB_mRNA, GB_mRNA: GB_mRNA, GB_mRNA: GB_mRNA, GB_mRNA: GB_mRNA, GB_mRNA: GB_mRNA, GB_mRNA: GB_mRNA, GB_mRNA: GB_mRNA	Val955Ile
NC_000007 contig	156743264	C/A	59.1/40.9	Gene: NOM1, CDS: NOM1, Repeat masker: Repeat masker, mRNA: NOM1, Conserved in Primates: Conserved in Primates, Conserved in Primates: Conserved in Primates, SNP: SNP, GB_mRNA: GB_mRNA, GB_mRNA: GB_mRNA, GB_mRNA: GB_mRNA	Ala278Glu
NC_000016 contig	14969016	T/A	66.1/33.9	Gene: NOMO1, CDS: NOMO1, mRNA: NOMO1, Conserved in Primates: Conserved in Primates, Conserved in Primates: Conserved in Primates, Conserved in Primates: Conserved in Primates, Conserved in Primates: Conserved in Primates, Conserved in Primates: Conserved in Primates, Conserved in Primates: Conserved in Primates, Conserved in Primates: Conserved in Primates, Conserved in Primates: Conserved in Pri…	Asn726Lys
NC_000020 contig	2638882	T/C	70.0/30.0	Gene: NOP56, CDS: NOP56, mRNA: NOP56, Conserved in Primates: Conserved in Primates, Conserved in Primates: Conserved in Primates, Conserved in Primates: Conserved in Primates, Conserved in Primates: Conserved in Primates, Conserved in Primates: Conserved in Primates, SNP: SNP, GB_mRNA: GB_mRNA, GB_mRNA: GB_mRNA, GB_mRNA: GB_mRNA, GB_mRNA: GB_mRNA, GB_mRNA: GB_mRNA, GB_mRNA: GB_mRNA, GB_mRNA: GB_m…	Val576Ala
NC_000012 contig	117660635	C/T	53.2/46.8	Gene: NOS1, CDS: NOS1, mRNA: NOS1, Conserved in Primates: Conserved in Primates, Conserved in Primates: Conserved in Primates, GB_mRNA: GB_mRNA, GB_mRNA: GB_mRNA, GB_mRNA: GB_mRNA, GB_mRNA: GB_mRNA, GB_mRNA: GB_mRNA, GB_mRNA: GB_mRNA, GB_mRNA: GB_mRNA	Gly1287Glu
NC_000009 contig	139413097	T/G	62.5/37.5	Gene: NOTCH1, CDS: NOTCH1, mRNA: NOTCH1, Conserved in Primates: Conserved in Primates, Conserved in Primates: Conserved in Primates, GB_mRNA: GB_mRNA, GB_mRNA: GB_mRNA, GB_mRNA: GB_mRNA, GB_mRNA: GB_mRNA	Thr349Pro
NC_000023 contig	100099019	T	100	Gene: NOX1, CDS: NOX1, CDS: NOX1, mRNA: NOX1, mRNA: NOX1, Conserved in Primates: Conserved in Primates, GB_mRNA: GB_mRNA, GB_mRNA: GB_mRNA, GB_mRNA: GB_mRNA, GB_mRNA: GB_mRNA, GB_mRNA: GB_mRNA, GB_mRNA: GB_mRNA, GB_mRNA: GB_mRNA, GB_mRNA: GB_mRNA, GB_mRNA: GB_mRNA	Ser490Arg; Ser539Arg
NC_000005 contig	139231255	T/C	54.5/45.5	Gene: NRG2, CDS: NRG2, CDS: NRG2, CDS: NRG2, CDS: NRG2, mRNA: NRG2, mRNA: NRG2, mRNA: NRG2, mRNA: NRG2, Conserved in Primates: Conserved in Primates, GB_mRNA: GB_mRNA, GB_mRNA: GB_mRNA, GB_mRNA: GB_mRNA	Arg563His; Arg569His; Arg571His; Arg577His
NC_000017 contig	44771859	G/A	50.9/49.1	Gene: NSF, CDS: NSF, mRNA: NSF, Conserved in Primates: Conserved in Primates, Conserved in Primates: Conserved in Primates, Conserved in Primates: Conserved in Primates, Conserved in Primates: Conserved in Primates, Conserved in Primates: Conserved in Primates, SNP: SNP, GB_mRNA: GB_mRNA, GB_mRNA: GB_mRNA, GB_mRNA: GB_mRNA, GB_mRNA: GB_mRNA, GB_mRNA: GB_mRNA, GB_mRNA: GB_mRNA, GB_mRNA: GB_mRNA, G…	Gly402Asp
NC_000010 contig	104935291	C/A	63.6/36.4	Gene: NT5C2, Gene: LOC729081, CDS: LOC729081, mRNA: LOC729081, Conserved in Primates: Conserved in Primates, Conserved in Primates: Conserved in Primates	Tyr37Stp
NC_000012 contig	104187732	G/T	61.2/38.8	Gene: NT5DC3, CDS: NT5DC3, mRNA: NT5DC3, Conserved in Primates: Conserved in Primates, SNP: SNP, GB_mRNA: GB_mRNA, GB_mRNA: GB_mRNA	Ala266Glu
NC_000019 contig	49409026	G/A	61.1/38.9	Gene: NUCB1, CDS: NUCB1, mRNA: NUCB1, Conserved in Primates: Conserved in Primates, Conserved in Primates: Conserved in Primates, GB_mRNA: GB_mRNA, GB_mRNA: GB_mRNA, GB_mRNA: GB_mRNA, GB_mRNA: GB_mRNA, GB_mRNA: GB_mRNA, GB_mRNA: GB_mRNA, GB_mRNA: GB_mRNA, GB_mRNA: GB_mRNA, GB_mRNA: GB_mRNA, GB_mRNA: GB_mRNA	Arg87Gln
NC_000019 contig	49421985	A/G	61.3/38.7	Gene: NUCB1, CDS: NUCB1, mRNA: NUCB1, Conserved in Primates: Conserved in Primates, Conserved in Primates: Conserved in Primates, GB_mRNA: GB_mRNA, GB_mRNA: GB_mRNA, GB_mRNA: GB_mRNA, GB_mRNA: GB_mRNA, GB_mRNA: GB_mRNA, GB_mRNA: GB_mRNA, GB_mRNA: GB_mRNA, GB_mRNA: GB_mRNA, GB_mRNA: GB_mRNA, GB_mRNA: GB_mRNA, GB_mRNA: GB_mRNA, GB_mRNA: GB_mRNA, GB_mRNA: GB_mRNA	Ile254Val
NC_000019 contig	16872803	A/G	54.3/45.7	Gene: NWD1, CDS: NWD1, mRNA: NWD1, Conserved in Primates: Conserved in Primates, Conserved in Primates: Conserved in Primates, GB_mRNA: GB_mRNA, GB_mRNA: GB_mRNA, GB_mRNA: GB_mRNA	Val528Met
NC_000011 contig	62568805	G/T	59.6/40.4	Gene: NXF1, Gene: LOC100287678, CDS: NXF1, CDS: NXF1, mRNA: NXF1, mRNA: NXF1, Conserved in Primates: Conserved in Primates, Conserved in Primates: Conserved in Primates, GB_mRNA: GB_mRNA, GB_mRNA: GB_mRNA, GB_mRNA: GB_mRNA, GB_mRNA: GB_mRNA, GB_mRNA: GB_mRNA, GB_mRNA: GB_mRNA, GB_mRNA: GB_mRNA, GB_mRNA: GB_mRNA, GB_mRNA: GB_mRNA, GB_mRNA: GB_mRNA, GB_mRNA: GB_mRNA, GB_mRNA: GB_mRNA, GB_mRNA: GB_m…	Pro265His,His
NC_000011 contig	132527098	G/C	54.9/45.1	Gene: OPCML, Gene: LOC100128095, CDS: OPCML, CDS: OPCML, mRNA: OPCML, mRNA: OPCML, mRNA: LOC100128095, mRNA: LOC100128095, Conserved in Primates: Conserved in Primates, Conserved in Primates: Conserved in Primates, GB_mRNA: GB_mRNA, GB_mRNA: GB_mRNA, GB_mRNA: GB_mRNA, GB_mRNA: GB_mRNA, GB_mRNA: GB_mRNA, GB_mRNA: GB_mRNA, GB_mRNA: GB_mRNA, GB_mRNA: GB_mRNA, GB_mRNA: GB_mRNA, GB_mRNA: GB_mRNA, GB_m…	Pro88Arg; Pro95Arg
NC_000023 contig	153420176	C/A	53.8/46.2	Gene: OPN1LW, CDS: OPN1LW, mRNA: OPN1LW, Conserved in Primates: Conserved in Primates, SNP: SNP, SNP: SNP, GB_mRNA: GB_mRNA, GB_mRNA: GB_mRNA	Met236Leu
NC_000011 contig	55735813	G/C	69.4/30.6	Gene: OR10AG1, CDS: OR10AG1, mRNA: OR10AG1, Conserved in Primates: Conserved in Primates, Conserved in Primates: Conserved in Primates, GB_mRNA: GB_mRNA, GB_mRNA: GB_mRNA, GB_mRNA: GB_mRNA	His43Asp
NC_000011 contig	55735848	A/G	67.5/32.5	Gene: OR10AG1, CDS: OR10AG1, mRNA: OR10AG1, Conserved in Primates: Conserved in Primates, Conserved in Primates: Conserved in Primates, GB_mRNA: GB_mRNA, GB_mRNA: GB_mRNA, GB_mRNA: GB_mRNA	Met31Thr
NC_000011 contig	55735857	A/G	59.5/40.5	Gene: OR10AG1, CDS: OR10AG1, mRNA: OR10AG1, Conserved in Primates: Conserved in Primates, Conserved in Primates: Conserved in Primates, GB_mRNA: GB_mRNA, GB_mRNA: GB_mRNA, GB_mRNA: GB_mRNA	Met28Thr
NC_000011 contig	55735518	G/A	59.4/40.6	Gene: OR10AG1, CDS: OR10AG1, mRNA: OR10AG1, Conserved in Primates: Conserved in Primates, Conserved in Primates: Conserved in Primates, SNP: SNP, GB_mRNA: GB_mRNA, GB_mRNA: GB_mRNA, GB_mRNA: GB_mRNA	Thr141Ile
NC_000011 contig	55735649	C/A	58.6/41.4	Gene: OR10AG1, CDS: OR10AG1, mRNA: OR10AG1, Conserved in Primates: Conserved in Primates, Conserved in Primates: Conserved in Primates, SNP: SNP, GB_mRNA: GB_mRNA, GB_mRNA: GB_mRNA, GB_mRNA: GB_mRNA	Met97Ile
NC_000011 contig	123909671	G/A	64.9/35.1	Gene: OR10G7, CDS: OR10G7, mRNA: OR10G7, Conserved in Primates: Conserved in Primates, Conserved in Primates: Conserved in Primates, Conserved in Primates: Conserved in Primates, Conserved in Primates: Conserved in Primates, SNP: SNP, GB_mRNA: GB_mRNA	Thr13Met
NC_000019 contig	16059846	C/G	56.9/43.1	Gene: OR10H4, CDS: OR10H4, mRNA: OR10H4, Conserved in Primates: Conserved in Primates, Conserved in Primates: Conserved in Primates	Ser10Cys
NC_000001 contig	158368392	C/T	59.6/40.4	Gene: OR10T2, CDS: OR10T2, mRNA: OR10T2, Conserved in Primates: Conserved in Primates, Conserved in Primates: Conserved in Primates, SNP: SNP, GB_mRNA: GB_mRNA, GB_mRNA: GB_mRNA, GB_mRNA: GB_mRNA	Val289Ile
NC_000022 contig	16449055	A/T	61.3/38.7	Gene: OR11H1, CDS: OR11H1, mRNA: OR11H1, Conserved in Primates: Conserved in Primates, Conserved in Primates: Conserved in Primates, Conserved in Primates: Conserved in Primates, Conserved in Primates: Conserved in Primates, Conserved in Primates: Conserved in Primates, Conserved in Primates: Conserved in Primates	His250Gln
NC_000006 contig	29364838	G	100	Gene: OR12D2, CDS: OR12D2, mRNA: OR12D2, Conserved in Primates: Conserved in Primates, Conserved in Primates: Conserved in Primates, Conserved in Primates: Conserved in Primates, Conserved in Primates: Conserved in Primates, SNP: SNP, GB_mRNA: GB_mRNA, GB_mRNA: GB_mRNA, GB_mRNA: GB_mRNA	Ser121Cys
NC_000009 contig	107456892	G	100	Gene: OR13D1, CDS: OR13D1, mRNA: OR13D1, Conserved in Primates: Conserved in Primates, Conserved in Primates: Conserved in Primates, SNP: SNP, SNP: SNP, GB_mRNA: GB_mRNA, GB_mRNA: GB_mRNA	Leu64Val
NC_000001 contig	248402585	G/T	51.5/48.0	Gene: OR2M4, CDS: OR2M4, mRNA: OR2M4, Conserved in Primates: Conserved in Primates, Conserved in Primates: Conserved in Primates, Conserved in Primates: Conserved in Primates, Conserved in Primates: Conserved in Primates, Conserved in Primates: Conserved in Primates, Conserved in Primates: Conserved in Primates, Conserved in Primates: Conserved in Primates, Conserved in Primates: Conserved in Pri…	Ala119Ser
NC_000001 contig	248436638	A/G	68.2/31.8	Gene: OR2T33, CDS: OR2T33, mRNA: OR2T33, Conserved in Primates: Conserved in Primates, Conserved in Primates: Conserved in Primates, Conserved in Primates: Conserved in Primates, Conserved in Primates: Conserved in Primates, Conserved in Primates: Conserved in Primates, Conserved in Primates: Conserved in Primates, Conserved in Primates: Conserved in Primates, SNP: SNP, GB_mRNA: GB_mRNA, GB_mRNA:…	Val160Ala
NC_000011 contig	55136219	C/T	56.1/43.9	Gene: OR4A15, CDS: OR4A15, mRNA: OR4A15, Conserved in Primates: Conserved in Primates, Conserved in Primates: Conserved in Primates, Conserved in Primates: Conserved in Primates, Conserved in Primates: Conserved in Primates, Conserved in Primates: Conserved in Primates, Conserved in Primates: Conserved in Primates, SNP: SNP, SNP: SNP, SNP: SNP	Ala287Val
NC_000011 contig	51411914	T/C	53.9/44.9	Gene: OR4A5, CDS: OR4A5, mRNA: OR4A5, Conserved in Primates: Conserved in Primates, Conserved in Primates: Conserved in Primates, Conserved in Primates: Conserved in Primates, Conserved in Primates: Conserved in Primates, Conserved in Primates: Conserved in Primates, Conserved in Primates: Conserved in Primates, Conserved in Primates: Conserved in Primates, Conserved in Primates: Conserved in Pri…	Tyr161Cys
NC_000011 contig	51412353	A/T	62.5/37.5	Gene: OR4A5, CDS: OR4A5, mRNA: OR4A5, Conserved in Primates: Conserved in Primates, Conserved in Primates: Conserved in Primates, Conserved in Primates: Conserved in Primates, Conserved in Primates: Conserved in Primates, Conserved in Primates: Conserved in Primates, Conserved in Primates: Conserved in Primates, Conserved in Primates: Conserved in Primates, Conserved in Primates: Conserved in Pri…	Phe15Ile
NC_000011 contig	48238918	C/A	60.5/39.5	Gene: OR4B1, CDS: OR4B1, mRNA: OR4B1, Conserved in Primates: Conserved in Primates, Conserved in Primates: Conserved in Primates	Ala186Asp
NC_000011 contig	55371132	A/T	60.1/39.9	Gene: OR4C11, CDS: OR4C11, mRNA: OR4C11, Conserved in Primates: Conserved in Primates, Conserved in Primates: Conserved in Primates, Conserved in Primates: Conserved in Primates, Conserved in Primates: Conserved in Primates, Conserved in Primates: Conserved in Primates, Conserved in Primates: Conserved in Primates, SNP: SNP, GB_mRNA: GB_mRNA	Ser240Thr
NC_000011 contig	55371828	G/T	62.3/37.7	Gene: OR4C11, CDS: OR4C11, mRNA: OR4C11, Conserved in Primates: Conserved in Primates, Conserved in Primates: Conserved in Primates, Conserved in Primates: Conserved in Primates, Conserved in Primates: Conserved in Primates, SNP: SNP, GB_mRNA: GB_mRNA	Pro8Thr
NC_000011 contig	55322422	C/A	61.6/38.4	Gene: OR4C15, CDS: OR4C15, mRNA: OR4C15, Conserved in Primates: Conserved in Primates, Conserved in Primates: Conserved in Primates, Conserved in Primates: Conserved in Primates, Conserved in Primates: Conserved in Primates	Leu214Ile
NC_000011 contig	55321823	T/A	55.8/44.2	Gene: OR4C15, CDS: OR4C15, mRNA: OR4C15, Conserved in Primates: Conserved in Primates, Conserved in Primates: Conserved in Primates, Conserved in Primates: Conserved in Primates, Conserved in Primates: Conserved in Primates, SNP: SNP	Leu14His
NC_000011 contig	55322099	C/A	54.6/45.4	Gene: OR4C15, CDS: OR4C15, mRNA: OR4C15, Conserved in Primates: Conserved in Primates, Conserved in Primates: Conserved in Primates, Conserved in Primates: Conserved in Primates, Conserved in Primates: Conserved in Primates, SNP: SNP	Ala106Asp
NC_000011 contig	55322464	A/C	54.0/46.0	Gene: OR4C15, CDS: OR4C15, mRNA: OR4C15, Conserved in Primates: Conserved in Primates, Conserved in Primates: Conserved in Primates, Conserved in Primates: Conserved in Primates, Conserved in Primates: Conserved in Primates, SNP: SNP	Asn228His
NC_000011 contig	55322606	T/C	57.6/42.4	Gene: OR4C15, CDS: OR4C15, mRNA: OR4C15, Conserved in Primates: Conserved in Primates, Conserved in Primates: Conserved in Primates, Conserved in Primates: Conserved in Primates, Conserved in Primates: Conserved in Primates, SNP: SNP	Leu275Ser
NC_000011 contig	55339704	G/T	52.0/48.0	Gene: OR4C16, CDS: OR4C16, mRNA: OR4C16, Conserved in Primates: Conserved in Primates, Conserved in Primates: Conserved in Primates, Conserved in Primates: Conserved in Primates, Conserved in Primates: Conserved in Primates, Conserved in Primates: Conserved in Primates, Conserved in Primates: Conserved in Primates	Leu34Trp
NC_000011 contig	55339740	G/C	54.3/45.7	Gene: OR4C16, CDS: OR4C16, mRNA: OR4C16, Conserved in Primates: Conserved in Primates, Conserved in Primates: Conserved in Primates, Conserved in Primates: Conserved in Primates, Conserved in Primates: Conserved in Primates, Conserved in Primates: Conserved in Primates, Conserved in Primates: Conserved in Primates	Ser46Thr
NC_000011 contig	55340170	C/A	54.3/45.7	Gene: OR4C16, CDS: OR4C16, mRNA: OR4C16, Conserved in Primates: Conserved in Primates, Conserved in Primates: Conserved in Primates, Conserved in Primates: Conserved in Primates, Conserved in Primates: Conserved in Primates, Conserved in Primates: Conserved in Primates, Conserved in Primates: Conserved in Primates, SNP: SNP	Glu189Asp
NC_000011 contig	55340466	A/G	50.0/50.0	Gene: OR4C16, CDS: OR4C16, mRNA: OR4C16, Conserved in Primates: Conserved in Primates, Conserved in Primates: Conserved in Primates, Conserved in Primates: Conserved in Primates, Conserved in Primates: Conserved in Primates, Conserved in Primates: Conserved in Primates, Conserved in Primates: Conserved in Primates, SNP: SNP	Lys288Arg
NC_000011 contig	51515546	G/A	68.9/30.6	Gene: OR4C46, CDS: OR4C46, mRNA: OR4C46, Conserved in Primates: Conserved in Primates, Conserved in Primates: Conserved in Primates, Conserved in Primates: Conserved in Primates, Conserved in Primates: Conserved in Primates, Conserved in Primates: Conserved in Primates, Conserved in Primates: Conserved in Primates, Conserved in Primates: Conserved in Primates, SNP: SNP	Ala89Thr
NC_000011 contig	51515834	C/A	54.2/45.8	Gene: OR4C46, CDS: OR4C46, mRNA: OR4C46, Conserved in Primates: Conserved in Primates, Conserved in Primates: Conserved in Primates, Conserved in Primates: Conserved in Primates, Conserved in Primates: Conserved in Primates, Conserved in Primates: Conserved in Primates, Conserved in Primates: Conserved in Primates, Conserved in Primates: Conserved in Primates, SNP: SNP	Leu185Ile
NC_000011 contig	48367133	C/A	66.7/33.3	Gene: OR4C4P, Gene: OR4C45, CDS: OR4C45, mRNA: OR4C45, Conserved in Primates: Conserved in Primates, Conserved in Primates: Conserved in Primates, GB_mRNA: GB_mRNA, GB_mRNA: GB_mRNA, GB_mRNA: GB_mRNA	Ala229Ser
NC_000011 contig	55406524	C/T	53.6/46.4	Gene: OR4P4, CDS: OR4P4, mRNA: OR4P4, Conserved in Primates: Conserved in Primates, Conserved in Primates: Conserved in Primates, Conserved in Primates: Conserved in Primates, Conserved in Primates: Conserved in Primates, Conserved in Primates: Conserved in Primates, SNP: SNP	Arg231Cys
NC_000011 contig	55418963	T/G	53.7/46.3	Gene: OR4S2, CDS: OR4S2, mRNA: OR4S2, Conserved in Primates: Conserved in Primates, Conserved in Primates: Conserved in Primates, Conserved in Primates: Conserved in Primates, Conserved in Primates: Conserved in Primates, SNP: SNP, GB_mRNA: GB_mRNA, GB_mRNA: GB_mRNA	Val195Gly
NC_000011 contig	5461841	A	100	Gene: OR51I1, CDS: OR51I1, mRNA: OR51I1, Conserved in Primates: Conserved in Primates, SNP: SNP, GB_mRNA: GB_mRNA	Arg302Cys
NC_000011 contig	56756516	G/C	63.6/36.4	Gene: OR5AK2, CDS: OR5AK2, mRNA: OR5AK2, Conserved in Primates: Conserved in Primates, Conserved in Primates: Conserved in Primates, Conserved in Primates: Conserved in Primates, Conserved in Primates: Conserved in Primates, SNP: SNP, GB_mRNA: GB_mRNA	Ser43Thr
NC_000011 contig	55798823	A/G	52.2/47.8	Gene: OR5AS1, CDS: OR5AS1, mRNA: OR5AS1, Conserved in Primates: Conserved in Primates, Conserved in Primates: Conserved in Primates, SNP: SNP	Tyr310Cys
NC_000011 contig	55541620	G/T	54.8/45.2	Gene: OR5D13, CDS: OR5D13, mRNA: OR5D13, Conserved in Primates: Conserved in Primates, Conserved in Primates: Conserved in Primates, Conserved in Primates: Conserved in Primates, Conserved in Primates: Conserved in Primates, Conserved in Primates: Conserved in Primates, SNP: SNP	Arg236Leu
NC_000011 contig	55563761	G/A	53.7/46.3	Gene: OR5D14, CDS: OR5D14, mRNA: OR5D14, Conserved in Primates: Conserved in Primates, Conserved in Primates: Conserved in Primates, Conserved in Primates: Conserved in Primates, Conserved in Primates: Conserved in Primates, Conserved in Primates: Conserved in Primates, Conserved in Primates: Conserved in Primates, Conserved in Primates: Conserved in Primates, Conserved in Primates: Conserved in …	Ala244Thr
NC_000011 contig	55563846	A/C	52.4/47.6	Gene: OR5D14, CDS: OR5D14, mRNA: OR5D14, Conserved in Primates: Conserved in Primates, Conserved in Primates: Conserved in Primates, Conserved in Primates: Conserved in Primates, Conserved in Primates: Conserved in Primates, Conserved in Primates: Conserved in Primates, Conserved in Primates: Conserved in Primates, Conserved in Primates: Conserved in Primates, Conserved in Primates: Conserved in …	Thr272Lys
NC_000011 contig	55607057	C/T	59.5/40.5	Gene: OR5D16, CDS: OR5D16, mRNA: OR5D16, Conserved in Primates: Conserved in Primates, Conserved in Primates: Conserved in Primates, Conserved in Primates: Conserved in Primates, Conserved in Primates: Conserved in Primates, Conserved in Primates: Conserved in Primates, Conserved in Primates: Conserved in Primates, Conserved in Primates: Conserved in Primates, SNP: SNP, GB_mRNA: GB_mRNA, GB_mRNA:…	Ser277Phe
NC_000011 contig	55587212	G/A	52.2/47.8	Gene: OR5D18, CDS: OR5D18, mRNA: OR5D18, Conserved in Primates: Conserved in Primates, Conserved in Primates: Conserved in Primates, Conserved in Primates: Conserved in Primates, Conserved in Primates: Conserved in Primates, Conserved in Primates: Conserved in Primates, SNP: SNP, GB_mRNA: GB_mRNA, GB_mRNA: GB_mRNA	Tyr36Cys
NC_000011 contig	55761281	G/A	69.7/30.3	Gene: OR5F1, CDS: OR5F1, mRNA: OR5F1, Conserved in Primates: Conserved in Primates, Conserved in Primates: Conserved in Primates, Conserved in Primates: Conserved in Primates, GB_mRNA: GB_mRNA, GB_mRNA: GB_mRNA, GB_mRNA: GB_mRNA	Ala274Val
NC_000003 contig	97868404	A/G	57.3/42.7	Gene: OR5H14, CDS: OR5H14, mRNA: OR5H14, Conserved in Primates: Conserved in Primates, Conserved in Primates: Conserved in Primates, Conserved in Primates: Conserved in Primates, Conserved in Primates: Conserved in Primates, Conserved in Primates: Conserved in Primates, Conserved in Primates: Conserved in Primates, Conserved in Primates: Conserved in Primates, Conserved in Primates: Conserved in …	Met59Val
NC_000011 contig	55703650	A/G	57.7/42.3	Gene: OR5I1, CDS: OR5I1, mRNA: OR5I1, Conserved in Primates: Conserved in Primates, Conserved in Primates: Conserved in Primates, SNP: SNP, GB_mRNA: GB_mRNA	Phe76Ser
NC_000011 contig	55703861	T/C	62.9/37.1	Gene: OR5I1, CDS: OR5I1, mRNA: OR5I1, Conserved in Primates: Conserved in Primates, Conserved in Primates: Conserved in Primates, SNP: SNP, GB_mRNA: GB_mRNA	Arg6Gly
NC_000011 contig	56237966	T/C	58.5/41.5	Gene: OR5M3, CDS: OR5M3, mRNA: OR5M3, Conserved in Primates: Conserved in Primates, Conserved in Primates: Conserved in Primates, Conserved in Primates: Conserved in Primates, GB_mRNA: GB_mRNA, GB_mRNA: GB_mRNA	Asn3Ser
NC_000011 contig	56230678	G/A	54.4/45.6	Gene: OR5M9, CDS: OR5M9, mRNA: OR5M9, Conserved in Primates: Conserved in Primates, Conserved in Primates: Conserved in Primates, Conserved in Primates: Conserved in Primates, Conserved in Primates: Conserved in Primates, Conserved in Primates: Conserved in Primates, SNP: SNP, GB_mRNA: GB_mRNA, GB_mRNA: GB_mRNA	Ala67Val
NC_000011 contig	56230069	T/C	56.8/43.2	Gene: OR5M9, CDS: OR5M9, mRNA: OR5M9, Conserved in Primates: Conserved in Primates, Conserved in Primates: Conserved in Primates, Conserved in Primates: Conserved in Primates, Conserved in Primates: Conserved in Primates, SNP: SNP, GB_mRNA: GB_mRNA, GB_mRNA: GB_mRNA	Lys270Arg
NC_000011 contig	56230120	G/A	54.5/45.5	Gene: OR5M9, CDS: OR5M9, mRNA: OR5M9, Conserved in Primates: Conserved in Primates, Conserved in Primates: Conserved in Primates, Conserved in Primates: Conserved in Primates, Conserved in Primates: Conserved in Primates, SNP: SNP, GB_mRNA: GB_mRNA, GB_mRNA: GB_mRNA	Pro253Leu
NC_000011 contig	56230328	G/T	52.2/47.8	Gene: OR5M9, CDS: OR5M9, mRNA: OR5M9, Conserved in Primates: Conserved in Primates, Conserved in Primates: Conserved in Primates, Conserved in Primates: Conserved in Primates, Conserved in Primates: Conserved in Primates, SNP: SNP, GB_mRNA: GB_mRNA, GB_mRNA: GB_mRNA	Gln184Lys
NC_000011 contig	7846588	A	100	Gene: OR5P3, CDS: OR5P3, mRNA: OR5P3, Conserved in Primates: Conserved in Primates, GB_mRNA: GB_mRNA, GB_mRNA: GB_mRNA, GB_mRNA: GB_mRNA	Ser311Phe
NC_000011 contig	56185347	C/T	50.0/50.0	Gene: OR5R1, CDS: OR5R1, mRNA: OR5R1, Conserved in Primates: Conserved in Primates, Conserved in Primates: Conserved in Primates, SNP: SNP	Asp121Gly
NC_000011 contig	56185401	C/T	50.7/49.3	Gene: OR5R1, CDS: OR5R1, mRNA: OR5R1, Conserved in Primates: Conserved in Primates, Conserved in Primates: Conserved in Primates, SNP: SNP	Cys103Tyr
NC_000011 contig	55999737	G/C	58.8/40.7	Gene: OR5T2, CDS: OR5T2, mRNA: OR5T2, Conserved in Primates: Conserved in Primates, Conserved in Primates: Conserved in Primates, Conserved in Primates: Conserved in Primates, Conserved in Primates: Conserved in Primates, Conserved in Primates: Conserved in Primates, Conserved in Primates: Conserved in Primates, SNP: SNP, GB_mRNA: GB_mRNA	His309Asp
NC_000011 contig	56000288	G/A	61.1/38.9	Gene: OR5T2, CDS: OR5T2, mRNA: OR5T2, Conserved in Primates: Conserved in Primates, Conserved in Primates: Conserved in Primates, Conserved in Primates: Conserved in Primates, Conserved in Primates: Conserved in Primates, Conserved in Primates: Conserved in Primates, Conserved in Primates: Conserved in Primates, SNP: SNP, GB_mRNA: GB_mRNA	Thr125Met
NC_000011 contig	56020244	T/C	61.2/38.8	Gene: OR5T3, CDS: OR5T3, mRNA: OR5T3, Conserved in Primates: Conserved in Primates, Conserved in Primates: Conserved in Primates, Conserved in Primates: Conserved in Primates, Conserved in Primates: Conserved in Primates, Conserved in Primates: Conserved in Primates, Conserved in Primates: Conserved in Primates, Conserved in Primates: Conserved in Primates, SNP: SNP	Ile190Thr
NC_000011 contig	55681149	C/G	61.9/38.1	Gene: OR5W2, CDS: OR5W2, mRNA: OR5W2, Conserved in Primates: Conserved in Primates, Conserved in Primates: Conserved in Primates, SNP: SNP	Leu304Val
NC_000011 contig	55681416	A/G	53.6/46.4	Gene: OR5W2, CDS: OR5W2, mRNA: OR5W2, Conserved in Primates: Conserved in Primates, Conserved in Primates: Conserved in Primates, SNP: SNP	Phe215Leu
NC_000011 contig	55681580	A/G	60.5/39.5	Gene: OR5W2, CDS: OR5W2, mRNA: OR5W2, Conserved in Primates: Conserved in Primates, Conserved in Primates: Conserved in Primates, SNP: SNP	Met160Thr
NC_000011 contig	55681942	T/G	54.3/44.3	Gene: OR5W2, CDS: OR5W2, mRNA: OR5W2, Conserved in Primates: Conserved in Primates, Conserved in Primates: Conserved in Primates, SNP: SNP	Phe39Leu
NC_000011 contig	56057898	G/A	61.8/38.2	Gene: OR8H1, CDS: OR8H1, mRNA: OR8H1, Conserved in Primates: Conserved in Primates, Conserved in Primates: Conserved in Primates, Conserved in Primates: Conserved in Primates, Conserved in Primates: Conserved in Primates, SNP: SNP, GB_mRNA: GB_mRNA, GB_mRNA: GB_mRNA	Ser214Phe
NC_000011 contig	56058474	T/A	58.6/41.4	Gene: OR8H1, CDS: OR8H1, mRNA: OR8H1, Conserved in Primates: Conserved in Primates, Conserved in Primates: Conserved in Primates, Conserved in Primates: Conserved in Primates, Conserved in Primates: Conserved in Primates, SNP: SNP, GB_mRNA: GB_mRNA, GB_mRNA: GB_mRNA	Glu22Val
NC_000011 contig	55872832	C/T	54.7/45.3	Gene: OR8H2, CDS: OR8H2, mRNA: OR8H2, Conserved in Primates: Conserved in Primates, Conserved in Primates: Conserved in Primates, Conserved in Primates: Conserved in Primates, Conserved in Primates: Conserved in Primates, Conserved in Primates: Conserved in Primates, SNP: SNP	Ala105Val
NC_000011 contig	55872980	A/G	66.1/33.5	Gene: OR8H2, CDS: OR8H2, mRNA: OR8H2, Conserved in Primates: Conserved in Primates, Conserved in Primates: Conserved in Primates, Conserved in Primates: Conserved in Primates, Conserved in Primates: Conserved in Primates, Conserved in Primates: Conserved in Primates, SNP: SNP	Ile154Met
NC_000011 contig	55872990	G/C	64.1/35.9	Gene: OR8H2, CDS: OR8H2, mRNA: OR8H2, Conserved in Primates: Conserved in Primates, Conserved in Primates: Conserved in Primates, Conserved in Primates: Conserved in Primates, Conserved in Primates: Conserved in Primates, Conserved in Primates: Conserved in Primates, SNP: SNP	Val158Leu
NC_000011 contig	55873026	G/T	50.6/49.4	Gene: OR8H2, CDS: OR8H2, mRNA: OR8H2, Conserved in Primates: Conserved in Primates, Conserved in Primates: Conserved in Primates, Conserved in Primates: Conserved in Primates, Conserved in Primates: Conserved in Primates, Conserved in Primates: Conserved in Primates, SNP: SNP	Asp170Tyr
NC_000011 contig	55873293	T/C	56.0/44.0	Gene: OR8H2, CDS: OR8H2, mRNA: OR8H2, Conserved in Primates: Conserved in Primates, Conserved in Primates: Conserved in Primates, Conserved in Primates: Conserved in Primates, Conserved in Primates: Conserved in Primates, Conserved in Primates: Conserved in Primates, SNP: SNP	Tyr259His
NC_000011 contig	55890156	G/T	61.4/38.6	Gene: OR8H3, CDS: OR8H3, mRNA: OR8H3, Conserved in Primates: Conserved in Primates, Conserved in Primates: Conserved in Primates, Conserved in Primates: Conserved in Primates, Conserved in Primates: Conserved in Primates, SNP: SNP	Cys103Phe
NC_000011 contig	55890273	T/C	64.1/35.9	Gene: OR8H3, CDS: OR8H3, mRNA: OR8H3, Conserved in Primates: Conserved in Primates, Conserved in Primates: Conserved in Primates, Conserved in Primates: Conserved in Primates, Conserved in Primates: Conserved in Primates, SNP: SNP	Leu142Pro
NC_000011 contig	55890320	G/C	56.2/43.8	Gene: OR8H3, CDS: OR8H3, mRNA: OR8H3, Conserved in Primates: Conserved in Primates, Conserved in Primates: Conserved in Primates, Conserved in Primates: Conserved in Primates, Conserved in Primates: Conserved in Primates, SNP: SNP	Val158Leu
NC_000011 contig	55890356	G/T	61.7/38.3	Gene: OR8H3, CDS: OR8H3, mRNA: OR8H3, Conserved in Primates: Conserved in Primates, Conserved in Primates: Conserved in Primates, Conserved in Primates: Conserved in Primates, Conserved in Primates: Conserved in Primates, SNP: SNP	Asp170Tyr
NC_000011 contig	55890449	A/G	57.9/42.1	Gene: OR8H3, CDS: OR8H3, mRNA: OR8H3, Conserved in Primates: Conserved in Primates, Conserved in Primates: Conserved in Primates, Conserved in Primates: Conserved in Primates, Conserved in Primates: Conserved in Primates, SNP: SNP	Ile201Val
NC_000011 contig	55890609	C/T	68.2/31.8	Gene: OR8H3, CDS: OR8H3, mRNA: OR8H3, Conserved in Primates: Conserved in Primates, Conserved in Primates: Conserved in Primates, Conserved in Primates: Conserved in Primates, Conserved in Primates: Conserved in Primates, SNP: SNP	Thr254Ile
NC_000011 contig	55890726	G/T	68.1/31.9	Gene: OR8H3, CDS: OR8H3, mRNA: OR8H3, Conserved in Primates: Conserved in Primates, Conserved in Primates: Conserved in Primates, Conserved in Primates: Conserved in Primates, Conserved in Primates: Conserved in Primates, SNP: SNP	Arg293Ile
NC_000011 contig	55861297	A/G	63.7/36.3	Gene: OR8I2, CDS: OR8I2, mRNA: OR8I2, Conserved in Primates: Conserved in Primates, Conserved in Primates: Conserved in Primates, Conserved in Primates: Conserved in Primates, GB_mRNA: GB_mRNA, GB_mRNA: GB_mRNA	Ser172Gly
NC_000011 contig	55861153	A/G	58.7/41.3	Gene: OR8I2, CDS: OR8I2, mRNA: OR8I2, Conserved in Primates: Conserved in Primates, Conserved in Primates: Conserved in Primates, Conserved in Primates: Conserved in Primates, SNP: SNP, GB_mRNA: GB_mRNA, GB_mRNA: GB_mRNA	Ile124Val
NC_000011 contig	55861484	A/C	69.4/30.6	Gene: OR8I2, CDS: OR8I2, mRNA: OR8I2, Conserved in Primates: Conserved in Primates, Conserved in Primates: Conserved in Primates, Conserved in Primates: Conserved in Primates, SNP: SNP, GB_mRNA: GB_mRNA, GB_mRNA: GB_mRNA	Gln234Pro
NC_000011 contig	56127829	G/T	56.3/43.7	Gene: OR8J1, CDS: OR8J1, mRNA: OR8J1, Conserved in Primates: Conserved in Primates, Conserved in Primates: Conserved in Primates, Conserved in Primates: Conserved in Primates, Conserved in Primates: Conserved in Primates, SNP: SNP, GB_mRNA: GB_mRNA, GB_mRNA: GB_mRNA	Gly36Val
NC_000011 contig	56128062	A/T	63.1/36.9	Gene: OR8J1, CDS: OR8J1, mRNA: OR8J1, Conserved in Primates: Conserved in Primates, Conserved in Primates: Conserved in Primates, Conserved in Primates: Conserved in Primates, Conserved in Primates: Conserved in Primates, SNP: SNP, GB_mRNA: GB_mRNA, GB_mRNA: GB_mRNA	Met114Leu
NC_000011 contig	56128406	A/G	55.6/44.4	Gene: OR8J1, CDS: OR8J1, mRNA: OR8J1, Conserved in Primates: Conserved in Primates, Conserved in Primates: Conserved in Primates, Conserved in Primates: Conserved in Primates, SNP: SNP, GB_mRNA: GB_mRNA, GB_mRNA: GB_mRNA	Ile228Met
NC_000011 contig	56113764	G/A	65.7/34.3	Gene: OR8K1, CDS: OR8K1, mRNA: OR8K1, Conserved in Primates: Conserved in Primates, Conserved in Primates: Conserved in Primates, SNP: SNP, GB_mRNA: GB_mRNA	Ala84Thr
NC_000011 contig	55927442	T/C	60.0/40.0	Gene: OR8K5, CDS: OR8K5, mRNA: OR8K5, Conserved in Primates: Conserved in Primates, Conserved in Primates: Conserved in Primates, Conserved in Primates: Conserved in Primates, Conserved in Primates: Conserved in Primates, SNP: SNP	Met118Val
NC_000018 contig	21745077	C/T	68.8/31.2	Gene: OSBPL1A, CDS: OSBPL1A, CDS: OSBPL1A, mRNA: OSBPL1A, mRNA: OSBPL1A, Conserved in Primates: Conserved in Primates, GB_mRNA: GB_mRNA, GB_mRNA: GB_mRNA, GB_mRNA: GB_mRNA, GB_mRNA: GB_mRNA, GB_mRNA: GB_mRNA, GB_mRNA: GB_mRNA, GB_mRNA: GB_mRNA, GB_mRNA: GB_mRNA, GB_mRNA: GB_mRNA, GB_mRNA: GB_mRNA, GB_mRNA: GB_mRNA, GB_mRNA: GB_mRNA, GB_mRNA: GB_mRNA, GB_mRNA: GB_mRNA, GB_mRNA: GB_mRNA, GB_mRNA: G…	Arg388Lys; Arg901Lys
NC_000002 contig	19553322	A/G	61.5/38.5	Gene: OSR1, CDS: OSR1, CpG: CpG, mRNA: OSR1, Conserved in Primates: Conserved in Primates, Conserved in Primates: Conserved in Primates, GB_mRNA: GB_mRNA, GB_mRNA: GB_mRNA, GB_mRNA: GB_mRNA, GB_mRNA: GB_mRNA, GB_mRNA: GB_mRNA, GB_mRNA: GB_mRNA	Ala82Val
NC_000002 contig	26700694	A/C	63.2/36.8	Gene: OTOF, CDS: OTOF, mRNA: OTOF, Conserved in Primates: Conserved in Primates, Conserved in Primates: Conserved in Primates, GB_mRNA: GB_mRNA	Ile23Ser
NC_000017 contig	72926682	A	100	Gene: OTOP2, CDS: OTOP2, mRNA: OTOP2, Conserved in Primates: Conserved in Primates, Conserved in Primates: Conserved in Primates, GB_mRNA: GB_mRNA, GB_mRNA: GB_mRNA, GB_mRNA: GB_mRNA	Gly318Arg
NC_000001 contig	149916934	C/T	56.8/43.2	Gene: OTUD7B, CDS: OTUD7B, mRNA: OTUD7B, Conserved in Primates: Conserved in Primates, GB_mRNA: GB_mRNA, GB_mRNA: GB_mRNA, GB_mRNA: GB_mRNA, GB_mRNA: GB_mRNA, GB_mRNA: GB_mRNA	Ala452Thr
NC_000011 contig	72946204	T/C	57.1/42.9	Gene: P2RY2, CDS: P2RY2, CDS: P2RY2, CDS: P2RY2, CpG: CpG, mRNA: P2RY2, mRNA: P2RY2, mRNA: P2RY2, Conserved in Primates: Conserved in Primates, Conserved in Primates: Conserved in Primates, SNP: SNP, GB_mRNA: GB_mRNA, GB_mRNA: GB_mRNA, GB_mRNA: GB_mRNA, GB_mRNA: GB_mRNA, GB_mRNA: GB_mRNA, GB_mRNA: GB_mRNA, GB_mRNA: GB_mRNA, GB_mRNA: GB_mRNA, GB_mRNA: GB_mRNA, GB_mRNA: GB_mRNA	Arg334Cys,Cys,Cys
NC_000013 contig	25670851	A/G	61.9/38.1	Gene: PABPC3, CDS: PABPC3, mRNA: PABPC3, Conserved in Primates: Conserved in Primates, Conserved in Primates: Conserved in Primates, Conserved in Primates: Conserved in Primates, Conserved in Primates: Conserved in Primates, Conserved in Primates: Conserved in Primates, Conserved in Primates: Conserved in Primates, Conserved in Primates: Conserved in Primates, Conserved in Primates: Conserved in …	Gln172Arg
NC_000013 contig	25670868	G/A	65.8/34.2	Gene: PABPC3, CDS: PABPC3, mRNA: PABPC3, Conserved in Primates: Conserved in Primates, Conserved in Primates: Conserved in Primates, Conserved in Primates: Conserved in Primates, Conserved in Primates: Conserved in Primates, Conserved in Primates: Conserved in Primates, Conserved in Primates: Conserved in Primates, Conserved in Primates: Conserved in Primates, Conserved in Primates: Conserved in …	Glu178Lys
NC_000013 contig	25670877	G/A	67.7/32.3	Gene: PABPC3, CDS: PABPC3, mRNA: PABPC3, Conserved in Primates: Conserved in Primates, Conserved in Primates: Conserved in Primates, Conserved in Primates: Conserved in Primates, Conserved in Primates: Conserved in Primates, Conserved in Primates: Conserved in Primates, Conserved in Primates: Conserved in Primates, Conserved in Primates: Conserved in Primates, Conserved in Primates: Conserved in …	Ala181Thr
NC_000013 contig	25671667	A/T	59.7/40.3	Gene: PABPC3, CDS: PABPC3, mRNA: PABPC3, Conserved in Primates: Conserved in Primates, Conserved in Primates: Conserved in Primates, Conserved in Primates: Conserved in Primates, Conserved in Primates: Conserved in Primates, Conserved in Primates: Conserved in Primates, Conserved in Primates: Conserved in Primates, Conserved in Primates: Conserved in Primates, Conserved in Primates: Conserved in …	Lys444Met
NC_000013 contig	25671672	A/G	65.4/34.6	Gene: PABPC3, CDS: PABPC3, mRNA: PABPC3, Conserved in Primates: Conserved in Primates, Conserved in Primates: Conserved in Primates, Conserved in Primates: Conserved in Primates, Conserved in Primates: Conserved in Primates, Conserved in Primates: Conserved in Primates, Conserved in Primates: Conserved in Primates, Conserved in Primates: Conserved in Primates, Conserved in Primates: Conserved in …	Ser446Gly
NC_000013 contig	25671742	G/A	60.7/39.3	Gene: PABPC3, CDS: PABPC3, mRNA: PABPC3, Conserved in Primates: Conserved in Primates, Conserved in Primates: Conserved in Primates, Conserved in Primates: Conserved in Primates, Conserved in Primates: Conserved in Primates, Conserved in Primates: Conserved in Primates, Conserved in Primates: Conserved in Primates, Conserved in Primates: Conserved in Primates, Conserved in Primates: Conserved in …	Arg469Gln
NC_000013 contig	25671795	C/T	65.4/34.6	Gene: PABPC3, CDS: PABPC3, mRNA: PABPC3, Conserved in Primates: Conserved in Primates, Conserved in Primates: Conserved in Primates, Conserved in Primates: Conserved in Primates, Conserved in Primates: Conserved in Primates, Conserved in Primates: Conserved in Primates, Conserved in Primates: Conserved in Primates, Conserved in Primates: Conserved in Primates, Conserved in Primates: Conserved in …	Arg487Cys
NC_000001 contig	17552573	G	96.8	Gene: PADI1, CDS: PADI1, mRNA: PADI1, Conserved in Primates: Conserved in Primates, Conserved in Primates: Conserved in Primates, GB_mRNA: GB_mRNA, GB_mRNA: GB_mRNA, GB_mRNA: GB_mRNA, GB_mRNA: GB_mRNA, GB_mRNA: GB_mRNA, GB_mRNA: GB_mRNA	Asp191Gly
NC_000001 contig	26303228	A	100	Gene: PAFAH2, CDS: PAFAH2, mRNA: PAFAH2, Conserved in Primates: Conserved in Primates, GB_mRNA: GB_mRNA, GB_mRNA: GB_mRNA, GB_mRNA: GB_mRNA, GB_mRNA: GB_mRNA, GB_mRNA: GB_mRNA, GB_mRNA: GB_mRNA, GB_mRNA: GB_mRNA	His235Tyr
NC_000023 contig	55117843	T	100	Gene: PAGE2, CDS: PAGE2, mRNA: PAGE2, Conserved in Primates: Conserved in Primates, Conserved in Primates: Conserved in Primates, Conserved in Primates: Conserved in Primates, Conserved in Primates: Conserved in Primates, Conserved in Primates: Conserved in Primates, GB_mRNA: GB_mRNA	Arg91Met
NC_000012 contig	56716948	A/C	55.0/45.0	Gene: PAN2, CDS: PAN2, CDS: PAN2, mRNA: PAN2, mRNA: PAN2, Conserved in Primates: Conserved in Primates, Conserved in Primates: Conserved in Primates, SNP: SNP, GB_mRNA: GB_mRNA, GB_mRNA: GB_mRNA, GB_mRNA: GB_mRNA, GB_mRNA: GB_mRNA, GB_mRNA: GB_mRNA, GB_mRNA: GB_mRNA	Ile797Met; Ile801Met
NC_000002 contig	60988881	T/G	58.8/41.2	Gene: PAPOLG, CDS: PAPOLG, mRNA: PAPOLG, Conserved in Primates: Conserved in Primates, GB_mRNA: GB_mRNA, GB_mRNA: GB_mRNA, GB_mRNA: GB_mRNA, GB_mRNA: GB_mRNA, GB_mRNA: GB_mRNA, GB_mRNA: GB_mRNA, GB_mRNA: GB_mRNA, GB_mRNA: GB_mRNA, GB_mRNA: GB_mRNA, GB_mRNA: GB_mRNA, GB_mRNA: GB_mRNA, GB_mRNA: GB_mRNA, GB_mRNA: GB_mRNA	Val62Gly
NC_000010 contig	89504879	G/T	58.1/41.9	Gene: PAPSS2, CDS: PAPSS2, CDS: PAPSS2, mRNA: PAPSS2, mRNA: PAPSS2, Conserved in Primates: Conserved in Primates, GB_mRNA: GB_mRNA, GB_mRNA: GB_mRNA, GB_mRNA: GB_mRNA, GB_mRNA: GB_mRNA, GB_mRNA: GB_mRNA, GB_mRNA: GB_mRNA, GB_mRNA: GB_mRNA, GB_mRNA: GB_mRNA, GB_mRNA: GB_mRNA, GB_mRNA: GB_mRNA, GB_mRNA: GB_mRNA	Gly533Cys; Gly538Cys
NC_000010 contig	89504880	G/T	55.8/41.9	Gene: PAPSS2, CDS: PAPSS2, CDS: PAPSS2, mRNA: PAPSS2, mRNA: PAPSS2, Conserved in Primates: Conserved in Primates, GB_mRNA: GB_mRNA, GB_mRNA: GB_mRNA, GB_mRNA: GB_mRNA, GB_mRNA: GB_mRNA, GB_mRNA: GB_mRNA, GB_mRNA: GB_mRNA, GB_mRNA: GB_mRNA, GB_mRNA: GB_mRNA, GB_mRNA: GB_mRNA, GB_mRNA: GB_mRNA, GB_mRNA: GB_mRNA	Gly533Val; Gly538Val
NC_000006 contig	32155509	T/A	50.9/49.1	Gene: PBX2, CDS: PBX2, mRNA: PBX2, Conserved in Primates: Conserved in Primates, GB_mRNA: GB_mRNA, GB_mRNA: GB_mRNA, GB_mRNA: GB_mRNA, GB_mRNA: GB_mRNA, GB_mRNA: GB_mRNA, GB_mRNA: GB_mRNA, GB_mRNA: GB_mRNA, GB_mRNA: GB_mRNA	Tyr262Phe
NC_000009 contig	128678183	G	100	Gene: PBX3, CDS: PBX3, CDS: PBX3, mRNA: PBX3, mRNA: PBX3, Conserved in Primates: Conserved in Primates, GB_mRNA: GB_mRNA, GB_mRNA: GB_mRNA, GB_mRNA: GB_mRNA, GB_mRNA: GB_mRNA, GB_mRNA: GB_mRNA, GB_mRNA: GB_mRNA, GB_mRNA: GB_mRNA, GB_mRNA: GB_mRNA, GB_mRNA: GB_mRNA, GB_mRNA: GB_mRNA, GB_mRNA: GB_mRNA, GB_mRNA: GB_mRNA, GB_mRNA: GB_mRNA, GB_mRNA: GB_mRNA, GB_mRNA: GB_mRNA, GB_mRNA: GB_mRNA, GB_mRNA…	Thr90Ala; Thr165Ala
NC_000005 contig	176004680	C/A	65.5/34.5	Gene: PCDH24, CDS: PCDH24, mRNA: PCDH24, Conserved in Primates: Conserved in Primates, Conserved in Primates: Conserved in Primates, SNP: SNP, GB_mRNA: GB_mRNA, GB_mRNA: GB_mRNA, GB_mRNA: GB_mRNA, GB_mRNA: GB_mRNA	Met465Leu
NC_000005 contig	176005481	G/A	64.3/35.7	Gene: PCDH24, CDS: PCDH24, mRNA: PCDH24, Conserved in Primates: Conserved in Primates, Conserved in Primates: Conserved in Primates, SNP: SNP, GB_mRNA: GB_mRNA, GB_mRNA: GB_mRNA, GB_mRNA: GB_mRNA, GB_mRNA: GB_mRNA	Gly564Arg
NC_000005 contig	140558796	T/C	57.1/42.9	Gene: PCDHB8, CDS: PCDHB8, mRNA: PCDHB8, Conserved in Primates: Conserved in Primates, Conserved in Primates: Conserved in Primates, Conserved in Primates: Conserved in Primates, Conserved in Primates: Conserved in Primates, Conserved in Primates: Conserved in Primates, Conserved in Primates: Conserved in Primates, GB_mRNA: GB_mRNA, GB_mRNA: GB_mRNA	Leu394Pro
NC_000005 contig	140746083	G/A	68.0/32.0	Gene: PCDHGA1, Gene: PCDHGA2, Gene: PCDHGA3, Gene: PCDHGB1, Gene: PCDHGA4, Gene: PCDHGB2, Gene: PCDHGA5, CDS: PCDHGA5, CDS: PCDHGA5, mRNA: PCDHGA5, mRNA: PCDHGA5, Conserved in Primates: Conserved in Primates, Conserved in Primates: Conserved in Primates, Conserved in Primates: Conserved in Primates, Conserved in Primates: Conserved in Primates, Conserved in Primates: Conserved in Primates, Conser…	Gly729Asp,Asp
NC_000020 contig	56139320	G/A	57.4/42.6	Gene: PCK1, CDS: PCK1, mRNA: PCK1, Conserved in Primates: Conserved in Primates, GB_mRNA: GB_mRNA, GB_mRNA: GB_mRNA, GB_mRNA: GB_mRNA, GB_mRNA: GB_mRNA, GB_mRNA: GB_mRNA, GB_mRNA: GB_mRNA, GB_mRNA: GB_mRNA, GB_mRNA: GB_mRNA	Lys353Glu
NC_000014 contig	24572812	G/A	51.5/48.5	Gene: PCK2, CDS: PCK2, mRNA: PCK2, Conserved in Primates: Conserved in Primates, SNP: SNP, GB_mRNA: GB_mRNA, GB_mRNA: GB_mRNA, GB_mRNA: GB_mRNA, GB_mRNA: GB_mRNA, GB_mRNA: GB_mRNA, GB_mRNA: GB_mRNA, GB_mRNA: GB_mRNA, GB_mRNA: GB_mRNA, GB_mRNA: GB_mRNA, GB_mRNA: GB_mRNA, GB_mRNA: GB_mRNA	Arg521His
NC_000007 contig	31862824	T	100	Gene: PDE1C, CDS: PDE1C, mRNA: PDE1C, Conserved in Primates: Conserved in Primates, Conserved in Primates: Conserved in Primates, GB_mRNA: GB_mRNA, GB_mRNA: GB_mRNA, GB_mRNA: GB_mRNA, GB_mRNA: GB_mRNA, GB_mRNA: GB_mRNA, GB_mRNA: GB_mRNA, GB_mRNA: GB_mRNA, GB_mRNA: GB_mRNA, GB_mRNA: GB_mRNA, GB_mRNA: GB_mRNA, GB_mRNA: GB_mRNA, GB_mRNA: GB_mRNA	Gly482Asp
NC_000007 contig	31862836	A	100	Gene: PDE1C, CDS: PDE1C, mRNA: PDE1C, Conserved in Primates: Conserved in Primates, Conserved in Primates: Conserved in Primates, GB_mRNA: GB_mRNA, GB_mRNA: GB_mRNA, GB_mRNA: GB_mRNA, GB_mRNA: GB_mRNA, GB_mRNA: GB_mRNA, GB_mRNA: GB_mRNA, GB_mRNA: GB_mRNA, GB_mRNA: GB_mRNA, GB_mRNA: GB_mRNA, GB_mRNA: GB_mRNA, GB_mRNA: GB_mRNA, GB_mRNA: GB_mRNA	Ala478Val
NC_000008 contig	66695041	A/G	50.0/50.0	Gene: PDE7A, CDS: PDE7A, CDS: PDE7A, mRNA: PDE7A, mRNA: PDE7A, Conserved in Primates: Conserved in Primates, SNP: SNP, GB_mRNA: GB_mRNA, GB_mRNA: GB_mRNA, GB_mRNA: GB_mRNA, GB_mRNA: GB_mRNA, GB_mRNA: GB_mRNA, GB_mRNA: GB_mRNA, GB_mRNA: GB_mRNA, GB_mRNA: GB_mRNA	Thr33Ile; Thr59Ile
NC_000016 contig	336731	A/G	60.0/40.0	Gene: PDIA2, CDS: PDIA2, mRNA: PDIA2, Conserved in Primates: Conserved in Primates, GB_mRNA: GB_mRNA, GB_mRNA: GB_mRNA, GB_mRNA: GB_mRNA, GB_mRNA: GB_mRNA, GB_mRNA: GB_mRNA, GB_mRNA: GB_mRNA, GB_mRNA: GB_mRNA, GB_mRNA: GB_mRNA, GB_mRNA: GB_mRNA	Arg473Gln
NC_000002 contig	239161957	C/T	59.1/40.9	Gene: PER2, CDS: PER2, mRNA: PER2, Conserved in Primates: Conserved in Primates, SNP: SNP, GB_mRNA: GB_mRNA, GB_mRNA: GB_mRNA, GB_mRNA: GB_mRNA, GB_mRNA: GB_mRNA	Val903Ile
NC_000001 contig	64095111	A/G	55.4/44.6	Gene: PGM1, CDS: PGM1, mRNA: PGM1, Conserved in Primates: Conserved in Primates, SNP: SNP, GB_mRNA: GB_mRNA, GB_mRNA: GB_mRNA, GB_mRNA: GB_mRNA, GB_mRNA: GB_mRNA, GB_mRNA: GB_mRNA, GB_mRNA: GB_mRNA, GB_mRNA: GB_mRNA, GB_mRNA: GB_mRNA, GB_mRNA: GB_mRNA, GB_mRNA: GB_mRNA, GB_mRNA: GB_mRNA, GB_mRNA: GB_mRNA, GB_mRNA: GB_mRNA, GB_mRNA: GB_mRNA	Ile88Val
NC_000011 contig	100933244	T/A	55.7/44.3	Gene: PGR, CDS: PGR, mRNA: PGR, Conserved in Primates: Conserved in Primates, GB_mRNA: GB_mRNA, GB_mRNA: GB_mRNA, GB_mRNA: GB_mRNA, GB_mRNA: GB_mRNA, GB_mRNA: GB_mRNA, GB_mRNA: GB_mRNA, GB_mRNA: GB_mRNA, GB_mRNA: GB_mRNA, GB_mRNA: GB_mRNA	Thr716Ser
NC_000012 contig	9083230	T/G	60.0/40.0	Gene: PHC1, CDS: PHC1, mRNA: PHC1, Conserved in Primates: Conserved in Primates, GB_mRNA: GB_mRNA, GB_mRNA: GB_mRNA, GB_mRNA: GB_mRNA, GB_mRNA: GB_mRNA, GB_mRNA: GB_mRNA, GB_mRNA: GB_mRNA, GB_mRNA: GB_mRNA	Ser271Ile
NC_000017 contig	27239701	G	100	Gene: PHF12, CDS: PHF12, CDS: PHF12, mRNA: PHF12, mRNA: PHF12, Conserved in Primates: Conserved in Primates, Conserved in Primates: Conserved in Primates, GB_mRNA: GB_mRNA, GB_mRNA: GB_mRNA, GB_mRNA: GB_mRNA, GB_mRNA: GB_mRNA, GB_mRNA: GB_mRNA, GB_mRNA: GB_mRNA, GB_mRNA: GB_mRNA, GB_mRNA: GB_mRNA, GB_mRNA: GB_mRNA	Ser630Arg,Arg
NC_000020 contig	44048972	A/C	67.4/32.6	Gene: PIGT, CDS: PIGT, mRNA: PIGT, Conserved in Primates: Conserved in Primates, SNP: SNP, GB_mRNA: GB_mRNA, GB_mRNA: GB_mRNA, GB_mRNA: GB_mRNA, GB_mRNA: GB_mRNA, GB_mRNA: GB_mRNA, GB_mRNA: GB_mRNA, GB_mRNA: GB_mRNA, GB_mRNA: GB_mRNA, GB_mRNA: GB_mRNA, GB_mRNA: GB_mRNA, GB_mRNA: GB_mRNA, GB_mRNA: GB_mRNA, GB_mRNA: GB_mRNA, GB_mRNA: GB_mRNA, GB_mRNA: GB_mRNA, GB_mRNA: GB_mRNA, GB_mRNA: GB_mRNA, GB…	Asp257Ala
NC_000019 contig	49949652	A/G	60.0/40.0	Gene: PIH1D1, CDS: PIH1D1, mRNA: PIH1D1, Conserved in Primates: Conserved in Primates, Conserved in Primates: Conserved in Primates, SNP: SNP, GB_mRNA: GB_mRNA, GB_mRNA: GB_mRNA, GB_mRNA: GB_mRNA, GB_mRNA: GB_mRNA, GB_mRNA: GB_mRNA, GB_mRNA: GB_mRNA, GB_mRNA: GB_mRNA, GB_mRNA: GB_mRNA, GB_mRNA: GB_mRNA, GB_mRNA: GB_mRNA, GB_mRNA: GB_mRNA, GB_mRNA: GB_mRNA, GB_mRNA: GB_mRNA, GB_mRNA: GB_mRNA, GB_m…	Pro287Leu
NC_000001 contig	204434438	A/G	62.5/37.5	Gene: PIK3C2B, CDS: PIK3C2B, mRNA: PIK3C2B, Conserved in Primates: Conserved in Primates, SNP: SNP, GB_mRNA: GB_mRNA, GB_mRNA: GB_mRNA, GB_mRNA: GB_mRNA, GB_mRNA: GB_mRNA, GB_mRNA: GB_mRNA, GB_mRNA: GB_mRNA, GB_mRNA: GB_mRNA, GB_mRNA: GB_mRNA, GB_mRNA: GB_mRNA	Arg315Trp
NC_000001 contig	9775931	A	100	Gene: PIK3CD, CDS: PIK3CD, CpG: CpG, mRNA: PIK3CD, Conserved in Primates: Conserved in Primates, GB_mRNA: GB_mRNA, GB_mRNA: GB_mRNA, GB_mRNA: GB_mRNA, GB_mRNA: GB_mRNA, GB_mRNA: GB_mRNA, GB_mRNA: GB_mRNA, GB_mRNA: GB_mRNA, GB_mRNA: GB_mRNA, GB_mRNA: GB_mRNA, GB_mRNA: GB_mRNA, GB_mRNA: GB_mRNA	Cys132Tyr
NC_000007 contig	142836646	T/C	66.7/33.3	Gene: PIP, CDS: PIP, mRNA: PIP, Conserved in Primates: Conserved in Primates, Conserved in Primates: Conserved in Primates, GB_mRNA: GB_mRNA, GB_mRNA: GB_mRNA, GB_mRNA: GB_mRNA, GB_mRNA: GB_mRNA, GB_mRNA: GB_mRNA	Arg118Trp
NC_000008 contig	22173800	A/T	55.7/44.3	Gene: PIWIL2, CDS: PIWIL2, CDS: PIWIL2, mRNA: PIWIL2, mRNA: PIWIL2, Conserved in Primates: Conserved in Primates, GB_mRNA: GB_mRNA, GB_mRNA: GB_mRNA, GB_mRNA: GB_mRNA, GB_mRNA: GB_mRNA, GB_mRNA: GB_mRNA, GB_mRNA: GB_mRNA, GB_mRNA: GB_mRNA, GB_mRNA: GB_mRNA, GB_mRNA: GB_mRNA, GB_mRNA: GB_mRNA, GB_mRNA: GB_mRNA, GB_mRNA: GB_mRNA, GB_mRNA: GB_mRNA, GB_mRNA: GB_mRNA	Ser751Cys,Cys
NC_000007 contig	47925485	T/G	69.6/30.4	Gene: PKD1L1, CDS: PKD1L1, mRNA: PKD1L1, Conserved in Primates: Conserved in Primates, Conserved in Primates: Conserved in Primates, GB_mRNA: GB_mRNA	Thr1002Pro
NC_000007 contig	47927650	G/A	64.8/35.2	Gene: PKD1L1, CDS: PKD1L1, mRNA: PKD1L1, Conserved in Primates: Conserved in Primates, Conserved in Primates: Conserved in Primates, GB_mRNA: GB_mRNA	Pro925Leu
NC_000007 contig	47930180	T/C	59.5/40.5	Gene: PKD1L1, CDS: PKD1L1, mRNA: PKD1L1, Conserved in Primates: Conserved in Primates, Conserved in Primates: Conserved in Primates, SNP: SNP, GB_mRNA: GB_mRNA	Thr879Ala
NC_000019 contig	14561156	A	83.3	Gene: PKN1, CDS: PKN1, CDS: PKN1, mRNA: PKN1, mRNA: PKN1, Conserved in Primates: Conserved in Primates, GB_mRNA: GB_mRNA, GB_mRNA: GB_mRNA, GB_mRNA: GB_mRNA, GB_mRNA: GB_mRNA, GB_mRNA: GB_mRNA, GB_mRNA: GB_mRNA, GB_mRNA: GB_mRNA, GB_mRNA: GB_mRNA, GB_mRNA: GB_mRNA, GB_mRNA: GB_mRNA, GB_mRNA: GB_mRNA	Leu213Met; Leu219Met
NC_000002 contig	159477907	T	97.6	Gene: PKP4, CDS: PKP4, CDS: PKP4, mRNA: PKP4, mRNA: PKP4, Conserved in Primates: Conserved in Primates, GB_mRNA: GB_mRNA, GB_mRNA: GB_mRNA, GB_mRNA: GB_mRNA, GB_mRNA: GB_mRNA, GB_mRNA: GB_mRNA, GB_mRNA: GB_mRNA, GB_mRNA: GB_mRNA, GB_mRNA: GB_mRNA, GB_mRNA: GB_mRNA	Arg193Stp,Stp
NC_000019 contig	44153100	G/A	57.1/42.9	Gene: PLAUR, CDS: PLAUR, CDS: PLAUR, mRNA: PLAUR, mRNA: PLAUR, Conserved in Primates: Conserved in Primates, Conserved in Primates: Conserved in Primates, SNP: SNP, GB_mRNA: GB_mRNA, GB_mRNA: GB_mRNA, GB_mRNA: GB_mRNA, GB_mRNA: GB_mRNA, GB_mRNA: GB_mRNA, GB_mRNA: GB_mRNA, GB_mRNA: GB_mRNA, GB_mRNA: GB_mRNA, GB_mRNA: GB_mRNA, GB_mRNA: GB_mRNA, GB_mRNA: GB_mRNA, GB_mRNA: GB_mRNA, GB_mRNA: GB_mRNA	Leu272Pro; Leu317Pro
NC_000002 contig	28821585	C/T	58.2/41.2	Gene: PLB1, CDS: PLB1, mRNA: PLB1, Conserved in Primates: Conserved in Primates, SNP: SNP, GB_mRNA: GB_mRNA, GB_mRNA: GB_mRNA	Thr811Met
NC_000011 contig	64026639	G/A	55.6/44.4	Gene: PLCB3, CDS: PLCB3, CpG: CpG, mRNA: PLCB3, Conserved in Primates: Conserved in Primates, Conserved in Primates: Conserved in Primates, SNP: SNP, GB_mRNA: GB_mRNA, GB_mRNA: GB_mRNA, GB_mRNA: GB_mRNA, GB_mRNA: GB_mRNA, GB_mRNA: GB_mRNA, GB_mRNA: GB_mRNA	Arg483His
NC_000020 contig	39792063	A/G	59.5/40.5	Gene: PLCG1, CDS: PLCG1, CDS: PLCG1, mRNA: PLCG1, mRNA: PLCG1, Conserved in Primates: Conserved in Primates, SNP: SNP, GB_mRNA: GB_mRNA, GB_mRNA: GB_mRNA, GB_mRNA: GB_mRNA, GB_mRNA: GB_mRNA, GB_mRNA: GB_mRNA	Ser279Gly,Gly
NC_000003 contig	171323183	T/G	66.7/33.3	Gene: PLD1, CDS: PLD1, CDS: PLD1, mRNA: PLD1, mRNA: PLD1, Conserved in Primates: Conserved in Primates, GB_mRNA: GB_mRNA, GB_mRNA: GB_mRNA, GB_mRNA: GB_mRNA, GB_mRNA: GB_mRNA, GB_mRNA: GB_mRNA	Asp931Ala; Asp969Ala
NC_000001 contig	6534643	T	100	Gene: PLEKHG5, CDS: PLEKHG5, CDS: PLEKHG5, CDS: PLEKHG5, CDS: PLEKHG5, CDS: PLEKHG5, mRNA: PLEKHG5, mRNA: PLEKHG5, mRNA: PLEKHG5, mRNA: PLEKHG5, mRNA: PLEKHG5, Conserved in Primates: Conserved in Primates, GB_mRNA: GB_mRNA, GB_mRNA: GB_mRNA, GB_mRNA: GB_mRNA, GB_mRNA: GB_mRNA, GB_mRNA: GB_mRNA, GB_mRNA: GB_mRNA, GB_mRNA: GB_mRNA, GB_mRNA: GB_mRNA, GB_mRNA: GB_mRNA, GB_mRNA: GB_mRNA, GB_mRNA: GB_m…	Val103Met,Met,Met; Val159Met; Val180Met
NC_000012 contig	93139348	A/G	52.6/47.4	Gene: PLEKHG7, CDS: PLEKHG7, mRNA: PLEKHG7, Conserved in Primates: Conserved in Primates, SNP: SNP, GB_mRNA: GB_mRNA, GB_mRNA: GB_mRNA	Asp99Gly
NC_000017 contig	43552488	G/C	50.4/49.6	Gene: PLEKHM1, CDS: PLEKHM1, mRNA: PLEKHM1, Conserved in Primates: Conserved in Primates, Conserved in Primates: Conserved in Primates, Conserved in Primates: Conserved in Primates, Conserved in Primates: Conserved in Primates, Conserved in Primates: Conserved in Primates, GB_mRNA: GB_mRNA, GB_mRNA: GB_mRNA, GB_mRNA: GB_mRNA, GB_mRNA: GB_mRNA, GB_mRNA: GB_mRNA, GB_mRNA: GB_mRNA, GB_mRNA: GB_mRNA,…	Asp301His
NC_000023 contig	153041868	T/A	56.2/43.8	Gene: PLXNB3, CDS: PLXNB3, mRNA: PLXNB3, Conserved in Primates: Conserved in Primates, Conserved in Primates: Conserved in Primates, GB_mRNA: GB_mRNA, GB_mRNA: GB_mRNA, GB_mRNA: GB_mRNA, GB_mRNA: GB_mRNA, GB_mRNA: GB_mRNA, GB_mRNA: GB_mRNA, GB_mRNA: GB_mRNA, GB_mRNA: GB_mRNA, GB_mRNA: GB_mRNA, GB_mRNA: GB_mRNA	Val1596Glu
NC_000023 contig	153041544	C	100	Gene: PLXNB3, CDS: PLXNB3, mRNA: PLXNB3, Conserved in Primates: Conserved in Primates, Conserved in Primates: Conserved in Primates, SNP: SNP, GB_mRNA: GB_mRNA, GB_mRNA: GB_mRNA, GB_mRNA: GB_mRNA, GB_mRNA: GB_mRNA, GB_mRNA: GB_mRNA, GB_mRNA: GB_mRNA, GB_mRNA: GB_mRNA, GB_mRNA: GB_mRNA, GB_mRNA: GB_mRNA	Met1535Thr
NC_000002 contig	219206825	T/C	66.7/33.3	Gene: PNKD, CDS: PNKD, CDS: PNKD, mRNA: PNKD, mRNA: PNKD, Conserved in Primates: Conserved in Primates, GB_mRNA: GB_mRNA, GB_mRNA: GB_mRNA, GB_mRNA: GB_mRNA, GB_mRNA: GB_mRNA, GB_mRNA: GB_mRNA, GB_mRNA: GB_mRNA, GB_mRNA: GB_mRNA, GB_mRNA: GB_mRNA, GB_mRNA: GB_mRNA, GB_mRNA: GB_mRNA, GB_mRNA: GB_mRNA	Ser223Pro; Ser247Pro
NC_000019 contig	7618859	A/G	63.0/37.0	Gene: PNPLA6, CDS: PNPLA6, mRNA: PNPLA6, Conserved in Primates: Conserved in Primates, Conserved in Primates: Conserved in Primates, GB_mRNA: GB_mRNA, GB_mRNA: GB_mRNA, GB_mRNA: GB_mRNA, GB_mRNA: GB_mRNA, GB_mRNA: GB_mRNA, GB_mRNA: GB_mRNA	Val749Met
NC_000001 contig	53542964	G/C	68.8/31.2	Gene: PODN, CDS: PODN, mRNA: PODN, Conserved in Primates: Conserved in Primates, GB_mRNA: GB_mRNA, GB_mRNA: GB_mRNA, GB_mRNA: GB_mRNA, GB_mRNA: GB_mRNA, GB_mRNA: GB_mRNA, GB_mRNA: GB_mRNA, GB_mRNA: GB_mRNA, GB_mRNA: GB_mRNA, GB_mRNA: GB_mRNA, GB_mRNA: GB_mRNA	Phe276Leu
NC_000012 contig	133256200	T/C	51.2/48.8	Gene: POLE, CDS: POLE, mRNA: POLE, Conserved in Primates: Conserved in Primates, GB_mRNA: GB_mRNA, GB_mRNA: GB_mRNA, GB_mRNA: GB_mRNA, GB_mRNA: GB_mRNA, GB_mRNA: GB_mRNA	Arg154Lys
NC_000012 contig	133253974	C/T	51.1/48.9	Gene: POLE, CDS: POLE, mRNA: POLE, Conserved in Primates: Conserved in Primates, SNP: SNP, GB_mRNA: GB_mRNA, GB_mRNA: GB_mRNA, GB_mRNA: GB_mRNA, GB_mRNA: GB_mRNA, GB_mRNA: GB_mRNA, GB_mRNA: GB_mRNA	Arg259His
NC_000010 contig	79753011	C/G	60.2/39.8	Gene: POLR3A, CDS: POLR3A, mRNA: POLR3A, Conserved in Primates: Conserved in Primates, Conserved in Primates: Conserved in Primates, GB_mRNA: GB_mRNA, GB_mRNA: GB_mRNA, GB_mRNA: GB_mRNA, GB_mRNA: GB_mRNA, GB_mRNA: GB_mRNA, GB_mRNA: GB_mRNA	Ala911Pro
NC_000009 contig	134397464	T	85.7	Gene: POMT1, CDS: POMT1, CDS: POMT1, CDS: POMT1, CDS: POMT1, CDS: POMT1, mRNA: POMT1, mRNA: POMT1, mRNA: POMT1, mRNA: POMT1, mRNA: POMT1, Conserved in Primates: Conserved in Primates, SNP: SNP, GB_mRNA: GB_mRNA, GB_mRNA: GB_mRNA, GB_mRNA: GB_mRNA, GB_mRNA: GB_mRNA, GB_mRNA: GB_mRNA, GB_mRNA: GB_mRNA, GB_mRNA: GB_mRNA, GB_mRNA: GB_mRNA, GB_mRNA: GB_mRNA, GB_mRNA: GB_mRNA, GB_mRNA: GB_mRNA, GB_mRNA…	Ala502Val; Ala565Val; Ala619Val,Val; Ala641Val
NC_000021 contig	14982721	A/G	53.5/46.5	Gene: POTED, CDS: POTED, mRNA: POTED, Conserved in Primates: Conserved in Primates, Conserved in Primates: Conserved in Primates, Conserved in Primates: Conserved in Primates, Conserved in Primates: Conserved in Primates, Conserved in Primates: Conserved in Primates, Conserved in Primates: Conserved in Primates, Conserved in Primates: Conserved in Primates, Conserved in Primates: Conserved in Pri…	Arg58Gly
NC_000019 contig	10225071	G/A	62.0/38.0	Gene: PPAN-P2RY11, Gene: P2RY11, CDS: PPAN-P2RY11, CDS: P2RY11, CpG: CpG, mRNA: PPAN-P2RY11, mRNA: P2RY11, Conserved in Primates: Conserved in Primates, Conserved in Primates: Conserved in Primates, GB_mRNA: GB_mRNA, GB_mRNA: GB_mRNA, GB_mRNA: GB_mRNA, GB_mRNA: GB_mRNA, GB_mRNA: GB_mRNA, GB_mRNA: GB_mRNA, GB_mRNA: GB_mRNA, GB_mRNA: GB_mRNA, GB_mRNA: GB_mRNA, GB_mRNA: GB_mRNA	Tyr261Cys; Tyr681Cys
NC_000006 contig	35387912	T	100	Gene: PPARD, CDS: PPARD, CDS: PPARD, mRNA: PPARD, mRNA: PPARD, Conserved in Primates: Conserved in Primates, GB_mRNA: GB_mRNA, GB_mRNA: GB_mRNA, GB_mRNA: GB_mRNA, GB_mRNA: GB_mRNA, GB_mRNA: GB_mRNA, GB_mRNA: GB_mRNA, GB_mRNA: GB_mRNA, GB_mRNA: GB_mRNA, GB_mRNA: GB_mRNA, GB_mRNA: GB_mRNA, GB_mRNA: GB_mRNA	Arg47Trp,Trp
NC_000023 contig	18824596	A	100	Gene: PPEF1, CDS: PPEF1, CDS: PPEF1, CDS: PPEF1, mRNA: PPEF1, mRNA: PPEF1, mRNA: PPEF1, Conserved in Primates: Conserved in Primates, SNP: SNP, SNP: SNP, GB_mRNA: GB_mRNA, GB_mRNA: GB_mRNA, GB_mRNA: GB_mRNA, GB_mRNA: GB_mRNA, GB_mRNA: GB_mRNA, GB_mRNA: GB_mRNA, GB_mRNA: GB_mRNA, GB_mRNA: GB_mRNA, GB_mRNA: GB_mRNA, GB_mRNA: GB_mRNA, GB_mRNA: GB_mRNA	Gly381Ser; Gly415Ser; Gly443Ser
NC_000018 contig	9570649	T/G	53.8/46.2	Gene: PPP4R1, CDS: PPP4R1, CDS: PPP4R1, mRNA: PPP4R1, mRNA: PPP4R1, Conserved in Primates: Conserved in Primates, GB_mRNA: GB_mRNA, GB_mRNA: GB_mRNA, GB_mRNA: GB_mRNA, GB_mRNA: GB_mRNA, GB_mRNA: GB_mRNA, GB_mRNA: GB_mRNA, GB_mRNA: GB_mRNA, GB_mRNA: GB_mRNA, GB_mRNA: GB_mRNA	Gln343Pro; Gln360Pro
NC_000001 contig	12854090	T/A	64.9/34.0	Gene: PRAMEF1, CDS: PRAMEF1, mRNA: PRAMEF1, Conserved in Primates: Conserved in Primates, Conserved in Primates: Conserved in Primates, Conserved in Primates: Conserved in Primates, Conserved in Primates: Conserved in Primates, Conserved in Primates: Conserved in Primates, Conserved in Primates: Conserved in Primates, Conserved in Primates: Conserved in Primates, Conserved in Primates: Conserved …	Leu105Stp
NC_000001 contig	12854162	T	100	Gene: PRAMEF1, CDS: PRAMEF1, mRNA: PRAMEF1, Conserved in Primates: Conserved in Primates, Conserved in Primates: Conserved in Primates, Conserved in Primates: Conserved in Primates, Conserved in Primates: Conserved in Primates, Conserved in Primates: Conserved in Primates, Conserved in Primates: Conserved in Primates, Conserved in Primates: Conserved in Primates, Conserved in Primates: Conserved …	Thr129Met
NC_000001 contig	12854188	T/C	66.7/33.3	Gene: PRAMEF1, CDS: PRAMEF1, mRNA: PRAMEF1, Conserved in Primates: Conserved in Primates, Conserved in Primates: Conserved in Primates, Conserved in Primates: Conserved in Primates, Conserved in Primates: Conserved in Primates, Conserved in Primates: Conserved in Primates, Conserved in Primates: Conserved in Primates, Conserved in Primates: Conserved in Primates, Conserved in Primates: Conserved …	Cys138Arg
NC_000001 contig	12854354	C/A	52.0/48.0	Gene: PRAMEF1, CDS: PRAMEF1, mRNA: PRAMEF1, Conserved in Primates: Conserved in Primates, Conserved in Primates: Conserved in Primates, Conserved in Primates: Conserved in Primates, Conserved in Primates: Conserved in Primates, Conserved in Primates: Conserved in Primates, Conserved in Primates: Conserved in Primates, Conserved in Primates: Conserved in Primates, Conserved in Primates: Conserved …	Lys193Thr
NC_000001 contig	12854356	T/C	60.0/40.0	Gene: PRAMEF1, CDS: PRAMEF1, mRNA: PRAMEF1, Conserved in Primates: Conserved in Primates, Conserved in Primates: Conserved in Primates, Conserved in Primates: Conserved in Primates, Conserved in Primates: Conserved in Primates, Conserved in Primates: Conserved in Primates, Conserved in Primates: Conserved in Primates, Conserved in Primates: Conserved in Primates, Conserved in Primates: Conserved …	Tyr194His
NC_000001 contig	12854536	C/T	65.6/34.4	Gene: PRAMEF1, CDS: PRAMEF1, mRNA: PRAMEF1, Conserved in Primates: Conserved in Primates, Conserved in Primates: Conserved in Primates, Conserved in Primates: Conserved in Primates, Conserved in Primates: Conserved in Primates, Conserved in Primates: Conserved in Primates, Conserved in Primates: Conserved in Primates, Conserved in Primates: Conserved in Primates, Conserved in Primates: Conserved …	Arg254Trp
NC_000001 contig	12854551	A	100	Gene: PRAMEF1, CDS: PRAMEF1, mRNA: PRAMEF1, Conserved in Primates: Conserved in Primates, Conserved in Primates: Conserved in Primates, Conserved in Primates: Conserved in Primates, Conserved in Primates: Conserved in Primates, Conserved in Primates: Conserved in Primates, Conserved in Primates: Conserved in Primates, Conserved in Primates: Conserved in Primates, Conserved in Primates: Conserved …	Phe259Ile
NC_000001 contig	12855706	A/T	59.2/40.8	Gene: PRAMEF1, CDS: PRAMEF1, mRNA: PRAMEF1, Conserved in Primates: Conserved in Primates, Conserved in Primates: Conserved in Primates, Conserved in Primates: Conserved in Primates, Conserved in Primates: Conserved in Primates, Conserved in Primates: Conserved in Primates, Conserved in Primates: Conserved in Primates, Conserved in Primates: Conserved in Primates, Conserved in Primates: Conserved …	Tyr329Phe
NC_000001 contig	12855893	G	94.2	Gene: PRAMEF1, CDS: PRAMEF1, mRNA: PRAMEF1, Conserved in Primates: Conserved in Primates, Conserved in Primates: Conserved in Primates, Conserved in Primates: Conserved in Primates, Conserved in Primates: Conserved in Primates, Conserved in Primates: Conserved in Primates, Conserved in Primates: Conserved in Primates, Conserved in Primates: Conserved in Primates, Conserved in Primates: Conserved …	Ile391Met
NC_000001 contig	12855898	C/T	51.2/48.8	Gene: PRAMEF1, CDS: PRAMEF1, mRNA: PRAMEF1, Conserved in Primates: Conserved in Primates, Conserved in Primates: Conserved in Primates, Conserved in Primates: Conserved in Primates, Conserved in Primates: Conserved in Primates, Conserved in Primates: Conserved in Primates, Conserved in Primates: Conserved in Primates, Conserved in Primates: Conserved in Primates, Conserved in Primates: Conserved …	Ala393Val
NC_000001 contig	12952765	G/C	70.0/30.0	Gene: PRAMEF10, CDS: PRAMEF10, mRNA: PRAMEF10, Conserved in Primates: Conserved in Primates, Conserved in Primates: Conserved in Primates, Conserved in Primates: Conserved in Primates, Conserved in Primates: Conserved in Primates, Conserved in Primates: Conserved in Primates, Conserved in Primates: Conserved in Primates, Conserved in Primates: Conserved in Primates, Conserved in Primates: Conserv…	Asp469Glu
NC_000001 contig	12952934	T	100	Gene: PRAMEF10, CDS: PRAMEF10, mRNA: PRAMEF10, Conserved in Primates: Conserved in Primates, Conserved in Primates: Conserved in Primates, Conserved in Primates: Conserved in Primates, Conserved in Primates: Conserved in Primates, Conserved in Primates: Conserved in Primates, Conserved in Primates: Conserved in Primates, Conserved in Primates: Conserved in Primates, Conserved in Primates: Conserv…	Pro413His
NC_000001 contig	12954807	A	90.9	Gene: PRAMEF10, CDS: PRAMEF10, mRNA: PRAMEF10, Conserved in Primates: Conserved in Primates, Conserved in Primates: Conserved in Primates, Conserved in Primates: Conserved in Primates, Conserved in Primates: Conserved in Primates, Conserved in Primates: Conserved in Primates, Conserved in Primates: Conserved in Primates, Conserved in Primates: Conserved in Primates, Conserved in Primates: Conserv…	Thr159Ile
NC_000001 contig	12954814	T	95.8	Gene: PRAMEF10, CDS: PRAMEF10, mRNA: PRAMEF10, Conserved in Primates: Conserved in Primates, Conserved in Primates: Conserved in Primates, Conserved in Primates: Conserved in Primates, Conserved in Primates: Conserved in Primates, Conserved in Primates: Conserved in Primates, Conserved in Primates: Conserved in Primates, Conserved in Primates: Conserved in Primates, Conserved in Primates: Conserv…	Glu157Lys
NC_000001 contig	12887121	T	92.9	Gene: PRAMEF11, CDS: PRAMEF11, mRNA: PRAMEF11, Conserved in Primates: Conserved in Primates, Conserved in Primates: Conserved in Primates, Conserved in Primates: Conserved in Primates, Conserved in Primates: Conserved in Primates, Conserved in Primates: Conserved in Primates, Conserved in Primates: Conserved in Primates, Conserved in Primates: Conserved in Primates, Conserved in Primates: Conserv…	Asp322Asn
NC_000001 contig	12887332	A	100	Gene: PRAMEF11, CDS: PRAMEF11, mRNA: PRAMEF11, Conserved in Primates: Conserved in Primates, Conserved in Primates: Conserved in Primates, Conserved in Primates: Conserved in Primates, Conserved in Primates: Conserved in Primates, Conserved in Primates: Conserved in Primates, Conserved in Primates: Conserved in Primates, Conserved in Primates: Conserved in Primates, Conserved in Primates: Conserv…	Lys251Asn
NC_000001 contig	12887337	G	100	Gene: PRAMEF11, CDS: PRAMEF11, mRNA: PRAMEF11, Conserved in Primates: Conserved in Primates, Conserved in Primates: Conserved in Primates, Conserved in Primates: Conserved in Primates, Conserved in Primates: Conserved in Primates, Conserved in Primates: Conserved in Primates, Conserved in Primates: Conserved in Primates, Conserved in Primates: Conserved in Primates, Conserved in Primates: Conserv…	Cys250Arg
NC_000001 contig	12887359	T	100	Gene: PRAMEF11, CDS: PRAMEF11, mRNA: PRAMEF11, Conserved in Primates: Conserved in Primates, Conserved in Primates: Conserved in Primates, Conserved in Primates: Conserved in Primates, Conserved in Primates: Conserved in Primates, Conserved in Primates: Conserved in Primates, Conserved in Primates: Conserved in Primates, Conserved in Primates: Conserved in Primates, Conserved in Primates: Conserv…	Cys242Stp
NC_000001 contig	12835158	A	100	Gene: PRAMEF12, CDS: PRAMEF12, mRNA: PRAMEF12, Conserved in Primates: Conserved in Primates, Conserved in Primates: Conserved in Primates, Conserved in Primates: Conserved in Primates, Conserved in Primates: Conserved in Primates, Conserved in Primates: Conserved in Primates, Conserved in Primates: Conserved in Primates, Conserved in Primates: Conserved in Primates, Conserved in Primates: Conserv…	Glu50Lys
NC_000001 contig	12835168	A	100	Gene: PRAMEF12, CDS: PRAMEF12, mRNA: PRAMEF12, Conserved in Primates: Conserved in Primates, Conserved in Primates: Conserved in Primates, Conserved in Primates: Conserved in Primates, Conserved in Primates: Conserved in Primates, Conserved in Primates: Conserved in Primates, Conserved in Primates: Conserved in Primates, Conserved in Primates: Conserved in Primates, Conserved in Primates: Conserv…	Thr53Lys
NC_000001 contig	12835994	T	99.1	Gene: PRAMEF12, CDS: PRAMEF12, mRNA: PRAMEF12, Conserved in Primates: Conserved in Primates, Conserved in Primates: Conserved in Primates, Conserved in Primates: Conserved in Primates, Conserved in Primates: Conserved in Primates, Conserved in Primates: Conserved in Primates, Conserved in Primates: Conserved in Primates, Conserved in Primates: Conserved in Primates, Conserved in Primates: Conserv…	Thr199Met
NC_000001 contig	12837471	A/G	70.0/30.0	Gene: PRAMEF12, CDS: PRAMEF12, mRNA: PRAMEF12, Conserved in Primates: Conserved in Primates, Conserved in Primates: Conserved in Primates, Conserved in Primates: Conserved in Primates, Conserved in Primates: Conserved in Primates, Conserved in Primates: Conserved in Primates, Conserved in Primates: Conserved in Primates, Conserved in Primates: Conserved in Primates, Conserved in Primates: Conserv…	Glu394Gly
NC_000001 contig	13497719	T	91.7	Gene: PRAMEF16, CDS: PRAMEF16, mRNA: PRAMEF16, Conserved in Primates: Conserved in Primates, Conserved in Primates: Conserved in Primates, Conserved in Primates: Conserved in Primates, Conserved in Primates: Conserved in Primates, Conserved in Primates: Conserved in Primates, Conserved in Primates: Conserved in Primates, Conserved in Primates: Conserved in Primates, Conserved in Primates: Conserv…	Pro339Leu
NC_000001 contig	13497727	A	72.7	Gene: PRAMEF16, CDS: PRAMEF16, mRNA: PRAMEF16, Conserved in Primates: Conserved in Primates, Conserved in Primates: Conserved in Primates, Conserved in Primates: Conserved in Primates, Conserved in Primates: Conserved in Primates, Conserved in Primates: Conserved in Primates, Conserved in Primates: Conserved in Primates, Conserved in Primates: Conserved in Primates, Conserved in Primates: Conserv…	Ala342Thr
NC_000001 contig	13497728	T	72.7	Gene: PRAMEF16, CDS: PRAMEF16, mRNA: PRAMEF16, Conserved in Primates: Conserved in Primates, Conserved in Primates: Conserved in Primates, Conserved in Primates: Conserved in Primates, Conserved in Primates: Conserved in Primates, Conserved in Primates: Conserved in Primates, Conserved in Primates: Conserved in Primates, Conserved in Primates: Conserved in Primates, Conserved in Primates: Conserv…	Ala342Val
NC_000001 contig	13497749	T/C	54.5/45.5	Gene: PRAMEF16, CDS: PRAMEF16, mRNA: PRAMEF16, Conserved in Primates: Conserved in Primates, Conserved in Primates: Conserved in Primates, Conserved in Primates: Conserved in Primates, Conserved in Primates: Conserved in Primates, Conserved in Primates: Conserved in Primates, Conserved in Primates: Conserved in Primates, Conserved in Primates: Conserved in Primates, Conserved in Primates: Conserv…	Ala349Val
NC_000001 contig	13475186	G	100	Gene: PRAMEF18, CDS: PRAMEF18, mRNA: PRAMEF18, Conserved in Primates: Conserved in Primates, Conserved in Primates: Conserved in Primates, Conserved in Primates: Conserved in Primates, Conserved in Primates: Conserved in Primates, Conserved in Primates: Conserved in Primates, Conserved in Primates: Conserved in Primates, Conserved in Primates: Conserved in Primates, Conserved in Primates: Conserv…	Trp315Arg
NC_000001 contig	12919111	A/G	56.6/43.4	Gene: PRAMEF2, CDS: PRAMEF2, mRNA: PRAMEF2, Conserved in Primates: Conserved in Primates, Conserved in Primates: Conserved in Primates, Conserved in Primates: Conserved in Primates, Conserved in Primates: Conserved in Primates, Conserved in Primates: Conserved in Primates, Conserved in Primates: Conserved in Primates, Conserved in Primates: Conserved in Primates, Conserved in Primates: Conserved …	Glu83Lys
NC_000001 contig	12919872	G	100	Gene: PRAMEF2, CDS: PRAMEF2, mRNA: PRAMEF2, Conserved in Primates: Conserved in Primates, Conserved in Primates: Conserved in Primates, Conserved in Primates: Conserved in Primates, Conserved in Primates: Conserved in Primates, Conserved in Primates: Conserved in Primates, Conserved in Primates: Conserved in Primates, Conserved in Primates: Conserved in Primates, Conserved in Primates: Conserved …	Ile204Met
NC_000001 contig	12919891	T	100	Gene: PRAMEF2, CDS: PRAMEF2, mRNA: PRAMEF2, Conserved in Primates: Conserved in Primates, Conserved in Primates: Conserved in Primates, Conserved in Primates: Conserved in Primates, Conserved in Primates: Conserved in Primates, Conserved in Primates: Conserved in Primates, Conserved in Primates: Conserved in Primates, Conserved in Primates: Conserved in Primates, Conserved in Primates: Conserved …	Glu211Stp
NC_000001 contig	12921311	A	90.2	Gene: PRAMEF2, CDS: PRAMEF2, mRNA: PRAMEF2, Conserved in Primates: Conserved in Primates, Conserved in Primates: Conserved in Primates, Conserved in Primates: Conserved in Primates, Conserved in Primates: Conserved in Primates, Conserved in Primates: Conserved in Primates, Conserved in Primates: Conserved in Primates, Conserved in Primates: Conserved in Primates, Conserved in Primates: Conserved …	Ala368Thr
NC_000001 contig	12921499	C/G	52.2/47.8	Gene: PRAMEF2, CDS: PRAMEF2, mRNA: PRAMEF2, Conserved in Primates: Conserved in Primates, Conserved in Primates: Conserved in Primates, Conserved in Primates: Conserved in Primates, Conserved in Primates: Conserved in Primates, Conserved in Primates: Conserved in Primates, Conserved in Primates: Conserved in Primates, Conserved in Primates: Conserved in Primates, Conserved in Primates: Conserved …	Phe430Leu
NC_000001 contig	13141413	G/A	66.7/33.3	Gene: PRAMEF25, CDS: PRAMEF25, mRNA: PRAMEF25, Conserved in Primates: Conserved in Primates, Conserved in Primates: Conserved in Primates, Conserved in Primates: Conserved in Primates, Conserved in Primates: Conserved in Primates, Conserved in Primates: Conserved in Primates, Conserved in Primates: Conserved in Primates, Conserved in Primates: Conserved in Primates, Conserved in Primates: Conserv…	Ser191Asn
NC_000001 contig	12939495	A/T	57.6/42.4	Gene: PRAMEF4, CDS: PRAMEF4, mRNA: PRAMEF4, Conserved in Primates: Conserved in Primates, Conserved in Primates: Conserved in Primates, Conserved in Primates: Conserved in Primates, Conserved in Primates: Conserved in Primates, Conserved in Primates: Conserved in Primates, Conserved in Primates: Conserved in Primates, Conserved in Primates: Conserved in Primates, Conserved in Primates: Conserved …	Ile436Asn
NC_000001 contig	12939535	C/T	54.0/46.0	Gene: PRAMEF4, CDS: PRAMEF4, mRNA: PRAMEF4, Conserved in Primates: Conserved in Primates, Conserved in Primates: Conserved in Primates, Conserved in Primates: Conserved in Primates, Conserved in Primates: Conserved in Primates, Conserved in Primates: Conserved in Primates, Conserved in Primates: Conserved in Primates, Conserved in Primates: Conserved in Primates, Conserved in Primates: Conserved …	Gly423Ser
NC_000001 contig	13001247	A/G	62.5/37.5	Gene: PRAMEF6, CDS: PRAMEF6, mRNA: PRAMEF6, Conserved in Primates: Conserved in Primates, Conserved in Primates: Conserved in Primates, Conserved in Primates: Conserved in Primates, Conserved in Primates: Conserved in Primates, Conserved in Primates: Conserved in Primates, Conserved in Primates: Conserved in Primates, Conserved in Primates: Conserved in Primates, Conserved in Primates: Conserved …	Pro146Ser
NC_000006 contig	106547372	G	100	Gene: PRDM1, CDS: PRDM1, CDS: PRDM1, mRNA: PRDM1, mRNA: PRDM1, Conserved in Primates: Conserved in Primates, SNP: SNP, GB_mRNA: GB_mRNA, GB_mRNA: GB_mRNA, GB_mRNA: GB_mRNA, GB_mRNA: GB_mRNA, GB_mRNA: GB_mRNA, GB_mRNA: GB_mRNA, GB_mRNA: GB_mRNA, GB_mRNA: GB_mRNA, GB_mRNA: GB_mRNA, GB_mRNA: GB_mRNA, GB_mRNA: GB_mRNA, GB_mRNA: GB_mRNA, GB_mRNA: GB_mRNA	Asp69Glu; Asp203Glu
NC_000008 contig	69020457	G/A	58.7/41.3	Gene: PREX2, CDS: PREX2, mRNA: PREX2, Conserved in Primates: Conserved in Primates, GB_mRNA: GB_mRNA, GB_mRNA: GB_mRNA, GB_mRNA: GB_mRNA, GB_mRNA: GB_mRNA	Met943Ile
NC_000003 contig	64184480	G/T	60.4/39.6	Gene: PRICKLE2, CDS: PRICKLE2, mRNA: PRICKLE2, Conserved in Primates: Conserved in Primates, GB_mRNA: GB_mRNA, GB_mRNA: GB_mRNA, GB_mRNA: GB_mRNA, GB_mRNA: GB_mRNA, GB_mRNA: GB_mRNA, GB_mRNA: GB_mRNA	Pro42Thr
NC_000002 contig	68873071	A/G	56.4/43.6	Gene: PROKR1, CDS: PROKR1, mRNA: PROKR1, Conserved in Primates: Conserved in Primates, SNP: SNP, SNP: SNP, GB_mRNA: GB_mRNA, GB_mRNA: GB_mRNA, GB_mRNA: GB_mRNA, GB_mRNA: GB_mRNA, GB_mRNA: GB_mRNA, GB_mRNA: GB_mRNA	Ser40Gly
NC_000019 contig	54634830	T/C	53.6/46.4	Gene: PRPF31, Gene: LOC100288135, CDS: PRPF31, CDS: LOC100288135, mRNA: PRPF31, mRNA: LOC100288135, Conserved in Primates: Conserved in Primates, SNP: SNP, GB_mRNA: GB_mRNA, GB_mRNA: GB_mRNA, GB_mRNA: GB_mRNA, GB_mRNA: GB_mRNA, GB_mRNA: GB_mRNA, GB_mRNA: GB_mRNA, GB_mRNA: GB_mRNA, GB_mRNA: GB_mRNA, GB_mRNA: GB_mRNA	Asp83Asn
NC_000012 contig	11091206	G/A	57.8/42.2	Gene: PRR4, Gene: PRH1, Gene: TAS2R14, CDS: TAS2R14, mRNA: TAS2R14, Conserved in Primates: Conserved in Primates, SNP: SNP, GB_mRNA: GB_mRNA, GB_mRNA: GB_mRNA, GB_mRNA: GB_mRNA, GB_mRNA: GB_mRNA	Leu201Phe
NC_000019 contig	43233397	A/T	56.8/43.2	Gene: PSG3, CDS: PSG3, mRNA: PSG3, Conserved in Primates: Conserved in Primates, Conserved in Primates: Conserved in Primates, Conserved in Primates: Conserved in Primates, Conserved in Primates: Conserved in Primates, Conserved in Primates: Conserved in Primates, Conserved in Primates: Conserved in Primates, Conserved in Primates: Conserved in Primates, Conserved in Primates: Conserved in Primat…	Leu374Gln
NC_000019 contig	43702335	C/G	58.7/41.3	Gene: PSG4, CDS: PSG4, CDS: PSG4, mRNA: PSG4, mRNA: PSG4, Conserved in Primates: Conserved in Primates, Conserved in Primates: Conserved in Primates, Conserved in Primates: Conserved in Primates, Conserved in Primates: Conserved in Primates, Conserved in Primates: Conserved in Primates, Conserved in Primates: Conserved in Primates, Conserved in Primates: Conserved in Primates, Conserved in Primat…	Ala175Pro,Pro
NC_000019 contig	43268385	A/G	56.9/43.1	Gene: PSG8, CDS: PSG8, CDS: PSG8, mRNA: PSG8, mRNA: PSG8, Conserved in Primates: Conserved in Primates, Conserved in Primates: Conserved in Primates, Conserved in Primates: Conserved in Primates, Conserved in Primates: Conserved in Primates, Conserved in Primates: Conserved in Primates, Conserved in Primates: Conserved in Primates, Conserved in Primates: Conserved in Primates, Conserved in Primat…	Ile38Thr,Thr
NC_000008 contig	142437072	G/A	52.0/48.0	Gene: PTP4A3, CDS: PTP4A3, CDS: PTP4A3, CpG: CpG, mRNA: PTP4A3, mRNA: PTP4A3, Conserved in Primates: Conserved in Primates, GB_mRNA: GB_mRNA, GB_mRNA: GB_mRNA, GB_mRNA: GB_mRNA	Gly78Ser,Ser
NC_000001 contig	198676063	A/C	66.9/33.1	Gene: PTPRC, Gene: LOC100129570, CDS: PTPRC, CDS: PTPRC, CDS: PTPRC, mRNA: PTPRC, mRNA: PTPRC, mRNA: PTPRC, Conserved in Primates: Conserved in Primates, SNP: SNP, GB_mRNA: GB_mRNA, GB_mRNA: GB_mRNA, GB_mRNA: GB_mRNA, GB_mRNA: GB_mRNA, GB_mRNA: GB_mRNA, GB_mRNA: GB_mRNA, GB_mRNA: GB_mRNA, GB_mRNA: GB_mRNA, GB_mRNA: GB_mRNA, GB_mRNA: GB_mRNA	Ile133Leu; Ile246Leu; Ile294Leu
NC_000001 contig	198668761	G/C	66.7/33.3	Gene: PTPRC, Gene: LOC100129570, Exon: Exon 3, CDS: PTPRC, CDS: PTPRC, mRNA: PTPRC, mRNA: PTPRC, Conserved in Primates: Conserved in Primates, SNP: SNP, GB_mRNA: GB_mRNA, GB_mRNA: GB_mRNA, GB_mRNA: GB_mRNA, GB_mRNA: GB_mRNA, GB_mRNA: GB_mRNA, GB_mRNA: GB_mRNA, GB_mRNA: GB_mRNA, GB_mRNA: GB_mRNA, GB_mRNA: GB_mRNA, GB_mRNA: GB_mRNA, GB_mRNA: GB_mRNA	Asp121His,His
NC_000001 contig	44010763	A/C	50.0/50.0	Gene: PTPRF, CDS: PTPRF, CDS: PTPRF, mRNA: PTPRF, mRNA: PTPRF, Conserved in Primates: Conserved in Primates, GB_mRNA: GB_mRNA, GB_mRNA: GB_mRNA, GB_mRNA: GB_mRNA, GB_mRNA: GB_mRNA, GB_mRNA: GB_mRNA, GB_mRNA: GB_mRNA, GB_mRNA: GB_mRNA, GB_mRNA: GB_mRNA, GB_mRNA: GB_mRNA	Ala6Asp,Asp
NC_000019 contig	55715342	C/T	59.8/40.2	Gene: PTPRH, CDS: PTPRH, mRNA: PTPRH, Conserved in Primates: Conserved in Primates, Conserved in Primates: Conserved in Primates, Conserved in Primates: Conserved in Primates, Conserved in Primates: Conserved in Primates, Conserved in Primates: Conserved in Primates, SNP: SNP, GB_mRNA: GB_mRNA, GB_mRNA: GB_mRNA, GB_mRNA: GB_mRNA	Asp232Asn
NC_000012 contig	132426291	C/G	50.0/50.0	Gene: PUS1, Gene: LOC100288577, CDS: PUS1, CDS: PUS1, CDS: PUS1, CDS: LOC100288577, mRNA: PUS1, mRNA: PUS1, mRNA: PUS1, mRNA: LOC100288577, Conserved in Primates: Conserved in Primates, GB_mRNA: GB_mRNA, GB_mRNA: GB_mRNA, GB_mRNA: GB_mRNA, GB_mRNA: GB_mRNA, GB_mRNA: GB_mRNA, GB_mRNA: GB_mRNA, GB_mRNA: GB_mRNA, GB_mRNA: GB_mRNA, GB_mRNA: GB_mRNA, GB_mRNA: GB_mRNA, GB_mRNA: GB_mRNA	Gln21Glu
NC_000007 contig	105148683	A/G	58.0/42.0	Gene: PUS7, CDS: PUS7, mRNA: PUS7, Conserved in Primates: Conserved in Primates, Conserved in Primates: Conserved in Primates, GB_mRNA: GB_mRNA, GB_mRNA: GB_mRNA, GB_mRNA: GB_mRNA, GB_mRNA: GB_mRNA, GB_mRNA: GB_mRNA	Cys93Arg
NC_000019 contig	45162105	A/G	59.8/40.2	Gene: PVR, CDS: PVR, CDS: PVR, mRNA: PVR, mRNA: PVR, Conserved in Primates: Conserved in Primates, GB_mRNA: GB_mRNA, GB_mRNA: GB_mRNA, GB_mRNA: GB_mRNA, GB_mRNA: GB_mRNA, GB_mRNA: GB_mRNA, GB_mRNA: GB_mRNA, GB_mRNA: GB_mRNA, GB_mRNA: GB_mRNA	Ile363Val,Val
NC_000002 contig	135884166	A/G	54.4/45.6	Gene: RAB3GAP1, CDS: RAB3GAP1, mRNA: RAB3GAP1, Conserved in Primates: Conserved in Primates, GB_mRNA: GB_mRNA, GB_mRNA: GB_mRNA, GB_mRNA: GB_mRNA, GB_mRNA: GB_mRNA, GB_mRNA: GB_mRNA, GB_mRNA: GB_mRNA	Ile305Val
NC_000009 contig	125746882	G/T	67.8/32.2	Gene: RABGAP1, CDS: RABGAP1, mRNA: RABGAP1, Conserved in Primates: Conserved in Primates, GB_mRNA: GB_mRNA, GB_mRNA: GB_mRNA, GB_mRNA: GB_mRNA, GB_mRNA: GB_mRNA, GB_mRNA: GB_mRNA, GB_mRNA: GB_mRNA, GB_mRNA: GB_mRNA, GB_mRNA: GB_mRNA, GB_mRNA: GB_mRNA, GB_mRNA: GB_mRNA, GB_mRNA: GB_mRNA, GB_mRNA: GB_mRNA, GB_mRNA: GB_mRNA, GB_mRNA: GB_mRNA	Gly90Val
NC_000007 contig	6441652	A	100	Gene: RAC1, CDS: RAC1, CDS: RAC1, mRNA: RAC1, mRNA: RAC1, Conserved in Primates: Conserved in Primates, Conserved in Primates: Conserved in Primates, Conserved in Primates: Conserved in Primates, Conserved in Primates: Conserved in Primates, Conserved in Primates: Conserved in Primates, Conserved in Primates: Conserved in Primates, Conserved in Primates: Conserved in Primates, Conserved in Primat…	Glu148Lys; Glu167Lys
NC_000009 contig	135977918	A	100	Gene: RALGDS, CDS: RALGDS, CDS: RALGDS, mRNA: RALGDS, mRNA: RALGDS, Conserved in Primates: Conserved in Primates, GB_mRNA: GB_mRNA, GB_mRNA: GB_mRNA, GB_mRNA: GB_mRNA, GB_mRNA: GB_mRNA, GB_mRNA: GB_mRNA, GB_mRNA: GB_mRNA, GB_mRNA: GB_mRNA, GB_mRNA: GB_mRNA, GB_mRNA: GB_mRNA, GB_mRNA: GB_mRNA, GB_mRNA: GB_mRNA, GB_mRNA: GB_mRNA, GB_mRNA: GB_mRNA, GB_mRNA: GB_mRNA, GB_mRNA: GB_mRNA, GB_mRNA: GB_mRN…	Ala597Ser; Ala652Ser
NC_000012 contig	69044219	A/G	52.9/47.1	Gene: RAP1B, CDS: RAP1B, CDS: RAP1B, mRNA: RAP1B, mRNA: RAP1B, Conserved in Primates: Conserved in Primates, Conserved in Primates: Conserved in Primates, Conserved in Primates: Conserved in Primates, Conserved in Primates: Conserved in Primates, GB_mRNA: GB_mRNA, GB_mRNA: GB_mRNA, GB_mRNA: GB_mRNA, GB_mRNA: GB_mRNA, GB_mRNA: GB_mRNA, GB_mRNA: GB_mRNA, GB_mRNA: GB_mRNA, GB_mRNA: GB_mRNA, GB_mRNA:…	Asp33Asn,Asn
NC_000004 contig	99273704	A	100	Gene: RAP1GDS1, CDS: RAP1GDS1, CDS: RAP1GDS1, CDS: RAP1GDS1, CDS: RAP1GDS1, CDS: RAP1GDS1, CDS: RAP1GDS1, mRNA: RAP1GDS1, mRNA: RAP1GDS1, mRNA: RAP1GDS1, mRNA: RAP1GDS1, mRNA: RAP1GDS1, mRNA: RAP1GDS1, Conserved in Primates: Conserved in Primates, Conserved in Primates: Conserved in Primates, SNP: SNP, GB_mRNA: GB_mRNA, GB_mRNA: GB_mRNA, GB_mRNA: GB_mRNA, GB_mRNA: GB_mRNA, GB_mRNA: GB_mRNA, GB_mR…	Val105Met,Met; Val106Met,Met,Met,Met
NC_000005 contig	130764699	T	98.1	Gene: RAPGEF6, CDS: RAPGEF6, mRNA: RAPGEF6, Conserved in Primates: Conserved in Primates, SNP: SNP, GB_mRNA: GB_mRNA, GB_mRNA: GB_mRNA, GB_mRNA: GB_mRNA, GB_mRNA: GB_mRNA, GB_mRNA: GB_mRNA, GB_mRNA: GB_mRNA, GB_mRNA: GB_mRNA, GB_mRNA: GB_mRNA	Val1559Glu
NC_000012 contig	26220577	G/A	54.3/45.7	Gene: RASSF8, CDS: RASSF8, mRNA: RASSF8, Conserved in Primates: Conserved in Primates, Conserved in Primates: Conserved in Primates, Conserved in Primates: Conserved in Primates, GB_mRNA: GB_mRNA, GB_mRNA: GB_mRNA, GB_mRNA: GB_mRNA, GB_mRNA: GB_mRNA, GB_mRNA: GB_mRNA, GB_mRNA: GB_mRNA	Gly357Arg
NC_000010 contig	48390216	C/T	50.7/49.3	Gene: RBP3, CDS: RBP3, mRNA: RBP3, Conserved in Primates: Conserved in Primates, Conserved in Primates: Conserved in Primates, Conserved in Primates: Conserved in Primates, Conserved in Primates: Conserved in Primates, Conserved in Primates: Conserved in Primates, Conserved in Primates: Conserved in Primates, Conserved in Primates: Conserved in Primates, Conserved in Primates: Conserved in Primat…	Tyr221Cys
NC_000001 contig	173930949	G/A	54.0/45.4	Gene: RC3H1, CDS: RC3H1, mRNA: RC3H1, Conserved in Primates: Conserved in Primates, GB_mRNA: GB_mRNA, GB_mRNA: GB_mRNA, GB_mRNA: GB_mRNA, GB_mRNA: GB_mRNA, GB_mRNA: GB_mRNA, GB_mRNA: GB_mRNA	Pro706Ser
NC_000009 contig	36110034	C/A	55.5/44.5	Gene: RECK, CDS: RECK, mRNA: RECK, Conserved in Primates: Conserved in Primates, GB_mRNA: GB_mRNA, GB_mRNA: GB_mRNA, GB_mRNA: GB_mRNA, GB_mRNA: GB_mRNA, GB_mRNA: GB_mRNA, GB_mRNA: GB_mRNA, GB_mRNA: GB_mRNA, GB_mRNA: GB_mRNA, GB_mRNA: GB_mRNA, GB_mRNA: GB_mRNA, GB_mRNA: GB_mRNA, GB_mRNA: GB_mRNA	Leu616Ile
NC_000007 contig	103252126	G/A	59.5/40.5	Gene: RELN, CDS: RELN, CDS: RELN, mRNA: RELN, mRNA: RELN, Conserved in Primates: Conserved in Primates, Conserved in Primates: Conserved in Primates, GB_mRNA: GB_mRNA, GB_mRNA: GB_mRNA	His943Tyr,Tyr
NC_000007 contig	103629562	A/G	54.5/45.5	Gene: RELN, Gene: LOC100287468, CDS: LOC100287468, CpG: CpG, mRNA: LOC100287468, Conserved in Primates: Conserved in Primates, Conserved in Primates: Conserved in Primates	Gly174Asp
NC_000001 contig	8424123	T	100	Gene: RERE, CDS: RERE, CDS: RERE, CDS: RERE, mRNA: RERE, mRNA: RERE, mRNA: RERE, Conserved in Primates: Conserved in Primates, GB_mRNA: GB_mRNA, GB_mRNA: GB_mRNA, GB_mRNA: GB_mRNA, GB_mRNA: GB_mRNA, GB_mRNA: GB_mRNA, GB_mRNA: GB_mRNA, GB_mRNA: GB_mRNA	Arg24Gln; Arg578Gln,Gln
NC_000005 contig	94989882	A/C	57.0/43.0	Gene: RFESD, CDS: RFESD, CDS: RFESD, CDS: RFESD, mRNA: RFESD, mRNA: RFESD, mRNA: RFESD, Conserved in Primates: Conserved in Primates, Conserved in Primates: Conserved in Primates, Conserved in Primates: Conserved in Primates, GB_mRNA: GB_mRNA, GB_mRNA: GB_mRNA, GB_mRNA: GB_mRNA, GB_mRNA: GB_mRNA	Arg39Ser; Arg92Ser,Ser
NC_000006 contig	112671668	G/A	57.7/42.3	Gene: RFPL4B, CDS: RFPL4B, mRNA: RFPL4B, Conserved in Primates: Conserved in Primates, GB_mRNA: GB_mRNA, GB_mRNA: GB_mRNA, GB_mRNA: GB_mRNA	Gly253Glu
NC_000001 contig	175996708	C/T	55.2/44.8	Gene: RFWD2, CDS: RFWD2, CDS: RFWD2, mRNA: RFWD2, mRNA: RFWD2, Conserved in Primates: Conserved in Primates, Conserved in Primates: Conserved in Primates, GB_mRNA: GB_mRNA, GB_mRNA: GB_mRNA, GB_mRNA: GB_mRNA, GB_mRNA: GB_mRNA, GB_mRNA: GB_mRNA, GB_mRNA: GB_mRNA, GB_mRNA: GB_mRNA, GB_mRNA: GB_mRNA, GB_mRNA: GB_mRNA, GB_mRNA: GB_mRNA, GB_mRNA: GB_mRNA	Asp553Asn; Asp577Asn
NC_000019 contig	14076486	G/T	61.0/39.0	Gene: RFX1, CDS: RFX1, mRNA: RFX1, Conserved in Primates: Conserved in Primates, GB_mRNA: GB_mRNA, GB_mRNA: GB_mRNA, GB_mRNA: GB_mRNA	Gln689Lys
NC_000002 contig	107039712	C/T	63.2/36.8	Gene: RGPD3, CDS: RGPD3, mRNA: RGPD3, Conserved in Primates: Conserved in Primates, Conserved in Primates: Conserved in Primates, Conserved in Primates: Conserved in Primates, Conserved in Primates: Conserved in Primates, Conserved in Primates: Conserved in Primates, Conserved in Primates: Conserved in Primates, Conserved in Primates: Conserved in Primates, Conserved in Primates: Conserved in Pri…	Gly1571Arg
NC_000001 contig	25648421	A	100	Gene: RHD, CDS: RHD, mRNA: RHD, Conserved in Primates: Conserved in Primates, Conserved in Primates: Conserved in Primates, Conserved in Primates: Conserved in Primates, Conserved in Primates: Conserved in Primates, Conserved in Primates: Conserved in Primates, GB_mRNA: GB_mRNA, GB_mRNA: GB_mRNA, GB_mRNA: GB_mRNA, GB_mRNA: GB_mRNA, GB_mRNA: GB_mRNA, GB_mRNA: GB_mRNA, GB_mRNA: GB_mRNA, GB_mRNA: GB…	Ala399Thr
NC_000011 contig	8132301	T	100	Gene: RIC3, CDS: RIC3, CDS: RIC3, mRNA: RIC3, mRNA: RIC3, Conserved in Primates: Conserved in Primates, SNP: SNP, GB_mRNA: GB_mRNA, GB_mRNA: GB_mRNA, GB_mRNA: GB_mRNA, GB_mRNA: GB_mRNA, GB_mRNA: GB_mRNA, GB_mRNA: GB_mRNA, GB_mRNA: GB_mRNA, GB_mRNA: GB_mRNA	Asp170Asn; Asp351Asn
NC_000011 contig	8159857	T	100	Gene: RIC3, CDS: RIC3, mRNA: RIC3, Conserved in Primates: Conserved in Primates, SNP: SNP, GB_mRNA: GB_mRNA, GB_mRNA: GB_mRNA, GB_mRNA: GB_mRNA, GB_mRNA: GB_mRNA, GB_mRNA: GB_mRNA, GB_mRNA: GB_mRNA, GB_mRNA: GB_mRNA	Cys130Tyr
NC_000002 contig	152311612	G	100	Gene: RIF1, CDS: RIF1, mRNA: RIF1, Conserved in Primates: Conserved in Primates, SNP: SNP, GB_mRNA: GB_mRNA, GB_mRNA: GB_mRNA, GB_mRNA: GB_mRNA, GB_mRNA: GB_mRNA, GB_mRNA: GB_mRNA, GB_mRNA: GB_mRNA, GB_mRNA: GB_mRNA, GB_mRNA: GB_mRNA, GB_mRNA: GB_mRNA, GB_mRNA: GB_mRNA, GB_mRNA: GB_mRNA, GB_mRNA: GB_mRNA, GB_mRNA: GB_mRNA	Met850Val
NC_000001 contig	40701837	C/T	57.1/42.9	Gene: RLF, CDS: RLF, mRNA: RLF, Conserved in Primates: Conserved in Primates, Conserved in Primates: Conserved in Primates, GB_mRNA: GB_mRNA, GB_mRNA: GB_mRNA, GB_mRNA: GB_mRNA, GB_mRNA: GB_mRNA	Ser488Leu
NC_000004 contig	1066769	C/T	68.1/31.9	Gene: RNF212, CDS: RNF212, mRNA: RNF212, mRNA: RNF212, Conserved in Primates: Conserved in Primates, SNP: SNP, GB_mRNA: GB_mRNA, GB_mRNA: GB_mRNA, GB_mRNA: GB_mRNA, GB_mRNA: GB_mRNA, GB_mRNA: GB_mRNA, GB_mRNA: GB_mRNA, GB_mRNA: GB_mRNA	Val263Ile
NC_000008 contig	55540702	A/T	68.7/31.3	Gene: RP1, CDS: RP1, mRNA: RP1, Conserved in Primates: Conserved in Primates, Conserved in Primates: Conserved in Primates, GB_mRNA: GB_mRNA, GB_mRNA: GB_mRNA, GB_mRNA: GB_mRNA, GB_mRNA: GB_mRNA	Phe1420Leu
NC_000020 contig	5539355	A/C	50.0/50.0	Gene: RP5-1022P6.2, CDS: RP5-1022P6.2, mRNA: RP5-1022P6.2, Conserved in Primates: Conserved in Primates, Conserved in Primates: Conserved in Primates, GB_mRNA: GB_mRNA, GB_mRNA: GB_mRNA, GB_mRNA: GB_mRNA, GB_mRNA: GB_mRNA, GB_mRNA: GB_mRNA, GB_mRNA: GB_mRNA	Ser548Ile
NC_000020 contig	35858416	C/T	51.7/48.3	Gene: RPN2, CDS: RPN2, CDS: RPN2, mRNA: RPN2, mRNA: RPN2, Conserved in Primates: Conserved in Primates, GB_mRNA: GB_mRNA, GB_mRNA: GB_mRNA, GB_mRNA: GB_mRNA, GB_mRNA: GB_mRNA, GB_mRNA: GB_mRNA, GB_mRNA: GB_mRNA, GB_mRNA: GB_mRNA, GB_mRNA: GB_mRNA, GB_mRNA: GB_mRNA, GB_mRNA: GB_mRNA, GB_mRNA: GB_mRNA, GB_mRNA: GB_mRNA, GB_mRNA: GB_mRNA, GB_mRNA: GB_mRNA, GB_mRNA: GB_mRNA, GB_mRNA: GB_mRNA	Ser480Leu; Ser512Leu
NC_000020 contig	35835826	G/A	51.1/48.9	Gene: RPN2, CDS: RPN2, CDS: RPN2, mRNA: RPN2, mRNA: RPN2, Conserved in Primates: Conserved in Primates, SNP: SNP, GB_mRNA: GB_mRNA, GB_mRNA: GB_mRNA, GB_mRNA: GB_mRNA, GB_mRNA: GB_mRNA, GB_mRNA: GB_mRNA, GB_mRNA: GB_mRNA, GB_mRNA: GB_mRNA, GB_mRNA: GB_mRNA, GB_mRNA: GB_mRNA, GB_mRNA: GB_mRNA, GB_mRNA: GB_mRNA, GB_mRNA: GB_mRNA, GB_mRNA: GB_mRNA, GB_mRNA: GB_mRNA, GB_mRNA: GB_mRNA, GB_mRNA: GB_mRNA	Asp249Asn; Asp281Asn
NC_000001 contig	152128212	C/G	59.2/40.8	Gene: RPTN, CDS: RPTN, mRNA: RPTN, Conserved in Primates: Conserved in Primates, Conserved in Primates: Conserved in Primates, Conserved in Primates: Conserved in Primates, Conserved in Primates: Conserved in Primates, Conserved in Primates: Conserved in Primates, Conserved in Primates: Conserved in Primates, Conserved in Primates: Conserved in Primates, Conserved in Primates: Conserved in Primat…	Asp455His
NC_000020 contig	62325821	C/T	59.3/40.7	Gene: RTEL1, CDS: RTEL1, CDS: RTEL1, mRNA: RTEL1, mRNA: RTEL1, Conserved in Primates: Conserved in Primates, Conserved in Primates: Conserved in Primates, GB_mRNA: GB_mRNA, GB_mRNA: GB_mRNA, GB_mRNA: GB_mRNA, GB_mRNA: GB_mRNA, GB_mRNA: GB_mRNA, GB_mRNA: GB_mRNA, GB_mRNA: GB_mRNA, GB_mRNA: GB_mRNA, GB_mRNA: GB_mRNA, GB_mRNA: GB_mRNA, GB_mRNA: GB_mRNA, GB_mRNA: GB_mRNA, GB_mRNA: GB_mRNA	Ser1030Leu,Leu
NC_000019 contig	3179517	T	93.8	Gene: S1PR4, CDS: S1PR4, CpG: CpG, mRNA: S1PR4, Conserved in Primates: Conserved in Primates, SNP: SNP, GB_mRNA: GB_mRNA, GB_mRNA: GB_mRNA, GB_mRNA: GB_mRNA, GB_mRNA: GB_mRNA, GB_mRNA: GB_mRNA	Arg243Cys
NC_000023 contig	134990000	T	100	Gene: SAGE1, CDS: SAGE1, mRNA: SAGE1, Conserved in Primates: Conserved in Primates, Conserved in Primates: Conserved in Primates, Conserved in Primates: Conserved in Primates, Conserved in Primates: Conserved in Primates, Conserved in Primates: Conserved in Primates, Conserved in Primates: Conserved in Primates, Conserved in Primates: Conserved in Primates, Conserved in Primates: Conserved in Pri…	His387Tyr
NC_000016 contig	51175658	T/C	55.6/44.4	Gene: SALL1, CDS: SALL1, CDS: SALL1, Repeat masker: Repeat masker, mRNA: SALL1, mRNA: SALL1, Conserved in Primates: Conserved in Primates, Conserved in Primates: Conserved in Primates, SNP: SNP, GB_mRNA: GB_mRNA, GB_mRNA: GB_mRNA, GB_mRNA: GB_mRNA, GB_mRNA: GB_mRNA	Ser62Gly; Ser159Gly
NC_000016 contig	51175964	G/C	57.1/42.9	Gene: SALL1, CDS: SALL1, mRNA: SALL1, mRNA: SALL1, Conserved in Primates: Conserved in Primates, Conserved in Primates: Conserved in Primates, GB_mRNA: GB_mRNA, GB_mRNA: GB_mRNA, GB_mRNA: GB_mRNA, GB_mRNA: GB_mRNA	Asp57His
NC_000007 contig	92731511	A/T	68.6/31.4	Gene: SAMD9, CDS: SAMD9, mRNA: SAMD9, Conserved in Primates: Conserved in Primates, Conserved in Primates: Conserved in Primates, GB_mRNA: GB_mRNA, GB_mRNA: GB_mRNA, GB_mRNA: GB_mRNA, GB_mRNA: GB_mRNA, GB_mRNA: GB_mRNA, GB_mRNA: GB_mRNA, GB_mRNA: GB_mRNA, GB_mRNA: GB_mRNA, GB_mRNA: GB_mRNA, GB_mRNA: GB_mRNA, GB_mRNA: GB_mRNA	Phe1300Leu
NC_000007 contig	92730745	C/T	51.2/48.8	Gene: SAMD9, CDS: SAMD9, mRNA: SAMD9, Conserved in Primates: Conserved in Primates, Conserved in Primates: Conserved in Primates, SNP: SNP, GB_mRNA: GB_mRNA, GB_mRNA: GB_mRNA, GB_mRNA: GB_mRNA, GB_mRNA: GB_mRNA, GB_mRNA: GB_mRNA, GB_mRNA: GB_mRNA, GB_mRNA: GB_mRNA, GB_mRNA: GB_mRNA, GB_mRNA: GB_mRNA, GB_mRNA: GB_mRNA, GB_mRNA: GB_mRNA	Ala1556Thr
NC_000007 contig	92761875	C/G	52.0/47.1	Gene: SAMD9L, CDS: SAMD9L, mRNA: SAMD9L, Conserved in Primates: Conserved in Primates, Conserved in Primates: Conserved in Primates, SNP: SNP, GB_mRNA: GB_mRNA, GB_mRNA: GB_mRNA, GB_mRNA: GB_mRNA, GB_mRNA: GB_mRNA, GB_mRNA: GB_mRNA, GB_mRNA: GB_mRNA, GB_mRNA: GB_mRNA, GB_mRNA: GB_mRNA, GB_mRNA: GB_mRNA, GB_mRNA: GB_mRNA, GB_mRNA: GB_mRNA, GB_mRNA: GB_mRNA	Gly1137Ala
NC_000019 contig	50161091	A/G	57.1/42.9	Gene: SCAF1, CDS: SCAF1, mRNA: SCAF1, Conserved in Primates: Conserved in Primates, Conserved in Primates: Conserved in Primates, Conserved in Primates: Conserved in Primates, SNP: SNP, GB_mRNA: GB_mRNA, GB_mRNA: GB_mRNA, GB_mRNA: GB_mRNA, GB_mRNA: GB_mRNA, GB_mRNA: GB_mRNA, GB_mRNA: GB_mRNA	Lys1231Arg
NC_000016 contig	23391964	A/G	58.3/41.7	Gene: SCNN1B, CDS: SCNN1B, mRNA: SCNN1B, Conserved in Primates: Conserved in Primates, Conserved in Primates: Conserved in Primates, SNP: SNP, GB_mRNA: GB_mRNA, GB_mRNA: GB_mRNA, GB_mRNA: GB_mRNA, GB_mRNA: GB_mRNA, GB_mRNA: GB_mRNA, GB_mRNA: GB_mRNA, GB_mRNA: GB_mRNA	Gly589Ser
NC_000008 contig	57218237	G	76.4	Gene: SDR16C5, CDS: SDR16C5, mRNA: SDR16C5, Conserved in Primates: Conserved in Primates, GB_mRNA: GB_mRNA, GB_mRNA: GB_mRNA, GB_mRNA: GB_mRNA, GB_mRNA: GB_mRNA, GB_mRNA: GB_mRNA, GB_mRNA: GB_mRNA, GB_mRNA: GB_mRNA	Glu252Ala
NC_000009 contig	91954848	G	100	Gene: SECISBP2, CDS: SECISBP2, mRNA: SECISBP2, Conserved in Primates: Conserved in Primates, Conserved in Primates: Conserved in Primates, SNP: SNP, GB_mRNA: GB_mRNA, GB_mRNA: GB_mRNA, GB_mRNA: GB_mRNA, GB_mRNA: GB_mRNA, GB_mRNA: GB_mRNA, GB_mRNA: GB_mRNA, GB_mRNA: GB_mRNA, GB_mRNA: GB_mRNA, GB_mRNA: GB_mRNA, GB_mRNA: GB_mRNA, GB_mRNA: GB_mRNA, GB_mRNA: GB_mRNA, GB_mRNA: GB_mRNA, GB_mRNA: GB_mRNA…	Gln428Glu
NC_000003 contig	52469639	A	100	Gene: SEMA3G, CDS: SEMA3G, mRNA: SEMA3G, Conserved in Primates: Conserved in Primates, GB_mRNA: GB_mRNA, GB_mRNA: GB_mRNA, GB_mRNA: GB_mRNA, GB_mRNA: GB_mRNA, GB_mRNA: GB_mRNA	Arg777Trp
NC_000014 contig	94936110	A/G	56.2/43.8	Gene: SERPINA9, CDS: SERPINA9, CDS: SERPINA9, mRNA: SERPINA9, mRNA: SERPINA9, Conserved in Primates: Conserved in Primates, SNP: SNP, GB_mRNA: GB_mRNA, GB_mRNA: GB_mRNA, GB_mRNA: GB_mRNA, GB_mRNA: GB_mRNA, GB_mRNA: GB_mRNA, GB_mRNA: GB_mRNA, GB_mRNA: GB_mRNA	Pro41Leu,Leu
NC_000001 contig	173873080	G/A	61.2/38.8	Gene: SERPINC1, CDS: SERPINC1, mRNA: SERPINC1, Conserved in Primates: Conserved in Primates, GB_mRNA: GB_mRNA, GB_mRNA: GB_mRNA, GB_mRNA: GB_mRNA, GB_mRNA: GB_mRNA, GB_mRNA: GB_mRNA	Pro448Ser
NC_000016 contig	70563087	C/G	50.0/45.8	Gene: SF3B3, CDS: SF3B3, mRNA: SF3B3, Conserved in Primates: Conserved in Primates, Conserved in Primates: Conserved in Primates, GB_mRNA: GB_mRNA, GB_mRNA: GB_mRNA, GB_mRNA: GB_mRNA, GB_mRNA: GB_mRNA, GB_mRNA: GB_mRNA, GB_mRNA: GB_mRNA	Arg128Gly
NC_000022 contig	32007153	A	100	Gene: SFI1, CDS: SFI1, CDS: SFI1, mRNA: SFI1, mRNA: SFI1, Conserved in Primates: Conserved in Primates, Conserved in Primates: Conserved in Primates, SNP: SNP, GB_mRNA: GB_mRNA, GB_mRNA: GB_mRNA, GB_mRNA: GB_mRNA, GB_mRNA: GB_mRNA, GB_mRNA: GB_mRNA, GB_mRNA: GB_mRNA, GB_mRNA: GB_mRNA, GB_mRNA: GB_mRNA, GB_mRNA: GB_mRNA, GB_mRNA: GB_mRNA	Arg729His; Arg760His
NC_000010 contig	104493338	C/T	59.6/39.8	Gene: SFXN2, CDS: SFXN2, mRNA: SFXN2, Conserved in Primates: Conserved in Primates, GB_mRNA: GB_mRNA, GB_mRNA: GB_mRNA, GB_mRNA: GB_mRNA, GB_mRNA: GB_mRNA, GB_mRNA: GB_mRNA, GB_mRNA: GB_mRNA, GB_mRNA: GB_mRNA	Gln267Stp
NC_000009 contig	130502626	T	100	Gene: SH2D3C, CDS: SH2D3C, CDS: SH2D3C, CDS: SH2D3C, CDS: SH2D3C, CDS: SH2D3C, CDS: SH2D3C, mRNA: SH2D3C, mRNA: SH2D3C, mRNA: SH2D3C, mRNA: SH2D3C, mRNA: SH2D3C, mRNA: SH2D3C, Conserved in Primates: Conserved in Primates, GB_mRNA: GB_mRNA, GB_mRNA: GB_mRNA, GB_mRNA: GB_mRNA, GB_mRNA: GB_mRNA, GB_mRNA: GB_mRNA, GB_mRNA: GB_mRNA, GB_mRNA: GB_mRNA, GB_mRNA: GB_mRNA, GB_mRNA: GB_mRNA, GB_mRNA: GB_mRN…	Trp350Stp,Stp; Trp544Stp; Trp546Stp; Trp547Stp; Trp704Stp
NC_000003 contig	15297787	C	100	Gene: SH3BP5, CDS: SH3BP5, CDS: SH3BP5, mRNA: SH3BP5, mRNA: SH3BP5, Conserved in Primates: Conserved in Primates, GB_mRNA: GB_mRNA, GB_mRNA: GB_mRNA, GB_mRNA: GB_mRNA, GB_mRNA: GB_mRNA, GB_mRNA: GB_mRNA, GB_mRNA: GB_mRNA, GB_mRNA: GB_mRNA, GB_mRNA: GB_mRNA, GB_mRNA: GB_mRNA, GB_mRNA: GB_mRNA, GB_mRNA: GB_mRNA, GB_mRNA: GB_mRNA, GB_mRNA: GB_mRNA	Asn235Asp; Asn392Asp
NC_000004 contig	77675925	G/A	53.4/46.6	Gene: SHROOM3, CDS: SHROOM3, mRNA: SHROOM3, Conserved in Primates: Conserved in Primates, Conserved in Primates: Conserved in Primates, SNP: SNP, GB_mRNA: GB_mRNA, GB_mRNA: GB_mRNA, GB_mRNA: GB_mRNA, GB_mRNA: GB_mRNA, GB_mRNA: GB_mRNA	Arg1430Gln
NC_000011 contig	124508612	C/G	66.1/33.9	Gene: SIAE, CDS: SIAE, mRNA: SIAE, Conserved in Primates: Conserved in Primates, GB_mRNA: GB_mRNA, GB_mRNA: GB_mRNA, GB_mRNA: GB_mRNA, GB_mRNA: GB_mRNA, GB_mRNA: GB_mRNA, GB_mRNA: GB_mRNA, GB_mRNA: GB_mRNA, GB_mRNA: GB_mRNA	Gln382His
NC_000020 contig	3687141	C/A	56.0/44.0	Gene: SIGLEC1, CDS: SIGLEC1, mRNA: SIGLEC1, Conserved in Primates: Conserved in Primates, GB_mRNA: GB_mRNA, GB_mRNA: GB_mRNA, GB_mRNA: GB_mRNA	Glu88Stp
NC_000019 contig	52002754	C/T	63.0/37.0	Gene: SIGLEC12, CDS: SIGLEC12, CDS: SIGLEC12, mRNA: SIGLEC12, mRNA: SIGLEC12, Conserved in Primates: Conserved in Primates, Conserved in Primates: Conserved in Primates, Conserved in Primates: Conserved in Primates, Conserved in Primates: Conserved in Primates, Conserved in Primates: Conserved in Primates, Conserved in Primates: Conserved in Primates, GB_mRNA: GB_mRNA, GB_mRNA: GB_mRNA, GB_mRNA: …	Cys224Tyr; Cys342Tyr
NC_000019 contig	52004878	C/T	56.0/44.0	Gene: SIGLEC12, CDS: SIGLEC12, mRNA: SIGLEC12, Conserved in Primates: Conserved in Primates, Conserved in Primates: Conserved in Primates, Conserved in Primates: Conserved in Primates, Conserved in Primates: Conserved in Primates, GB_mRNA: GB_mRNA, GB_mRNA: GB_mRNA, GB_mRNA: GB_mRNA, GB_mRNA: GB_mRNA, GB_mRNA: GB_mRNA, GB_mRNA: GB_mRNA	Gly37Asp
NC_000015 contig	75685012	C/T	54.2/45.8	Gene: SIN3A, CDS: SIN3A, CDS: SIN3A, CDS: SIN3A, mRNA: SIN3A, mRNA: SIN3A, mRNA: SIN3A, Conserved in Primates: Conserved in Primates, Conserved in Primates: Conserved in Primates, Conserved in Primates: Conserved in Primates, Conserved in Primates: Conserved in Primates, Conserved in Primates: Conserved in Primates, Conserved in Primates: Conserved in Primates, GB_mRNA: GB_mRNA, GB_mRNA: GB_mRNA,…	Asp808Asn,Asn,Asn
NC_000019 contig	38591837	T/C	64.7/35.3	Gene: SIPA1L3, CDS: SIPA1L3, mRNA: SIPA1L3, Conserved in Primates: Conserved in Primates, GB_mRNA: GB_mRNA, GB_mRNA: GB_mRNA, GB_mRNA: GB_mRNA	Thr667Ile
NC_000020 contig	1559259	T/C	51.2/48.8	Gene: SIRPB1, CDS: SIRPB1, CDS: SIRPB1, mRNA: SIRPB1, mRNA: SIRPB1, Conserved in Primates: Conserved in Primates, Conserved in Primates: Conserved in Primates, Conserved in Primates: Conserved in Primates, Conserved in Primates: Conserved in Primates, Conserved in Primates: Conserved in Primates, Conserved in Primates: Conserved in Primates, Conserved in Primates: Conserved in Primates, Conserved…	Arg53His,His
NC_000006 contig	13604710	T	100	Gene: SIRT5, CDS: SIRT5, mRNA: SIRT5, Conserved in Primates: Conserved in Primates, SNP: SNP, GB_mRNA: GB_mRNA, GB_mRNA: GB_mRNA	His287Leu
NC_000007 contig	26709790	A/C	62.5/37.5	Gene: SKAP2, CDS: SKAP2, mRNA: SKAP2, Conserved in Primates: Conserved in Primates, Conserved in Primates: Conserved in Primates, GB_mRNA: GB_mRNA, GB_mRNA: GB_mRNA, GB_mRNA: GB_mRNA, GB_mRNA: GB_mRNA, GB_mRNA: GB_mRNA, GB_mRNA: GB_mRNA, GB_mRNA: GB_mRNA, GB_mRNA: GB_mRNA, GB_mRNA: GB_mRNA, GB_mRNA: GB_mRNA, GB_mRNA: GB_mRNA, GB_mRNA: GB_mRNA, GB_mRNA: GB_mRNA	Trp337Gly
NC_000007 contig	100451881	T/C	66.7/33.3	Gene: SLC12A9, CDS: SLC12A9, mRNA: SLC12A9, Conserved in Primates: Conserved in Primates, Conserved in Primates: Conserved in Primates, GB_mRNA: GB_mRNA, GB_mRNA: GB_mRNA, GB_mRNA: GB_mRNA, GB_mRNA: GB_mRNA, GB_mRNA: GB_mRNA	Leu21Pro
NC_000012 contig	129299435	C/T	55.1/44.9	Gene: SLC15A4, CDS: SLC15A4, mRNA: SLC15A4, Conserved in Primates: Conserved in Primates, SNP: SNP, GB_mRNA: GB_mRNA, GB_mRNA: GB_mRNA, GB_mRNA: GB_mRNA, GB_mRNA: GB_mRNA, GB_mRNA: GB_mRNA, GB_mRNA: GB_mRNA, GB_mRNA: GB_mRNA	Gly243Ser
NC_000006 contig	111543412	C	100	Gene: SLC16A10, CDS: SLC16A10, mRNA: SLC16A10, Conserved in Primates: Conserved in Primates, SNP: SNP, GB_mRNA: GB_mRNA, GB_mRNA: GB_mRNA, GB_mRNA: GB_mRNA, GB_mRNA: GB_mRNA, GB_mRNA: GB_mRNA, GB_mRNA: GB_mRNA, GB_mRNA: GB_mRNA, GB_mRNA: GB_mRNA	Lys508Gln
NC_000003 contig	38354543	C/G	54.5/45.5	Gene: SLC22A14, CDS: SLC22A14, mRNA: SLC22A14, Conserved in Primates: Conserved in Primates, GB_mRNA: GB_mRNA, GB_mRNA: GB_mRNA, GB_mRNA: GB_mRNA, GB_mRNA: GB_mRNA, GB_mRNA: GB_mRNA, GB_mRNA: GB_mRNA, GB_mRNA: GB_mRNA	Ala333Gly
NC_000011 contig	62910878	C/T	69.2/30.8	Gene: SLC22A24, CDS: SLC22A24, mRNA: SLC22A24, Conserved in Primates: Conserved in Primates, Conserved in Primates: Conserved in Primates, Conserved in Primates: Conserved in Primates, Conserved in Primates: Conserved in Primates, Conserved in Primates: Conserved in Primates, Conserved in Primates: Conserved in Primates, GB_mRNA: GB_mRNA, GB_mRNA: GB_mRNA, GB_mRNA: GB_mRNA, GB_mRNA: GB_mRNA, GB_m…	Ser125Asn
NC_000007 contig	95750615	C/G	63.6/36.4	Gene: SLC25A13, CDS: SLC25A13, mRNA: SLC25A13, Conserved in Primates: Conserved in Primates, Conserved in Primates: Conserved in Primates, GB_mRNA: GB_mRNA, GB_mRNA: GB_mRNA, GB_mRNA: GB_mRNA, GB_mRNA: GB_mRNA, GB_mRNA: GB_mRNA, GB_mRNA: GB_mRNA, GB_mRNA: GB_mRNA, GB_mRNA: GB_mRNA, GB_mRNA: GB_mRNA, GB_mRNA: GB_mRNA, GB_mRNA: GB_mRNA, GB_mRNA: GB_mRNA, GB_mRNA: GB_mRNA	Gly639Ala
NC_000022 contig	24226890	A	100	Gene: SLC2A11, CDS: SLC2A11, CDS: SLC2A11, CDS: SLC2A11, mRNA: SLC2A11, mRNA: SLC2A11, mRNA: SLC2A11, Conserved in Primates: Conserved in Primates, Conserved in Primates: Conserved in Primates, Conserved in Primates: Conserved in Primates, SNP: SNP, GB_mRNA: GB_mRNA, GB_mRNA: GB_mRNA, GB_mRNA: GB_mRNA, GB_mRNA: GB_mRNA, GB_mRNA: GB_mRNA, GB_mRNA: GB_mRNA, GB_mRNA: GB_mRNA, GB_mRNA: GB_mRNA, GB_mR…	Ala449Thr; Ala452Thr; Ala456Thr
NC_000005 contig	68414405	T/A	58.3/41.7	Gene: SLC30A5, CDS: SLC30A5, mRNA: SLC30A5, Conserved in Primates: Conserved in Primates, Conserved in Primates: Conserved in Primates, GB_mRNA: GB_mRNA, GB_mRNA: GB_mRNA, GB_mRNA: GB_mRNA, GB_mRNA: GB_mRNA, GB_mRNA: GB_mRNA, GB_mRNA: GB_mRNA, GB_mRNA: GB_mRNA, GB_mRNA: GB_mRNA, GB_mRNA: GB_mRNA, GB_mRNA: GB_mRNA, GB_mRNA: GB_mRNA, GB_mRNA: GB_mRNA, GB_mRNA: GB_mRNA, GB_mRNA: GB_mRNA, GB_mRNA: GB…	Ser507Thr
NC_000004 contig	25677879	G/A	58.9/41.1	Gene: SLC34A2, CDS: SLC34A2, CpG: CpG, mRNA: SLC34A2, Conserved in Primates: Conserved in Primates, GB_mRNA: GB_mRNA, GB_mRNA: GB_mRNA, GB_mRNA: GB_mRNA, GB_mRNA: GB_mRNA, GB_mRNA: GB_mRNA, GB_mRNA: GB_mRNA, GB_mRNA: GB_mRNA, GB_mRNA: GB_mRNA	Trp527Stp
NC_000010 contig	18242314	T/C	54.3/45.7	Gene: SLC39A12, CDS: SLC39A12, CDS: SLC39A12, mRNA: SLC39A12, mRNA: SLC39A12, Conserved in Primates: Conserved in Primates, GB_mRNA: GB_mRNA, GB_mRNA: GB_mRNA, GB_mRNA: GB_mRNA, GB_mRNA: GB_mRNA, GB_mRNA: GB_mRNA, GB_mRNA: GB_mRNA, GB_mRNA: GB_mRNA	Arg37Cys,Cys
NC_000017 contig	42338993	T	100	Gene: SLC4A1, CDS: SLC4A1, mRNA: SLC4A1, Conserved in Primates: Conserved in Primates, Conserved in Primates: Conserved in Primates, Conserved in Primates: Conserved in Primates, Conserved in Primates: Conserved in Primates, SNP: SNP, GB_mRNA: GB_mRNA, GB_mRNA: GB_mRNA, GB_mRNA: GB_mRNA, GB_mRNA: GB_mRNA, GB_mRNA: GB_mRNA, GB_mRNA: GB_mRNA, GB_mRNA: GB_mRNA, GB_mRNA: GB_mRNA, GB_mRNA: GB_mRNA, GB…	Glu40Lys
NC_000020 contig	3209652	A/C	60.0/30.0	Gene: SLC4A11, CDS: SLC4A11, mRNA: SLC4A11, Conserved in Primates: Conserved in Primates, GB_mRNA: GB_mRNA, GB_mRNA: GB_mRNA, GB_mRNA: GB_mRNA, GB_mRNA: GB_mRNA, GB_mRNA: GB_mRNA, GB_mRNA: GB_mRNA, GB_mRNA: GB_mRNA, GB_mRNA: GB_mRNA	Val691Gly
NC_000001 contig	48695081	A/G	55.2/44.8	Gene: SLC5A9, CDS: SLC5A9, CDS: SLC5A9, mRNA: SLC5A9, mRNA: SLC5A9, Conserved in Primates: Conserved in Primates, SNP: SNP, GB_mRNA: GB_mRNA, GB_mRNA: GB_mRNA, GB_mRNA: GB_mRNA, GB_mRNA: GB_mRNA, GB_mRNA: GB_mRNA, GB_mRNA: GB_mRNA, GB_mRNA: GB_mRNA, GB_mRNA: GB_mRNA, GB_mRNA: GB_mRNA, GB_mRNA: GB_mRNA	Val152Met; Val177Met
NC_000001 contig	48708228	T/G	55.6/44.4	Gene: SLC5A9, CDS: SLC5A9, CDS: SLC5A9, mRNA: SLC5A9, mRNA: SLC5A9, Conserved in Primates: Conserved in Primates, SNP: SNP, GB_mRNA: GB_mRNA, GB_mRNA: GB_mRNA, GB_mRNA: GB_mRNA, GB_mRNA: GB_mRNA, GB_mRNA: GB_mRNA, GB_mRNA: GB_mRNA, GB_mRNA: GB_mRNA, GB_mRNA: GB_mRNA, GB_mRNA: GB_mRNA, GB_mRNA: GB_mRNA	Glu593Stp; Glu618Stp
NC_000017 contig	33738752	G	100	Gene: SLFN12, CDS: SLFN12, mRNA: SLFN12, Conserved in Primates: Conserved in Primates, Conserved in Primates: Conserved in Primates, Conserved in Primates: Conserved in Primates, Conserved in Primates: Conserved in Primates, Conserved in Primates: Conserved in Primates, SNP: SNP, GB_mRNA: GB_mRNA, GB_mRNA: GB_mRNA, GB_mRNA: GB_mRNA, GB_mRNA: GB_mRNA	Ser448Pro
NC_000001 contig	41486083	C/A	66.7/33.3	Gene: SLFNL1, CDS: SLFNL1, mRNA: SLFNL1, Conserved in Primates: Conserved in Primates, GB_mRNA: GB_mRNA, GB_mRNA: GB_mRNA, GB_mRNA: GB_mRNA, GB_mRNA: GB_mRNA, GB_mRNA: GB_mRNA, GB_mRNA: GB_mRNA	Glu84Stp
NC_000002 contig	17888622	C/T	51.0/49.0	Gene: SMC6, CDS: SMC6, CDS: SMC6, mRNA: SMC6, mRNA: SMC6, Conserved in Primates: Conserved in Primates, GB_mRNA: GB_mRNA, GB_mRNA: GB_mRNA, GB_mRNA: GB_mRNA, GB_mRNA: GB_mRNA, GB_mRNA: GB_mRNA, GB_mRNA: GB_mRNA, GB_mRNA: GB_mRNA, GB_mRNA: GB_mRNA, GB_mRNA: GB_mRNA, GB_mRNA: GB_mRNA, GB_mRNA: GB_mRNA, GB_mRNA: GB_mRNA	Met624Val,Val
NC_000007 contig	128852279	T/A	51.4/48.6	Gene: SMO, CDS: SMO, mRNA: SMO, Conserved in Primates: Conserved in Primates, Conserved in Primates: Conserved in Primates, GB_mRNA: GB_mRNA, GB_mRNA: GB_mRNA, GB_mRNA: GB_mRNA, GB_mRNA: GB_mRNA, GB_mRNA: GB_mRNA, GB_mRNA: GB_mRNA, GB_mRNA: GB_mRNA	Asp784Val
NC_000020 contig	10277640	C/A	56.0/44.0	Gene: SNAP25, CDS: SNAP25, CDS: SNAP25, mRNA: SNAP25, mRNA: SNAP25, Conserved in Primates: Conserved in Primates, GB_mRNA: GB_mRNA, GB_mRNA: GB_mRNA, GB_mRNA: GB_mRNA, GB_mRNA: GB_mRNA, GB_mRNA: GB_mRNA, GB_mRNA: GB_mRNA, GB_mRNA: GB_mRNA, GB_mRNA: GB_mRNA, GB_mRNA: GB_mRNA, GB_mRNA: GB_mRNA, GB_mRNA: GB_mRNA, GB_mRNA: GB_mRNA, GB_mRNA: GB_mRNA, GB_mRNA: GB_mRNA, GB_mRNA: GB_mRNA, GB_mRNA: GB_mRN…	Pro117Thr,Thr
NC_000004 contig	90650346	C/T	54.8/45.2	Gene: SNCA, CDS: SNCA, mRNA: SNCA, Conserved in Primates: Conserved in Primates, GB_mRNA: GB_mRNA, GB_mRNA: GB_mRNA, GB_mRNA: GB_mRNA, GB_mRNA: GB_mRNA, GB_mRNA: GB_mRNA, GB_mRNA: GB_mRNA, GB_mRNA: GB_mRNA, GB_mRNA: GB_mRNA, GB_mRNA: GB_mRNA, GB_mRNA: GB_mRNA, GB_mRNA: GB_mRNA, GB_mRNA: GB_mRNA, GB_mRNA: GB_mRNA	Glu130Gly
NC_000005 contig	121786667	G/C	54.2/45.8	Gene: SNCAIP, CDS: SNCAIP, mRNA: SNCAIP, Conserved in Primates: Conserved in Primates, SNP: SNP, GB_mRNA: GB_mRNA, GB_mRNA: GB_mRNA, GB_mRNA: GB_mRNA, GB_mRNA: GB_mRNA, GB_mRNA: GB_mRNA, GB_mRNA: GB_mRNA, GB_mRNA: GB_mRNA, GB_mRNA: GB_mRNA, GB_mRNA: GB_mRNA, GB_mRNA: GB_mRNA, GB_mRNA: GB_mRNA, GB_mRNA: GB_mRNA, GB_mRNA: GB_mRNA, GB_mRNA: GB_mRNA, GB_mRNA: GB_mRNA, GB_mRNA: GB_mRNA, GB_mRNA: GB_mR…	Glu709Gln
NC_000001 contig	38006352	C/T	58.5/41.5	Gene: SNIP1, CDS: SNIP1, mRNA: SNIP1, Conserved in Primates: Conserved in Primates, SNP: SNP, GB_mRNA: GB_mRNA, GB_mRNA: GB_mRNA, GB_mRNA: GB_mRNA, GB_mRNA: GB_mRNA, GB_mRNA: GB_mRNA, GB_mRNA: GB_mRNA, GB_mRNA: GB_mRNA, GB_mRNA: GB_mRNA, GB_mRNA: GB_mRNA, GB_mRNA: GB_mRNA	Arg111His
NC_000002 contig	231359140	G/T	63.3/36.7	Gene: SP100, CDS: SP100, CDS: SP100, mRNA: SP100, mRNA: SP100, Conserved in Primates: Conserved in Primates, GB_mRNA: GB_mRNA, GB_mRNA: GB_mRNA, GB_mRNA: GB_mRNA, GB_mRNA: GB_mRNA, GB_mRNA: GB_mRNA	Arg537Ile,Ile
NC_000002 contig	231077112	G/A	57.1/42.9	Gene: SP110, CDS: SP110, CDS: SP110, CDS: SP110, mRNA: SP110, mRNA: SP110, mRNA: SP110, Conserved in Primates: Conserved in Primates, SNP: SNP, GB_mRNA: GB_mRNA, GB_mRNA: GB_mRNA, GB_mRNA: GB_mRNA, GB_mRNA: GB_mRNA, GB_mRNA: GB_mRNA, GB_mRNA: GB_mRNA, GB_mRNA: GB_mRNA, GB_mRNA: GB_mRNA, GB_mRNA: GB_mRNA, GB_mRNA: GB_mRNA	Ala206Val,Val,Val
NC_000002 contig	231036860	T/C	54.9/45.1	Gene: SP110, CDS: SP110, CDS: SP110, mRNA: SP110, mRNA: SP110, Conserved in Primates: Conserved in Primates, SNP: SNP, GB_mRNA: GB_mRNA, GB_mRNA: GB_mRNA, GB_mRNA: GB_mRNA, GB_mRNA: GB_mRNA	Met579Ile,Ile
NC_000001 contig	118535211	C/T	50.0/50.0	Gene: SPAG17, CDS: SPAG17, mRNA: SPAG17, Conserved in Primates: Conserved in Primates, Conserved in Primates: Conserved in Primates, Conserved in Primates: Conserved in Primates, SNP: SNP, GB_mRNA: GB_mRNA, GB_mRNA: GB_mRNA, GB_mRNA: GB_mRNA, GB_mRNA: GB_mRNA, GB_mRNA: GB_mRNA, GB_mRNA: GB_mRNA, GB_mRNA: GB_mRNA, GB_mRNA: GB_mRNA	Lys1747Glu
NC_000017 contig	49077077	C/A	63.0/37.0	Gene: SPAG9, CDS: SPAG9, CDS: SPAG9, mRNA: SPAG9, mRNA: SPAG9, Conserved in Primates: Conserved in Primates, GB_mRNA: GB_mRNA, GB_mRNA: GB_mRNA, GB_mRNA: GB_mRNA, GB_mRNA: GB_mRNA, GB_mRNA: GB_mRNA, GB_mRNA: GB_mRNA, GB_mRNA: GB_mRNA, GB_mRNA: GB_mRNA, GB_mRNA: GB_mRNA, GB_mRNA: GB_mRNA, GB_mRNA: GB_mRNA	Ala523Ser; Ala537Ser
NC_000023 contig	140335818	T	100	Gene: SPANXC, CDS: SPANXC, mRNA: SPANXC, Conserved in Primates: Conserved in Primates, Conserved in Primates: Conserved in Primates, Conserved in Primates: Conserved in Primates, Conserved in Primates: Conserved in Primates, Conserved in Primates: Conserved in Primates, Conserved in Primates: Conserved in Primates, Conserved in Primates: Conserved in Primates, Conserved in Primates: Conserved in …	Met42Ile
NC_000023 contig	140335820	G	100	Gene: SPANXC, CDS: SPANXC, mRNA: SPANXC, Conserved in Primates: Conserved in Primates, Conserved in Primates: Conserved in Primates, Conserved in Primates: Conserved in Primates, Conserved in Primates: Conserved in Primates, Conserved in Primates: Conserved in Primates, Conserved in Primates: Conserved in Primates, Conserved in Primates: Conserved in Primates, Conserved in Primates: Conserved in …	Met42Leu
NC_000005 contig	35705844	C	100	Gene: SPEF2, CDS: SPEF2, mRNA: SPEF2, Conserved in Primates: Conserved in Primates, Conserved in Primates: Conserved in Primates, Conserved in Primates: Conserved in Primates, SNP: SNP, GB_mRNA: GB_mRNA, GB_mRNA: GB_mRNA, GB_mRNA: GB_mRNA, GB_mRNA: GB_mRNA, GB_mRNA: GB_mRNA, GB_mRNA: GB_mRNA, GB_mRNA: GB_mRNA	Lys867Gln
NC_000023 contig	57162895	A	100	Gene: SPIN2A, CDS: SPIN2A, mRNA: SPIN2A, Conserved in Primates: Conserved in Primates, Conserved in Primates: Conserved in Primates, Conserved in Primates: Conserved in Primates, SNP: SNP, GB_mRNA: GB_mRNA, GB_mRNA: GB_mRNA, GB_mRNA: GB_mRNA, GB_mRNA: GB_mRNA, GB_mRNA: GB_mRNA	Arg46Cys
NC_000001 contig	158641859	C/A	65.5/34.5	Gene: SPTA1, CDS: SPTA1, mRNA: SPTA1, Conserved in Primates: Conserved in Primates, Conserved in Primates: Conserved in Primates, GB_mRNA: GB_mRNA, GB_mRNA: GB_mRNA, GB_mRNA: GB_mRNA	Ser493Ile
NC_000014 contig	65249066	T/C	57.0/43.0	Gene: SPTB, CDS: SPTB, CDS: SPTB, mRNA: SPTB, mRNA: SPTB, Conserved in Primates: Conserved in Primates, SNP: SNP, GB_mRNA: GB_mRNA, GB_mRNA: GB_mRNA, GB_mRNA: GB_mRNA, GB_mRNA: GB_mRNA, GB_mRNA: GB_mRNA, GB_mRNA: GB_mRNA, GB_mRNA: GB_mRNA, GB_mRNA: GB_mRNA, GB_mRNA: GB_mRNA, GB_mRNA: GB_mRNA	Arg1403Gln,Gln
NC_000002 contig	54858253	T/G	53.6/46.4	Gene: SPTBN1, CDS: SPTBN1, CDS: SPTBN1, mRNA: SPTBN1, mRNA: SPTBN1, Conserved in Primates: Conserved in Primates, GB_mRNA: GB_mRNA, GB_mRNA: GB_mRNA, GB_mRNA: GB_mRNA, GB_mRNA: GB_mRNA, GB_mRNA: GB_mRNA, GB_mRNA: GB_mRNA, GB_mRNA: GB_mRNA	Glu1010Asp; Glu1023Asp
NC_000016 contig	30720835	T/G	65.2/34.8	Gene: SRCAP, CDS: SRCAP, mRNA: SRCAP, Conserved in Primates: Conserved in Primates, Conserved in Primates: Conserved in Primates, GB_mRNA: GB_mRNA, GB_mRNA: GB_mRNA, GB_mRNA: GB_mRNA, GB_mRNA: GB_mRNA, GB_mRNA: GB_mRNA, GB_mRNA: GB_mRNA, GB_mRNA: GB_mRNA, GB_mRNA: GB_mRNA, GB_mRNA: GB_mRNA	Val212Gly
NC_000001 contig	206579798	C	90	Gene: SRGAP2, CDS: SRGAP2, CDS: SRGAP2, mRNA: SRGAP2, mRNA: SRGAP2, Conserved in Primates: Conserved in Primates, SNP: SNP, GB_mRNA: GB_mRNA, GB_mRNA: GB_mRNA, GB_mRNA: GB_mRNA, GB_mRNA: GB_mRNA, GB_mRNA: GB_mRNA, GB_mRNA: GB_mRNA, GB_mRNA: GB_mRNA, GB_mRNA: GB_mRNA, GB_mRNA: GB_mRNA	Leu322Ser,Ser
NC_000020 contig	62172848	C/T	55.0/45.0	Gene: SRMS, CDS: SRMS, mRNA: SRMS, Conserved in Primates: Conserved in Primates, GB_mRNA: GB_mRNA, GB_mRNA: GB_mRNA, GB_mRNA: GB_mRNA	Val358Met
NC_000023 contig	99917256	A	100	Gene: SRPX2, CDS: SRPX2, mRNA: SRPX2, Conserved in Primates: Conserved in Primates, GB_mRNA: GB_mRNA, GB_mRNA: GB_mRNA, GB_mRNA: GB_mRNA, GB_mRNA: GB_mRNA, GB_mRNA: GB_mRNA, GB_mRNA: GB_mRNA	Leu83Met
NC_000012 contig	26383834	G/A	58.9/41.1	Gene: SSPN, CDS: SSPN, CDS: SSPN, mRNA: SSPN, mRNA: SSPN, Conserved in Primates: Conserved in Primates, Conserved in Primates: Conserved in Primates, SNP: SNP, GB_mRNA: GB_mRNA, GB_mRNA: GB_mRNA, GB_mRNA: GB_mRNA, GB_mRNA: GB_mRNA, GB_mRNA: GB_mRNA, GB_mRNA: GB_mRNA, GB_mRNA: GB_mRNA, GB_mRNA: GB_mRNA, GB_mRNA: GB_mRNA, GB_mRNA: GB_mRNA	Ser83Asn; Ser186Asn
NC_000012 contig	26383959	G/A	52.4/47.6	Gene: SSPN, CDS: SSPN, CDS: SSPN, mRNA: SSPN, mRNA: SSPN, Conserved in Primates: Conserved in Primates, Conserved in Primates: Conserved in Primates, SNP: SNP, GB_mRNA: GB_mRNA, GB_mRNA: GB_mRNA, GB_mRNA: GB_mRNA, GB_mRNA: GB_mRNA, GB_mRNA: GB_mRNA, GB_mRNA: GB_mRNA, GB_mRNA: GB_mRNA, GB_mRNA: GB_mRNA, GB_mRNA: GB_mRNA, GB_mRNA: GB_mRNA	Val125Ile; Val228Ile
NC_000008 contig	53050024	T	77.9	Gene: ST18, CDS: ST18, mRNA: ST18, Conserved in Primates: Conserved in Primates, GB_mRNA: GB_mRNA, GB_mRNA: GB_mRNA, GB_mRNA: GB_mRNA, GB_mRNA: GB_mRNA, GB_mRNA: GB_mRNA, GB_mRNA: GB_mRNA, GB_mRNA: GB_mRNA, GB_mRNA: GB_mRNA	Asp730Asn
NC_000002 contig	74077577	G/T	57.1/42.9	Gene: STAMBP, CDS: STAMBP, CDS: STAMBP, CDS: STAMBP, mRNA: STAMBP, mRNA: STAMBP, mRNA: STAMBP, Conserved in Primates: Conserved in Primates, GB_mRNA: GB_mRNA, GB_mRNA: GB_mRNA, GB_mRNA: GB_mRNA, GB_mRNA: GB_mRNA, GB_mRNA: GB_mRNA, GB_mRNA: GB_mRNA, GB_mRNA: GB_mRNA, GB_mRNA: GB_mRNA, GB_mRNA: GB_mRNA, GB_mRNA: GB_mRNA, GB_mRNA: GB_mRNA, GB_mRNA: GB_mRNA, GB_mRNA: GB_mRNA	Glu314Asp,Asp,Asp
NC_000010 contig	134021576	T	100	Gene: STK32C, CDS: STK32C, mRNA: STK32C, Conserved in Primates: Conserved in Primates, Conserved in Primates: Conserved in Primates, SNP: SNP, GB_mRNA: GB_mRNA, GB_mRNA: GB_mRNA, GB_mRNA: GB_mRNA, GB_mRNA: GB_mRNA, GB_mRNA: GB_mRNA, GB_mRNA: GB_mRNA, GB_mRNA: GB_mRNA	Glu467Lys
NC_000020 contig	43653713	C/T	58.8/41.2	Gene: STK4, CDS: STK4, mRNA: STK4, Conserved in Primates: Conserved in Primates, SNP: SNP, GB_mRNA: GB_mRNA, GB_mRNA: GB_mRNA, GB_mRNA: GB_mRNA, GB_mRNA: GB_mRNA, GB_mRNA: GB_mRNA, GB_mRNA: GB_mRNA, GB_mRNA: GB_mRNA	Pro416Leu
NC_000002 contig	48873925	A/G	50.0/50.0	Gene: STON1-GTF2A1L, Gene: GTF2A1L, CDS: STON1-GTF2A1L, CDS: GTF2A1L, CDS: GTF2A1L, mRNA: STON1-GTF2A1L, mRNA: GTF2A1L, mRNA: GTF2A1L, Conserved in Primates: Conserved in Primates, SNP: SNP, GB_mRNA: GB_mRNA, GB_mRNA: GB_mRNA, GB_mRNA: GB_mRNA, GB_mRNA: GB_mRNA, GB_mRNA: GB_mRNA, GB_mRNA: GB_mRNA, GB_mRNA: GB_mRNA, GB_mRNA: GB_mRNA, GB_mRNA: GB_mRNA, GB_mRNA: GB_mRNA, GB_mRNA: GB_mRNA, GB_mRNA: G…	Tyr241Cys,Cys; Tyr945Cys
NC_000014 contig	81743718	T	100	Gene: STON2, CDS: STON2, mRNA: STON2, Conserved in Primates: Conserved in Primates, SNP: SNP, GB_mRNA: GB_mRNA, GB_mRNA: GB_mRNA, GB_mRNA: GB_mRNA, GB_mRNA: GB_mRNA, GB_mRNA: GB_mRNA, GB_mRNA: GB_mRNA, GB_mRNA: GB_mRNA, GB_mRNA: GB_mRNA, GB_mRNA: GB_mRNA, GB_mRNA: GB_mRNA, GB_mRNA: GB_mRNA	Arg646His
NC_000015 contig	43893733	C/T	68.9/31.1	Gene: STRC, CDS: STRC, mRNA: STRC, Conserved in Primates: Conserved in Primates, Conserved in Primates: Conserved in Primates, Conserved in Primates: Conserved in Primates, Conserved in Primates: Conserved in Primates, GB_mRNA: GB_mRNA, GB_mRNA: GB_mRNA, GB_mRNA: GB_mRNA, GB_mRNA: GB_mRNA, GB_mRNA: GB_mRNA	Arg1521Gln
NC_000003 contig	120952522	C/G	51.6/48.4	Gene: STXBP5L, CDS: STXBP5L, mRNA: STXBP5L, Conserved in Primates: Conserved in Primates, GB_mRNA: GB_mRNA, GB_mRNA: GB_mRNA, GB_mRNA: GB_mRNA, GB_mRNA: GB_mRNA	Leu391Val
NC_000003 contig	67426281	T/C	52.0/48.0	Gene: SUCLG2, CDS: SUCLG2, mRNA: SUCLG2, Conserved in Primates: Conserved in Primates, Conserved in Primates: Conserved in Primates, SNP: SNP, GB_mRNA: GB_mRNA, GB_mRNA: GB_mRNA, GB_mRNA: GB_mRNA, GB_mRNA: GB_mRNA, GB_mRNA: GB_mRNA, GB_mRNA: GB_mRNA, GB_mRNA: GB_mRNA, GB_mRNA: GB_mRNA, GB_mRNA: GB_mRNA, GB_mRNA: GB_mRNA	Thr396Ala
NC_000012 contig	56397802	C/T	55.7/44.3	Gene: SUOX, CDS: SUOX, CDS: SUOX, CDS: SUOX, mRNA: SUOX, mRNA: SUOX, mRNA: SUOX, Conserved in Primates: Conserved in Primates, Conserved in Primates: Conserved in Primates, Conserved in Primates: Conserved in Primates, GB_mRNA: GB_mRNA, GB_mRNA: GB_mRNA, GB_mRNA: GB_mRNA, GB_mRNA: GB_mRNA, GB_mRNA: GB_mRNA	Pro210Leu,Leu,Leu
NC_000010 contig	29770551	G/A	52.9/47.1	Gene: SVIL, CDS: SVIL, CDS: SVIL, mRNA: SVIL, mRNA: SVIL, Conserved in Primates: Conserved in Primates, Conserved in Primates: Conserved in Primates, SNP: SNP, GB_mRNA: GB_mRNA, GB_mRNA: GB_mRNA, GB_mRNA: GB_mRNA, GB_mRNA: GB_mRNA, GB_mRNA: GB_mRNA, GB_mRNA: GB_mRNA, GB_mRNA: GB_mRNA, GB_mRNA: GB_mRNA, GB_mRNA: GB_mRNA	Ser1262Pro; Ser1688Pro
NC_000020 contig	58467157	G/A	52.7/47.3	Gene: SYCP2, CDS: SYCP2, mRNA: SYCP2, Conserved in Primates: Conserved in Primates, SNP: SNP, GB_mRNA: GB_mRNA, GB_mRNA: GB_mRNA, GB_mRNA: GB_mRNA, GB_mRNA: GB_mRNA, GB_mRNA: GB_mRNA, GB_mRNA: GB_mRNA, GB_mRNA: GB_mRNA, GB_mRNA: GB_mRNA	Thr751Ile
NC_000022 contig	32924976	A	100	Gene: SYN3, CDS: SYN3, CDS: SYN3, CDS: SYN3, mRNA: SYN3, mRNA: SYN3, mRNA: SYN3, Conserved in Primates: Conserved in Primates, GB_mRNA: GB_mRNA, GB_mRNA: GB_mRNA, GB_mRNA: GB_mRNA, GB_mRNA: GB_mRNA, GB_mRNA: GB_mRNA, GB_mRNA: GB_mRNA, GB_mRNA: GB_mRNA, GB_mRNA: GB_mRNA, GB_mRNA: GB_mRNA, GB_mRNA: GB_mRNA, GB_mRNA: GB_mRNA	Pro371Leu; Pro372Leu,Leu
NC_000006 contig	152777095	A/C	69.7/30.3	Gene: SYNE1, CDS: SYNE1, CDS: SYNE1, mRNA: SYNE1, mRNA: SYNE1, Conserved in Primates: Conserved in Primates, SNP: SNP, GB_mRNA: GB_mRNA, GB_mRNA: GB_mRNA, GB_mRNA: GB_mRNA, GB_mRNA: GB_mRNA, GB_mRNA: GB_mRNA, GB_mRNA: GB_mRNA, GB_mRNA: GB_mRNA, GB_mRNA: GB_mRNA	Leu885Val; Leu892Val
NC_000011 contig	64898255	T/G	65.5/34.5	Gene: SYVN1, CDS: SYVN1, CDS: SYVN1, mRNA: SYVN1, mRNA: SYVN1, Conserved in Primates: Conserved in Primates, Conserved in Primates: Conserved in Primates, Conserved in Primates: Conserved in Primates, GB_mRNA: GB_mRNA, GB_mRNA: GB_mRNA, GB_mRNA: GB_mRNA, GB_mRNA: GB_mRNA, GB_mRNA: GB_mRNA, GB_mRNA: GB_mRNA, GB_mRNA: GB_mRNA, GB_mRNA: GB_mRNA, GB_mRNA: GB_mRNA, GB_mRNA: GB_mRNA, GB_mRNA: GB_mRNA, …	Thr328Pro,Pro
NC_000001 contig	59042181	T/G	61.1/38.9	Gene: TACSTD2, CDS: TACSTD2, CpG: CpG, mRNA: TACSTD2, Conserved in Primates: Conserved in Primates, SNP: SNP, GB_mRNA: GB_mRNA, GB_mRNA: GB_mRNA, GB_mRNA: GB_mRNA, GB_mRNA: GB_mRNA, GB_mRNA: GB_mRNA, GB_mRNA: GB_mRNA, GB_mRNA: GB_mRNA, GB_mRNA: GB_mRNA	Asp216Glu
NC_000001 contig	59042388	C/G	60.9/39.1	Gene: TACSTD2, CDS: TACSTD2, CpG: CpG, mRNA: TACSTD2, Conserved in Primates: Conserved in Primates, SNP: SNP, GB_mRNA: GB_mRNA, GB_mRNA: GB_mRNA, GB_mRNA: GB_mRNA, GB_mRNA: GB_mRNA, GB_mRNA: GB_mRNA, GB_mRNA: GB_mRNA, GB_mRNA: GB_mRNA, GB_mRNA: GB_mRNA	Glu147Asp
NC_000018 contig	23866185	G/C	56.6/43.4	Gene: TAF4B, CDS: TAF4B, mRNA: TAF4B, Conserved in Primates: Conserved in Primates, Conserved in Primates: Conserved in Primates, GB_mRNA: GB_mRNA, GB_mRNA: GB_mRNA, GB_mRNA: GB_mRNA, GB_mRNA: GB_mRNA, GB_mRNA: GB_mRNA, GB_mRNA: GB_mRNA, GB_mRNA: GB_mRNA	Val438Leu
NC_000023 contig	153648380	G/A	66.0/34.0	Gene: TAZ, Misc. RNA: TAZ, CDS: TAZ, CDS: TAZ, CDS: TAZ, CDS: TAZ, mRNA: TAZ, mRNA: TAZ, mRNA: TAZ, mRNA: TAZ, Conserved in Primates: Conserved in Primates, GB_mRNA: GB_mRNA, GB_mRNA: GB_mRNA, GB_mRNA: GB_mRNA, GB_mRNA: GB_mRNA, GB_mRNA: GB_mRNA, GB_mRNA: GB_mRNA, GB_mRNA: GB_mRNA, GB_mRNA: GB_mRNA, GB_mRNA: GB_mRNA, GB_mRNA: GB_mRNA, GB_mRNA: GB_mRNA, GB_mRNA: GB_mRNA, GB_mRNA: GB_mRNA, GB_mRNA:…	Arg154His; Arg168His; Arg184His; Arg198His
NC_000017 contig	36339584	G/T	66.7/33.3	Gene: TBC1D3, CDS: TBC1D3, mRNA: TBC1D3, Conserved in Primates: Conserved in Primates, Conserved in Primates: Conserved in Primates, Conserved in Primates: Conserved in Primates, Conserved in Primates: Conserved in Primates, Conserved in Primates: Conserved in Primates, Conserved in Primates: Conserved in Primates, Conserved in Primates: Conserved in Primates, Conserved in Primates: Conserved in …	Pro358Gln
NC_000017 contig	80789019	C/A	69.1/30.9	Gene: TBCD, Gene: ZNF750, CDS: ZNF750, mRNA: ZNF750, Conserved in Primates: Conserved in Primates, GB_mRNA: GB_mRNA, GB_mRNA: GB_mRNA, GB_mRNA: GB_mRNA, GB_mRNA: GB_mRNA	Ala438Ser
NC_000001 contig	235599122	A/G	56.0/44.0	Gene: TBCE, CDS: TBCE, CDS: TBCE, mRNA: TBCE, mRNA: TBCE, Conserved in Primates: Conserved in Primates, GB_mRNA: GB_mRNA, GB_mRNA: GB_mRNA, GB_mRNA: GB_mRNA, GB_mRNA: GB_mRNA, GB_mRNA: GB_mRNA, GB_mRNA: GB_mRNA, GB_mRNA: GB_mRNA, GB_mRNA: GB_mRNA, GB_mRNA: GB_mRNA	Glu267Gly,Gly
NC_000002 contig	85531116	C/T	56.1/43.9	Gene: TCF7L1, CDS: TCF7L1, mRNA: TCF7L1, Conserved in Primates: Conserved in Primates, SNP: SNP, GB_mRNA: GB_mRNA, GB_mRNA: GB_mRNA	Pro253Ser
NC_000012 contig	3129932	T/C	55.2/44.8	Gene: TEAD4, CDS: TEAD4, CDS: TEAD4, CDS: TEAD4, mRNA: TEAD4, mRNA: TEAD4, mRNA: TEAD4, Conserved in Primates: Conserved in Primates, SNP: SNP, GB_mRNA: GB_mRNA, GB_mRNA: GB_mRNA, GB_mRNA: GB_mRNA, GB_mRNA: GB_mRNA, GB_mRNA: GB_mRNA, GB_mRNA: GB_mRNA, GB_mRNA: GB_mRNA, GB_mRNA: GB_mRNA, GB_mRNA: GB_mRNA, GB_mRNA: GB_mRNA	Pro110Leu; Pro196Leu; Pro239Leu
NC_000012 contig	3147203	C/T	61.1/38.1	Gene: TEAD4, CDS: TEAD4, CDS: TEAD4, CDS: TEAD4, mRNA: TEAD4, mRNA: TEAD4, mRNA: TEAD4, Conserved in Primates: Conserved in Primates, SNP: SNP, GB_mRNA: GB_mRNA, GB_mRNA: GB_mRNA, GB_mRNA: GB_mRNA, GB_mRNA: GB_mRNA, GB_mRNA: GB_mRNA, GB_mRNA: GB_mRNA, GB_mRNA: GB_mRNA, GB_mRNA: GB_mRNA, GB_mRNA: GB_mRNA	Pro194Ser; Pro280Ser; Pro323Ser
NC_000014 contig	20850156	C/G	63.6/36.4	Gene: TEP1, CDS: TEP1, mRNA: TEP1, Conserved in Primates: Conserved in Primates, SNP: SNP, GB_mRNA: GB_mRNA, GB_mRNA: GB_mRNA, GB_mRNA: GB_mRNA, GB_mRNA: GB_mRNA, GB_mRNA: GB_mRNA, GB_mRNA: GB_mRNA	Ser1447Thr
NC_000016 contig	4308101	T/C	62.5/37.5	Gene: TFAP4, CDS: TFAP4, mRNA: TFAP4, Conserved in Primates: Conserved in Primates, GB_mRNA: GB_mRNA, GB_mRNA: GB_mRNA, GB_mRNA: GB_mRNA, GB_mRNA: GB_mRNA, GB_mRNA: GB_mRNA, GB_mRNA: GB_mRNA, GB_mRNA: GB_mRNA, GB_mRNA: GB_mRNA, GB_mRNA: GB_mRNA, GB_mRNA: GB_mRNA, GB_mRNA: GB_mRNA, GB_mRNA: GB_mRNA	Met324Ile
NC_000023 contig	89177109	C	100	Gene: TGIF2LX, CDS: TGIF2LX, mRNA: TGIF2LX, Conserved in Primates: Conserved in Primates, SNP: SNP, GB_mRNA: GB_mRNA, GB_mRNA: GB_mRNA, GB_mRNA: GB_mRNA, GB_mRNA: GB_mRNA, GB_mRNA: GB_mRNA, GB_mRNA: GB_mRNA, GB_mRNA: GB_mRNA	Ala9Pro
NC_000005 contig	157159971	A/T	57.0/43.0	Gene: THG1L, CDS: THG1L, mRNA: THG1L, Conserved in Primates: Conserved in Primates, GB_mRNA: GB_mRNA, GB_mRNA: GB_mRNA, GB_mRNA: GB_mRNA, GB_mRNA: GB_mRNA, GB_mRNA: GB_mRNA, GB_mRNA: GB_mRNA, GB_mRNA: GB_mRNA, GB_mRNA: GB_mRNA, GB_mRNA: GB_mRNA, GB_mRNA: GB_mRNA, GB_mRNA: GB_mRNA, GB_mRNA: GB_mRNA, GB_mRNA: GB_mRNA, GB_mRNA: GB_mRNA, GB_mRNA: GB_mRNA	Asp96Val
NC_000001 contig	168160723	A/C	58.8/41.2	Gene: TIPRL, CDS: TIPRL, CDS: TIPRL, mRNA: TIPRL, mRNA: TIPRL, Conserved in Primates: Conserved in Primates, GB_mRNA: GB_mRNA, GB_mRNA: GB_mRNA, GB_mRNA: GB_mRNA, GB_mRNA: GB_mRNA, GB_mRNA: GB_mRNA, GB_mRNA: GB_mRNA	Ser167Arg,Arg
NC_000009 contig	120475302	G	100	Gene: TLR4, Misc. RNA: TLR4, Misc. RNA: TLR4, CDS: TLR4, mRNA: TLR4, Conserved in Primates: Conserved in Primates, SNP: SNP, GB_mRNA: GB_mRNA, GB_mRNA: GB_mRNA, GB_mRNA: GB_mRNA, GB_mRNA: GB_mRNA, GB_mRNA: GB_mRNA, GB_mRNA: GB_mRNA, GB_mRNA: GB_mRNA, GB_mRNA: GB_mRNA, GB_mRNA: GB_mRNA, GB_mRNA: GB_mRNA, GB_mRNA: GB_mRNA, GB_mRNA: GB_mRNA, GB_mRNA: GB_mRNA, GB_mRNA: GB_mRNA, GB_mRNA: GB_mRNA, GB_m…	Asp299Gly
NC_000011 contig	64882291	C/T	66.0/34.0	Gene: TM7SF2, CDS: TM7SF2, mRNA: TM7SF2, Conserved in Primates: Conserved in Primates, Conserved in Primates: Conserved in Primates, Conserved in Primates: Conserved in Primates, GB_mRNA: GB_mRNA, GB_mRNA: GB_mRNA, GB_mRNA: GB_mRNA, GB_mRNA: GB_mRNA, GB_mRNA: GB_mRNA, GB_mRNA: GB_mRNA, GB_mRNA: GB_mRNA, GB_mRNA: GB_mRNA, GB_mRNA: GB_mRNA, GB_mRNA: GB_mRNA, GB_mRNA: GB_mRNA, GB_mRNA: GB_mRNA, GB_m…	Ala237Val
NC_000016 contig	19455468	T/G	62.4/37.6	Gene: TMC5, CDS: TMC5, CDS: TMC5, mRNA: TMC5, mRNA: TMC5, Conserved in Primates: Conserved in Primates, Conserved in Primates: Conserved in Primates, Conserved in Primates: Conserved in Primates, SNP: SNP, GB_mRNA: GB_mRNA, GB_mRNA: GB_mRNA, GB_mRNA: GB_mRNA, GB_mRNA: GB_mRNA, GB_mRNA: GB_mRNA	Ser285Ile,Ile
NC_000016 contig	69385641	G	100	Gene: TMED6, CDS: TMED6, mRNA: TMED6, Conserved in Primates: Conserved in Primates, GB_mRNA: GB_mRNA, GB_mRNA: GB_mRNA, GB_mRNA: GB_mRNA, GB_mRNA: GB_mRNA, GB_mRNA: GB_mRNA, GB_mRNA: GB_mRNA	Phe6Leu
NC_000012 contig	44605095	A/G	53.5/46.5	Gene: TMEM117, CDS: TMEM117, mRNA: TMEM117, Conserved in Primates: Conserved in Primates, Conserved in Primates: Conserved in Primates, GB_mRNA: GB_mRNA, GB_mRNA: GB_mRNA, GB_mRNA: GB_mRNA, GB_mRNA: GB_mRNA, GB_mRNA: GB_mRNA, GB_mRNA: GB_mRNA, GB_mRNA: GB_mRNA	Asp178Gly
NC_000012 contig	44782265	A/G	51.7/48.3	Gene: TMEM117, CDS: TMEM117, mRNA: TMEM117, Conserved in Primates: Conserved in Primates, Conserved in Primates: Conserved in Primates, GB_mRNA: GB_mRNA, GB_mRNA: GB_mRNA, GB_mRNA: GB_mRNA, GB_mRNA: GB_mRNA, GB_mRNA: GB_mRNA, GB_mRNA: GB_mRNA, GB_mRNA: GB_mRNA, GB_mRNA: GB_mRNA, GB_mRNA: GB_mRNA, GB_mRNA: GB_mRNA	Asn452Ser
NC_000012 contig	130184803	A/G	57.1/42.9	Gene: TMEM132D, CDS: TMEM132D, CpG: CpG, mRNA: TMEM132D, Conserved in Primates: Conserved in Primates, Conserved in Primates: Conserved in Primates, GB_mRNA: GB_mRNA, GB_mRNA: GB_mRNA, GB_mRNA: GB_mRNA, GB_mRNA: GB_mRNA	Arg174Stp
NC_000012 contig	129822310	G/T	50.0/50.0	Gene: TMEM132D, CDS: TMEM132D, mRNA: TMEM132D, Conserved in Primates: Conserved in Primates, GB_mRNA: GB_mRNA, GB_mRNA: GB_mRNA, GB_mRNA: GB_mRNA, GB_mRNA: GB_mRNA	Pro390Thr
NC_000005 contig	87516503	A/C	63.6/36.4	Gene: TMEM161B, CDS: TMEM161B, mRNA: TMEM161B, Conserved in Primates: Conserved in Primates, Conserved in Primates: Conserved in Primates, Conserved in Primates: Conserved in Primates, GB_mRNA: GB_mRNA, GB_mRNA: GB_mRNA, GB_mRNA: GB_mRNA, GB_mRNA: GB_mRNA, GB_mRNA: GB_mRNA, GB_mRNA: GB_mRNA, GB_mRNA: GB_mRNA, GB_mRNA: GB_mRNA, GB_mRNA: GB_mRNA, GB_mRNA: GB_mRNA, GB_mRNA: GB_mRNA	Val108Gly
NC_000001 contig	27661952	T	100	Gene: TMEM222, CDS: TMEM222, mRNA: TMEM222, Conserved in Primates: Conserved in Primates, GB_mRNA: GB_mRNA, GB_mRNA: GB_mRNA, GB_mRNA: GB_mRNA, GB_mRNA: GB_mRNA, GB_mRNA: GB_mRNA, GB_mRNA: GB_mRNA, GB_mRNA: GB_mRNA, GB_mRNA: GB_mRNA, GB_mRNA: GB_mRNA, GB_mRNA: GB_mRNA, GB_mRNA: GB_mRNA, GB_mRNA: GB_mRNA, GB_mRNA: GB_mRNA, GB_mRNA: GB_mRNA, GB_mRNA: GB_mRNA, GB_mRNA: GB_mRNA, GB_mRNA: GB_mRNA, GB_…	Arg208Trp
NC_000003 contig	194344421	C/T	64.7/35.3	Gene: TMEM44, Gene: LOC100132805, CDS: TMEM44, CDS: TMEM44, CDS: LOC100132805, mRNA: TMEM44, mRNA: TMEM44, mRNA: LOC100132805, Conserved in Primates: Conserved in Primates, GB_mRNA: GB_mRNA, GB_mRNA: GB_mRNA, GB_mRNA: GB_mRNA, GB_mRNA: GB_mRNA, GB_mRNA: GB_mRNA, GB_mRNA: GB_mRNA, GB_mRNA: GB_mRNA, GB_mRNA: GB_mRNA	Arg121Gln,Gln; Arg252Stp
NC_000003 contig	100287699	C/T	59.9/40.1	Gene: TMEM45A, CDS: TMEM45A, mRNA: TMEM45A, Conserved in Primates: Conserved in Primates, GB_mRNA: GB_mRNA, GB_mRNA: GB_mRNA, GB_mRNA: GB_mRNA, GB_mRNA: GB_mRNA, GB_mRNA: GB_mRNA, GB_mRNA: GB_mRNA, GB_mRNA: GB_mRNA	Pro208Ser
NC_000001 contig	201104867	C/T	63.6/36.4	Gene: TMEM9, CDS: TMEM9, mRNA: TMEM9, Conserved in Primates: Conserved in Primates, GB_mRNA: GB_mRNA, GB_mRNA: GB_mRNA, GB_mRNA: GB_mRNA, GB_mRNA: GB_mRNA, GB_mRNA: GB_mRNA, GB_mRNA: GB_mRNA, GB_mRNA: GB_mRNA, GB_mRNA: GB_mRNA, GB_mRNA: GB_mRNA, GB_mRNA: GB_mRNA, GB_mRNA: GB_mRNA, GB_mRNA: GB_mRNA, GB_mRNA: GB_mRNA, GB_mRNA: GB_mRNA, GB_mRNA: GB_mRNA, GB_mRNA: GB_mRNA, GB_mRNA: GB_mRNA, GB_mRNA: …	Gly159Asp
NC_000005 contig	150436503	C/G	50.0/50.0	Gene: TNIP1, CDS: TNIP1, mRNA: TNIP1, Conserved in Primates: Conserved in Primates, SNP: SNP, GB_mRNA: GB_mRNA, GB_mRNA: GB_mRNA, GB_mRNA: GB_mRNA, GB_mRNA: GB_mRNA, GB_mRNA: GB_mRNA, GB_mRNA: GB_mRNA, GB_mRNA: GB_mRNA, GB_mRNA: GB_mRNA, GB_mRNA: GB_mRNA, GB_mRNA: GB_mRNA, GB_mRNA: GB_mRNA, GB_mRNA: GB_mRNA, GB_mRNA: GB_mRNA, GB_mRNA: GB_mRNA, GB_mRNA: GB_mRNA, GB_mRNA: GB_mRNA, GB_mRNA: GB_mRNA,…	Pro151Ala
NC_000008 contig	9588430	A/G	61.6/38.4	Gene: TNKS, CDS: TNKS, mRNA: TNKS, Conserved in Primates: Conserved in Primates, Conserved in Primates: Conserved in Primates, Conserved in Primates: Conserved in Primates, Conserved in Primates: Conserved in Primates, Conserved in Primates: Conserved in Primates, GB_mRNA: GB_mRNA, GB_mRNA: GB_mRNA, GB_mRNA: GB_mRNA, GB_mRNA: GB_mRNA, GB_mRNA: GB_mRNA, GB_mRNA: GB_mRNA	Arg678Gly
NC_000011 contig	57069375	A/G	54.5/45.5	Gene: TNKS1BP1, CDS: TNKS1BP1, mRNA: TNKS1BP1, Conserved in Primates: Conserved in Primates, Conserved in Primates: Conserved in Primates, SNP: SNP, GB_mRNA: GB_mRNA, GB_mRNA: GB_mRNA, GB_mRNA: GB_mRNA, GB_mRNA: GB_mRNA, GB_mRNA: GB_mRNA, GB_mRNA: GB_mRNA, GB_mRNA: GB_mRNA, GB_mRNA: GB_mRNA	Val1626Ala
NC_000011 contig	57069568	T/C	61.5/38.5	Gene: TNKS1BP1, CDS: TNKS1BP1, mRNA: TNKS1BP1, Conserved in Primates: Conserved in Primates, Conserved in Primates: Conserved in Primates, SNP: SNP, GB_mRNA: GB_mRNA, GB_mRNA: GB_mRNA, GB_mRNA: GB_mRNA, GB_mRNA: GB_mRNA, GB_mRNA: GB_mRNA, GB_mRNA: GB_mRNA, GB_mRNA: GB_mRNA, GB_mRNA: GB_mRNA	His1605Arg
NC_000011 contig	57076895	T/C	56.2/42.5	Gene: TNKS1BP1, CDS: TNKS1BP1, mRNA: TNKS1BP1, Conserved in Primates: Conserved in Primates, Conserved in Primates: Conserved in Primates, SNP: SNP, GB_mRNA: GB_mRNA, GB_mRNA: GB_mRNA, GB_mRNA: GB_mRNA, GB_mRNA: GB_mRNA, GB_mRNA: GB_mRNA, GB_mRNA: GB_mRNA, GB_mRNA: GB_mRNA	Gln1097Arg
NC_000011 contig	57080352	G/A	55.3/44.7	Gene: TNKS1BP1, CDS: TNKS1BP1, mRNA: TNKS1BP1, Conserved in Primates: Conserved in Primates, Conserved in Primates: Conserved in Primates, SNP: SNP, GB_mRNA: GB_mRNA, GB_mRNA: GB_mRNA, GB_mRNA: GB_mRNA, GB_mRNA: GB_mRNA, GB_mRNA: GB_mRNA, GB_mRNA: GB_mRNA, GB_mRNA: GB_mRNA	Pro604Ser
NC_000017 contig	7577550	T	100	Gene: TP53, CDS: TP53, CDS: TP53, CDS: TP53, CDS: TP53, CDS: TP53, CDS: TP53, CDS: TP53, mRNA: TP53, mRNA: TP53, mRNA: TP53, mRNA: TP53, mRNA: TP53, mRNA: TP53, mRNA: TP53, Conserved in Primates: Conserved in Primates, SNP: SNP, GB_mRNA: GB_mRNA, GB_mRNA: GB_mRNA, GB_mRNA: GB_mRNA, GB_mRNA: GB_mRNA, GB_mRNA: GB_mRNA, GB_mRNA: GB_mRNA, GB_mRNA: GB_mRNA, GB_mRNA: GB_mRNA, GB_mRNA: GB_mRNA, GB_mRNA:…	Gly112Asp,Asp,Asp; Gly244Asp,Asp,Asp,Asp
NC_000011 contig	68831364	A	100	Gene: TPCN2, CDS: TPCN2, mRNA: TPCN2, Conserved in Primates: Conserved in Primates, Conserved in Primates: Conserved in Primates, Conserved in Primates: Conserved in Primates, Conserved in Primates: Conserved in Primates, Conserved in Primates: Conserved in Primates, Conserved in Primates: Conserved in Primates, SNP: SNP, GB_mRNA: GB_mRNA, GB_mRNA: GB_mRNA, GB_mRNA: GB_mRNA, GB_mRNA: GB_mRNA, GB_…	Val219Ile
NC_000002 contig	1497657	A/G	50.0/50.0	Gene: TPO, CDS: TPO, CDS: TPO, CDS: TPO, CDS: TPO, mRNA: TPO, mRNA: TPO, mRNA: TPO, mRNA: TPO, Conserved in Primates: Conserved in Primates, Conserved in Primates: Conserved in Primates, SNP: SNP, GB_mRNA: GB_mRNA, GB_mRNA: GB_mRNA, GB_mRNA: GB_mRNA, GB_mRNA: GB_mRNA, GB_mRNA: GB_mRNA, GB_mRNA: GB_mRNA, GB_mRNA: GB_mRNA, GB_mRNA: GB_mRNA, GB_mRNA: GB_mRNA, GB_mRNA: GB_mRNA, GB_mRNA: GB_mRNA, GB_m…	Val445Met; Val561Met; Val618Met,Met
NC_000002 contig	1499870	A/G	56.8/43.2	Gene: TPO, CDS: TPO, CDS: TPO, CDS: TPO, CDS: TPO, mRNA: TPO, mRNA: TPO, mRNA: TPO, mRNA: TPO, Conserved in Primates: Conserved in Primates, Conserved in Primates: Conserved in Primates, SNP: SNP, GB_mRNA: GB_mRNA, GB_mRNA: GB_mRNA, GB_mRNA: GB_mRNA, GB_mRNA: GB_mRNA, GB_mRNA: GB_mRNA, GB_mRNA: GB_mRNA, GB_mRNA: GB_mRNA, GB_mRNA: GB_mRNA, GB_mRNA: GB_mRNA, GB_mRNA: GB_mRNA, GB_mRNA: GB_mRNA, GB_m…	Met533Val; Met649Val; Met706Val,Val
NC_000002 contig	239306268	A/C	60.3/39.7	Gene: TRAF3IP1, CDS: TRAF3IP1, CDS: TRAF3IP1, mRNA: TRAF3IP1, mRNA: TRAF3IP1, Conserved in Primates: Conserved in Primates, SNP: SNP, GB_mRNA: GB_mRNA, GB_mRNA: GB_mRNA, GB_mRNA: GB_mRNA, GB_mRNA: GB_mRNA, GB_mRNA: GB_mRNA	Met554Leu; Met620Leu
NC_000011 contig	5730831	T	100	Gene: TRIM22, CDS: TRIM22, mRNA: TRIM22, Conserved in Primates: Conserved in Primates, Conserved in Primates: Conserved in Primates, GB_mRNA: GB_mRNA, GB_mRNA: GB_mRNA, GB_mRNA: GB_mRNA, GB_mRNA: GB_mRNA, GB_mRNA: GB_mRNA, GB_mRNA: GB_mRNA, GB_mRNA: GB_mRNA, GB_mRNA: GB_mRNA, GB_mRNA: GB_mRNA, GB_mRNA: GB_mRNA, GB_mRNA: GB_mRNA, GB_mRNA: GB_mRNA, GB_mRNA: GB_mRNA	Pro484Ser
NC_000011 contig	55032582	C/T	50.0/50.0	Gene: TRIM48, CDS: TRIM48, mRNA: TRIM48, Conserved in Primates: Conserved in Primates, Conserved in Primates: Conserved in Primates, Conserved in Primates: Conserved in Primates, Conserved in Primates: Conserved in Primates, Conserved in Primates: Conserved in Primates, Conserved in Primates: Conserved in Primates, Conserved in Primates: Conserved in Primates, Conserved in Primates: Conserved in …	Ile84Thr
NC_000011 contig	55033110	A/G	68.8/31.2	Gene: TRIM48, CDS: TRIM48, mRNA: TRIM48, Conserved in Primates: Conserved in Primates, Conserved in Primates: Conserved in Primates, Conserved in Primates: Conserved in Primates, Conserved in Primates: Conserved in Primates, Conserved in Primates: Conserved in Primates, Conserved in Primates: Conserved in Primates, Conserved in Primates: Conserved in Primates, Conserved in Primates: Conserved in …	Glu165Gly
NC_000008 contig	125463550	G/C	69.3/30.7	Gene: TRMT12, CDS: TRMT12, mRNA: TRMT12, Conserved in Primates: Conserved in Primates, SNP: SNP, GB_mRNA: GB_mRNA, GB_mRNA: GB_mRNA, GB_mRNA: GB_mRNA, GB_mRNA: GB_mRNA, GB_mRNA: GB_mRNA, GB_mRNA: GB_mRNA	Ala128Pro
NC_000023 contig	100276147	T	100	Gene: TRMT2B, CDS: TRMT2B, mRNA: TRMT2B, Conserved in Primates: Conserved in Primates, Conserved in Primates: Conserved in Primates, SNP: SNP, GB_mRNA: GB_mRNA, GB_mRNA: GB_mRNA, GB_mRNA: GB_mRNA, GB_mRNA: GB_mRNA, GB_mRNA: GB_mRNA, GB_mRNA: GB_mRNA, GB_mRNA: GB_mRNA, GB_mRNA: GB_mRNA, GB_mRNA: GB_mRNA, GB_mRNA: GB_mRNA, GB_mRNA: GB_mRNA	Gly337Arg
NC_000015 contig	31294702	G/T	66.2/33.8	Gene: TRPM1, CDS: TRPM1, mRNA: TRPM1, Conserved in Primates: Conserved in Primates, Conserved in Primates: Conserved in Primates, Conserved in Primates: Conserved in Primates, Conserved in Primates: Conserved in Primates, Conserved in Primates: Conserved in Primates, SNP: SNP, GB_mRNA: GB_mRNA, GB_mRNA: GB_mRNA, GB_mRNA: GB_mRNA, GB_mRNA: GB_mRNA, GB_mRNA: GB_mRNA, GB_mRNA: GB_mRNA, GB_mRNA: GB_m…	Pro1379Thr
NC_000007 contig	130038794	C/G	64.7/35.3	Gene: TSGA14, CDS: TSGA14, mRNA: TSGA14, Conserved in Primates: Conserved in Primates, Conserved in Primates: Conserved in Primates, GB_mRNA: GB_mRNA, GB_mRNA: GB_mRNA, GB_mRNA: GB_mRNA, GB_mRNA: GB_mRNA, GB_mRNA: GB_mRNA, GB_mRNA: GB_mRNA, GB_mRNA: GB_mRNA, GB_mRNA: GB_mRNA, GB_mRNA: GB_mRNA, GB_mRNA: GB_mRNA, GB_mRNA: GB_mRNA	Ala354Pro
NC_000018 contig	72998899	A/G	64.7/35.3	Gene: TSHZ1, CDS: TSHZ1, mRNA: TSHZ1, Conserved in Primates: Conserved in Primates, Conserved in Primates: Conserved in Primates, Conserved in Primates: Conserved in Primates, SNP: SNP, GB_mRNA: GB_mRNA, GB_mRNA: GB_mRNA, GB_mRNA: GB_mRNA, GB_mRNA: GB_mRNA, GB_mRNA: GB_mRNA, GB_mRNA: GB_mRNA, GB_mRNA: GB_mRNA, GB_mRNA: GB_mRNA, GB_mRNA: GB_mRNA, GB_mRNA: GB_mRNA	Ala468Thr
NC_000020 contig	51870336	G/C	58.5/41.5	Gene: TSHZ2, CDS: TSHZ2, mRNA: TSHZ2, Conserved in Primates: Conserved in Primates, SNP: SNP, GB_mRNA: GB_mRNA, GB_mRNA: GB_mRNA, GB_mRNA: GB_mRNA, GB_mRNA: GB_mRNA, GB_mRNA: GB_mRNA	Arg113Ser
NC_000001 contig	117635413	A/G	56.2/43.8	Gene: TTF2, CDS: TTF2, mRNA: TTF2, Conserved in Primates: Conserved in Primates, Conserved in Primates: Conserved in Primates, Conserved in Primates: Conserved in Primates, GB_mRNA: GB_mRNA, GB_mRNA: GB_mRNA, GB_mRNA: GB_mRNA, GB_mRNA: GB_mRNA	Ser956Gly
NC_000019 contig	54930443	A/G	50.0/50.0	Gene: TTYH1, CDS: TTYH1, CDS: TTYH1, mRNA: TTYH1, mRNA: TTYH1, Conserved in Primates: Conserved in Primates, Conserved in Primates: Conserved in Primates, GB_mRNA: GB_mRNA, GB_mRNA: GB_mRNA, GB_mRNA: GB_mRNA, GB_mRNA: GB_mRNA, GB_mRNA: GB_mRNA, GB_mRNA: GB_mRNA, GB_mRNA: GB_mRNA, GB_mRNA: GB_mRNA, GB_mRNA: GB_mRNA, GB_mRNA: GB_mRNA, GB_mRNA: GB_mRNA	Val90Ile,Ile
NC_000019 contig	54947332	G/C	66.7/33.3	Gene: TTYH1, CDS: TTYH1, mRNA: TTYH1, mRNA: TTYH1, Conserved in Primates: Conserved in Primates, Conserved in Primates: Conserved in Primates, GB_mRNA: GB_mRNA, GB_mRNA: GB_mRNA, GB_mRNA: GB_mRNA, GB_mRNA: GB_mRNA, GB_mRNA: GB_mRNA, GB_mRNA: GB_mRNA, GB_mRNA: GB_mRNA, GB_mRNA: GB_mRNA, GB_mRNA: GB_mRNA, GB_mRNA: GB_mRNA	Glu444Gln
NC_000022 contig	50660137	A	100	Gene: TUBGCP6, CDS: TUBGCP6, mRNA: TUBGCP6, Conserved in Primates: Conserved in Primates, SNP: SNP, GB_mRNA: GB_mRNA, GB_mRNA: GB_mRNA, GB_mRNA: GB_mRNA, GB_mRNA: GB_mRNA, GB_mRNA: GB_mRNA, GB_mRNA: GB_mRNA, GB_mRNA: GB_mRNA, GB_mRNA: GB_mRNA, GB_mRNA: GB_mRNA	Ala884Val
NC_000006 contig	158910698	A	100	Gene: TULP4, CDS: TULP4, CDS: TULP4, mRNA: TULP4, mRNA: TULP4, Conserved in Primates: Conserved in Primates, SNP: SNP, GB_mRNA: GB_mRNA, GB_mRNA: GB_mRNA, GB_mRNA: GB_mRNA, GB_mRNA: GB_mRNA, GB_mRNA: GB_mRNA, GB_mRNA: GB_mRNA	Ser522Asn,Asn
NC_000004 contig	68514792	G/T	65.0/32.5	Gene: UBA6, CDS: UBA6, mRNA: UBA6, Conserved in Primates: Conserved in Primates, Conserved in Primates: Conserved in Primates, GB_mRNA: GB_mRNA, GB_mRNA: GB_mRNA, GB_mRNA: GB_mRNA, GB_mRNA: GB_mRNA, GB_mRNA: GB_mRNA, GB_mRNA: GB_mRNA, GB_mRNA: GB_mRNA, GB_mRNA: GB_mRNA, GB_mRNA: GB_mRNA, GB_mRNA: GB_mRNA, GB_mRNA: GB_mRNA	Cys414Stp
NC_000019 contig	55912946	T/G	68.8/31.2	Gene: UBE2S, CDS: UBE2S, CpG: CpG, mRNA: UBE2S, Conserved in Primates: Conserved in Primates, Conserved in Primates: Conserved in Primates, Conserved in Primates: Conserved in Primates, SNP: SNP, GB_mRNA: GB_mRNA, GB_mRNA: GB_mRNA, GB_mRNA: GB_mRNA, GB_mRNA: GB_mRNA, GB_mRNA: GB_mRNA, GB_mRNA: GB_mRNA, GB_mRNA: GB_mRNA, GB_mRNA: GB_mRNA, GB_mRNA: GB_mRNA, GB_mRNA: GB_mRNA, GB_mRNA: GB_mRNA, GB_mR…	Glu176Ala
NC_000015 contig	74748951	T/A	60.9/39.1	Gene: UBL7, CDS: UBL7, CDS: UBL7, mRNA: UBL7, mRNA: UBL7, Conserved in Primates: Conserved in Primates, Conserved in Primates: Conserved in Primates, Conserved in Primates: Conserved in Primates, Conserved in Primates: Conserved in Primates, GB_mRNA: GB_mRNA, GB_mRNA: GB_mRNA, GB_mRNA: GB_mRNA, GB_mRNA: GB_mRNA, GB_mRNA: GB_mRNA, GB_mRNA: GB_mRNA, GB_mRNA: GB_mRNA, GB_mRNA: GB_mRNA, GB_mRNA: GB_m…	Gln82His,His
NC_000007 contig	138968412	T/G	67.4/32.6	Gene: UBN2, CDS: UBN2, mRNA: UBN2, Conserved in Primates: Conserved in Primates, Conserved in Primates: Conserved in Primates, GB_mRNA: GB_mRNA, GB_mRNA: GB_mRNA, GB_mRNA: GB_mRNA, GB_mRNA: GB_mRNA, GB_mRNA: GB_mRNA, GB_mRNA: GB_mRNA	Ser838Ala
NC_000006 contig	42559926	A	100	Gene: UBR2, CDS: UBR2, mRNA: UBR2, Conserved in Primates: Conserved in Primates, SNP: SNP, GB_mRNA: GB_mRNA, GB_mRNA: GB_mRNA, GB_mRNA: GB_mRNA, GB_mRNA: GB_mRNA, GB_mRNA: GB_mRNA	Glu126Lys
NC_000001 contig	19499560	C	100	Gene: UBR4, CDS: UBR4, mRNA: UBR4, Conserved in Primates: Conserved in Primates, Conserved in Primates: Conserved in Primates, SNP: SNP, GB_mRNA: GB_mRNA, GB_mRNA: GB_mRNA	Thr1107Ala
NC_000019 contig	17752292	G/T	66.7/33.3	Gene: UNC13A, CDS: UNC13A, mRNA: UNC13A, Conserved in Primates: Conserved in Primates, Conserved in Primates: Conserved in Primates, Conserved in Primates: Conserved in Primates, GB_mRNA: GB_mRNA, GB_mRNA: GB_mRNA, GB_mRNA: GB_mRNA	Ala937Asp
NC_000017 contig	73830182	T	100	Gene: UNC13D, CDS: UNC13D, mRNA: UNC13D, Conserved in Primates: Conserved in Primates, Conserved in Primates: Conserved in Primates, GB_mRNA: GB_mRNA, GB_mRNA: GB_mRNA, GB_mRNA: GB_mRNA, GB_mRNA: GB_mRNA, GB_mRNA: GB_mRNA, GB_mRNA: GB_mRNA, GB_mRNA: GB_mRNA, GB_mRNA: GB_mRNA	Val781Ile
NC_000017 contig	73831528	C/T	54.5/45.5	Gene: UNC13D, CDS: UNC13D, mRNA: UNC13D, Conserved in Primates: Conserved in Primates, Conserved in Primates: Conserved in Primates, GB_mRNA: GB_mRNA, GB_mRNA: GB_mRNA, GB_mRNA: GB_mRNA, GB_mRNA: GB_mRNA, GB_mRNA: GB_mRNA, GB_mRNA: GB_mRNA, GB_mRNA: GB_mRNA, GB_mRNA: GB_mRNA	Ala604Thr
NC_000010 contig	73046617	A/G	58.3/41.7	Gene: UNC5B, CDS: UNC5B, mRNA: UNC5B, Conserved in Primates: Conserved in Primates, SNP: SNP, GB_mRNA: GB_mRNA, GB_mRNA: GB_mRNA, GB_mRNA: GB_mRNA, GB_mRNA: GB_mRNA, GB_mRNA: GB_mRNA	Ile242Val
NC_000004 contig	96163631	T	100	Gene: UNC5C, CDS: UNC5C, mRNA: UNC5C, Conserved in Primates: Conserved in Primates, GB_mRNA: GB_mRNA, GB_mRNA: GB_mRNA, GB_mRNA: GB_mRNA, GB_mRNA: GB_mRNA	Asp353Asn
NC_000008 contig	7196108	G	100	Gene: USP17L4, CDS: USP17L4, mRNA: USP17L4, Conserved in Primates: Conserved in Primates, Conserved in Primates: Conserved in Primates, Conserved in Primates: Conserved in Primates, Conserved in Primates: Conserved in Primates, Conserved in Primates: Conserved in Primates, Conserved in Primates: Conserved in Primates, Conserved in Primates: Conserved in Primates, Conserved in Primates: Conserved …	Ser491Trp
NC_000021 contig	17203850	T	100	Gene: USP25, CDS: USP25, mRNA: USP25, Conserved in Primates: Conserved in Primates, GB_mRNA: GB_mRNA, GB_mRNA: GB_mRNA, GB_mRNA: GB_mRNA, GB_mRNA: GB_mRNA, GB_mRNA: GB_mRNA, GB_mRNA: GB_mRNA, GB_mRNA: GB_mRNA	Ser632Leu
NC_000006 contig	41774685	C/G	50.0/50.0	Gene: USP49, CDS: USP49, mRNA: USP49, Conserved in Primates: Conserved in Primates, GB_mRNA: GB_mRNA, GB_mRNA: GB_mRNA	Ala13Pro
NC_000017 contig	5036281	G/C	68.7/31.3	Gene: USP6, CDS: USP6, mRNA: USP6, Conserved in Primates: Conserved in Primates, Conserved in Primates: Conserved in Primates, Conserved in Primates: Conserved in Primates, Conserved in Primates: Conserved in Primates, Conserved in Primates: Conserved in Primates, Conserved in Primates: Conserved in Primates, Conserved in Primates: Conserved in Primates, Conserved in Primates: Conserved in Primat…	Ser91Thr
NC_000019 contig	53762434	A/C	57.7/42.3	Gene: VN1R2, CDS: VN1R2, mRNA: VN1R2, Conserved in Primates: Conserved in Primates, Conserved in Primates: Conserved in Primates, GB_mRNA: GB_mRNA, GB_mRNA: GB_mRNA	His269Pro
NC_000006 contig	133055471	C	100	Gene: VNN3, CDS: VNN3, CDS: VNN3, CDS: VNN3, mRNA: VNN3, mRNA: VNN3, mRNA: VNN3, Conserved in Primates: Conserved in Primates, SNP: SNP, GB_mRNA: GB_mRNA, GB_mRNA: GB_mRNA, GB_mRNA: GB_mRNA, GB_mRNA: GB_mRNA, GB_mRNA: GB_mRNA, GB_mRNA: GB_mRNA, GB_mRNA: GB_mRNA, GB_mRNA: GB_mRNA, GB_mRNA: GB_mRNA, GB_mRNA: GB_mRNA, GB_mRNA: GB_mRNA, GB_mRNA: GB_mRNA, GB_mRNA: GB_mRNA, GB_mRNA: GB_mRNA, GB_mRNA: G…	Thr89Ala,Ala,Ala
NC_000015 contig	62243197	T/C	53.3/46.7	Gene: VPS13C, CDS: VPS13C, CDS: VPS13C, CDS: VPS13C, CDS: VPS13C, mRNA: VPS13C, mRNA: VPS13C, mRNA: VPS13C, mRNA: VPS13C, Conserved in Primates: Conserved in Primates, SNP: SNP, GB_mRNA: GB_mRNA, GB_mRNA: GB_mRNA, GB_mRNA: GB_mRNA, GB_mRNA: GB_mRNA	Ile1452Val,Val; Ile1495Val,Val
NC_000015 contig	62214607	C/T	51.8/48.2	Gene: VPS13C, CDS: VPS13C, CDS: VPS13C, CDS: VPS13C, CDS: VPS13C, mRNA: VPS13C, mRNA: VPS13C, mRNA: VPS13C, mRNA: VPS13C, Conserved in Primates: Conserved in Primates, SNP: SNP, GB_mRNA: GB_mRNA, GB_mRNA: GB_mRNA, GB_mRNA: GB_mRNA, GB_mRNA: GB_mRNA, GB_mRNA: GB_mRNA, GB_mRNA: GB_mRNA	Val2279Met,Met; Val2322Met,Met
NC_000015 contig	62253791	T/C	50.6/49.4	Gene: VPS13C, CDS: VPS13C, CDS: VPS13C, CDS: VPS13C, CDS: VPS13C, mRNA: VPS13C, mRNA: VPS13C, mRNA: VPS13C, mRNA: VPS13C, Conserved in Primates: Conserved in Primates, SNP: SNP, GB_mRNA: GB_mRNA, GB_mRNA: GB_mRNA, GB_mRNA: GB_mRNA, GB_mRNA: GB_mRNA, GB_mRNA: GB_mRNA, GB_mRNA: GB_mRNA	Tyr1259Cys,Cys; Tyr1302Cys,Cys
NC_000015 contig	91561076	T/A	58.0/42.0	Gene: VPS33B, CDS: VPS33B, mRNA: VPS33B, Conserved in Primates: Conserved in Primates, GB_mRNA: GB_mRNA, GB_mRNA: GB_mRNA, GB_mRNA: GB_mRNA, GB_mRNA: GB_mRNA, GB_mRNA: GB_mRNA, GB_mRNA: GB_mRNA, GB_mRNA: GB_mRNA, GB_mRNA: GB_mRNA, GB_mRNA: GB_mRNA, GB_mRNA: GB_mRNA	Met46Leu
NC_000015 contig	91561079	G/T	57.3/42.7	Gene: VPS33B, CDS: VPS33B, mRNA: VPS33B, Conserved in Primates: Conserved in Primates, GB_mRNA: GB_mRNA, GB_mRNA: GB_mRNA, GB_mRNA: GB_mRNA, GB_mRNA: GB_mRNA, GB_mRNA: GB_mRNA, GB_mRNA: GB_mRNA, GB_mRNA: GB_mRNA, GB_mRNA: GB_mRNA, GB_mRNA: GB_mRNA, GB_mRNA: GB_mRNA	Leu45Ile
NC_000001 contig	117695862	G/A	54.7/45.3	Gene: VTCN1, Gene: LOC100289512, CDS: VTCN1, mRNA: VTCN1, mRNA: LOC100289512, Conserved in Primates: Conserved in Primates, Conserved in Primates: Conserved in Primates, Conserved in Primates: Conserved in Primates, Conserved in Primates: Conserved in Primates, GB_mRNA: GB_mRNA, GB_mRNA: GB_mRNA, GB_mRNA: GB_mRNA, GB_mRNA: GB_mRNA, GB_mRNA: GB_mRNA, GB_mRNA: GB_mRNA, GB_mRNA: GB_mRNA, GB_mRNA: GB…	Ser192Leu
NC_000011 contig	124016058	C/T	54.9/45.1	Gene: VWA5A, CDS: VWA5A, CDS: VWA5A, mRNA: VWA5A, mRNA: VWA5A, Conserved in Primates: Conserved in Primates, GB_mRNA: GB_mRNA, GB_mRNA: GB_mRNA, GB_mRNA: GB_mRNA, GB_mRNA: GB_mRNA, GB_mRNA: GB_mRNA, GB_mRNA: GB_mRNA, GB_mRNA: GB_mRNA	Arg757Cys,Cys
NC_000012 contig	14943551	G/A	55.0/45.0	Gene: WBP11, CDS: WBP11, mRNA: WBP11, Conserved in Primates: Conserved in Primates, Conserved in Primates: Conserved in Primates, Conserved in Primates: Conserved in Primates, Conserved in Primates: Conserved in Primates, GB_mRNA: GB_mRNA, GB_mRNA: GB_mRNA, GB_mRNA: GB_mRNA, GB_mRNA: GB_mRNA, GB_mRNA: GB_mRNA, GB_mRNA: GB_mRNA, GB_mRNA: GB_mRNA, GB_mRNA: GB_mRNA, GB_mRNA: GB_mRNA, GB_mRNA: GB_mRN…	Thr383Ile
NC_000014 contig	73425681	A/C	52.4/47.6	Gene: WDR21A, Gene: LOC100287446, CDS: LOC100287446, mRNA: WDR21A, mRNA: WDR21A, mRNA: WDR21A, mRNA: LOC100287446, Conserved in Primates: Conserved in Primates, Conserved in Primates: Conserved in Primates, Conserved in Primates: Conserved in Primates, SNP: SNP, GB_mRNA: GB_mRNA, GB_mRNA: GB_mRNA, GB_mRNA: GB_mRNA, GB_mRNA: GB_mRNA, GB_mRNA: GB_mRNA	Phe186Val
NC_000005 contig	110434448	C/T	66.1/33.9	Gene: WDR36, CDS: WDR36, mRNA: WDR36, Conserved in Primates: Conserved in Primates, SNP: SNP, GB_mRNA: GB_mRNA, GB_mRNA: GB_mRNA, GB_mRNA: GB_mRNA, GB_mRNA: GB_mRNA, GB_mRNA: GB_mRNA, GB_mRNA: GB_mRNA	Ala163Val
NC_000003 contig	52179955	A	100	Gene: WDR51A, CDS: WDR51A, mRNA: WDR51A, Conserved in Primates: Conserved in Primates, GB_mRNA: GB_mRNA, GB_mRNA: GB_mRNA, GB_mRNA: GB_mRNA, GB_mRNA: GB_mRNA, GB_mRNA: GB_mRNA, GB_mRNA: GB_mRNA, GB_mRNA: GB_mRNA, GB_mRNA: GB_mRNA, GB_mRNA: GB_mRNA, GB_mRNA: GB_mRNA, GB_mRNA: GB_mRNA, GB_mRNA: GB_mRNA, GB_mRNA: GB_mRNA, GB_mRNA: GB_mRNA, GB_mRNA: GB_mRNA, GB_mRNA: GB_mRNA	His196Tyr
NC_000007 contig	152346007	T/C	65.2/34.8	Gene: XRCC2, CDS: XRCC2, mRNA: XRCC2, Conserved in Primates: Conserved in Primates, Conserved in Primates: Conserved in Primates, Conserved in Primates: Conserved in Primates, Conserved in Primates: Conserved in Primates, SNP: SNP, GB_mRNA: GB_mRNA, GB_mRNA: GB_mRNA, GB_mRNA: GB_mRNA, GB_mRNA: GB_mRNA, GB_mRNA: GB_mRNA, GB_mRNA: GB_mRNA, GB_mRNA: GB_mRNA	Arg188His
NC_000004 contig	69202910	A/C	58.8/41.2	Gene: YTHDC1, CDS: YTHDC1, CDS: YTHDC1, Repeat masker: Repeat masker, mRNA: YTHDC1, mRNA: YTHDC1, Conserved in Primates: Conserved in Primates, Conserved in Primates: Conserved in Primates, GB_mRNA: GB_mRNA, GB_mRNA: GB_mRNA, GB_mRNA: GB_mRNA, GB_mRNA: GB_mRNA, GB_mRNA: GB_mRNA, GB_mRNA: GB_mRNA	Glu240Stp,Stp
NC_000017 contig	7385709	G/C	59.9/40.1	Gene: ZBTB4, Gene: AMAC1L3, CDS: AMAC1L3, mRNA: AMAC1L3, Conserved in Primates: Conserved in Primates, Conserved in Primates: Conserved in Primates, Conserved in Primates: Conserved in Primates	Gly136Arg
NC_000017 contig	7385761	G/T	65.5/33.8	Gene: ZBTB4, Gene: AMAC1L3, CDS: AMAC1L3, mRNA: AMAC1L3, Conserved in Primates: Conserved in Primates, Conserved in Primates: Conserved in Primates, Conserved in Primates: Conserved in Primates	Gly153Val
NC_000017 contig	7385703	C/T	63.4/36.6	Gene: ZBTB4, Gene: AMAC1L3, CDS: AMAC1L3, mRNA: AMAC1L3, Conserved in Primates: Conserved in Primates, Conserved in Primates: Conserved in Primates, Conserved in Primates: Conserved in Primates, SNP: SNP	Arg134Cys
NC_000017 contig	7385751	G/A	58.5/40.9	Gene: ZBTB4, Gene: AMAC1L3, CDS: AMAC1L3, mRNA: AMAC1L3, Conserved in Primates: Conserved in Primates, Conserved in Primates: Conserved in Primates, Conserved in Primates: Conserved in Primates, SNP: SNP	Glu150Lys
NC_000004 contig	25315754	C/G	54.3/45.7	Gene: ZCCHC4, CDS: ZCCHC4, mRNA: ZCCHC4, Conserved in Primates: Conserved in Primates, GB_mRNA: GB_mRNA, GB_mRNA: GB_mRNA, GB_mRNA: GB_mRNA, GB_mRNA: GB_mRNA, GB_mRNA: GB_mRNA, GB_mRNA: GB_mRNA, GB_mRNA: GB_mRNA, GB_mRNA: GB_mRNA, GB_mRNA: GB_mRNA	Asp72His
NC_000016 contig	72822645	A	100	Gene: ZFHX3, Gene: LOC100288084, CDS: ZFHX3, mRNA: ZFHX3, Conserved in Primates: Conserved in Primates, Conserved in Primates: Conserved in Primates, GB_mRNA: GB_mRNA, GB_mRNA: GB_mRNA	Ser3177Leu
NC_000016 contig	25251415	T	71.4	Gene: ZKSCAN2, CDS: ZKSCAN2, mRNA: ZKSCAN2, Conserved in Primates: Conserved in Primates, Conserved in Primates: Conserved in Primates, Conserved in Primates: Conserved in Primates, GB_mRNA: GB_mRNA, GB_mRNA: GB_mRNA, GB_mRNA: GB_mRNA, GB_mRNA: GB_mRNA, GB_mRNA: GB_mRNA	Ala876Thr
NC_000006 contig	28333576	T	100	Gene: ZKSCAN3, CDS: ZKSCAN3, mRNA: ZKSCAN3, Conserved in Primates: Conserved in Primates, Conserved in Primates: Conserved in Primates, Conserved in Primates: Conserved in Primates, Conserved in Primates: Conserved in Primates, Conserved in Primates: Conserved in Primates, GB_mRNA: GB_mRNA, GB_mRNA: GB_mRNA, GB_mRNA: GB_mRNA, GB_mRNA: GB_mRNA, GB_mRNA: GB_mRNA, GB_mRNA: GB_mRNA, GB_mRNA: GB_mRNA	Lys377Asn
NC_000006 contig	28333577	T	100	Gene: ZKSCAN3, CDS: ZKSCAN3, mRNA: ZKSCAN3, Conserved in Primates: Conserved in Primates, Conserved in Primates: Conserved in Primates, Conserved in Primates: Conserved in Primates, Conserved in Primates: Conserved in Primates, Conserved in Primates: Conserved in Primates, GB_mRNA: GB_mRNA, GB_mRNA: GB_mRNA, GB_mRNA: GB_mRNA, GB_mRNA: GB_mRNA, GB_mRNA: GB_mRNA, GB_mRNA: GB_mRNA, GB_mRNA: GB_mRNA	Ala378Ser
NC_000012 contig	133780851	G/C	64.7/35.3	Gene: ZNF268, CDS: ZNF268, mRNA: ZNF268, Conserved in Primates: Conserved in Primates, GB_mRNA: GB_mRNA, GB_mRNA: GB_mRNA, GB_mRNA: GB_mRNA, GB_mRNA: GB_mRNA, GB_mRNA: GB_mRNA, GB_mRNA: GB_mRNA, GB_mRNA: GB_mRNA	Arg860Thr
NC_000019 contig	57867517	T/C	51.3/48.7	Gene: ZNF304, Gene: LOC100288446, CDS: ZNF304, mRNA: ZNF304, Conserved in Primates: Conserved in Primates, Conserved in Primates: Conserved in Primates, Conserved in Primates: Conserved in Primates, SNP: SNP, GB_mRNA: GB_mRNA, GB_mRNA: GB_mRNA, GB_mRNA: GB_mRNA, GB_mRNA: GB_mRNA, GB_mRNA: GB_mRNA	Cys94Arg
NC_000006 contig	43323562	T	100	Gene: ZNF318, CDS: ZNF318, mRNA: ZNF318, Conserved in Primates: Conserved in Primates, GB_mRNA: GB_mRNA, GB_mRNA: GB_mRNA, GB_mRNA: GB_mRNA, GB_mRNA: GB_mRNA, GB_mRNA: GB_mRNA	Gly504Ser
NC_000020 contig	45131155	G/A	51.3/48.7	Gene: ZNF334, CDS: ZNF334, CDS: ZNF334, mRNA: ZNF334, mRNA: ZNF334, Conserved in Primates: Conserved in Primates, SNP: SNP, GB_mRNA: GB_mRNA, GB_mRNA: GB_mRNA, GB_mRNA: GB_mRNA, GB_mRNA: GB_mRNA, GB_mRNA: GB_mRNA, GB_mRNA: GB_mRNA, GB_mRNA: GB_mRNA, GB_mRNA: GB_mRNA	Arg237Cys; Arg275Cys
NC_000020 contig	44588904	G/A	53.4/46.6	Gene: ZNF335, CDS: ZNF335, mRNA: ZNF335, Conserved in Primates: Conserved in Primates, GB_mRNA: GB_mRNA, GB_mRNA: GB_mRNA, GB_mRNA: GB_mRNA, GB_mRNA: GB_mRNA, GB_mRNA: GB_mRNA, GB_mRNA: GB_mRNA, GB_mRNA: GB_mRNA	Pro655Ser
NC_000007 contig	148851273	C/G	63.4/36.6	Gene: ZNF398, Gene: LOC100288541, CDS: LOC100288541, CDS: ZNF398, mRNA: ZNF398, mRNA: LOC100288541, mRNA: ZNF398, Conserved in Primates: Conserved in Primates, Conserved in Primates: Conserved in Primates, Conserved in Primates: Conserved in Primates, Conserved in Primates: Conserved in Primates, Conserved in Primates: Conserved in Primates, Conserved in Primates: Conserved in Primates, SNP: SNP,…	Glu87Asp; Ser266Arg
NC_000019 contig	44377357	T	100	Gene: ZNF404, CDS: ZNF404, mRNA: ZNF404, Conserved in Primates: Conserved in Primates, Conserved in Primates: Conserved in Primates, Conserved in Primates: Conserved in Primates, SNP: SNP, GB_mRNA: GB_mRNA, GB_mRNA: GB_mRNA, GB_mRNA: GB_mRNA	Gly337Ser
NC_000019 contig	8578000	A/G	55.6/44.4	Gene: ZNF414, CDS: ZNF414, mRNA: ZNF414, Conserved in Primates: Conserved in Primates, Conserved in Primates: Conserved in Primates, SNP: SNP, GB_mRNA: GB_mRNA, GB_mRNA: GB_mRNA, GB_mRNA: GB_mRNA, GB_mRNA: GB_mRNA, GB_mRNA: GB_mRNA	Pro77Ser
NC_000019 contig	44118191	G/A	66.7/33.3	Gene: ZNF428, Gene: LOC100170229, CDS: LOC100170229, mRNA: LOC100170229, Conserved in Primates: Conserved in Primates, Conserved in Primates: Conserved in Primates, SNP: SNP, GB_mRNA: GB_mRNA, GB_mRNA: GB_mRNA, GB_mRNA: GB_mRNA, GB_mRNA: GB_mRNA	Asp640Asn
NC_000007 contig	149462627	A	72.7	Gene: ZNF467, CDS: ZNF467, CpG: CpG, mRNA: ZNF467, Conserved in Primates: Conserved in Primates, Conserved in Primates: Conserved in Primates, GB_mRNA: GB_mRNA, GB_mRNA: GB_mRNA	His322Tyr
NC_000019 contig	53345060	G/C	68.3/31.7	Gene: ZNF468, CDS: ZNF468, CDS: ZNF468, mRNA: ZNF468, mRNA: ZNF468, Conserved in Primates: Conserved in Primates, Conserved in Primates: Conserved in Primates, Conserved in Primates: Conserved in Primates, Conserved in Primates: Conserved in Primates, Conserved in Primates: Conserved in Primates, Conserved in Primates: Conserved in Primates, Conserved in Primates: Conserved in Primates, Conserved…	Gln110Glu; Gln163Glu
NC_000004 contig	4304749	G/A	56.2/43.8	Gene: ZNF509, CDS: ZNF509, mRNA: ZNF509, Conserved in Primates: Conserved in Primates, Conserved in Primates: Conserved in Primates, Conserved in Primates: Conserved in Primates, GB_mRNA: GB_mRNA, GB_mRNA: GB_mRNA, GB_mRNA: GB_mRNA, GB_mRNA: GB_mRNA, GB_mRNA: GB_mRNA, GB_mRNA: GB_mRNA, GB_mRNA: GB_mRNA, GB_mRNA: GB_mRNA	Ala396Thr
NC_000019 contig	37203407	C/G	57.9/42.1	Gene: ZNF567, CDS: ZNF567, mRNA: ZNF567, Conserved in Primates: Conserved in Primates, Conserved in Primates: Conserved in Primates, GB_mRNA: GB_mRNA, GB_mRNA: GB_mRNA, GB_mRNA: GB_mRNA, GB_mRNA: GB_mRNA, GB_mRNA: GB_mRNA, GB_mRNA: GB_mRNA, GB_mRNA: GB_mRNA, GB_mRNA: GB_mRNA, GB_mRNA: GB_mRNA, GB_mRNA: GB_mRNA, GB_mRNA: GB_mRNA, GB_mRNA: GB_mRNA	Ile12Met
NC_000019 contig	58371357	G/A	56.0/44.0	Gene: ZNF587, CDS: ZNF587, mRNA: ZNF587, Conserved in Primates: Conserved in Primates, Conserved in Primates: Conserved in Primates, Conserved in Primates: Conserved in Primates, Conserved in Primates: Conserved in Primates, Conserved in Primates: Conserved in Primates, Conserved in Primates: Conserved in Primates, Conserved in Primates: Conserved in Primates, Conserved in Primates: Conserved in …	Gly526Glu
NC_000004 contig	87113	T/C	61.9/38.1	Gene: ZNF595, CDS: ZNF595, mRNA: ZNF595, Conserved in Primates: Conserved in Primates, Conserved in Primates: Conserved in Primates, Conserved in Primates: Conserved in Primates, Conserved in Primates: Conserved in Primates, Conserved in Primates: Conserved in Primates, Conserved in Primates: Conserved in Primates, Conserved in Primates: Conserved in Primates, Conserved in Primates: Conserved in …	Ile573Thr
NC_000007 contig	63726523	G/C	56.0/44.0	Gene: ZNF679, CDS: ZNF679, mRNA: ZNF679, Conserved in Primates: Conserved in Primates, Conserved in Primates: Conserved in Primates, Conserved in Primates: Conserved in Primates, Conserved in Primates: Conserved in Primates, Conserved in Primates: Conserved in Primates, Conserved in Primates: Conserved in Primates, Conserved in Primates: Conserved in Primates, Conserved in Primates: Conserved in …	Ser171Cys
NC_000003 contig	75786031	A/C	54.5/45.5	Gene: ZNF717, CDS: ZNF717, mRNA: ZNF717, Conserved in Primates: Conserved in Primates, Conserved in Primates: Conserved in Primates, Conserved in Primates: Conserved in Primates, Conserved in Primates: Conserved in Primates, Conserved in Primates: Conserved in Primates, Conserved in Primates: Conserved in Primates, Conserved in Primates: Conserved in Primates, Conserved in Primates: Conserved in …	Stp915Gly
NC_000003 contig	75786036	A/C	55.6/44.4	Gene: ZNF717, CDS: ZNF717, mRNA: ZNF717, Conserved in Primates: Conserved in Primates, Conserved in Primates: Conserved in Primates, Conserved in Primates: Conserved in Primates, Conserved in Primates: Conserved in Primates, Conserved in Primates: Conserved in Primates, Conserved in Primates: Conserved in Primates, Conserved in Primates: Conserved in Primates, Conserved in Primates: Conserved in …	Phe913Cys
NC_000003 contig	75786073	C/G	62.5/37.5	Gene: ZNF717, CDS: ZNF717, mRNA: ZNF717, Conserved in Primates: Conserved in Primates, Conserved in Primates: Conserved in Primates, Conserved in Primates: Conserved in Primates, Conserved in Primates: Conserved in Primates, Conserved in Primates: Conserved in Primates, Conserved in Primates: Conserved in Primates, Conserved in Primates: Conserved in Primates, Conserved in Primates: Conserved in …	Glu901Gln
NC_000003 contig	75786202	T/C	65.0/35.0	Gene: ZNF717, CDS: ZNF717, mRNA: ZNF717, Conserved in Primates: Conserved in Primates, Conserved in Primates: Conserved in Primates, Conserved in Primates: Conserved in Primates, Conserved in Primates: Conserved in Primates, Conserved in Primates: Conserved in Primates, Conserved in Primates: Conserved in Primates, Conserved in Primates: Conserved in Primates, Conserved in Primates: Conserved in …	Ser858Gly
NC_000003 contig	75786670	G/A	70.0/30.0	Gene: ZNF717, CDS: ZNF717, mRNA: ZNF717, Conserved in Primates: Conserved in Primates, Conserved in Primates: Conserved in Primates, Conserved in Primates: Conserved in Primates, Conserved in Primates: Conserved in Primates, Conserved in Primates: Conserved in Primates, Conserved in Primates: Conserved in Primates, Conserved in Primates: Conserved in Primates, Conserved in Primates: Conserved in …	Pro702Ser
NC_000003 contig	75786753	C/T	66.7/33.3	Gene: ZNF717, CDS: ZNF717, mRNA: ZNF717, Conserved in Primates: Conserved in Primates, Conserved in Primates: Conserved in Primates, Conserved in Primates: Conserved in Primates, Conserved in Primates: Conserved in Primates, Conserved in Primates: Conserved in Primates, Conserved in Primates: Conserved in Primates, Conserved in Primates: Conserved in Primates, Conserved in Primates: Conserved in …	Arg674His
NC_000003 contig	75787199	A/C	69.2/30.8	Gene: ZNF717, CDS: ZNF717, mRNA: ZNF717, Conserved in Primates: Conserved in Primates, Conserved in Primates: Conserved in Primates, Conserved in Primates: Conserved in Primates, Conserved in Primates: Conserved in Primates, Conserved in Primates: Conserved in Primates, Conserved in Primates: Conserved in Primates, Conserved in Primates: Conserved in Primates, Conserved in Primates: Conserved in …	His525Gln
NC_000019 contig	24116402	C/T	62.8/37.2	Gene: ZNF726, CDS: ZNF726, mRNA: ZNF726, Conserved in Primates: Conserved in Primates, Conserved in Primates: Conserved in Primates, Conserved in Primates: Conserved in Primates, Conserved in Primates: Conserved in Primates, Conserved in Primates: Conserved in Primates, Conserved in Primates: Conserved in Primates, Conserved in Primates: Conserved in Primates, Conserved in Primates: Conserved in …	Thr634Ile
NC_000016 contig	89294095	A	100	Gene: ZNF778, CDS: ZNF778, mRNA: ZNF778, Conserved in Primates: Conserved in Primates, Conserved in Primates: Conserved in Primates, Conserved in Primates: Conserved in Primates, GB_mRNA: GB_mRNA, GB_mRNA: GB_mRNA, GB_mRNA: GB_mRNA, GB_mRNA: GB_mRNA	His439Asn
NC_000019 contig	38160929	G/T	55.3/44.7	Gene: ZNF781, CDS: ZNF781, mRNA: ZNF781, Conserved in Primates: Conserved in Primates, Conserved in Primates: Conserved in Primates, GB_mRNA: GB_mRNA, GB_mRNA: GB_mRNA, GB_mRNA: GB_mRNA, GB_mRNA: GB_mRNA	Pro41Thr
NC_000019 contig	53046545	G/A	61.5/38.5	Gene: ZNF808, CDS: ZNF808, mRNA: ZNF808, Conserved in Primates: Conserved in Primates, Conserved in Primates: Conserved in Primates, Conserved in Primates: Conserved in Primates, Conserved in Primates: Conserved in Primates, Conserved in Primates: Conserved in Primates, Conserved in Primates: Conserved in Primates, Conserved in Primates: Conserved in Primates, Conserved in Primates: Conserved in …	Arg3His
NC_000023 contig	47775718	T	100	Gene: ZNF81, CDS: ZNF81, mRNA: ZNF81, Conserved in Primates: Conserved in Primates, Conserved in Primates: Conserved in Primates, Conserved in Primates: Conserved in Primates, Conserved in Primates: Conserved in Primates, Conserved in Primates: Conserved in Primates, Conserved in Primates: Conserved in Primates, GB_mRNA: GB_mRNA, GB_mRNA: GB_mRNA	Asp558Val
NC_000004 contig	146824100	G	100	Gene: ZNF827, CDS: ZNF827, mRNA: ZNF827, Conserved in Primates: Conserved in Primates, GB_mRNA: GB_mRNA, GB_mRNA: GB_mRNA, GB_mRNA: GB_mRNA, GB_mRNA: GB_mRNA, GB_mRNA: GB_mRNA	Gly104Ala
NC_000019 contig	23542290	G	100	Gene: ZNF91, CDS: ZNF91, Repeat masker: Repeat masker, mRNA: ZNF91, Conserved in Primates: Conserved in Primates, Conserved in Primates: Conserved in Primates, Conserved in Primates: Conserved in Primates, Conserved in Primates: Conserved in Primates, Conserved in Primates: Conserved in Primates, Conserved in Primates: Conserved in Primates, Conserved in Primates: Conserved in Primates, Conserved…	Leu1164Pro
NC_000019 contig	23542291	C	100	Gene: ZNF91, CDS: ZNF91, Repeat masker: Repeat masker, mRNA: ZNF91, Conserved in Primates: Conserved in Primates, Conserved in Primates: Conserved in Primates, Conserved in Primates: Conserved in Primates, Conserved in Primates: Conserved in Primates, Conserved in Primates: Conserved in Primates, Conserved in Primates: Conserved in Primates, Conserved in Primates: Conserved in Primates, Conserved…	Leu1164Val
NC_000001 contig	86173943	C/T	56.1/43.9	Gene: ZNHIT6, CDS: ZNHIT6, mRNA: ZNHIT6, Conserved in Primates: Conserved in Primates, Conserved in Primates: Conserved in Primates, Conserved in Primates: Conserved in Primates, SNP: SNP, GB_mRNA: GB_mRNA, GB_mRNA: GB_mRNA, GB_mRNA: GB_mRNA, GB_mRNA: GB_mRNA, GB_mRNA: GB_mRNA, GB_mRNA: GB_mRNA, GB_mRNA: GB_mRNA	Gly9Arg
NC_000007 contig	50070834	T/A	57.1/42.9	Gene: ZPBP, CDS: ZPBP, mRNA: ZPBP, Conserved in Primates: Conserved in Primates, Conserved in Primates: Conserved in Primates, GB_mRNA: GB_mRNA, GB_mRNA: GB_mRNA, GB_mRNA: GB_mRNA, GB_mRNA: GB_mRNA, GB_mRNA: GB_mRNA, GB_mRNA: GB_mRNA, GB_mRNA: GB_mRNA, GB_mRNA: GB_mRNA	Asn187Ile
NC_000017 contig	3947533	A	100	Gene: ZZEF1, CDS: ZZEF1, mRNA: ZZEF1, Conserved in Primates: Conserved in Primates, SNP: SNP, GB_mRNA: GB_mRNA, GB_mRNA: GB_mRNA, GB_mRNA: GB_mRNA, GB_mRNA: GB_mRNA, GB_mRNA: GB_mRNA, GB_mRNA: GB_mRNA	Pro2051Ser

## Sheet: PEO4 SNV
All NS SNPs in PE04 were filtered through 16 normal exomes
Mapping	Reference Position	Allele Variations	Frequencies	Overlapping Annotations	Amino Acid Change
NC_000017 contig	8658901	A	100	Exon: Exon 1, Gene: SPDYE4, Gene: LOC100289213, CDS: SPDYE4, mRNA: SPDYE4, Conserved in Primates: Conserved in Primates, Conserved in Primates: Conserved in Primates, Conserved in Primates: Conserved in Primates, Conserved in Primates: Conserved in Primates, Conserved in Primates: Conserved in Primates, Conserved in Primates: Conserved in Primates, Conserved in Primates: Conserved in Primates, Co…	Ala141Val
NC_000004 contig	57215969	C/T	58.0/42.0	Gene: AASDH, CDS: AASDH, mRNA: AASDH, Conserved in Primates: Conserved in Primates, Conserved in Primates: Conserved in Primates, SNP: SNP, GB_mRNA: GB_mRNA, GB_mRNA: GB_mRNA, GB_mRNA: GB_mRNA, GB_mRNA: GB_mRNA, GB_mRNA: GB_mRNA, GB_mRNA: GB_mRNA, GB_mRNA: GB_mRNA, GB_mRNA: GB_mRNA, GB_mRNA: GB_mRNA, GB_mRNA: GB_mRNA	Asp650Asn
NC_000004 contig	436067	A/C	50.0/50.0	Gene: ABCA11P, Gene: ZNF721, CDS: ZNF721, mRNA: ZNF721, Conserved in Primates: Conserved in Primates, Conserved in Primates: Conserved in Primates, Conserved in Primates: Conserved in Primates, Conserved in Primates: Conserved in Primates, Conserved in Primates: Conserved in Primates, Conserved in Primates: Conserved in Primates, Conserved in Primates: Conserved in Primates, Conserved in Primates…	Arg730Leu
NC_000002 contig	215813331	C/T	56.5/43.5	Gene: ABCA12, CDS: ABCA12, CDS: ABCA12, mRNA: ABCA12, mRNA: ABCA12, Conserved in Primates: Conserved in Primates, SNP: SNP, GB_mRNA: GB_mRNA, GB_mRNA: GB_mRNA, GB_mRNA: GB_mRNA, GB_mRNA: GB_mRNA, GB_mRNA: GB_mRNA, GB_mRNA: GB_mRNA, GB_mRNA: GB_mRNA	Asp2047Asn; Asp2365Asn
NC_000007 contig	87056176	C	74	Gene: ABCB4, CDS: ABCB4, CDS: ABCB4, CDS: ABCB4, mRNA: ABCB4, mRNA: ABCB4, mRNA: ABCB4, Conserved in Primates: Conserved in Primates, Conserved in Primates: Conserved in Primates, SNP: SNP, GB_mRNA: GB_mRNA, GB_mRNA: GB_mRNA	Arg652Gly,Gly,Gly
NC_000016 contig	48242379	A/G	53.1/46.9	Gene: ABCC11, CDS: ABCC11, CDS: ABCC11, CDS: ABCC11, mRNA: ABCC11, mRNA: ABCC11, mRNA: ABCC11, Conserved in Primates: Conserved in Primates, SNP: SNP, GB_mRNA: GB_mRNA, GB_mRNA: GB_mRNA, GB_mRNA: GB_mRNA, GB_mRNA: GB_mRNA, GB_mRNA: GB_mRNA, GB_mRNA: GB_mRNA, GB_mRNA: GB_mRNA, GB_mRNA: GB_mRNA	Thr546Met,Met,Met
NC_000015 contig	89736530	C/T	64.0/36.0	Gene: ABHD2, CDS: ABHD2, CDS: ABHD2, mRNA: ABHD2, mRNA: ABHD2, Conserved in Primates: Conserved in Primates, GB_mRNA: GB_mRNA, GB_mRNA: GB_mRNA, GB_mRNA: GB_mRNA, GB_mRNA: GB_mRNA, GB_mRNA: GB_mRNA, GB_mRNA: GB_mRNA, GB_mRNA: GB_mRNA, GB_mRNA: GB_mRNA, GB_mRNA: GB_mRNA, GB_mRNA: GB_mRNA, GB_mRNA: GB_mRNA	Thr354Ile,Ile
NC_000003 contig	38167743	T	100	Gene: ACAA1, Misc. RNA: ACAA1, CDS: ACAA1, mRNA: ACAA1, Conserved in Primates: Conserved in Primates, GB_mRNA: GB_mRNA, GB_mRNA: GB_mRNA, GB_mRNA: GB_mRNA, GB_mRNA: GB_mRNA, GB_mRNA: GB_mRNA, GB_mRNA: GB_mRNA, GB_mRNA: GB_mRNA, GB_mRNA: GB_mRNA, GB_mRNA: GB_mRNA, GB_mRNA: GB_mRNA, GB_mRNA: GB_mRNA, GB_mRNA: GB_mRNA, GB_mRNA: GB_mRNA, GB_mRNA: GB_mRNA, GB_mRNA: GB_mRNA, GB_mRNA: GB_mRNA, GB_mRNA: …	Val303Ile
NC_000007 contig	150746466	G/A	51.0/49.0	Gene: ACCN3, CDS: ACCN3, CDS: ACCN3, CDS: ACCN3, mRNA: ACCN3, mRNA: ACCN3, mRNA: ACCN3, Conserved in Primates: Conserved in Primates, Conserved in Primates: Conserved in Primates, Conserved in Primates: Conserved in Primates, Conserved in Primates: Conserved in Primates, GB_mRNA: GB_mRNA, GB_mRNA: GB_mRNA, GB_mRNA: GB_mRNA, GB_mRNA: GB_mRNA, GB_mRNA: GB_mRNA, GB_mRNA: GB_mRNA, GB_mRNA: GB_mRNA, G…	Arg165His,His,His
NC_000002 contig	220399989	G/A	52.6/47.4	Gene: ACCN4, CDS: ACCN4, CDS: ACCN4, mRNA: ACCN4, mRNA: ACCN4, Conserved in Primates: Conserved in Primates, GB_mRNA: GB_mRNA, GB_mRNA: GB_mRNA, GB_mRNA: GB_mRNA, GB_mRNA: GB_mRNA	Asn499Ser; Asn518Ser
NC_000023 contig	15582298	C	100	Gene: ACE2, CDS: ACE2, mRNA: ACE2, Conserved in Primates: Conserved in Primates, SNP: SNP, GB_mRNA: GB_mRNA, GB_mRNA: GB_mRNA, GB_mRNA: GB_mRNA, GB_mRNA: GB_mRNA, GB_mRNA: GB_mRNA, GB_mRNA: GB_mRNA, GB_mRNA: GB_mRNA, GB_mRNA: GB_mRNA, GB_mRNA: GB_mRNA, GB_mRNA: GB_mRNA, GB_mRNA: GB_mRNA, GB_mRNA: GB_mRNA, GB_mRNA: GB_mRNA, GB_mRNA: GB_mRNA, GB_mRNA: GB_mRNA, GB_mRNA: GB_mRNA, GB_mRNA: GB_mRNA	Asn720Asp
NC_000014 contig	74060487	C/G	65.7/34.3	Gene: ACOT4, Gene: LOC100287645, CDS: ACOT4, mRNA: ACOT4, mRNA: LOC100287645, Conserved in Primates: Conserved in Primates, Conserved in Primates: Conserved in Primates, SNP: SNP, GB_mRNA: GB_mRNA, GB_mRNA: GB_mRNA, GB_mRNA: GB_mRNA, GB_mRNA: GB_mRNA, GB_mRNA: GB_mRNA, GB_mRNA: GB_mRNA, GB_mRNA: GB_mRNA	Gly180Ala
NC_000011 contig	66329732	G	100	Gene: ACTN3, CDS: ACTN3, mRNA: ACTN3, Conserved in Primates: Conserved in Primates, Conserved in Primates: Conserved in Primates, Conserved in Primates: Conserved in Primates, SNP: SNP, GB_mRNA: GB_mRNA, GB_mRNA: GB_mRNA, GB_mRNA: GB_mRNA, GB_mRNA: GB_mRNA, GB_mRNA: GB_mRNA, GB_mRNA: GB_mRNA, GB_mRNA: GB_mRNA, GB_mRNA: GB_mRNA	Gln776Arg
NC_000002 contig	98275354	A/G	59.5/40.5	Gene: ACTR1B, CDS: ACTR1B, mRNA: ACTR1B, Conserved in Primates: Conserved in Primates, Conserved in Primates: Conserved in Primates, SNP: SNP, GB_mRNA: GB_mRNA, GB_mRNA: GB_mRNA, GB_mRNA: GB_mRNA, GB_mRNA: GB_mRNA, GB_mRNA: GB_mRNA, GB_mRNA: GB_mRNA, GB_mRNA: GB_mRNA, GB_mRNA: GB_mRNA, GB_mRNA: GB_mRNA, GB_mRNA: GB_mRNA	Ala143Val
NC_000008 contig	39468155	C/A	58.7/41.3	Gene: ADAM18, CDS: ADAM18, mRNA: ADAM18, Conserved in Primates: Conserved in Primates, GB_mRNA: GB_mRNA, GB_mRNA: GB_mRNA, GB_mRNA: GB_mRNA, GB_mRNA: GB_mRNA, GB_mRNA: GB_mRNA, GB_mRNA: GB_mRNA, GB_mRNA: GB_mRNA, GB_mRNA: GB_mRNA, GB_mRNA: GB_mRNA	Ser151Tyr
NC_000009 contig	136319589	A	100	Gene: ADAMTS13, Misc. RNA: ADAMTS13, CDS: ADAMTS13, CDS: ADAMTS13, CDS: ADAMTS13, mRNA: ADAMTS13, mRNA: ADAMTS13, mRNA: ADAMTS13, Conserved in Primates: Conserved in Primates, SNP: SNP, GB_mRNA: GB_mRNA, GB_mRNA: GB_mRNA, GB_mRNA: GB_mRNA, GB_mRNA: GB_mRNA, GB_mRNA: GB_mRNA, GB_mRNA: GB_mRNA, GB_mRNA: GB_mRNA, GB_mRNA: GB_mRNA, GB_mRNA: GB_mRNA, GB_mRNA: GB_mRNA, GB_mRNA: GB_mRNA, GB_mRNA: GB_mRN…	Ala1002Thr; Ala1033Thr,Thr
NC_000008 contig	132051970	A	78.7	Gene: ADCY8, CDS: ADCY8, mRNA: ADCY8, Conserved in Primates: Conserved in Primates, GB_mRNA: GB_mRNA, GB_mRNA: GB_mRNA, GB_mRNA: GB_mRNA, GB_mRNA: GB_mRNA	Ala204Ser
NC_000008 contig	131793035	G/T	63.7/36.3	Gene: ADCY8, CDS: ADCY8, mRNA: ADCY8, Conserved in Primates: Conserved in Primates, GB_mRNA: GB_mRNA, GB_mRNA: GB_mRNA, GB_mRNA: GB_mRNA, GB_mRNA: GB_mRNA, GB_mRNA: GB_mRNA	Ser1119Arg
NC_000017 contig	15878112	C/A	55.6/44.4	Gene: ADORA2B, Gene: LOC100131909, CDS: LOC100131909, CDS: ADORA2B, mRNA: ADORA2B, mRNA: LOC100131909, Conserved in Primates: Conserved in Primates, Conserved in Primates: Conserved in Primates, Conserved in Primates: Conserved in Primates, Conserved in Primates: Conserved in Primates, Conserved in Primates: Conserved in Primates, Conserved in Primates: Conserved in Primates, Conserved in Primate…	Val80Gly; Asn152Thr
NC_000010 contig	46321880	T	75	Gene: AGAP4, CDS: AGAP4, mRNA: AGAP4, Conserved in Primates: Conserved in Primates, Conserved in Primates: Conserved in Primates, Conserved in Primates: Conserved in Primates, Conserved in Primates: Conserved in Primates, Conserved in Primates: Conserved in Primates, Conserved in Primates: Conserved in Primates, Conserved in Primates: Conserved in Primates, Conserved in Primates: Conserved in Pri…	Arg492His
NC_000017 contig	55183195	T	100	Gene: AKAP1, CDS: AKAP1, mRNA: AKAP1, Conserved in Primates: Conserved in Primates, SNP: SNP, GB_mRNA: GB_mRNA, GB_mRNA: GB_mRNA, GB_mRNA: GB_mRNA, GB_mRNA: GB_mRNA, GB_mRNA: GB_mRNA, GB_mRNA: GB_mRNA, GB_mRNA: GB_mRNA, GB_mRNA: GB_mRNA	Arg124Cys
NC_000001 contig	46032311	A/G	61.3/38.7	Gene: AKR1A1, CDS: AKR1A1, CDS: AKR1A1, mRNA: AKR1A1, mRNA: AKR1A1, Conserved in Primates: Conserved in Primates, SNP: SNP, GB_mRNA: GB_mRNA, GB_mRNA: GB_mRNA, GB_mRNA: GB_mRNA, GB_mRNA: GB_mRNA, GB_mRNA: GB_mRNA, GB_mRNA: GB_mRNA, GB_mRNA: GB_mRNA, GB_mRNA: GB_mRNA, GB_mRNA: GB_mRNA, GB_mRNA: GB_mRNA, GB_mRNA: GB_mRNA, GB_mRNA: GB_mRNA, GB_mRNA: GB_mRNA, GB_mRNA: GB_mRNA, GB_mRNA: GB_mRNA, GB_mR…	Asn52Ser,Ser
NC_000001 contig	19635011	T	100	Gene: AKR7A2, CDS: AKR7A2, mRNA: AKR7A2, Conserved in Primates: Conserved in Primates, Conserved in Primates: Conserved in Primates, Conserved in Primates: Conserved in Primates, Conserved in Primates: Conserved in Primates, Conserved in Primates: Conserved in Primates, SNP: SNP, GB_mRNA: GB_mRNA, GB_mRNA: GB_mRNA, GB_mRNA: GB_mRNA, GB_mRNA: GB_mRNA, GB_mRNA: GB_mRNA, GB_mRNA: GB_mRNA, GB_mRNA: G…	Ala142Thr
NC_000001 contig	19595194	G	100	Gene: AKR7L, CDS: AKR7L, CDS: AKR7L, mRNA: AKR7L, mRNA: AKR7L, Conserved in Primates: Conserved in Primates, Conserved in Primates: Conserved in Primates, Conserved in Primates: Conserved in Primates, Conserved in Primates: Conserved in Primates, Conserved in Primates: Conserved in Primates, Conserved in Primates: Conserved in Primates, GB_mRNA: GB_mRNA, GB_mRNA: GB_mRNA	Leu170Pro; Phe236Leu
NC_000004 contig	74282034	T/C	62.5/37.5	Gene: ALB, CDS: ALB, mRNA: ALB, Conserved in Primates: Conserved in Primates, Conserved in Primates: Conserved in Primates, GB_mRNA: GB_mRNA, GB_mRNA: GB_mRNA, GB_mRNA: GB_mRNA, GB_mRNA: GB_mRNA, GB_mRNA: GB_mRNA, GB_mRNA: GB_mRNA, GB_mRNA: GB_mRNA, GB_mRNA: GB_mRNA, GB_mRNA: GB_mRNA, GB_mRNA: GB_mRNA, GB_mRNA: GB_mRNA, GB_mRNA: GB_mRNA, GB_mRNA: GB_mRNA, GB_mRNA: GB_mRNA, GB_mRNA: GB_mRNA, GB_mR…	Leu418Pro
NC_000011 contig	77815059	G	71.4	Gene: ALG8, CDS: ALG8, CDS: ALG8, mRNA: ALG8, mRNA: ALG8, Conserved in Primates: Conserved in Primates, Conserved in Primates: Conserved in Primates, SNP: SNP, GB_mRNA: GB_mRNA, GB_mRNA: GB_mRNA, GB_mRNA: GB_mRNA, GB_mRNA: GB_mRNA, GB_mRNA: GB_mRNA, GB_mRNA: GB_mRNA, GB_mRNA: GB_mRNA, GB_mRNA: GB_mRNA, GB_mRNA: GB_mRNA, GB_mRNA: GB_mRNA, GB_mRNA: GB_mRNA, GB_mRNA: GB_mRNA, GB_mRNA: GB_mRNA, GB_mR…	Ile439Thr,Thr
NC_000018 contig	56203629	C/T	59.8/40.2	Gene: ALPK2, CDS: ALPK2, mRNA: ALPK2, Conserved in Primates: Conserved in Primates, GB_mRNA: GB_mRNA, GB_mRNA: GB_mRNA, GB_mRNA: GB_mRNA, GB_mRNA: GB_mRNA, GB_mRNA: GB_mRNA, GB_mRNA: GB_mRNA, GB_mRNA: GB_mRNA, GB_mRNA: GB_mRNA, GB_mRNA: GB_mRNA, GB_mRNA: GB_mRNA, GB_mRNA: GB_mRNA	Gly1264Ser
NC_000002 contig	202626437	C/T	50.0/50.0	Gene: ALS2, CDS: ALS2, CDS: ALS2, mRNA: ALS2, mRNA: ALS2, Conserved in Primates: Conserved in Primates, SNP: SNP, GB_mRNA: GB_mRNA, GB_mRNA: GB_mRNA, GB_mRNA: GB_mRNA, GB_mRNA: GB_mRNA, GB_mRNA: GB_mRNA, GB_mRNA: GB_mRNA, GB_mRNA: GB_mRNA, GB_mRNA: GB_mRNA, GB_mRNA: GB_mRNA, GB_mRNA: GB_mRNA	Ile94Val,Val
NC_000002 contig	203834676	T/C	68.4/31.6	Gene: ALS2CR8, CDS: ALS2CR8, CDS: ALS2CR8, mRNA: ALS2CR8, mRNA: ALS2CR8, Conserved in Primates: Conserved in Primates, GB_mRNA: GB_mRNA, GB_mRNA: GB_mRNA, GB_mRNA: GB_mRNA, GB_mRNA: GB_mRNA, GB_mRNA: GB_mRNA, GB_mRNA: GB_mRNA, GB_mRNA: GB_mRNA, GB_mRNA: GB_mRNA, GB_mRNA: GB_mRNA, GB_mRNA: GB_mRNA, GB_mRNA: GB_mRNA, GB_mRNA: GB_mRNA, GB_mRNA: GB_mRNA, GB_mRNA: GB_mRNA, GB_mRNA: GB_mRNA, GB_mRNA: G…	Tyr330His,His
NC_000018 contig	11609994	T	100	Gene: AMAC1L1, CDS: AMAC1L1, mRNA: AMAC1L1, Conserved in Primates: Conserved in Primates, Conserved in Primates: Conserved in Primates, Conserved in Primates: Conserved in Primates, Conserved in Primates: Conserved in Primates, Conserved in Primates: Conserved in Primates, SNP: SNP	Arg134Cys
NC_000018 contig	11610001	G	100	Gene: AMAC1L1, CDS: AMAC1L1, mRNA: AMAC1L1, Conserved in Primates: Conserved in Primates, Conserved in Primates: Conserved in Primates, Conserved in Primates: Conserved in Primates, Conserved in Primates: Conserved in Primates, Conserved in Primates: Conserved in Primates, SNP: SNP	His136Arg
NC_000018 contig	11610042	A	100	Gene: AMAC1L1, CDS: AMAC1L1, mRNA: AMAC1L1, Conserved in Primates: Conserved in Primates, Conserved in Primates: Conserved in Primates, Conserved in Primates: Conserved in Primates, Conserved in Primates: Conserved in Primates, Conserved in Primates: Conserved in Primates, SNP: SNP	Glu150Lys
NC_000008 contig	11189184	T/C	53.7/46.3	Gene: AMAC1L2, CDS: AMAC1L2, mRNA: AMAC1L2, Conserved in Primates: Conserved in Primates, Conserved in Primates: Conserved in Primates, Conserved in Primates: Conserved in Primates, Conserved in Primates: Conserved in Primates, Conserved in Primates: Conserved in Primates, Conserved in Primates: Conserved in Primates, Conserved in Primates: Conserved in Primates, Conserved in Primates: Conserved …	Thr190Ile
NC_000002 contig	112614429	G/A	67.6/32.4	Gene: ANAPC1, CDS: ANAPC1, mRNA: ANAPC1, Conserved in Primates: Conserved in Primates, Conserved in Primates: Conserved in Primates, Conserved in Primates: Conserved in Primates, Conserved in Primates: Conserved in Primates, Conserved in Primates: Conserved in Primates, Conserved in Primates: Conserved in Primates, Conserved in Primates: Conserved in Primates, Conserved in Primates: Conserved in …	Gln465Stp
NC_000009 contig	33566370	A/G	70.0/30.0	Gene: ANKRD18B, CDS: ANKRD18B, mRNA: ANKRD18B, Conserved in Primates: Conserved in Primates, Conserved in Primates: Conserved in Primates, Conserved in Primates: Conserved in Primates, Conserved in Primates: Conserved in Primates, Conserved in Primates: Conserved in Primates, Conserved in Primates: Conserved in Primates, Conserved in Primates: Conserved in Primates, Conserved in Primates: Conserv…	Lys938Glu
NC_000009 contig	67968111	A/C	70.0/30.0	Gene: ANKRD20A1, CDS: ANKRD20A1, mRNA: ANKRD20A1, Conserved in Primates: Conserved in Primates, Conserved in Primates: Conserved in Primates, Conserved in Primates: Conserved in Primates, Conserved in Primates: Conserved in Primates, Conserved in Primates: Conserved in Primates, Conserved in Primates: Conserved in Primates, Conserved in Primates: Conserved in Primates, Conserved in Primates: Cons…	Glu557Ala
NC_000010 contig	37454022	A/T	55.2/44.8	Gene: ANKRD30A, CDS: ANKRD30A, mRNA: ANKRD30A, Conserved in Primates: Conserved in Primates, Conserved in Primates: Conserved in Primates, Conserved in Primates: Conserved in Primates, Conserved in Primates: Conserved in Primates, Conserved in Primates: Conserved in Primates, Conserved in Primates: Conserved in Primates, Conserved in Primates: Conserved in Primates, Conserved in Primates: Conserv…	Asp612Val
NC_000004 contig	186320906	G	100	Gene: ANKRD37, CDS: ANKRD37, mRNA: ANKRD37, Conserved in Primates: Conserved in Primates, SNP: SNP, GB_mRNA: GB_mRNA, GB_mRNA: GB_mRNA, GB_mRNA: GB_mRNA, GB_mRNA: GB_mRNA, GB_mRNA: GB_mRNA	Thr152Ser
NC_000012 contig	45782052	G/A	55.2/44.8	Gene: ANO6, CDS: ANO6, CDS: ANO6, CDS: ANO6, CDS: ANO6, mRNA: ANO6, mRNA: ANO6, mRNA: ANO6, mRNA: ANO6, Conserved in Primates: Conserved in Primates, Conserved in Primates: Conserved in Primates, GB_mRNA: GB_mRNA, GB_mRNA: GB_mRNA, GB_mRNA: GB_mRNA, GB_mRNA: GB_mRNA, GB_mRNA: GB_mRNA, GB_mRNA: GB_mRNA, GB_mRNA: GB_mRNA	Arg407Gln; Arg425Gln,Gln,Gln
NC_000010 contig	46122373	C/G	62.0/36.6	Gene: ANUBL1, CDS: ANUBL1, CDS: ANUBL1, mRNA: ANUBL1, mRNA: ANUBL1, Conserved in Primates: Conserved in Primates, Conserved in Primates: Conserved in Primates, GB_mRNA: GB_mRNA, GB_mRNA: GB_mRNA, GB_mRNA: GB_mRNA, GB_mRNA: GB_mRNA, GB_mRNA: GB_mRNA, GB_mRNA: GB_mRNA, GB_mRNA: GB_mRNA, GB_mRNA: GB_mRNA, GB_mRNA: GB_mRNA, GB_mRNA: GB_mRNA	Ala300Pro,Pro
NC_000001 contig	150955582	A/G	52.0/48.0	Gene: ANXA9, CDS: ANXA9, mRNA: ANXA9, Conserved in Primates: Conserved in Primates, SNP: SNP, GB_mRNA: GB_mRNA, GB_mRNA: GB_mRNA, GB_mRNA: GB_mRNA, GB_mRNA: GB_mRNA, GB_mRNA: GB_mRNA, GB_mRNA: GB_mRNA	Met1Val
NC_000002 contig	68729992	A/G	63.9/36.1	Gene: APLF, CDS: APLF, mRNA: APLF, Conserved in Primates: Conserved in Primates, SNP: SNP, GB_mRNA: GB_mRNA, GB_mRNA: GB_mRNA, GB_mRNA: GB_mRNA, GB_mRNA: GB_mRNA	Ile100Val
NC_000002 contig	68794483	C/A	54.8/45.2	Gene: APLF, CDS: APLF, mRNA: APLF, Conserved in Primates: Conserved in Primates, SNP: SNP, GB_mRNA: GB_mRNA, GB_mRNA: GB_mRNA, GB_mRNA: GB_mRNA, GB_mRNA: GB_mRNA, GB_mRNA: GB_mRNA	Gln433Lys
NC_000011 contig	116691675	T/A	51.2/48.8	Gene: APOA4, CDS: APOA4, mRNA: APOA4, Conserved in Primates: Conserved in Primates, SNP: SNP, GB_mRNA: GB_mRNA, GB_mRNA: GB_mRNA, GB_mRNA: GB_mRNA, GB_mRNA: GB_mRNA, GB_mRNA: GB_mRNA, GB_mRNA: GB_mRNA, GB_mRNA: GB_mRNA, GB_mRNA: GB_mRNA, GB_mRNA: GB_mRNA, GB_mRNA: GB_mRNA, GB_mRNA: GB_mRNA, GB_mRNA: GB_mRNA, GB_mRNA: GB_mRNA	Thr367Ser
NC_000002 contig	21233999	T/C	56.9/43.1	Gene: APOB, CDS: APOB, mRNA: APOB, Conserved in Primates: Conserved in Primates, SNP: SNP, GB_mRNA: GB_mRNA, GB_mRNA: GB_mRNA, GB_mRNA: GB_mRNA, GB_mRNA: GB_mRNA, GB_mRNA: GB_mRNA, GB_mRNA: GB_mRNA, GB_mRNA: GB_mRNA, GB_mRNA: GB_mRNA	Asn1914Ser
NC_000022 contig	39380195	T	100	Gene: APOBEC3B, CDS: APOBEC3B, mRNA: APOBEC3B, Conserved in Primates: Conserved in Primates, Conserved in Primates: Conserved in Primates, Conserved in Primates: Conserved in Primates, SNP: SNP, GB_mRNA: GB_mRNA, GB_mRNA: GB_mRNA, GB_mRNA: GB_mRNA, GB_mRNA: GB_mRNA, GB_mRNA: GB_mRNA, GB_mRNA: GB_mRNA, GB_mRNA: GB_mRNA, GB_mRNA: GB_mRNA, GB_mRNA: GB_mRNA, GB_mRNA: GB_mRNA	Arg45Cys
NC_000022 contig	36661939	A	100	Gene: APOL1, CDS: APOL1, CDS: APOL1, CDS: APOL1, CDS: APOL1, mRNA: APOL1, mRNA: APOL1, mRNA: APOL1, mRNA: APOL1, Conserved in Primates: Conserved in Primates, Conserved in Primates: Conserved in Primates, GB_mRNA: GB_mRNA, GB_mRNA: GB_mRNA, GB_mRNA: GB_mRNA, GB_mRNA: GB_mRNA, GB_mRNA: GB_mRNA, GB_mRNA: GB_mRNA, GB_mRNA: GB_mRNA, GB_mRNA: GB_mRNA, GB_mRNA: GB_mRNA, GB_mRNA: GB_mRNA, GB_mRNA: GB_mR…	Val335Met; Val353Met,Met; Val369Met
NC_000022 contig	36623920	A	100	Gene: APOL2, CDS: APOL2, CDS: APOL2, mRNA: APOL2, mRNA: APOL2, Conserved in Primates: Conserved in Primates, SNP: SNP, GB_mRNA: GB_mRNA, GB_mRNA: GB_mRNA, GB_mRNA: GB_mRNA, GB_mRNA: GB_mRNA, GB_mRNA: GB_mRNA, GB_mRNA: GB_mRNA, GB_mRNA: GB_mRNA, GB_mRNA: GB_mRNA, GB_mRNA: GB_mRNA, GB_mRNA: GB_mRNA, GB_mRNA: GB_mRNA, GB_mRNA: GB_mRNA, GB_mRNA: GB_mRNA	Arg182Cys,Cys
NC_000011 contig	72423556	C/G	58.8/41.2	Gene: ARAP1, CDS: ARAP1, CDS: ARAP1, CDS: ARAP1, mRNA: ARAP1, mRNA: ARAP1, mRNA: ARAP1, Conserved in Primates: Conserved in Primates, Conserved in Primates: Conserved in Primates, GB_mRNA: GB_mRNA, GB_mRNA: GB_mRNA, GB_mRNA: GB_mRNA, GB_mRNA: GB_mRNA, GB_mRNA: GB_mRNA, GB_mRNA: GB_mRNA, GB_mRNA: GB_mRNA, GB_mRNA: GB_mRNA, GB_mRNA: GB_mRNA	Glu24Gln,Gln; Glu269Gln
NC_000005 contig	141041296	C/T	61.1/38.9	Gene: ARAP3, CDS: ARAP3, mRNA: ARAP3, Conserved in Primates: Conserved in Primates, GB_mRNA: GB_mRNA, GB_mRNA: GB_mRNA, GB_mRNA: GB_mRNA, GB_mRNA: GB_mRNA, GB_mRNA: GB_mRNA, GB_mRNA: GB_mRNA	Arg1025Gln
NC_000008 contig	143694941	A/C	55.9/44.1	Gene: ARC, CDS: ARC, CpG: CpG, mRNA: ARC, Conserved in Primates: Conserved in Primates, GB_mRNA: GB_mRNA, GB_mRNA: GB_mRNA, GB_mRNA: GB_mRNA, GB_mRNA: GB_mRNA, GB_mRNA: GB_mRNA, GB_mRNA: GB_mRNA, GB_mRNA: GB_mRNA, GB_mRNA: GB_mRNA, GB_mRNA: GB_mRNA	Val231Gly
NC_000014 contig	68113385	T/G	51.9/48.1	Gene: ARG2, CDS: ARG2, mRNA: ARG2, Conserved in Primates: Conserved in Primates, Conserved in Primates: Conserved in Primates, GB_mRNA: GB_mRNA, GB_mRNA: GB_mRNA, GB_mRNA: GB_mRNA, GB_mRNA: GB_mRNA, GB_mRNA: GB_mRNA, GB_mRNA: GB_mRNA, GB_mRNA: GB_mRNA, GB_mRNA: GB_mRNA, GB_mRNA: GB_mRNA, GB_mRNA: GB_mRNA, GB_mRNA: GB_mRNA, GB_mRNA: GB_mRNA, GB_mRNA: GB_mRNA	Trp183Gly
NC_000007 contig	144062632	C/G	68.8/31.2	Gene: ARHGEF5, CDS: ARHGEF5, mRNA: ARHGEF5, Conserved in Primates: Conserved in Primates, Conserved in Primates: Conserved in Primates, GB_mRNA: GB_mRNA, GB_mRNA: GB_mRNA, GB_mRNA: GB_mRNA, GB_mRNA: GB_mRNA, GB_mRNA: GB_mRNA, GB_mRNA: GB_mRNA, GB_mRNA: GB_mRNA, GB_mRNA: GB_mRNA, GB_mRNA: GB_mRNA, GB_mRNA: GB_mRNA, GB_mRNA: GB_mRNA	Ser957Stp
NC_000023 contig	2945477	T	100	Gene: ARSH, CDS: ARSH, mRNA: ARSH, Conserved in Primates: Conserved in Primates, Conserved in Primates: Conserved in Primates, Conserved in Primates: Conserved in Primates, Conserved in Primates: Conserved in Primates, SNP: SNP, GB_mRNA: GB_mRNA, GB_mRNA: GB_mRNA, GB_mRNA: GB_mRNA, GB_mRNA: GB_mRNA	Thr387Met
NC_000014 contig	94401102	C/T	57.6/42.4	Gene: ASB2, CDS: ASB2, mRNA: ASB2, Conserved in Primates: Conserved in Primates, SNP: SNP, GB_mRNA: GB_mRNA, GB_mRNA: GB_mRNA, GB_mRNA: GB_mRNA, GB_mRNA: GB_mRNA, GB_mRNA: GB_mRNA, GB_mRNA: GB_mRNA, GB_mRNA: GB_mRNA, GB_mRNA: GB_mRNA, GB_mRNA: GB_mRNA, GB_mRNA: GB_mRNA, GB_mRNA: GB_mRNA, GB_mRNA: GB_mRNA	Arg555Gln
NC_000015 contig	25969090	G/T	69.0/31.0	Gene: ATP10A, CDS: ATP10A, mRNA: ATP10A, Conserved in Primates: Conserved in Primates, Conserved in Primates: Conserved in Primates, Conserved in Primates: Conserved in Primates, SNP: SNP, GB_mRNA: GB_mRNA, GB_mRNA: GB_mRNA, GB_mRNA: GB_mRNA, GB_mRNA: GB_mRNA, GB_mRNA: GB_mRNA	Ser353Tyr
NC_000015 contig	25953198	C/T	58.7/41.3	Gene: ATP10A, CDS: ATP10A, mRNA: ATP10A, Conserved in Primates: Conserved in Primates, Conserved in Primates: Conserved in Primates, SNP: SNP, GB_mRNA: GB_mRNA, GB_mRNA: GB_mRNA, GB_mRNA: GB_mRNA, GB_mRNA: GB_mRNA, GB_mRNA: GB_mRNA	Glu834Lys
NC_000005 contig	160047759	C/T	56.1/43.9	Gene: ATP10B, CDS: ATP10B, mRNA: ATP10B, Conserved in Primates: Conserved in Primates, Conserved in Primates: Conserved in Primates, SNP: SNP, GB_mRNA: GB_mRNA, GB_mRNA: GB_mRNA, GB_mRNA: GB_mRNA, GB_mRNA: GB_mRNA	Gly671Arg
NC_000001 contig	160144396	G/A	57.6/42.4	Gene: ATP1A4, CDS: ATP1A4, mRNA: ATP1A4, Conserved in Primates: Conserved in Primates, Conserved in Primates: Conserved in Primates, Conserved in Primates: Conserved in Primates, Conserved in Primates: Conserved in Primates, GB_mRNA: GB_mRNA, GB_mRNA: GB_mRNA, GB_mRNA: GB_mRNA, GB_mRNA: GB_mRNA, GB_mRNA: GB_mRNA, GB_mRNA: GB_mRNA, GB_mRNA: GB_mRNA, GB_mRNA: GB_mRNA	Gly724Arg
NC_000001 contig	111999319	C/T	63.0/37.0	Gene: ATP5F1, CDS: ATP5F1, mRNA: ATP5F1, Conserved in Primates: Conserved in Primates, Conserved in Primates: Conserved in Primates, Conserved in Primates: Conserved in Primates, Conserved in Primates: Conserved in Primates, Conserved in Primates: Conserved in Primates, Conserved in Primates: Conserved in Primates, Conserved in Primates: Conserved in Primates, Conserved in Primates: Conserved in …	Thr152Met
NC_000001 contig	154317197	A/G	53.2/46.8	Gene: ATP8B2, CDS: ATP8B2, mRNA: ATP8B2, Conserved in Primates: Conserved in Primates, Conserved in Primates: Conserved in Primates, GB_mRNA: GB_mRNA, GB_mRNA: GB_mRNA, GB_mRNA: GB_mRNA, GB_mRNA: GB_mRNA, GB_mRNA: GB_mRNA, GB_mRNA: GB_mRNA	Lys774Arg
NC_000001 contig	44446932	G/A	53.3/46.7	Gene: B4GALT2, CDS: B4GALT2, CDS: B4GALT2, mRNA: B4GALT2, mRNA: B4GALT2, Conserved in Primates: Conserved in Primates, GB_mRNA: GB_mRNA, GB_mRNA: GB_mRNA, GB_mRNA: GB_mRNA, GB_mRNA: GB_mRNA, GB_mRNA: GB_mRNA, GB_mRNA: GB_mRNA, GB_mRNA: GB_mRNA	Val34Ile,Ile
NC_000010 contig	121429394	A	100	Gene: BAG3, CDS: BAG3, mRNA: BAG3, Conserved in Primates: Conserved in Primates, SNP: SNP, GB_mRNA: GB_mRNA, GB_mRNA: GB_mRNA, GB_mRNA: GB_mRNA, GB_mRNA: GB_mRNA, GB_mRNA: GB_mRNA, GB_mRNA: GB_mRNA, GB_mRNA: GB_mRNA, GB_mRNA: GB_mRNA, GB_mRNA: GB_mRNA, GB_mRNA: GB_mRNA, GB_mRNA: GB_mRNA, GB_mRNA: GB_mRNA, GB_mRNA: GB_mRNA, GB_mRNA: GB_mRNA, GB_mRNA: GB_mRNA	Arg71Gln
NC_000002 contig	215593618	T/C	59.1/40.9	Gene: BARD1, CDS: BARD1, mRNA: BARD1, Conserved in Primates: Conserved in Primates, GB_mRNA: GB_mRNA, GB_mRNA: GB_mRNA, GB_mRNA: GB_mRNA, GB_mRNA: GB_mRNA, GB_mRNA: GB_mRNA, GB_mRNA: GB_mRNA, GB_mRNA: GB_mRNA, GB_mRNA: GB_mRNA	Lys706Glu
NC_000012 contig	76740149	G/A	58.3/41.7	Gene: BBS10, CDS: BBS10, mRNA: BBS10, Conserved in Primates: Conserved in Primates, SNP: SNP, GB_mRNA: GB_mRNA, GB_mRNA: GB_mRNA, GB_mRNA: GB_mRNA, GB_mRNA: GB_mRNA, GB_mRNA: GB_mRNA, GB_mRNA: GB_mRNA	Pro539Leu
NC_000004 contig	123663163	C	100	Gene: BBS12, CDS: BBS12, mRNA: BBS12, Conserved in Primates: Conserved in Primates, GB_mRNA: GB_mRNA, GB_mRNA: GB_mRNA, GB_mRNA: GB_mRNA	Ile39Thr
NC_000001 contig	156622648	G/A	57.4/41.0	Gene: BCAN, CDS: BCAN, CDS: BCAN, mRNA: BCAN, mRNA: BCAN, Conserved in Primates: Conserved in Primates, Conserved in Primates: Conserved in Primates, GB_mRNA: GB_mRNA, GB_mRNA: GB_mRNA, GB_mRNA: GB_mRNA, GB_mRNA: GB_mRNA, GB_mRNA: GB_mRNA, GB_mRNA: GB_mRNA, GB_mRNA: GB_mRNA, GB_mRNA: GB_mRNA, GB_mRNA: GB_mRNA, GB_mRNA: GB_mRNA, GB_mRNA: GB_mRNA, GB_mRNA: GB_mRNA, GB_mRNA: GB_mRNA, GB_mRNA: GB_mRN…	Ala636Thr,Thr
NC_000008 contig	22049596	A/G	52.8/47.2	Gene: BMP1, CDS: BMP1, CDS: BMP1, CDS: BMP1, mRNA: BMP1, mRNA: BMP1, mRNA: BMP1, Conserved in Primates: Conserved in Primates, GB_mRNA: GB_mRNA, GB_mRNA: GB_mRNA, GB_mRNA: GB_mRNA, GB_mRNA: GB_mRNA, GB_mRNA: GB_mRNA, GB_mRNA: GB_mRNA, GB_mRNA: GB_mRNA, GB_mRNA: GB_mRNA, GB_mRNA: GB_mRNA, GB_mRNA: GB_mRNA, GB_mRNA: GB_mRNA, GB_mRNA: GB_mRNA, GB_mRNA: GB_mRNA, GB_mRNA: GB_mRNA, GB_mRNA: GB_mRNA, GB…	Arg371His,His,His
NC_000004 contig	81967610	C	100	Gene: BMP3, CDS: BMP3, mRNA: BMP3, Conserved in Primates: Conserved in Primates, Conserved in Primates: Conserved in Primates, SNP: SNP, SNP: SNP, GB_mRNA: GB_mRNA, GB_mRNA: GB_mRNA, GB_mRNA: GB_mRNA, GB_mRNA: GB_mRNA, GB_mRNA: GB_mRNA	Lys345Asn
NC_000009 contig	16552700	C	100	Gene: BNC2, CDS: BNC2, mRNA: BNC2, Conserved in Primates: Conserved in Primates, GB_mRNA: GB_mRNA, GB_mRNA: GB_mRNA, GB_mRNA: GB_mRNA, GB_mRNA: GB_mRNA, GB_mRNA: GB_mRNA, GB_mRNA: GB_mRNA, GB_mRNA: GB_mRNA, GB_mRNA: GB_mRNA, GB_mRNA: GB_mRNA, GB_mRNA: GB_mRNA, GB_mRNA: GB_mRNA, GB_mRNA: GB_mRNA, GB_mRNA: GB_mRNA, GB_mRNA: GB_mRNA, GB_mRNA: GB_mRNA, GB_mRNA: GB_mRNA, GB_mRNA: GB_mRNA, GB_mRNA: GB_…	Asn166Ser
NC_000001 contig	151015564	G/A	57.7/42.3	Gene: BNIPL, CDS: BNIPL, mRNA: BNIPL, Conserved in Primates: Conserved in Primates, SNP: SNP, GB_mRNA: GB_mRNA, GB_mRNA: GB_mRNA, GB_mRNA: GB_mRNA, GB_mRNA: GB_mRNA, GB_mRNA: GB_mRNA, GB_mRNA: GB_mRNA, GB_mRNA: GB_mRNA, GB_mRNA: GB_mRNA, GB_mRNA: GB_mRNA	Arg189His
NC_000017 contig	65908727	G	100	Gene: BPTF, CDS: BPTF, CDS: BPTF, mRNA: BPTF, mRNA: BPTF, Conserved in Primates: Conserved in Primates, Conserved in Primates: Conserved in Primates, GB_mRNA: GB_mRNA, GB_mRNA: GB_mRNA, GB_mRNA: GB_mRNA	Asn1576Ser; Asn1702Ser
NC_000010 contig	122626152	A	100	Gene: BRWD2, CDS: BRWD2, mRNA: BRWD2, Conserved in Primates: Conserved in Primates, SNP: SNP, GB_mRNA: GB_mRNA, GB_mRNA: GB_mRNA, GB_mRNA: GB_mRNA, GB_mRNA: GB_mRNA, GB_mRNA: GB_mRNA, GB_mRNA: GB_mRNA, GB_mRNA: GB_mRNA, GB_mRNA: GB_mRNA	Val356Ile
NC_000006 contig	26409785	G/C	56.5/43.5	Gene: BTN3A1, CDS: BTN3A1, CDS: BTN3A1, CDS: BTN3A1, CDS: BTN3A1, mRNA: BTN3A1, mRNA: BTN3A1, mRNA: BTN3A1, mRNA: BTN3A1, Conserved in Primates: Conserved in Primates, Conserved in Primates: Conserved in Primates, GB_mRNA: GB_mRNA, GB_mRNA: GB_mRNA, GB_mRNA: GB_mRNA, GB_mRNA: GB_mRNA, GB_mRNA: GB_mRNA, GB_mRNA: GB_mRNA, GB_mRNA: GB_mRNA, GB_mRNA: GB_mRNA, GB_mRNA: GB_mRNA, GB_mRNA: GB_mRNA, GB_mR…	Arg195Thr; Arg247Thr,Thr,Thr
NC_000006 contig	26409786	G/T	59.1/40.9	Gene: BTN3A1, CDS: BTN3A1, CDS: BTN3A1, CDS: BTN3A1, CDS: BTN3A1, mRNA: BTN3A1, mRNA: BTN3A1, mRNA: BTN3A1, mRNA: BTN3A1, Conserved in Primates: Conserved in Primates, Conserved in Primates: Conserved in Primates, GB_mRNA: GB_mRNA, GB_mRNA: GB_mRNA, GB_mRNA: GB_mRNA, GB_mRNA: GB_mRNA, GB_mRNA: GB_mRNA, GB_mRNA: GB_mRNA, GB_mRNA: GB_mRNA, GB_mRNA: GB_mRNA, GB_mRNA: GB_mRNA, GB_mRNA: GB_mRNA, GB_mR…	Arg195Ser; Arg247Ser,Ser,Ser
NC_000005 contig	180335598	T/G	52.9/47.1	Gene: BTNL8, CDS: BTNL8, CDS: BTNL8, mRNA: BTNL8, mRNA: BTNL8, Conserved in Primates: Conserved in Primates, Conserved in Primates: Conserved in Primates, SNP: SNP, GB_mRNA: GB_mRNA, GB_mRNA: GB_mRNA, GB_mRNA: GB_mRNA, GB_mRNA: GB_mRNA	Val21Gly,Gly
NC_000001 contig	84961108	G/A	67.6/32.4	Gene: BXDC5, CDS: BXDC5, mRNA: BXDC5, Conserved in Primates: Conserved in Primates, Conserved in Primates: Conserved in Primates, SNP: SNP, GB_mRNA: GB_mRNA, GB_mRNA: GB_mRNA, GB_mRNA: GB_mRNA, GB_mRNA: GB_mRNA, GB_mRNA: GB_mRNA, GB_mRNA: GB_mRNA, GB_mRNA: GB_mRNA, GB_mRNA: GB_mRNA, GB_mRNA: GB_mRNA, GB_mRNA: GB_mRNA	Met223Ile
NC_000017 contig	56386607	T/G	53.1/46.9	Gene: BZRAP1, CDS: BZRAP1, CDS: BZRAP1, Repeat masker: Repeat masker, mRNA: BZRAP1, mRNA: BZRAP1, Conserved in Primates: Conserved in Primates, GB_mRNA: GB_mRNA, GB_mRNA: GB_mRNA, GB_mRNA: GB_mRNA, GB_mRNA: GB_mRNA, GB_mRNA: GB_mRNA, GB_mRNA: GB_mRNA	Asp1282Glu; Asp1342Glu
NC_000010 contig	102749069	A/G	56.7/43.3	Gene: C10orf2, CDS: C10orf2, CpG: CpG, mRNA: C10orf2, Conserved in Primates: Conserved in Primates, SNP: SNP, GB_mRNA: GB_mRNA, GB_mRNA: GB_mRNA, GB_mRNA: GB_mRNA, GB_mRNA: GB_mRNA, GB_mRNA: GB_mRNA, GB_mRNA: GB_mRNA, GB_mRNA: GB_mRNA	Val368Ile
NC_000012 contig	121454148	T/C	52.4/47.6	Gene: C12orf43, CDS: C12orf43, mRNA: C12orf43, Conserved in Primates: Conserved in Primates, SNP: SNP, GB_mRNA: GB_mRNA, GB_mRNA: GB_mRNA, GB_mRNA: GB_mRNA, GB_mRNA: GB_mRNA, GB_mRNA: GB_mRNA, GB_mRNA: GB_mRNA, GB_mRNA: GB_mRNA, GB_mRNA: GB_mRNA, GB_mRNA: GB_mRNA, GB_mRNA: GB_mRNA	Gly44Arg
NC_000014 contig	90752754	G/A	58.7/41.3	Gene: C14orf102, CDS: C14orf102, CDS: C14orf102, mRNA: C14orf102, mRNA: C14orf102, Conserved in Primates: Conserved in Primates, GB_mRNA: GB_mRNA, GB_mRNA: GB_mRNA, GB_mRNA: GB_mRNA, GB_mRNA: GB_mRNA, GB_mRNA: GB_mRNA, GB_mRNA: GB_mRNA, GB_mRNA: GB_mRNA, GB_mRNA: GB_mRNA, GB_mRNA: GB_mRNA, GB_mRNA: GB_mRNA	Arg850Cys; Arg1081Cys
NC_000014 contig	100795978	C/T	56.2/43.8	Gene: C14orf68, CDS: C14orf68, CpG: CpG, mRNA: C14orf68, Conserved in Primates: Conserved in Primates, Conserved in Primates: Conserved in Primates, GB_mRNA: GB_mRNA, GB_mRNA: GB_mRNA, GB_mRNA: GB_mRNA, GB_mRNA: GB_mRNA, GB_mRNA: GB_mRNA, GB_mRNA: GB_mRNA, GB_mRNA: GB_mRNA, GB_mRNA: GB_mRNA, GB_mRNA: GB_mRNA, GB_mRNA: GB_mRNA	Thr308Ile
NC_000017 contig	59489893	C	100	Gene: C17orf82, CDS: C17orf82, CpG: CpG, mRNA: C17orf82, Conserved in Primates: Conserved in Primates, SNP: SNP, GB_mRNA: GB_mRNA, GB_mRNA: GB_mRNA	Leu186Pro
NC_000019 contig	38857811	T/C	56.5/43.5	Gene: C19orf15, CDS: C19orf15, mRNA: C19orf15, Conserved in Primates: Conserved in Primates, GB_mRNA: GB_mRNA, GB_mRNA: GB_mRNA, GB_mRNA: GB_mRNA, GB_mRNA: GB_mRNA, GB_mRNA: GB_mRNA, GB_mRNA: GB_mRNA, GB_mRNA: GB_mRNA	Pro877Ser
NC_000001 contig	24710405	G	100	Gene: C1orf201, CDS: C1orf201, mRNA: C1orf201, Conserved in Primates: Conserved in Primates, Conserved in Primates: Conserved in Primates, SNP: SNP, GB_mRNA: GB_mRNA, GB_mRNA: GB_mRNA, GB_mRNA: GB_mRNA, GB_mRNA: GB_mRNA, GB_mRNA: GB_mRNA, GB_mRNA: GB_mRNA, GB_mRNA: GB_mRNA, GB_mRNA: GB_mRNA, GB_mRNA: GB_mRNA, GB_mRNA: GB_mRNA, GB_mRNA: GB_mRNA	Met46Thr
NC_000001 contig	109394793	G/A	57.0/43.0	Gene: C1orf62, CDS: C1orf62, mRNA: C1orf62, Conserved in Primates: Conserved in Primates, Conserved in Primates: Conserved in Primates, GB_mRNA: GB_mRNA, GB_mRNA: GB_mRNA, GB_mRNA: GB_mRNA, GB_mRNA: GB_mRNA, GB_mRNA: GB_mRNA, GB_mRNA: GB_mRNA, GB_mRNA: GB_mRNA, GB_mRNA: GB_mRNA	Thr165Ile
NC_000001 contig	54561964	C/T	51.7/48.3	Gene: C1orf83, CDS: C1orf83, mRNA: C1orf83, Conserved in Primates: Conserved in Primates, GB_mRNA: GB_mRNA, GB_mRNA: GB_mRNA, GB_mRNA: GB_mRNA, GB_mRNA: GB_mRNA, GB_mRNA: GB_mRNA	His149Tyr
NC_000013 contig	24895437	A	100	Gene: C1QTNF9, Gene: LOC100287275, CDS: C1QTNF9, CDS: LOC100287275, mRNA: C1QTNF9, mRNA: LOC100287275, Conserved in Primates: Conserved in Primates, Conserved in Primates: Conserved in Primates, SNP: SNP, GB_mRNA: GB_mRNA, GB_mRNA: GB_mRNA, GB_mRNA: GB_mRNA, GB_mRNA: GB_mRNA	Arg60Trp; Arg178Gln
NC_000020 contig	44515322	T/C	53.8/46.2	Gene: C20orf165, CDS: C20orf165, mRNA: C20orf165, Conserved in Primates: Conserved in Primates, GB_mRNA: GB_mRNA	Arg173Gln
NC_000021 contig	45970921	G/A	67.3/32.7	Gene: C21orf29, Gene: KRTAP10-2, CDS: KRTAP10-2, mRNA: KRTAP10-2, Conserved in Primates: Conserved in Primates, Conserved in Primates: Conserved in Primates, Conserved in Primates: Conserved in Primates, Conserved in Primates: Conserved in Primates, Conserved in Primates: Conserved in Primates, Conserved in Primates: Conserved in Primates, Conserved in Primates: Conserved in Primates, Conserved i…	Arg141Cys
NC_000021 contig	46032769	A/G	56.2/43.8	Gene: C21orf29, Gene: KRTAP10-8, CDS: KRTAP10-8, Repeat masker: Repeat masker, mRNA: KRTAP10-8, Conserved in Primates: Conserved in Primates, Conserved in Primates: Conserved in Primates, Conserved in Primates: Conserved in Primates, Conserved in Primates: Conserved in Primates, Conserved in Primates: Conserved in Primates, Conserved in Primates: Conserved in Primates, Conserved in Primates: Cons…	Arg251His
NC_000002 contig	232457880	T/C	59.4/40.6	Gene: C2orf57, CDS: C2orf57, mRNA: C2orf57, Conserved in Primates: Conserved in Primates, GB_mRNA: GB_mRNA, GB_mRNA: GB_mRNA, GB_mRNA: GB_mRNA, GB_mRNA: GB_mRNA, GB_mRNA: GB_mRNA	Val73Ala
NC_000002 contig	26798927	C/G	54.5/45.5	Gene: C2orf70, CDS: C2orf70, mRNA: C2orf70, Conserved in Primates: Conserved in Primates, GB_mRNA: GB_mRNA, GB_mRNA: GB_mRNA	Pro78Ala
NC_000003 contig	14724345	A	100	Gene: C3orf20, CDS: C3orf20, mRNA: C3orf20, Conserved in Primates: Conserved in Primates, SNP: SNP, GB_mRNA: GB_mRNA, GB_mRNA: GB_mRNA, GB_mRNA: GB_mRNA, GB_mRNA: GB_mRNA	Gly42Asp
NC_000005 contig	43494684	G/A	58.1/41.9	Gene: C5orf34, CDS: C5orf34, mRNA: C5orf34, Conserved in Primates: Conserved in Primates, Conserved in Primates: Conserved in Primates, GB_mRNA: GB_mRNA, GB_mRNA: GB_mRNA, GB_mRNA: GB_mRNA	Ser390Leu
NC_000006 contig	133105120	T	100	Gene: C6orf192, CDS: C6orf192, mRNA: C6orf192, Conserved in Primates: Conserved in Primates, SNP: SNP, GB_mRNA: GB_mRNA, GB_mRNA: GB_mRNA, GB_mRNA: GB_mRNA, GB_mRNA: GB_mRNA, GB_mRNA: GB_mRNA	Val204Ile
NC_000008 contig	33370014	G/A	56.7/43.3	Gene: C8orf41, CDS: C8orf41, CDS: C8orf41, mRNA: C8orf41, mRNA: C8orf41, Conserved in Primates: Conserved in Primates, Conserved in Primates: Conserved in Primates, GB_mRNA: GB_mRNA, GB_mRNA: GB_mRNA, GB_mRNA: GB_mRNA, GB_mRNA: GB_mRNA, GB_mRNA: GB_mRNA, GB_mRNA: GB_mRNA, GB_mRNA: GB_mRNA, GB_mRNA: GB_mRNA	Pro40Ser,Ser
NC_000009 contig	90500705	G	100	Gene: C9orf79, CDS: C9orf79, mRNA: C9orf79, Conserved in Primates: Conserved in Primates, Conserved in Primates: Conserved in Primates, GB_mRNA: GB_mRNA, GB_mRNA: GB_mRNA, GB_mRNA: GB_mRNA, GB_mRNA: GB_mRNA, GB_mRNA: GB_mRNA, GB_mRNA: GB_mRNA, GB_mRNA: GB_mRNA, GB_mRNA: GB_mRNA, GB_mRNA: GB_mRNA, GB_mRNA: GB_mRNA	Lys435Glu
NC_000009 contig	15571630	A	100	Gene: C9orf93, CDS: C9orf93, mRNA: C9orf93, Conserved in Primates: Conserved in Primates, SNP: SNP, GB_mRNA: GB_mRNA, GB_mRNA: GB_mRNA, GB_mRNA: GB_mRNA, GB_mRNA: GB_mRNA, GB_mRNA: GB_mRNA, GB_mRNA: GB_mRNA, GB_mRNA: GB_mRNA, GB_mRNA: GB_mRNA, GB_mRNA: GB_mRNA, GB_mRNA: GB_mRNA, GB_mRNA: GB_mRNA, GB_mRNA: GB_mRNA	Ile17Asn
NC_000002 contig	27462337	C/A	52.9/47.1	Gene: CAD, CDS: CAD, mRNA: CAD, Conserved in Primates: Conserved in Primates, GB_mRNA: GB_mRNA, GB_mRNA: GB_mRNA, GB_mRNA: GB_mRNA, GB_mRNA: GB_mRNA, GB_mRNA: GB_mRNA	Gln1798Lys
NC_000017 contig	46929908	C	100	Gene: CALCOCO2, CDS: CALCOCO2, mRNA: CALCOCO2, Conserved in Primates: Conserved in Primates, Conserved in Primates: Conserved in Primates, SNP: SNP, GB_mRNA: GB_mRNA, GB_mRNA: GB_mRNA, GB_mRNA: GB_mRNA, GB_mRNA: GB_mRNA, GB_mRNA: GB_mRNA, GB_mRNA: GB_mRNA, GB_mRNA: GB_mRNA, GB_mRNA: GB_mRNA, GB_mRNA: GB_mRNA, GB_mRNA: GB_mRNA, GB_mRNA: GB_mRNA, GB_mRNA: GB_mRNA, GB_mRNA: GB_mRNA, GB_mRNA: GB_mRNA…	Val248Ala
NC_000019 contig	39221828	T/G	63.6/36.4	Gene: CAPN12, CDS: CAPN12, mRNA: CAPN12, Conserved in Primates: Conserved in Primates, GB_mRNA: GB_mRNA, GB_mRNA: GB_mRNA, GB_mRNA: GB_mRNA, GB_mRNA: GB_mRNA, GB_mRNA: GB_mRNA, GB_mRNA: GB_mRNA, GB_mRNA: GB_mRNA	Thr665Pro
NC_000015 contig	42676690	G/A	55.3/44.7	Gene: CAPN3, CDS: CAPN3, CDS: CAPN3, CDS: CAPN3, CDS: CAPN3, CDS: CAPN3, CDS: CAPN3, mRNA: CAPN3, mRNA: CAPN3, mRNA: CAPN3, mRNA: CAPN3, mRNA: CAPN3, mRNA: CAPN3, Conserved in Primates: Conserved in Primates, GB_mRNA: GB_mRNA, GB_mRNA: GB_mRNA, GB_mRNA: GB_mRNA, GB_mRNA: GB_mRNA, GB_mRNA: GB_mRNA, GB_mRNA: GB_mRNA, GB_mRNA: GB_mRNA, GB_mRNA: GB_mRNA, GB_mRNA: GB_mRNA, GB_mRNA: GB_mRNA, GB_mRNA: G…	Glu20Lys,Lys,Lys; Glu107Lys,Lys,Lys
NC_000004 contig	110610551	G	100	Gene: CASP6, CDS: CASP6, CDS: CASP6, mRNA: CASP6, mRNA: CASP6, Conserved in Primates: Conserved in Primates, GB_mRNA: GB_mRNA, GB_mRNA: GB_mRNA, GB_mRNA: GB_mRNA, GB_mRNA: GB_mRNA, GB_mRNA: GB_mRNA, GB_mRNA: GB_mRNA, GB_mRNA: GB_mRNA	Lys184Gln; Lys273Gln
NC_000011 contig	65793027	T/C	64.7/35.3	Gene: CATSPER1, CDS: CATSPER1, Repeat masker: Repeat masker, mRNA: CATSPER1, Conserved in Primates: Conserved in Primates, Conserved in Primates: Conserved in Primates, Conserved in Primates: Conserved in Primates, GB_mRNA: GB_mRNA, GB_mRNA: GB_mRNA, GB_mRNA: GB_mRNA, GB_mRNA: GB_mRNA, GB_mRNA: GB_mRNA	Ser275Asn
NC_000019 contig	33370222	C/T	53.6/46.4	Gene: CCDC123, CDS: CCDC123, mRNA: CCDC123, Conserved in Primates: Conserved in Primates, GB_mRNA: GB_mRNA, GB_mRNA: GB_mRNA, GB_mRNA: GB_mRNA	Arg733Gln
NC_000007 contig	76871076	A/G	56.9/43.1	Gene: CCDC146, CDS: CCDC146, mRNA: CCDC146, Conserved in Primates: Conserved in Primates, Conserved in Primates: Conserved in Primates, Conserved in Primates: Conserved in Primates, Conserved in Primates: Conserved in Primates, GB_mRNA: GB_mRNA, GB_mRNA: GB_mRNA, GB_mRNA: GB_mRNA, GB_mRNA: GB_mRNA	Gln103Arg
NC_000001 contig	159863028	C/T	55.2/44.8	Gene: CCDC19, CDS: CCDC19, mRNA: CCDC19, Conserved in Primates: Conserved in Primates, Conserved in Primates: Conserved in Primates, SNP: SNP, GB_mRNA: GB_mRNA, GB_mRNA: GB_mRNA, GB_mRNA: GB_mRNA, GB_mRNA: GB_mRNA, GB_mRNA: GB_mRNA, GB_mRNA: GB_mRNA, GB_mRNA: GB_mRNA, GB_mRNA: GB_mRNA, GB_mRNA: GB_mRNA, GB_mRNA: GB_mRNA	Arg24His
NC_000001 contig	44458308	C/T	67.7/32.3	Gene: CCDC24, CDS: CCDC24, mRNA: CCDC24, Conserved in Primates: Conserved in Primates, GB_mRNA: GB_mRNA, GB_mRNA: GB_mRNA, GB_mRNA: GB_mRNA, GB_mRNA: GB_mRNA, GB_mRNA: GB_mRNA, GB_mRNA: GB_mRNA, GB_mRNA: GB_mRNA	Pro139Leu
NC_000012 contig	49312540	C/T	61.5/38.5	Gene: CCDC65, CDS: CCDC65, mRNA: CCDC65, Conserved in Primates: Conserved in Primates, Conserved in Primates: Conserved in Primates, Conserved in Primates: Conserved in Primates, GB_mRNA: GB_mRNA, GB_mRNA: GB_mRNA, GB_mRNA: GB_mRNA, GB_mRNA: GB_mRNA, GB_mRNA: GB_mRNA, GB_mRNA: GB_mRNA, GB_mRNA: GB_mRNA	Arg294Cys
NC_000012 contig	49310787	A/C	50.0/50.0	Gene: CCDC65, CDS: CCDC65, mRNA: CCDC65, Conserved in Primates: Conserved in Primates, Conserved in Primates: Conserved in Primates, GB_mRNA: GB_mRNA, GB_mRNA: GB_mRNA, GB_mRNA: GB_mRNA, GB_mRNA: GB_mRNA, GB_mRNA: GB_mRNA, GB_mRNA: GB_mRNA	His169Asn
NC_000002 contig	55544736	C/T	56.6/43.4	Gene: CCDC88A, CDS: CCDC88A, CDS: CCDC88A, mRNA: CCDC88A, mRNA: CCDC88A, Conserved in Primates: Conserved in Primates, SNP: SNP, GB_mRNA: GB_mRNA, GB_mRNA: GB_mRNA, GB_mRNA: GB_mRNA, GB_mRNA: GB_mRNA, GB_mRNA: GB_mRNA, GB_mRNA: GB_mRNA, GB_mRNA: GB_mRNA, GB_mRNA: GB_mRNA, GB_mRNA: GB_mRNA, GB_mRNA: GB_mRNA, GB_mRNA: GB_mRNA, GB_mRNA: GB_mRNA	Lys1188Arg; Lys1189Arg
NC_000011 contig	82991264	T/C	70.0/30.0	Gene: CCDC90B, CDS: CCDC90B, mRNA: CCDC90B, Conserved in Primates: Conserved in Primates, Conserved in Primates: Conserved in Primates, Conserved in Primates: Conserved in Primates, SNP: SNP, GB_mRNA: GB_mRNA, GB_mRNA: GB_mRNA, GB_mRNA: GB_mRNA, GB_mRNA: GB_mRNA, GB_mRNA: GB_mRNA, GB_mRNA: GB_mRNA, GB_mRNA: GB_mRNA, GB_mRNA: GB_mRNA, GB_mRNA: GB_mRNA, GB_mRNA: GB_mRNA, GB_mRNA: GB_mRNA, GB_mRNA: …	Arg47Gln
NC_000013 contig	37012866	T/G	66.7/33.3	Gene: CCNA1, CDS: CCNA1, CDS: CCNA1, CDS: CCNA1, CDS: CCNA1, mRNA: CCNA1, mRNA: CCNA1, mRNA: CCNA1, mRNA: CCNA1, Conserved in Primates: Conserved in Primates, GB_mRNA: GB_mRNA, GB_mRNA: GB_mRNA, GB_mRNA: GB_mRNA, GB_mRNA: GB_mRNA, GB_mRNA: GB_mRNA, GB_mRNA: GB_mRNA, GB_mRNA: GB_mRNA, GB_mRNA: GB_mRNA, GB_mRNA: GB_mRNA, GB_mRNA: GB_mRNA, GB_mRNA: GB_mRNA, GB_mRNA: GB_mRNA, GB_mRNA: GB_mRNA	Val208Gly,Gly; Val251Gly; Val252Gly
NC_000005 contig	66492412	C/G	62.5/37.5	Gene: CD180, CDS: CD180, mRNA: CD180, Conserved in Primates: Conserved in Primates, Conserved in Primates: Conserved in Primates, SNP: SNP, GB_mRNA: GB_mRNA, GB_mRNA: GB_mRNA, GB_mRNA: GB_mRNA, GB_mRNA: GB_mRNA, GB_mRNA: GB_mRNA	Val20Leu
NC_000011 contig	66083816	G/A	69.2/30.8	Gene: CD248, CDS: CD248, mRNA: CD248, Conserved in Primates: Conserved in Primates, Conserved in Primates: Conserved in Primates, Conserved in Primates: Conserved in Primates, GB_mRNA: GB_mRNA, GB_mRNA: GB_mRNA, GB_mRNA: GB_mRNA, GB_mRNA: GB_mRNA, GB_mRNA: GB_mRNA	Pro228Leu
NC_000012 contig	56119942	C/G	56.5/43.5	Gene: CD63, CDS: CD63, CDS: CD63, mRNA: CD63, mRNA: CD63, Conserved in Primates: Conserved in Primates, Conserved in Primates: Conserved in Primates, GB_mRNA: GB_mRNA, GB_mRNA: GB_mRNA, GB_mRNA: GB_mRNA, GB_mRNA: GB_mRNA, GB_mRNA: GB_mRNA, GB_mRNA: GB_mRNA, GB_mRNA: GB_mRNA, GB_mRNA: GB_mRNA, GB_mRNA: GB_mRNA, GB_mRNA: GB_mRNA, GB_mRNA: GB_mRNA, GB_mRNA: GB_mRNA, GB_mRNA: GB_mRNA, GB_mRNA: GB_mRN…	Cys177Ser,Ser
NC_000019 contig	14515315	A/C	64.3/35.7	Gene: CD97, CDS: CD97, CDS: CD97, CDS: CD97, mRNA: CD97, mRNA: CD97, mRNA: CD97, Conserved in Primates: Conserved in Primates, GB_mRNA: GB_mRNA, GB_mRNA: GB_mRNA, GB_mRNA: GB_mRNA, GB_mRNA: GB_mRNA, GB_mRNA: GB_mRNA, GB_mRNA: GB_mRNA, GB_mRNA: GB_mRNA, GB_mRNA: GB_mRNA, GB_mRNA: GB_mRNA, GB_mRNA: GB_mRNA, GB_mRNA: GB_mRNA, GB_mRNA: GB_mRNA, GB_mRNA: GB_mRNA, GB_mRNA: GB_mRNA	Thr431Pro; Thr475Pro; Thr524Pro
NC_000020 contig	58576432	G/A	69.4/30.6	Gene: CDH26, CDS: CDH26, CDS: CDH26, mRNA: CDH26, mRNA: CDH26, Conserved in Primates: Conserved in Primates, SNP: SNP, GB_mRNA: GB_mRNA, GB_mRNA: GB_mRNA, GB_mRNA: GB_mRNA, GB_mRNA: GB_mRNA	Gln44Arg; Gln711Arg
NC_000020 contig	58562571	G/C	52.9/47.1	Gene: CDH26, CDS: CDH26, mRNA: CDH26, Conserved in Primates: Conserved in Primates, SNP: SNP, GB_mRNA: GB_mRNA, GB_mRNA: GB_mRNA, GB_mRNA: GB_mRNA	Arg301Gly
NC_000020 contig	58564146	G/A	63.4/36.6	Gene: CDH26, CDS: CDH26, mRNA: CDH26, Conserved in Primates: Conserved in Primates, SNP: SNP, GB_mRNA: GB_mRNA, GB_mRNA: GB_mRNA, GB_mRNA: GB_mRNA	Asn404Ser
NC_000019 contig	42213782	T/C	69.9/30.1	Gene: CEACAM5, CDS: CEACAM5, mRNA: CEACAM5, Conserved in Primates: Conserved in Primates, Conserved in Primates: Conserved in Primates, Conserved in Primates: Conserved in Primates, Conserved in Primates: Conserved in Primates, Conserved in Primates: Conserved in Primates, Conserved in Primates: Conserved in Primates, Conserved in Primates: Conserved in Primates, Conserved in Primates: Conserved …	Val83Ala
NC_000015 contig	49089864	C/A	51.1/48.9	Gene: CEP152, CDS: CEP152, mRNA: CEP152, Conserved in Primates: Conserved in Primates, GB_mRNA: GB_mRNA, GB_mRNA: GB_mRNA, GB_mRNA: GB_mRNA, GB_mRNA: GB_mRNA, GB_mRNA: GB_mRNA, GB_mRNA: GB_mRNA	Ser85Arg
NC_000020 contig	34095901	G/T	58.3/41.7	Gene: CEP250, CDS: CEP250, CDS: CEP250, mRNA: CEP250, mRNA: CEP250, Conserved in Primates: Conserved in Primates, GB_mRNA: GB_mRNA, GB_mRNA: GB_mRNA, GB_mRNA: GB_mRNA, GB_mRNA: GB_mRNA	Met2207Arg; Met2263Arg
NC_000002 contig	65299330	T/A	56.0/44.0	Gene: CEP68, Gene: LOC100287235, CDS: CEP68, mRNA: CEP68, Conserved in Primates: Conserved in Primates, GB_mRNA: GB_mRNA, GB_mRNA: GB_mRNA, GB_mRNA: GB_mRNA, GB_mRNA: GB_mRNA, GB_mRNA: GB_mRNA, GB_mRNA: GB_mRNA, GB_mRNA: GB_mRNA, GB_mRNA: GB_mRNA, GB_mRNA: GB_mRNA, GB_mRNA: GB_mRNA, GB_mRNA: GB_mRNA, GB_mRNA: GB_mRNA, GB_mRNA: GB_mRNA	Phe367Tyr
NC_000001 contig	196882038	A/T	61.5/38.5	Gene: CFHR4, CDS: CFHR4, mRNA: CFHR4, Conserved in Primates: Conserved in Primates, Conserved in Primates: Conserved in Primates, Conserved in Primates: Conserved in Primates, Conserved in Primates: Conserved in Primates, Conserved in Primates: Conserved in Primates, Conserved in Primates: Conserved in Primates, GB_mRNA: GB_mRNA, GB_mRNA: GB_mRNA, GB_mRNA: GB_mRNA, GB_mRNA: GB_mRNA	Gln142Leu
NC_000011 contig	46817302	C/A	51.1/48.9	Gene: CKAP5, CDS: CKAP5, CDS: CKAP5, mRNA: CKAP5, mRNA: CKAP5, Conserved in Primates: Conserved in Primates, GB_mRNA: GB_mRNA, GB_mRNA: GB_mRNA, GB_mRNA: GB_mRNA, GB_mRNA: GB_mRNA, GB_mRNA: GB_mRNA	Glu498Stp,Stp
NC_000012 contig	10224073	T/G	64.0/36.0	Gene: CLEC1A, CDS: CLEC1A, mRNA: CLEC1A, Conserved in Primates: Conserved in Primates, Conserved in Primates: Conserved in Primates, GB_mRNA: GB_mRNA, GB_mRNA: GB_mRNA, GB_mRNA: GB_mRNA, GB_mRNA: GB_mRNA, GB_mRNA: GB_mRNA, GB_mRNA: GB_mRNA, GB_mRNA: GB_mRNA, GB_mRNA: GB_mRNA, GB_mRNA: GB_mRNA, GB_mRNA: GB_mRNA, GB_mRNA: GB_mRNA, GB_mRNA: GB_mRNA, GB_mRNA: GB_mRNA, GB_mRNA: GB_mRNA, GB_mRNA: GB_mR…	Arg234Ser
NC_000002 contig	71043923	G/T	56.2/43.8	Gene: CLEC4F, CDS: CLEC4F, mRNA: CLEC4F, Conserved in Primates: Conserved in Primates, GB_mRNA: GB_mRNA, GB_mRNA: GB_mRNA, GB_mRNA: GB_mRNA, GB_mRNA: GB_mRNA	Thr197Lys
NC_000012 contig	122763670	C/A	60.6/39.4	Gene: CLIP1, CDS: CLIP1, CDS: CLIP1, mRNA: CLIP1, mRNA: CLIP1, Conserved in Primates: Conserved in Primates, SNP: SNP, GB_mRNA: GB_mRNA, GB_mRNA: GB_mRNA, GB_mRNA: GB_mRNA, GB_mRNA: GB_mRNA, GB_mRNA: GB_mRNA, GB_mRNA: GB_mRNA, GB_mRNA: GB_mRNA, GB_mRNA: GB_mRNA	Ala1178Ser; Ala1213Ser
NC_000004 contig	56325365	G/C	64.3/35.7	Gene: CLOCK, CDS: CLOCK, mRNA: CLOCK, Conserved in Primates: Conserved in Primates, Conserved in Primates: Conserved in Primates, SNP: SNP, GB_mRNA: GB_mRNA, GB_mRNA: GB_mRNA, GB_mRNA: GB_mRNA, GB_mRNA: GB_mRNA, GB_mRNA: GB_mRNA, GB_mRNA: GB_mRNA, GB_mRNA: GB_mRNA, GB_mRNA: GB_mRNA, GB_mRNA: GB_mRNA, GB_mRNA: GB_mRNA	Ser208Cys
NC_000011 contig	72084037	C/T	63.2/36.8	Gene: CLPB, CDS: CLPB, mRNA: CLPB, Conserved in Primates: Conserved in Primates, Conserved in Primates: Conserved in Primates, GB_mRNA: GB_mRNA, GB_mRNA: GB_mRNA, GB_mRNA: GB_mRNA, GB_mRNA: GB_mRNA, GB_mRNA: GB_mRNA	Ser223Asn
NC_000013 contig	100425097	T	100	Gene: CLYBL, CDS: CLYBL, mRNA: CLYBL, Conserved in Primates: Conserved in Primates, SNP: SNP, GB_mRNA: GB_mRNA, GB_mRNA: GB_mRNA, GB_mRNA: GB_mRNA, GB_mRNA: GB_mRNA, GB_mRNA: GB_mRNA	Stp7Leu
NC_000019 contig	1036148	A/G	70.0/30.0	Gene: CNN2, CDS: CNN2, mRNA: CNN2, Conserved in Primates: Conserved in Primates, Conserved in Primates: Conserved in Primates, Conserved in Primates: Conserved in Primates, Conserved in Primates: Conserved in Primates, Conserved in Primates: Conserved in Primates, Conserved in Primates: Conserved in Primates, Conserved in Primates: Conserved in Primates, Conserved in Primates: Conserved in Primat…	Gln137Arg
NC_000019 contig	1036156	G/A	66.7/33.3	Gene: CNN2, CDS: CNN2, mRNA: CNN2, Conserved in Primates: Conserved in Primates, Conserved in Primates: Conserved in Primates, Conserved in Primates: Conserved in Primates, Conserved in Primates: Conserved in Primates, Conserved in Primates: Conserved in Primates, Conserved in Primates: Conserved in Primates, Conserved in Primates: Conserved in Primates, Conserved in Primates: Conserved in Primat…	Val140Met
NC_000019 contig	1036157	T/G	62.5/37.5	Gene: CNN2, CDS: CNN2, mRNA: CNN2, Conserved in Primates: Conserved in Primates, Conserved in Primates: Conserved in Primates, Conserved in Primates: Conserved in Primates, Conserved in Primates: Conserved in Primates, Conserved in Primates: Conserved in Primates, Conserved in Primates: Conserved in Primates, Conserved in Primates: Conserved in Primates, Conserved in Primates: Conserved in Primat…	Val140Gly
NC_000016 contig	58560041	A/C	63.6/36.4	Gene: CNOT1, CDS: CNOT1, mRNA: CNOT1, Conserved in Primates: Conserved in Primates, GB_mRNA: GB_mRNA, GB_mRNA: GB_mRNA, GB_mRNA: GB_mRNA, GB_mRNA: GB_mRNA, GB_mRNA: GB_mRNA, GB_mRNA: GB_mRNA, GB_mRNA: GB_mRNA, GB_mRNA: GB_mRNA, GB_mRNA: GB_mRNA, GB_mRNA: GB_mRNA, GB_mRNA: GB_mRNA, GB_mRNA: GB_mRNA, GB_mRNA: GB_mRNA, GB_mRNA: GB_mRNA, GB_mRNA: GB_mRNA, GB_mRNA: GB_mRNA	Val2152Gly
NC_000007 contig	147183121	A/C	70.0/30.0	Gene: CNTNAP2, CDS: CNTNAP2, mRNA: CNTNAP2, Conserved in Primates: Conserved in Primates, Conserved in Primates: Conserved in Primates, GB_mRNA: GB_mRNA, GB_mRNA: GB_mRNA, GB_mRNA: GB_mRNA, GB_mRNA: GB_mRNA, GB_mRNA: GB_mRNA, GB_mRNA: GB_mRNA, GB_mRNA: GB_mRNA	Thr589Pro
NC_000001 contig	32138045	G/A	68.8/31.2	Gene: COL16A1, CDS: COL16A1, mRNA: COL16A1, Conserved in Primates: Conserved in Primates, SNP: SNP, GB_mRNA: GB_mRNA, GB_mRNA: GB_mRNA, GB_mRNA: GB_mRNA, GB_mRNA: GB_mRNA, GB_mRNA: GB_mRNA	Pro1026Leu
NC_000002 contig	189855743	A/G	50.0/50.0	Gene: COL3A1, CDS: COL3A1, mRNA: COL3A1, Conserved in Primates: Conserved in Primates, GB_mRNA: GB_mRNA, GB_mRNA: GB_mRNA, GB_mRNA: GB_mRNA, GB_mRNA: GB_mRNA, GB_mRNA: GB_mRNA	Arg271Gln
NC_000013 contig	111164389	A/C	62.5/37.5	Gene: COL4A2, CDS: COL4A2, CpG: CpG, mRNA: COL4A2, Conserved in Primates: Conserved in Primates, GB_mRNA: GB_mRNA, GB_mRNA: GB_mRNA, GB_mRNA: GB_mRNA, GB_mRNA: GB_mRNA, GB_mRNA: GB_mRNA, GB_mRNA: GB_mRNA, GB_mRNA: GB_mRNA, GB_mRNA: GB_mRNA, GB_mRNA: GB_mRNA, GB_mRNA: GB_mRNA, GB_mRNA: GB_mRNA, GB_mRNA: GB_mRNA, GB_mRNA: GB_mRNA, GB_mRNA: GB_mRNA, GB_mRNA: GB_mRNA, GB_mRNA: GB_mRNA	Thr1664Pro
NC_000002 contig	228173636	G/A	50.5/49.5	Gene: COL4A3, CDS: COL4A3, CDS: COL4A3, mRNA: COL4A3, mRNA: COL4A3, Conserved in Primates: Conserved in Primates, GB_mRNA: GB_mRNA, GB_mRNA: GB_mRNA, GB_mRNA: GB_mRNA, GB_mRNA: GB_mRNA, GB_mRNA: GB_mRNA, GB_mRNA: GB_mRNA, GB_mRNA: GB_mRNA, GB_mRNA: GB_mRNA	Gln1495Arg,Arg
NC_000002 contig	189940142	T/G	53.7/46.3	Gene: COL5A2, CDS: COL5A2, mRNA: COL5A2, Conserved in Primates: Conserved in Primates, GB_mRNA: GB_mRNA, GB_mRNA: GB_mRNA, GB_mRNA: GB_mRNA, GB_mRNA: GB_mRNA, GB_mRNA: GB_mRNA	Met361Leu
NC_000019 contig	10078615	C/A	68.3/31.7	Gene: COL5A3, CDS: COL5A3, mRNA: COL5A3, Conserved in Primates: Conserved in Primates, GB_mRNA: GB_mRNA, GB_mRNA: GB_mRNA	Gly1457Cys
NC_000016 contig	19548030	T/A	53.8/46.2	Gene: CP110, CDS: CP110, mRNA: CP110, Conserved in Primates: Conserved in Primates, Conserved in Primates: Conserved in Primates, Conserved in Primates: Conserved in Primates, SNP: SNP, GB_mRNA: GB_mRNA, GB_mRNA: GB_mRNA, GB_mRNA: GB_mRNA, GB_mRNA: GB_mRNA, GB_mRNA: GB_mRNA, GB_mRNA: GB_mRNA, GB_mRNA: GB_mRNA	Phe347Ile
NC_000019 contig	4159747	A	100	Gene: CREB3L3, CDS: CREB3L3, mRNA: CREB3L3, Conserved in Primates: Conserved in Primates, GB_mRNA: GB_mRNA, GB_mRNA: GB_mRNA, GB_mRNA: GB_mRNA, GB_mRNA: GB_mRNA, GB_mRNA: GB_mRNA, GB_mRNA: GB_mRNA, GB_mRNA: GB_mRNA, GB_mRNA: GB_mRNA, GB_mRNA: GB_mRNA	Asp182Asn
NC_000001 contig	17275337	C/T	66.7/33.3	Gene: CROCC, CDS: CROCC, mRNA: CROCC, Conserved in Primates: Conserved in Primates, Conserved in Primates: Conserved in Primates, Conserved in Primates: Conserved in Primates, GB_mRNA: GB_mRNA, GB_mRNA: GB_mRNA, GB_mRNA: GB_mRNA, GB_mRNA: GB_mRNA	Arg918Trp
NC_000007 contig	87021023	G/C	56.9/43.1	Gene: CROT, CDS: CROT, CDS: CROT, mRNA: CROT, mRNA: CROT, Conserved in Primates: Conserved in Primates, Conserved in Primates: Conserved in Primates, SNP: SNP, GB_mRNA: GB_mRNA, GB_mRNA: GB_mRNA, GB_mRNA: GB_mRNA, GB_mRNA: GB_mRNA, GB_mRNA: GB_mRNA, GB_mRNA: GB_mRNA	Val474Leu; Val502Leu
NC_000017 contig	27577276	A	100	Gene: CRYBA1, CDS: CRYBA1, mRNA: CRYBA1, Conserved in Primates: Conserved in Primates, Conserved in Primates: Conserved in Primates, GB_mRNA: GB_mRNA, GB_mRNA: GB_mRNA, GB_mRNA: GB_mRNA, GB_mRNA: GB_mRNA, GB_mRNA: GB_mRNA	Arg58His
NC_000001 contig	34330137	C/A	53.2/46.8	Gene: CSMD2, Gene: LOC100287140, Gene: HMGB4, CDS: HMGB4, CDS: HMGB4, mRNA: HMGB4, mRNA: HMGB4, Conserved in Primates: Conserved in Primates, SNP: SNP, GB_mRNA: GB_mRNA, GB_mRNA: GB_mRNA, GB_mRNA: GB_mRNA, GB_mRNA: GB_mRNA, GB_mRNA: GB_mRNA, GB_mRNA: GB_mRNA, GB_mRNA: GB_mRNA, GB_mRNA: GB_mRNA, GB_mRNA: GB_mRNA, GB_mRNA: GB_mRNA, GB_mRNA: GB_mRNA	Asn41Lys; Asn115Lys
NC_000015 contig	75974722	T/C	54.5/45.5	Gene: CSPG4, CDS: CSPG4, mRNA: CSPG4, Conserved in Primates: Conserved in Primates, Conserved in Primates: Conserved in Primates, Conserved in Primates: Conserved in Primates, Conserved in Primates: Conserved in Primates, Conserved in Primates: Conserved in Primates, Conserved in Primates: Conserved in Primates, GB_mRNA: GB_mRNA, GB_mRNA: GB_mRNA, GB_mRNA: GB_mRNA, GB_mRNA: GB_mRNA, GB_mRNA: GB_m…	Arg1621His
NC_000010 contig	126686605	C/T	50.0/50.0	Gene: CTBP2, CDS: CTBP2, CDS: CTBP2, CDS: CTBP2, CpG: CpG, mRNA: CTBP2, mRNA: CTBP2, mRNA: CTBP2, Conserved in Primates: Conserved in Primates, Conserved in Primates: Conserved in Primates, Conserved in Primates: Conserved in Primates, Conserved in Primates: Conserved in Primates, Conserved in Primates: Conserved in Primates, Conserved in Primates: Conserved in Primates, Conserved in Primates: Co…	Val165Met,Met; Val705Met
NC_000010 contig	126683243	C/T	55.6/44.4	Gene: CTBP2, CDS: CTBP2, CDS: CTBP2, CDS: CTBP2, mRNA: CTBP2, mRNA: CTBP2, mRNA: CTBP2, Conserved in Primates: Conserved in Primates, Conserved in Primates: Conserved in Primates, Conserved in Primates: Conserved in Primates, Conserved in Primates: Conserved in Primates, Conserved in Primates: Conserved in Primates, Conserved in Primates: Conserved in Primates, Conserved in Primates: Conserved in…	Gly192Glu,Glu; Gly732Glu
NC_000010 contig	126683244	C/G	55.6/44.4	Gene: CTBP2, CDS: CTBP2, CDS: CTBP2, CDS: CTBP2, mRNA: CTBP2, mRNA: CTBP2, mRNA: CTBP2, Conserved in Primates: Conserved in Primates, Conserved in Primates: Conserved in Primates, Conserved in Primates: Conserved in Primates, Conserved in Primates: Conserved in Primates, Conserved in Primates: Conserved in Primates, Conserved in Primates: Conserved in Primates, Conserved in Primates: Conserved in…	Gly192Arg,Arg; Gly732Arg
NC_000010 contig	17126383	G/A	59.3/40.7	Gene: CUBN, CDS: CUBN, mRNA: CUBN, Conserved in Primates: Conserved in Primates, SNP: SNP, GB_mRNA: GB_mRNA	His730Tyr
NC_000015 contig	51514572	G/A	61.1/38.9	Gene: CYP19A1, CDS: CYP19A1, CDS: CYP19A1, mRNA: CYP19A1, mRNA: CYP19A1, Conserved in Primates: Conserved in Primates, SNP: SNP, GB_mRNA: GB_mRNA, GB_mRNA: GB_mRNA, GB_mRNA: GB_mRNA, GB_mRNA: GB_mRNA, GB_mRNA: GB_mRNA, GB_mRNA: GB_mRNA, GB_mRNA: GB_mRNA, GB_mRNA: GB_mRNA, GB_mRNA: GB_mRNA, GB_mRNA: GB_mRNA, GB_mRNA: GB_mRNA, GB_mRNA: GB_mRNA, GB_mRNA: GB_mRNA, GB_mRNA: GB_mRNA, GB_mRNA: GB_mRNA, …	Thr201Met,Met
NC_000010 contig	94824166	A/G	51.9/46.2	Gene: CYP26C1, CDS: CYP26C1, mRNA: CYP26C1, Conserved in Primates: Conserved in Primates, SNP: SNP, GB_mRNA: GB_mRNA, GB_mRNA: GB_mRNA, GB_mRNA: GB_mRNA	Arg245Gln
NC_000019 contig	41382560	A/T	51.2/48.8	Gene: CYP2A7, CDS: CYP2A7, CDS: CYP2A7, mRNA: CYP2A7, mRNA: CYP2A7, Conserved in Primates: Conserved in Primates, Conserved in Primates: Conserved in Primates, Conserved in Primates: Conserved in Primates, Conserved in Primates: Conserved in Primates, GB_mRNA: GB_mRNA, GB_mRNA: GB_mRNA, GB_mRNA: GB_mRNA, GB_mRNA: GB_mRNA	Phe341Tyr; Phe392Tyr
NC_000002 contig	120129841	G/A	55.3/44.7	Gene: DBI, CDS: DBI, CDS: DBI, CDS: DBI, mRNA: DBI, mRNA: DBI, mRNA: DBI, Conserved in Primates: Conserved in Primates, Conserved in Primates: Conserved in Primates, Conserved in Primates: Conserved in Primates, SNP: SNP, GB_mRNA: GB_mRNA, GB_mRNA: GB_mRNA, GB_mRNA: GB_mRNA, GB_mRNA: GB_mRNA, GB_mRNA: GB_mRNA, GB_mRNA: GB_mRNA, GB_mRNA: GB_mRNA, GB_mRNA: GB_mRNA, GB_mRNA: GB_mRNA, GB_mRNA: GB_mRN…	Met71Val; Met72Val; Met88Val
NC_000017 contig	62496670	C	100	Gene: DDX5, CDS: DDX5, mRNA: DDX5, Conserved in Primates: Conserved in Primates, Conserved in Primates: Conserved in Primates, SNP: SNP, GB_mRNA: GB_mRNA, GB_mRNA: GB_mRNA, GB_mRNA: GB_mRNA, GB_mRNA: GB_mRNA, GB_mRNA: GB_mRNA, GB_mRNA: GB_mRNA, GB_mRNA: GB_mRNA, GB_mRNA: GB_mRNA, GB_mRNA: GB_mRNA, GB_mRNA: GB_mRNA, GB_mRNA: GB_mRNA, GB_mRNA: GB_mRNA, GB_mRNA: GB_mRNA, GB_mRNA: GB_mRNA, GB_mRNA: G…	Ser480Ala
NC_000022 contig	19130247	A/G	62.1/37.9	Gene: DGCR14, CDS: DGCR14, mRNA: DGCR14, Conserved in Primates: Conserved in Primates, Conserved in Primates: Conserved in Primates, Conserved in Primates: Conserved in Primates, Conserved in Primates: Conserved in Primates, GB_mRNA: GB_mRNA, GB_mRNA: GB_mRNA, GB_mRNA: GB_mRNA, GB_mRNA: GB_mRNA, GB_mRNA: GB_mRNA, GB_mRNA: GB_mRNA, GB_mRNA: GB_mRNA, GB_mRNA: GB_mRNA, GB_mRNA: GB_mRNA, GB_mRNA: GB_…	Pro99Leu
NC_000022 contig	20074006	G	100	Gene: DGCR8, CDS: DGCR8, mRNA: DGCR8, Conserved in Primates: Conserved in Primates, Conserved in Primates: Conserved in Primates, Conserved in Primates: Conserved in Primates, Conserved in Primates: Conserved in Primates, SNP: SNP, GB_mRNA: GB_mRNA, GB_mRNA: GB_mRNA, GB_mRNA: GB_mRNA, GB_mRNA: GB_mRNA, GB_mRNA: GB_mRNA, GB_mRNA: GB_mRNA, GB_mRNA: GB_mRNA, GB_mRNA: GB_mRNA, GB_mRNA: GB_mRNA, GB_mR…	Ile174Val
NC_000017 contig	34951458	A	100	Gene: DHRS11, CDS: DHRS11, mRNA: DHRS11, Conserved in Primates: Conserved in Primates, Conserved in Primates: Conserved in Primates, Conserved in Primates: Conserved in Primates, GB_mRNA: GB_mRNA, GB_mRNA: GB_mRNA, GB_mRNA: GB_mRNA, GB_mRNA: GB_mRNA	Cys69Ser
NC_000017 contig	5356953	T	100	Gene: DHX33, CDS: DHX33, mRNA: DHX33, Conserved in Primates: Conserved in Primates, GB_mRNA: GB_mRNA, GB_mRNA: GB_mRNA, GB_mRNA: GB_mRNA, GB_mRNA: GB_mRNA, GB_mRNA: GB_mRNA, GB_mRNA: GB_mRNA, GB_mRNA: GB_mRNA, GB_mRNA: GB_mRNA, GB_mRNA: GB_mRNA, GB_mRNA: GB_mRNA	Ala448Glu
NC_000015 contig	40655942	T/C	70.0/30.0	Gene: DISP2, CDS: DISP2, mRNA: DISP2, Conserved in Primates: Conserved in Primates, Conserved in Primates: Conserved in Primates, GB_mRNA: GB_mRNA, GB_mRNA: GB_mRNA, GB_mRNA: GB_mRNA	Leu79Pro
NC_000016 contig	21098323	C/G	55.0/45.0	Gene: DNAH3, CDS: DNAH3, mRNA: DNAH3, Conserved in Primates: Conserved in Primates, Conserved in Primates: Conserved in Primates, Conserved in Primates: Conserved in Primates, Conserved in Primates: Conserved in Primates, GB_mRNA: GB_mRNA, GB_mRNA: GB_mRNA	Arg908Ser
NC_000002 contig	196740524	C/T	55.6/44.4	Gene: DNAH7, CDS: DNAH7, mRNA: DNAH7, Conserved in Primates: Conserved in Primates, SNP: SNP, GB_mRNA: GB_mRNA, GB_mRNA: GB_mRNA, GB_mRNA: GB_mRNA	Tyr2054Cys
NC_000002 contig	196749512	T/C	60.6/39.4	Gene: DNAH7, CDS: DNAH7, mRNA: DNAH7, Conserved in Primates: Conserved in Primates, SNP: SNP, GB_mRNA: GB_mRNA, GB_mRNA: GB_mRNA, GB_mRNA: GB_mRNA	Ile1854Val
NC_000005 contig	140052430	G/T	62.5/37.5	Gene: DND1, CDS: DND1, CpG: CpG, mRNA: DND1, Conserved in Primates: Conserved in Primates, Conserved in Primates: Conserved in Primates, GB_mRNA: GB_mRNA, GB_mRNA: GB_mRNA, GB_mRNA: GB_mRNA, GB_mRNA: GB_mRNA, GB_mRNA: GB_mRNA, GB_mRNA: GB_mRNA, GB_mRNA: GB_mRNA	Asp68Glu
NC_000018 contig	28612229	G/T	52.1/47.9	Gene: DSC3, CDS: DSC3, CDS: DSC3, mRNA: DSC3, mRNA: DSC3, Conserved in Primates: Conserved in Primates, SNP: SNP, GB_mRNA: GB_mRNA, GB_mRNA: GB_mRNA, GB_mRNA: GB_mRNA	Ala28Asp,Asp
NC_000015 contig	45436245	C/T	54.5/45.5	Gene: DUOX1, CDS: DUOX1, CDS: DUOX1, mRNA: DUOX1, mRNA: DUOX1, Conserved in Primates: Conserved in Primates, Conserved in Primates: Conserved in Primates, GB_mRNA: GB_mRNA, GB_mRNA: GB_mRNA, GB_mRNA: GB_mRNA, GB_mRNA: GB_mRNA, GB_mRNA: GB_mRNA, GB_mRNA: GB_mRNA, GB_mRNA: GB_mRNA, GB_mRNA: GB_mRNA, GB_mRNA: GB_mRNA, GB_mRNA: GB_mRNA	Gln650Stp,Stp
NC_000015 contig	82431145	C/T	56.0/44.0	Gene: EFTUD1, CDS: EFTUD1, CDS: EFTUD1, mRNA: EFTUD1, mRNA: EFTUD1, Conserved in Primates: Conserved in Primates, Conserved in Primates: Conserved in Primates, SNP: SNP, GB_mRNA: GB_mRNA, GB_mRNA: GB_mRNA, GB_mRNA: GB_mRNA, GB_mRNA: GB_mRNA, GB_mRNA: GB_mRNA, GB_mRNA: GB_mRNA, GB_mRNA: GB_mRNA, GB_mRNA: GB_mRNA, GB_mRNA: GB_mRNA, GB_mRNA: GB_mRNA, GB_mRNA: GB_mRNA	Val959Ile; Val1010Ile
NC_000015 contig	82444154	G/T	51.1/48.9	Gene: EFTUD1, CDS: EFTUD1, CDS: EFTUD1, mRNA: EFTUD1, mRNA: EFTUD1, Conserved in Primates: Conserved in Primates, Conserved in Primates: Conserved in Primates, SNP: SNP, GB_mRNA: GB_mRNA, GB_mRNA: GB_mRNA, GB_mRNA: GB_mRNA, GB_mRNA: GB_mRNA, GB_mRNA: GB_mRNA, GB_mRNA: GB_mRNA, GB_mRNA: GB_mRNA, GB_mRNA: GB_mRNA, GB_mRNA: GB_mRNA, GB_mRNA: GB_mRNA, GB_mRNA: GB_mRNA	Pro830Thr; Pro881Thr
NC_000023 contig	129206369	G	100	Gene: ELF4, CDS: ELF4, CDS: ELF4, mRNA: ELF4, mRNA: ELF4, Conserved in Primates: Conserved in Primates, Conserved in Primates: Conserved in Primates, GB_mRNA: GB_mRNA, GB_mRNA: GB_mRNA, GB_mRNA: GB_mRNA, GB_mRNA: GB_mRNA, GB_mRNA: GB_mRNA, GB_mRNA: GB_mRNA, GB_mRNA: GB_mRNA, GB_mRNA: GB_mRNA	Asp122His,His
NC_000012 contig	13366504	G/A	56.8/43.2	Gene: EMP1, CDS: EMP1, mRNA: EMP1, Conserved in Primates: Conserved in Primates, SNP: SNP, GB_mRNA: GB_mRNA, GB_mRNA: GB_mRNA, GB_mRNA: GB_mRNA, GB_mRNA: GB_mRNA, GB_mRNA: GB_mRNA, GB_mRNA: GB_mRNA, GB_mRNA: GB_mRNA, GB_mRNA: GB_mRNA, GB_mRNA: GB_mRNA, GB_mRNA: GB_mRNA	Ser57Asn
NC_000009 contig	139946040	A	100	Gene: ENTPD2, CDS: ENTPD2, CDS: ENTPD2, mRNA: ENTPD2, mRNA: ENTPD2, Conserved in Primates: Conserved in Primates, Conserved in Primates: Conserved in Primates, Conserved in Primates: Conserved in Primates, SNP: SNP, GB_mRNA: GB_mRNA, GB_mRNA: GB_mRNA, GB_mRNA: GB_mRNA, GB_mRNA: GB_mRNA, GB_mRNA: GB_mRNA, GB_mRNA: GB_mRNA, GB_mRNA: GB_mRNA, GB_mRNA: GB_mRNA, GB_mRNA: GB_mRNA, GB_mRNA: GB_mRNA, GB_…	Ala103Val,Val
NC_000005 contig	96124373	T	100	Gene: ERAP1, CDS: ERAP1, CDS: ERAP1, mRNA: ERAP1, mRNA: ERAP1, Conserved in Primates: Conserved in Primates, Conserved in Primates: Conserved in Primates, GB_mRNA: GB_mRNA, GB_mRNA: GB_mRNA, GB_mRNA: GB_mRNA, GB_mRNA: GB_mRNA, GB_mRNA: GB_mRNA, GB_mRNA: GB_mRNA, GB_mRNA: GB_mRNA, GB_mRNA: GB_mRNA, GB_mRNA: GB_mRNA, GB_mRNA: GB_mRNA, GB_mRNA: GB_mRNA	Gly514Arg,Arg
NC_000005 contig	96129543	T	100	Gene: ERAP1, CDS: ERAP1, CDS: ERAP1, mRNA: ERAP1, mRNA: ERAP1, Conserved in Primates: Conserved in Primates, Conserved in Primates: Conserved in Primates, SNP: SNP, GB_mRNA: GB_mRNA, GB_mRNA: GB_mRNA, GB_mRNA: GB_mRNA, GB_mRNA: GB_mRNA, GB_mRNA: GB_mRNA, GB_mRNA: GB_mRNA, GB_mRNA: GB_mRNA, GB_mRNA: GB_mRNA, GB_mRNA: GB_mRNA, GB_mRNA: GB_mRNA, GB_mRNA: GB_mRNA	Gly346Asp,Asp
[truncated: 619 more rows]
