# Supplementary material for: A genome‐scale screen reveals context‐dependent ovarian cancer sensitivity to miRNA overexpression
Source: Mol Syst Biol. 2015 Dec 11;11(12):842. doi: 10.15252/msb.20156308 (PMC4704493; doi:10.15252/msb.20156308)
Supplement: Supplementary file 8 — Dataset EV4 [file MSB-11-842-s012.xlsx]

## Sheet: Index
Dataset EV4: High-resolution CNV data obtained from whole exome sequencing
Gene.ID	HUGO gene ID
Symbol	HUGO gene symbol
PE04 Read Depth	Number of reads mapping to a gene in PEO4 cells
PE01 Read Depth	Number of reads mapping to a gene in PEO1 cells
PEO4/PEO1	Ratio of reads in PEO4 to PEO1
PEO4.ratio.by.normal.tissue	Ratio of reads in PEO4 to a normal immortalized reference cell line
PEO1.ratio.by.normal.tissue	Ratio of reads in PEO1 to a normal immortalized reference cell line

## Sheet: CNV
Gene.ID	Symbol	PE04 Read Depth	PE01 Read Depth	PEO4/PEO1	PEO4.ratio.by.normal.tissue	PEO1.ratio.by.normal.tissue
26683	OR4F29	4072	4395	0.945171	Inf	Inf
729759	OR4F29	4072	4395	0.945171	Inf	Inf
148398	SAMD11	576	741	0.793278	0.514194	0.648558
26155	NOC2L	2516	2895	0.886622	0.72434	0.81716
339451	KLHL17	715	907	0.804416	0.460726	0.573021
84069	PLEKHN1	725	840	0.880632	0.523141	0.594273
84808	NA	53	64	0.847489	0.319205	0.37792
57801	HES4	45	60	0.769275	0.406534	0.53145
9636	ISG15	205	283	0.73995	0.472446	0.639458
375790	AGRN	1684	2051	0.837676	0.460734	0.550174
54991	C1orf159	289	342	0.862497	0.805819	0.934959
254173	TTLL10	617	843	0.746964	0.586741	0.785987
8784	TNFRSF18	159	207	0.784712	0.366434	0.46773
7293	TNFRSF4	139	143	0.991789	0.465089	0.46912
51150	SDF4	1206	1406	0.875118	0.564514	0.645267
126792	B3GALT6	47	57	0.844242	0.471781	0.560975
388581	FAM132A	149	191	0.796973	0.43422	0.545737
118424	UBE2J2	641	737	0.887426	0.844148	0.951601
6339	SCNN1D	604	808	0.762887	0.424308	0.556521
116983	ACAP3	875	1129	0.790823	0.499674	0.632119
126789	PUSL1	301	408	0.753247	0.561831	0.746666
54973	CPSF3L	1671	2031	0.839395	0.531923	0.633883
80772	GLTPD1	471	632	0.760662	0.485737	0.639035
83756	TAS1R3	899	1176	0.780045	0.530827	0.680812
1855	DVL1	740	929	0.81281	0.409634	0.504205
54587	MXRA8	290	361	0.820046	0.354039	0.432103
54998	AURKAIP1	497	613	0.827398	0.478672	0.578854
81669	CCNL2	3021	3826	0.805545	0.718589	0.89228
55052	MRPL20	1213	1584	0.781345	0.734475	0.940368
441869	NA	21	31	0.701336	0.632387	0.915275
64856	VWA1	422	600	0.717992	0.502954	0.701122
219293	ATAD3C	1738	2294	0.772984	0.931273	1.20517
83858	ATAD3B	2996	3964	0.771076	1.00097	1.29849
55210	ATAD3A	2688	2687	1.02051	1.29031	1.26462
339453	C1orf70	75	42	1.80301	1.09283	0.600025
29101	SSU72	813	548	1.51254	0.670139	0.442875
643988	NA	18	19	0.969119	0.338779	0.35061
142678	MIB2	610	395	1.57398	0.515028	0.326983
8510	MMP23B	469	290	1.64763	52.9624	32.1085
728661	RP11-345P4.2	1800	1241	1.47926	3.26534	2.20726
984	CDC2L2	322	211	1.55425	0.926427	0.595202
728642	CDC2L2	322	211	1.55425	0.926427	0.595202
9906	SLC35E2	1724	1162	1.51308	4.12031	2.72286
65220	NADK	1019	644	1.61322	0.609652	0.377764
2782	GNB1	2050	1413	1.47969	0.732591	0.495081
163688	CALML6	212	147	1.46815	0.464861	0.316032
339456	TMEM52	358	244	1.4948	0.441832	0.29525
85452	C1orf222	3420	2277	1.53198	0.653482	0.426577
2563	GABRD	508	365	1.4187	0.515654	0.363257
5590	PRKCZ	3446	2148	1.63628	0.701476	0.428705
199990	C1orf86	516	302	1.74061	0.516807	0.296559
6497	SKI	1262	827	1.55606	0.677021	0.434986
79906	MORN1	4461	2758	1.6498	0.755268	0.457815
11079	RER1	1530	878	1.77681	0.839743	0.472472
5192	PEX10	317	217	1.48807	0.457478	0.307041
9651	PLCH2	531	355	1.52446	0.595174	0.390126
55229	PANK4	1917	961	2.03389	0.602169	0.295969
388585	HES5	16	5	2.89036	0.289091	0.088575
8764	TNFRSF14	976	574	1.73333	0.554546	0.319761
127281	C1orf93	414	254	1.6602	0.451705	0.271716
79258	MMEL1	2327	1384	1.71469	0.542372	0.316274
140625	ACTRT2	591	277	2.17235	0.588012	0.270212
63976	PRDM16	6810	3655	1.90046	0.816378	0.429594
27237	ARHGEF16	1450	885	1.67066	0.583754	0.349327
1953	MEGF6	2636	1535	1.75135	0.610926	0.348801
127262	TPRG1L	1317	709	1.8937	0.833187	0.439774
49856	WDR8	2272	1208	1.9179	0.755724	0.393957
7161	TP73	2075	1161	1.82253	0.654988	0.359314
148870	CCDC27	2340	1394	1.71191	0.743312	0.434155
57470	LRRC47	1217	802	1.54734	0.756155	0.488564
9731	KIAA0562	6522	3794	1.75343	0.937327	0.534607
1677	DFFB	1010	674	1.52792	0.699727	0.457819
339448	C1orf174	1215	709	1.74714	0.804724	0.460408
55966	AJAP1	2437	1197	2.07602	0.850699	0.409677
261734	NPHP4	1489	856	1.77361	0.775765	0.437256
8514	KCNAB2	2590	1633	1.61759	0.776321	0.479904
26038	CHD5	5358	3355	1.62898	0.628469	0.385834
6146	RPL22	1318	928	1.44838	1.16506	0.804282
388591	RNF207	1211	729	1.69369	0.672835	0.397117
23463	ICMT	1000	652	1.56378	0.927526	0.592925
390992	HES3	122	68	1.81848	0.519887	0.284109
387509	GPR153	587	394	1.51857	0.565354	0.372053
11332	ACOT7	2885	1914	1.53738	0.708629	0.460937
54626	HES2	152	111	1.39356	0.817371	0.585228
83715	ESPN	1252	922	1.38485	0.889205	0.64203
8718	TNFRSF25	417	278	1.52836	0.538174	0.351769
57449	PLEKHG5	1984	1306	1.54931	0.552517	0.356594
79707	NOL9	3994	2751	1.48089	0.986931	0.666493
80835	TAS1R1	3015	2047	1.50229	0.644224	0.428839
3104	ZBTB48	1775	1066	1.69798	0.645553	0.380117
9903	KLHL21	555	386	1.46561	0.481183	0.328119
148479	PHF13	766	452	1.72723	0.714888	0.413594
90326	THAP3	714	434	1.67676	0.77715	0.463151
55735	DNAJC11	3773	2467	1.55995	0.780349	0.500262
23261	CAMTA1	17098	8961	1.94634	1.02024	0.524254
9341	VAMP3	1388	767	1.84499	1.16754	0.632561
8863	PER3	7922	4259	1.89729	0.94243	0.496762
10911	UTS2	1266	680	1.89794	1.059	0.557695
3604	TNFRSF9	1574	952	1.68594	0.972618	0.576768
11315	PARK7	1359	736	1.88246	1.01802	0.540557
54206	ERRFI1	2905	1675	1.76879	1.03486	0.585028
50651	SLC45A1	1777	1115	1.62525	0.648368	0.398874
473	RERE	11008	7946	1.41318	1.24247	0.879332
2023	ENO1	2368	1573	1.53537	0.769523	0.501182
765	CA6	1563	1187	1.34299	0.585904	0.43626
155184	SLC2A7	1286	861	1.52309	0.619949	0.406954
6518	SLC2A5	2008	1376	1.48833	0.714192	0.47984
80045	GPR157	551	414	1.35689	0.496785	0.365969
9563	H6PD	2220	1473	1.53711	0.645293	0.419791
80176	SPSB1	1813	1119	1.65224	0.865688	0.523866
84275	SLC25A33	2342	1682	1.42017	1.32901	0.935824
199953	TMEM201	909	586	1.58146	0.489392	0.309326
5293	PIK3CD	2693	1928	1.42469	0.588506	0.413093
22883	CLSTN1	4833	3205	1.53814	0.692824	0.450465
56998	CTNNBIP1	807	532	1.54646	0.665193	0.429945
84328	LZIC	1280	858	1.52128	1.03247	0.678548
64802	NMNAT1	1792	1408	1.29814	0.887561	0.683737
116362	RBP7	593	397	1.5225	0.754538	0.495272
10277	UBE4B	9600	6489	1.50913	0.843323	0.558891
23095	KIF1B	16452	10094	1.66262	0.93196	0.56062
5226	PGD	3864	2741	1.43792	0.827198	0.575318
378708	APITD1	1483	1005	1.50484	0.900374	0.598239
1325	CORT	182	145	1.27865	0.647325	0.505645
1676	DFFA	1187	869	1.393	0.586623	0.421071
5195	PEX14	2624	1452	1.84297	0.908952	0.49314
54897	CASZ1	4828	2864	1.71944	0.694311	0.403819
148345	NA	1624	1055	1.5698	0.650904	0.414582
23435	TARDBP	2517	1752	1.4653	0.958635	0.654231
10747	MASP2	3694	2540	1.48342	0.768939	0.518389
6723	SRM	301	214	1.43292	0.434387	0.302796
5394	EXOSC10	6335	4224	1.52983	0.937906	0.613145
2475	MTOR	20370	12509	1.66115	0.796574	0.479606
10218	ANGPTL7	1779	1097	1.65376	0.768979	0.464913
29914	UBIAD1	1360	1023	1.35585	0.657025	0.484558
57540	PTCHD2	4408	2549	1.76382	0.660622	0.374548
26232	FBXO2	291	181	1.63668	0.530025	0.323227
93611	FBXO44	688	410	1.71014	0.587473	0.343249
26270	FBXO6	1114	775	1.46577	0.55911	0.381365
10459	MAD2L2	765	536	1.45515	0.522775	0.359124
374946	C1orf187	851	573	1.51419	0.619003	0.408643
57085	AGTRAP	1179	757	1.58806	0.564751	0.355521
284498	C1orf167	265	139	1.93824	0.77227	0.397159
4524	MTHFR	2532	1638	1.57656	0.658065	0.417393
1185	CLCN6	5665	3556	1.62497	0.831354	0.511652
4878	NPPA	1027	633	1.65408	0.773168	0.467233
4879	NPPB	311	194	1.6322	0.627144	0.383562
90231	KIAA2013	1821	1458	1.27393	1.39653	1.09629
5351	PLOD1	2306	1652	1.42373	0.552883	0.388339
9927	MFN2	3420	2354	1.48189	0.706693	0.476911
60672	MIIP	511	349	1.4923	0.510666	0.341955
943	TNFRSF8	2386	1663	1.46337	0.732677	0.500681
7133	TNFRSF1B	1921	1171	1.67294	0.749331	0.447847
55187	VPS13D	34806	19745	1.79821	1.02217	0.568531
9249	DHRS3	1586	983	1.64526	0.759707	0.461661
343066	AADACL4	3168	2042	1.58237	0.833917	0.527011
126767	AADACL3	2547	1536	1.69114	0.826503	0.48869
93190	C1orf158	1189	657	1.84491	0.811295	0.43953
390999	PRAMEF12	4007	2443	1.67294	0.915519	0.547266
343069	HNRNPCL1	3094	1570	2.00973	2.39721	1.19265
65122	PRAMEF2	8989	5715	1.60443	2.26963	1.41477
343071	PRAMEF10	5537	3832	1.4739	11.8535	8.04312
441871	PRAMEF7	8384	3506	2.43905	18.8413	7.72498
401940	PRAMEF3	6618	3619	1.86525	Inf	Inf
343068	PRAMEF5	6157	2604	2.41149	347.643	144.156
729528	PRAMEF14	9536	6156	1.58014	39.8839	25.2439
126755	LRRC38	172	221	0.794963	0.476646	0.600463
10630	PDPN	717	869	0.841897	0.452968	0.538264
7799	PRDM2	3644	3493	1.06421	0.471502	0.443129
23254	RP1-21O18.1	3346	3387	1.00778	0.579526	0.57516
55092	TMEM51	630	704	0.913049	0.461222	0.505323
114827	FHAD1	691	773	0.91205	0.356311	0.390802
79180	EFHD2	274	335	0.834924	0.301137	0.360981
11330	CTRC	519	655	0.808636	0.280424	0.34699
51032	CELA2B	1653	2050	0.822666	0.432851	0.526315
842	CASP9	852	1015	0.856464	0.41382	0.483353
23341	DNAJC16	3446	4042	0.869743	0.468989	0.53935
79814	AGMAT	564	680	0.84636	0.388949	0.459779
84301	DDI2	3224	4128	0.79678	0.467962	0.587464
6248	RSC1A1	1332	1800	0.75504	0.453065	0.600283
23207	PLEKHM2	247	306	0.824075	0.414763	0.503791
284723	SLC25A34	224	346	0.661465	0.252324	0.382132
388595	TMEM82	184	265	0.709486	0.194646	0.274852
54751	FBLIM1	543	859	0.645289	0.266315	0.413062
23013	SPEN	6202	7126	0.887869	0.407784	0.459378
7709	ZBTB17	958	1231	0.794075	0.279724	0.352411
149563	C1orf64	162	210	0.788059	0.397697	0.505455
27129	HSPB7	181	202	0.914595	0.323156	0.3536
1187	CLCNKA	2081	2371	0.895405	0.445919	0.49813
1188	CLCNKB	1831	2131	0.876581	0.461021	0.526069
348487	FAM131C	363	478	0.77521	0.964523	1.24526
1969	EPHA2	1316	1637	0.820211	0.296629	0.36177
128272	ARHGEF19	609	712	0.872758	0.267076	0.306143
79363	C1orf89	225	326	0.705041	0.255361	0.362757
54455	FBXO42	2248	2698	0.850042	0.446737	0.525683
26099	C1orf144	402	516	0.795185	0.436503	0.549336
374955	SPATA21	1010	1365	0.755012	0.313986	0.416053
55707	NECAP2	764	1040	0.74966	0.402217	0.536818
55672	NBPF1	34775	37640	0.94248	3.1901	3.38542
284729	NA	1183	1368	0.882271	0.804769	0.91243
9696	CROCC	2708	3456	0.799398	0.856595	1.07183
4237	MFAP2	269	350	0.784712	0.335659	0.428194
23400	ATP13A2	997	1376	0.73935	0.25661	0.347234
6390	SDHB	1018	1242	0.83629	0.478	0.571779
11240	PADI2	1592	2001	0.811718	0.3885	0.478765
29943	PADI1	1444	1648	0.893924	0.389178	0.435476
51702	PADI3	1512	1920	0.803462	0.383911	0.477977
23569	PADI4	1427	1823	0.798651	0.3696	0.462937
353238	PADI6	178	189	0.961066	0.335014	0.348764
55920	RCC2	789	992	0.81158	0.36219	0.446476
55160	ARHGEF10L	2802	3241	0.88199	0.358143	0.406157
81569	ACTL8	871	913	0.973249	0.413272	0.424732
84966	IGSF21	2213	2219	1.01737	0.495599	0.487229
127707	KLHDC7A	362	379	0.974488	0.254304	0.261042
5081	PAX7	1106	1276	0.884322	0.429197	0.485489
80834	TAS1R2	1344	1465	0.935927	0.442486	0.472895
8659	ALDH4A1	726	820	0.903327	0.34887	0.386338
23352	UBR4	17605	18540	0.968682	0.482511	0.498204
23065	KIAA0090	2809	3378	0.848344	0.371549	0.438077
51154	MRTO4	611	799	0.780396	0.379109	0.486068
22977	AKR7A3	625	726	0.878402	0.704029	0.801814
8574	AKR7A2	589	755	0.79613	0.397689	0.499807
54896	PQLC2	406	545	0.760423	0.235723	0.31024
832	CAPZB	1571	1751	0.915318	0.471827	0.515608
440574	C1orf151	557	661	0.859864	0.557871	0.649092
4681	NBL1	236	360	0.669722	0.319169	0.477351
3362	HTR6	322	435	0.755735	0.276519	0.366256
255104	TMCO4	1370	1645	0.849691	0.432752	0.509461
54546	RNF186	104	138	0.770598	0.282996	0.368173
23252	OTUD3	1440	1562	0.9405	0.515008	0.547721
30814	PLA2G2E	212	218	0.992177	0.293747	0.296156
5320	PLA2G2A	706	822	0.876341	0.503003	0.574201
5322	PLA2G5	957	1091	0.894945	0.468852	0.524053
26279	PLA2G2D	321	437	0.749955	0.311822	0.416207
64600	PLA2G2F	422	517	0.833037	0.351696	0.422447
391013	PLA2G2C	97	114	0.869324	0.451705	0.520493
127733	UBXN10	661	648	1.04056	0.510388	0.490569
55450	CAMK2N1	100	109	0.936661	0.544223	0.581607
79594	MUL1	502	600	0.853782	0.347785	0.407554
163933	FAM43B	37	74	0.516864	0.165476	0.324483
978	CDA	446	576	0.790288	0.45272	0.57325
65018	PINK1	759	1084	0.714558	0.324971	0.455049
1650	DDOST	648	727	0.909425	0.396619	0.436274
57576	KIF17	1211	1550	0.797158	0.274882	0.344953
400745	SH2D5	212	337	0.64286	0.220141	0.343101
50809	HP1BP3	1824	1860	1.00039	0.482665	0.482571
8672	EIF4G3	6804	7313	0.949132	0.507497	0.5348
1889	ECE1	2184	2835	0.785957	0.362293	0.461091
84224	NBPF3	5652	6149	0.937686	0.940345	1.00303
249	ALPL	1094	1423	0.784436	0.340804	0.434629
5909	RAP1GAP	1466	1735	0.862053	0.354686	0.411563
84196	USP48	3423	3804	0.917979	0.553395	0.60297
401944	LDLRAD2	510	835	0.623546	0.274904	0.44129
3339	HSPG2	4194	5571	0.768023	0.28187	0.367097
10136	CELA3A	1024	1592	0.65639	0.413356	0.630078
998	CDC42	1248	1170	1.08808	1.03058	0.947283
54361	WNT4	829	882	0.958895	0.300532	0.313496
9923	ZBTB40	4467	4640	0.982099	0.551001	0.561153
2046	EPHA8	1180	1374	0.876195	0.352754	0.40272
712	C1QA	358	359	1.01729	0.456809	0.449131
714	C1QC	394	557	0.722132	0.360267	0.499355
713	C1QB	449	575	0.796973	0.495881	0.622624
2048	EPHB2	3423	4236	0.824383	0.390254	0.473503
23028	KDM1	3178	3215	1.00839	0.558785	0.554241
7798	LUZP1	2546	2677	0.970224	0.584965	0.60304
3352	HTR1D	633	959	0.673708	0.310793	0.461649
10236	HNRNPR	2207	2411	0.933846	0.524139	0.561394
80818	ZNF436	1418	1747	0.828123	0.45686	0.551857
148898	C1orf213	125	157	0.813518	0.328274	0.404252
6920	TCEA3	261	278	0.957967	0.356178	0.371962
55616	ASAP3	1620	2033	0.812991	0.377391	0.464345
1870	E2F2	614	820	0.764162	0.325143	0.425742
3399	ID3	146	209	0.714088	0.274787	0.385671
6135	RPL11	646	904	0.729305	0.435524	0.597551
6924	TCEB3	1422	1782	0.814155	0.461772	0.567364
57095	C1orf128	525	728	0.736058	0.390041	0.530285
11313	LYPLA2	351	475	0.754379	0.333085	0.441945
2582	GALE	470	701	0.684443	0.221147	0.323391
3155	HMGCL	1107	1508	0.749039	0.406534	0.542972
2517	FUCA1	1296	1690	0.782438	0.432037	0.552368
1269	CNR2	962	1280	0.766886	0.475948	0.620898
55629	PNRC2	649	555	1.19259	2.18774	1.8343
10772	FUSIP1	1768	1826	0.987741	0.545874	0.552762
127294	MYOM3	3287	4151	0.807845	0.394567	0.48854
58985	IL22RA1	1356	1786	0.774656	0.364808	0.471099
163702	IL28RA	1011	1318	0.782689	0.33261	0.425134
57822	GRHL3	1834	2061	0.907823	0.405099	0.44634
90529	C1orf201	1112	1190	0.953316	0.572091	0.600252
57185	NIPAL3	1645	1875	0.895057	0.44388	0.496052
11123	RCAN3	580	802	0.738098	0.444049	0.60201
400746	C1orf130	592	923	0.654691	0.397931	0.608294
10250	SRRM1	2157	2130	1.03305	0.612785	0.593286
25932	CLIC4	1222	1361	0.916016	0.684843	0.747833
864	RUNX3	627	667	0.95904	0.405177	0.422601
25949	SYF2	730	850	0.876277	0.475822	0.543209
57035	C1orf63	880	1120	0.801722	0.459538	0.573434
6007	RHD	5220	7200	0.73963	3.26579	4.41648
23585	TMEM50A	757	838	0.921639	0.652558	0.708262
6006	RHCE	5222	7296	0.730179	1.87355	2.5665
55219	TMEM57	1999	2208	0.923608	0.50728	0.549364
26119	LDLRAP1	804	964	0.850986	0.337833	0.397146
57134	MAN1C1	1852	2207	0.856111	0.420804	0.491663
57190	NA	596	754	0.806642	0.305234	0.378603
56181	FAM54B	1025	1195	0.875124	0.457056	0.522444
79000	C1orf135	1205	1329	0.925016	0.543218	0.587406
164091	PAQR7	257	389	0.674852	0.234522	0.348037
3925	STMN1	1050	1174	0.91247	0.576294	0.631756
5051	PAFAH2	763	1060	0.734567	0.416748	0.567651
2134	EXTL1	819	1103	0.757702	0.327676	0.432676
7780	SLC30A2	646	846	0.779246	0.360249	0.462559
84676	TRIM63	1227	1547	0.809247	0.407231	0.5034
149420	PDIK1L	921	1194	0.787076	0.471678	0.599539
79927	GRRP1	30	26	1.17126	0.271023	0.230295
51042	ZNF593	84	108	0.795511	0.387176	0.488067
10256	CNKSR1	1203	1598	0.768125	0.292939	0.381517
378807	CATSPER4	726	1012	0.732114	0.338429	0.462528
64793	CCDC21	2070	2490	0.848125	0.419108	0.494289
83442	SH3BGRL3	63	54	1.18706	0.218903	0.183964
91544	UBXN11	862	1095	0.803256	0.32556	0.405475
1043	CD52	222	296	0.765953	0.33538	0.438432
55057	AIM1L	1162	1501	0.789884	0.310397	0.393114
257101	ZNF683	65	94	0.708719	0.203895	0.289099
79727	LIN28	410	538	0.777869	0.38423	0.49433
79947	DHDDS	1346	1852	0.741559	0.383593	0.517479
3151	HMGN2	517	521	1.01231	0.684843	0.676651
648822	HMGN2	517	521	1.01231	0.684843	0.676651
729505	HMGN2	517	521	1.01231	0.684843	0.676651
6195	RPS6KA1	1558	2160	0.735944	0.351702	0.478066
8289	ARID1A	4650	5706	0.831366	0.390777	0.470148
55650	PIGV	1120	1375	0.831076	0.404728	0.487163
84243	ZDHHC18	961	1281	0.765492	0.37486	0.489916
2810	SFN	166	250	0.678729	0.221189	0.326604
54707	GPN2	520	725	0.732074	0.353745	0.483561
63906	GPATCH3	826	1196	0.704799	0.267078	0.379154
10726	NUDC	852	1230	0.706878	0.386787	0.547474
8431	NR0B2	126	210	0.614009	0.293375	0.479401
126695	C1orf172	377	581	0.662556	0.290107	0.438348
388610	NA	24	37	0.671135	0.387176	0.585228
115572	FAM46B	405	636	0.65019	0.303888	0.467888
6548	SLC9A1	1114	1469	0.773769	0.326117	0.421636
23038	WDTC1	1818	2462	0.753394	0.383918	0.509752
84065	TMEM222	838	1110	0.770374	0.288953	0.375261
84958	SYTL1	305	475	0.655795	0.266996	0.407686
9064	MAP3K6	1471	1975	0.759932	0.312686	0.411613
8547	FCN3	565	793	0.727193	0.326778	0.44968
388611	CD164L2	153	255	0.613669	0.285582	0.466666
2827	GPR3	700	1043	0.684969	0.26683	0.389805
10163	WASF2	2277	2477	0.937791	0.66101	0.705014
27245	AHDC1	1963	1176	1.70223	0.596299	0.35025
2268	FGR	2159	1411	1.56053	0.727784	0.466341
2537	IFI6	96	118	0.831531	0.341446	0.41149
199870	FAM76A	1245	1792	0.70891	0.53356	0.752972
23673	STX12	914	1148	0.812372	0.526605	0.648496
5511	PPP1R8	1066	1385	0.785335	0.43854	0.558636
9473	C1orf38	731	1108	0.673338	0.318722	0.473654
6118	RPA2	731	780	0.956123	0.568324	0.594566
27293	SMPDL3B	1241	1458	0.8684	0.415234	0.478305
55113	XKR8	348	408	0.870474	0.349318	0.40154
2140	EYA3	2729	3113	0.89433	0.51192	0.572538
5724	PTAFR	854	1342	0.649447	0.320662	0.494047
22826	DNAJC8	933	1139	0.835787	0.487779	0.583837
93974	ATPIF1	230	297	0.790768	0.494724	0.626352
83667	SESN2	883	1171	0.769446	0.31605	0.41094
54797	MED18	351	575	0.62341	0.389554	0.625684
65979	PHACTR4	2778	4103	0.690772	0.412368	0.597147
1104	RCC1	1167	1859	0.640595	0.353548	0.552183
54952	TRNAU1AP	1102	1610	0.698447	0.406019	0.58159
6883	TAF12	794	1180	0.686706	0.47441	0.69126
115273	RAB42	109	131	0.850105	2.34456	2.7627
10691	GMEB1	1766	2499	0.721025	0.429108	0.595344
51441	YTHDF2	1614	2212	0.744466	0.628493	0.844517
4985	OPRD1	493	666	0.755535	0.421762	0.558627
2035	EPB41	3081	3411	0.921462	0.531997	0.577465
399474	NA	62	67	0.945116	0.198622	0.210444
6429	SFRS4	940	1191	0.805317	0.381837	0.474338
51102	MECR	940	1187	0.808029	0.382181	0.473171
10076	PTPRU	2996	3751	0.81485	0.347002	0.425955
4146	MATN1	651	751	0.884471	0.328192	0.371205
7805	LAPTM5	582	672	0.883705	0.424705	0.480795
9672	SDC3	622	697	0.910513	0.387532	0.425771
9698	PUM1	4801	5544	0.883434	0.4535	0.513446
79570	NKAIN1	312	436	0.730662	0.398113	0.545462
9410	SNRNP40	1211	1337	0.92406	0.484942	0.524933
51538	ZCCHC17	1028	1195	0.877683	0.552143	0.629294
2170	FABP3	711	925	0.784373	0.311506	0.397342
347735	SERINC2	1429	989	1.47351	0.55359	0.375646
64129	TINAGL1	1792	1253	1.4586	0.601825	0.412582
3061	HCRTR1	1748	1113	1.60162	0.695665	0.434291
553115	PEF1	877	483	1.85056	0.86874	0.469098
1307	COL16A1	7388	4421	1.70459	0.696119	0.408417
576	BAI2	4023	2537	1.61741	0.672045	0.415523
90853	SPOCD1	1901	1286	1.5076	0.597558	0.396338
8073	PTP4A2	1342	828	1.65263	1.1416	0.690585
10657	KHDRBS1	2584	1650	1.59723	1.0878	0.681029
55116	TMEM39B	1869	1557	1.22441	0.585056	0.477863
23633	KPNA6	3958	2613	1.54502	0.873826	0.565608
200081	TXLNA	1698	1053	1.6444	0.851271	0.517589
79140	CCDC28B	734	468	1.5987	0.59955	0.374802
55721	IQCC	981	629	1.5901	0.663357	0.417019
149069	DCDC2B	88	60	1.48838	0.685345	0.458147
56063	C1orf91	857	588	1.48602	0.772677	0.519782
8668	EIF3I	2461	1751	1.43353	0.718117	0.500953
84734	FAM167B	102	73	1.4199	0.500803	0.351412
3932	LCK	1386	1078	1.31132	0.613186	0.4676
3065	HDAC1	2579	1735	1.51609	0.844165	0.556803
65108	MARCKSL1	308	220	1.42633	0.429399	0.300718
81629	TSSK3	1208	838	1.47	0.71703	0.487687
55108	BSDC1	1677	1219	1.40309	0.630732	0.449513
653121	ZBTB8A	2205	1712	1.31372	0.964191	0.733981
339487	ZBTB8OS	1784	1225	1.48526	0.987551	0.664856
729898	ZBTB8OS	1784	1225	1.48526	0.987551	0.664856
5928	RBBP4	3332	2296	1.48023	1.34382	0.907894
81493	SYNC	816	494	1.68372	0.921478	0.546951
57648	KIAA1522	1341	844	1.62013	0.656269	0.404969
8565	YARS	4007	2686	1.52165	0.812744	0.534155
64766	S100PBP	2356	1515	1.58604	0.901115	0.568125
252995	FNDC5	840	517	1.65623	0.833917	0.503223
3208	HPCA	959	625	1.56441	0.648481	0.414367
113452	TMEM54	453	282	1.63653	0.69837	0.426249
127544	RNF19B	4063	2788	1.48648	0.765975	0.515332
204	AK2	2128	1276	1.70074	1.31856	0.775184
113451	ADC	2557	1694	1.53952	0.665712	0.43241
55223	TRIM62	1579	1022	1.57556	0.628961	0.399134
149076	ZNF362	1407	860	1.66822	0.7046	0.422254
1912	PHC2	4279	2383	1.83143	0.870651	0.475393
7579	ZSCAN20	3230	1713	1.923	1.07596	0.559473
114784	CSMD2	23619	12288	1.96073	0.973788	0.496719
127540	NA	658	300	2.23343	1.24361	0.55591
84970	C1orf94	2395	1150	2.12356	0.946486	0.445588
113444	NA	5291	3254	1.65853	0.659666	0.397769
2709	GJB5	1095	705	1.58365	0.697626	0.440377
127534	GJB4	890	577	1.57255	0.623283	0.396185
2707	GJB3	987	618	1.62825	0.65757	0.403683
2701	GJA4	778	560	1.41654	0.479436	0.338349
58512	DLGAP3	1753	988	1.8092	0.701363	0.387565
9204	ZMYM6	4536	2470	1.87305	1.07386	0.573324
79830	ZMYM1	4501	2496	1.83925	1.10436	0.600444
6421	SFPQ	3104	1928	1.64204	1.00149	0.609902
9202	ZMYM4	12009	6636	1.84597	1.12008	0.606839
79932	KIAA0319L	8138	4702	1.76543	0.929685	0.526656
23154	NCDN	1838	1142	1.6413	0.619115	0.377154
339488	TFAP2E	1276	801	1.62431	0.702897	0.432613
5690	PSMB2	1372	834	1.6774	0.910043	0.542376
127703	C1orf216	461	313	1.50095	0.741053	0.493309
63967	CLSPN	8482	5219	1.6578	1.03831	0.626386
192670	EIF2C4	6370	4100	1.58479	0.96653	0.609939
26523	EIF2C1	6388	4099	1.58965	0.826788	0.520156
192669	EIF2C3	5954	3397	1.78777	1.11364	0.622959
27285	TEKT2	1761	1201	1.49539	0.748309	0.50037
54936	ADPRHL2	1350	911	1.51117	0.645293	0.426941
1296	COL8A2	532	329	1.64766	0.732643	0.444225
27095	TRAPPC3	861	548	1.60173	0.740796	0.462277
55700	MAP7D1	1243	825	1.53636	0.614299	0.399751
9967	THRAP3	3788	2336	1.65394	1.07411	0.649439
79729	C1orf113	468	287	1.66125	0.579172	0.348233
55194	FAM176B	44	27	1.63949	0.342673	0.206166
83931	STK40	2411	1662	1.47958	0.729444	0.493006
84967	LSM10	724	514	1.4361	0.678495	0.472278
127700	C1orf102	4118	2759	1.52243	0.868404	0.570445
64960	MRPS15	1751	1069	1.67034	0.852301	0.510166
1441	CSF3R	2955	1869	1.61256	0.667061	0.41366
2899	GRIK3	7911	8768	0.920428	0.949372	1.03165
80149	ZC3H12A	1473	1804	0.833055	0.611545	0.734326
64769	C1orf149	1115	1409	0.807419	0.747257	0.925833
79753	SNIP1	2890	3879	0.760099	0.715303	0.941322
7802	DNALI1	1357	1604	0.863134	0.935822	1.08454
29889	GNL2	5679	6480	0.894046	1.00283	1.1219
284654	RSPO1	689	906	0.77606	0.69161	0.891655
54955	C1orf109	795	1039	0.780788	0.857054	1.0982
55143	CDCA8	2343	2693	0.887593	0.915523	1.03172
284656	RP4-783C10.1	1662	1988	0.852926	0.6697	0.785402
149175	MANEAL	718	965	0.759286	0.605082	0.797341
79693	YRDC	989	1175	0.858779	0.865768	1.00849
127687	C1orf122	505	521	0.988857	1.0416	1.0536
4520	MTF1	3920	4962	0.805946	0.854577	1.06059
3633	INPP5B	5596	7151	0.798328	0.822565	1.03059
10946	SF3A3	3979	5509	0.73686	1.02764	1.39497
2275	FHL3	989	1369	0.737171	0.587038	0.79671
51118	UTP11L	1718	1715	1.02191	1.22789	1.20179
5453	POU3F1	222	227	0.997754	0.937182	0.939558
64121	RRAGC	2313	2353	1.00279	1.06612	1.06335
26292	MYCBP	3120	3802	0.837184	1.07091	1.27949
81025	GJA9	3116	3790	0.838758	1.07035	1.27642
54933	RHBDL2	1831	2307	0.809736	0.799876	0.988117
79647	AKIRIN1	966	1106	0.891112	0.963238	1.08128
4725	NDUFS5	593	853	0.709549	0.875363	1.23455
23499	MACF1	45899	49918	0.937995	1.04264	1.11176
643314	NA	60	67	0.915113	0.874268	0.957182
353500	BMP8A	5728	7977	0.732552	4.4153	6.0287
8761	PABPC4	3726	4508	0.843204	0.835262	0.99081
26508	HEYL	715	830	0.878953	0.897136	1.02107
84618	NT5C1A	1849	2143	0.880239	0.749733	0.851958
51440	HPCAL4	532	659	0.823829	0.734884	0.892522
10450	PPIE	4450	4828	0.940273	1.07262	1.14098
656	BMP8B	5775	7952	0.740883	5.515	7.44555
64064	OXCT2	3333	4895	0.694669	9.90482	14.2623
54802	TRIT1	3060	3258	0.958148	1.01634	1.06095
4610	MYCL1	1310	1626	0.821994	0.776553	0.945033
84879	MFSD2	2429	3183	0.778551	0.667391	0.857465
10487	CAP1	2503	2956	0.863847	1.27322	1.47426
5538	PPT1	1912	2205	0.884633	0.853419	0.96496
6018	RLF	8422	9756	0.880652	1.05177	1.19455
127391	TMCO2	1379	1536	0.915923	0.945222	1.03226
10269	ZMPSTE24	3990	3949	1.03071	1.15755	1.12326
1298	COL9A2	1534	1953	0.801378	0.666906	0.832469
64744	SMAP2	3898	4365	0.91101	0.990296	1.08726
65243	ZNF643	1448	1661	0.889387	1.20455	1.35473
339559	ZNF642	2191	2526	0.884889	1.07809	1.21863
64789	DEM1	1717	2288	0.765651	0.917843	1.19917
127396	ZNF684	1429	1688	0.863694	0.996121	1.15366
9783	RIMS3	1409	1573	0.913835	0.757681	0.829337
4802	NFYC	2468	2505	1.00506	0.890422	0.886104
9132	KCNQ4	1722	1909	0.920249	0.695117	0.75554
163732	CITED4	8	11	0.765094	0.361364	0.487163
1503	CTPS	5590	6200	0.919775	1.09879	1.19488
200172	SLFNL1	501	541	0.94484	0.75687	0.801323
22955	SCMH1	4262	4176	1.04113	0.975262	0.936903
1907	EDN2	625	632	1.00884	0.806616	0.799706
59269	HIVEP3	14213	14046	1.03225	1.07287	1.03954
2981	GUCA2B	636	702	0.924353	0.632785	0.684798
2980	GUCA2A	229	253	0.923736	0.795696	0.861903
22887	FOXJ3	5860	5709	1.0471	1.0356	0.989192
284716	RIMKLA	2585	3254	0.810459	0.966604	1.19298
84217	ZMYND12	3278	3511	0.952446	0.945523	0.992934
79717	PPCS	1019	958	1.08501	0.973123	0.896986
728621	CCDC30	6364	6354	1.02173	1.39276	1.36339
10465	PPIH	2414	2904	0.848056	0.928804	1.09549
4904	YBX1	2218	2289	0.988497	1.44781	1.46494
149461	CLDN19	276	350	0.805056	0.571883	0.711038
64175	LEPRE1	4254	4979	0.871613	0.807036	0.926113
79078	C1orf50	1170	1363	0.875782	0.953962	1.0896
374969	CCDC23	1093	1250	0.8921	1.08747	1.21937
114625	ERMAP	4542	4785	0.968331	0.894742	0.924186
51058	ZNF691	878	977	0.916861	0.708209	0.772659
6513	SLC2A1	1806	2054	0.897016	0.794332	0.88575
440585	FAM183A	156	124	1.28128	0.52197	0.406789
10969	EBNA1BP2	7703	8462	0.928636	0.934591	1.00661
149465	WDR65	4995	5476	0.930536	0.946024	1.01685
128218	NA	284	372	0.779453	0.493401	0.633652
149466	NA	451	493	0.933394	0.588783	0.631033
7075	TIE1	3642	4344	0.855309	0.651528	0.761921
4352	MPL	3221	4013	0.818845	0.681791	0.83283
991	CDC20	2386	3040	0.800737	0.768736	0.9603
64834	ELOVL1	1375	1633	0.859053	0.837054	0.974684
112950	MED8	57	72	0.810511	0.109098	0.135114
23334	KIAA0467	15835	17964	0.899232	0.789138	0.877737
5792	PTPRF	7967	10268	0.791544	0.654434	0.826958
9682	KDM4A	8132	10185	0.814518	0.912612	1.12067
6487	ST3GAL3	7066	7862	0.916855	0.980869	1.07003
9048	ARTN	141	213	0.676906	0.522052	0.773217
9670	IPO13	6602	7687	0.876156	0.826311	0.943303
1802	DPH2	1788	2058	0.886355	0.667478	0.753254
533	ATP6V0B	2516	2918	0.879636	0.901261	1.02483
8704	B4GALT2	1370	1480	0.944357	0.594463	0.62964
149473	CCDC24	837	1046	0.81649	0.587989	0.720447
6536	SLC6A9	2851	3548	0.81978	0.54087	0.659942
128209	KLF17	2267	2871	0.805587	0.791356	0.982608
55929	DMAP1	1742	2196	0.809321	0.9561	1.18172
79033	ERI3	3688	3679	1.02262	0.982245	0.960695
55182	RNF220	6308	7117	0.904183	0.893495	0.98838
79639	TMEM53	2958	3514	0.858763	0.677214	0.78878
339541	C1orf228	424	504	0.858522	0.547208	0.63774
11004	KIF2C	4652	6477	0.732733	0.801118	1.0936
6202	RPS8	947	1206	0.801225	0.74784	0.933754
266675	BEST4	543	659	0.840831	0.570409	0.678732
1263	PLK3	1631	2118	0.785675	0.622239	0.792238
149478	BTBD19	70	103	0.696432	0.359311	0.518365
8643	PTCH2	2364	3214	0.750419	0.585433	0.780373
8891	EIF2B3	4584	5803	0.805871	0.951132	1.18053
79654	HECTD3	4031	5418	0.759023	0.666724	0.878615
7389	UROD	2156	2507	0.877357	0.782858	0.892515
57643	ZSWIM5	7986	9774	0.833529	0.90956	1.09144
84842	HPDL	384	498	0.787071	0.563165	0.716077
4595	MUTYH	1970	2496	0.805233	0.685034	0.850975
114034	TOE1	2510	3024	0.846789	0.783538	0.925539
10420	TESK2	4369	5150	0.865453	0.904031	1.0448
126661	CCDC163P	49	59	0.850105	1.05398	1.24427
25974	MMACHC	1127	1684	0.682909	0.650987	0.953711
5052	PRDX1	1718	2261	0.775241	0.967617	1.24855
10327	AKR1A1	2026	3070	0.673329	0.751358	1.11628
4678	NASP	4268	4713	0.923826	1.13538	1.22925
149483	CCDC17	52	63	0.844791	0.153521	0.18236
60313	GPBP1L1	4389	5001	0.895312	0.8987	1.004
51249	TMEM69	1095	1301	0.858723	1.14495	1.33375
3652	IPP	2911	3414	0.86987	0.993887	1.14284
23139	MAST2	9834	10955	0.915748	0.930471	1.01628
8503	PIK3R3	5445	5889	0.943226	1.04528	1.10841
10103	TSPAN1	1772	2292	0.788784	0.796439	1.01002
55624	POMGNT1	4202	5400	0.793851	0.659737	0.831257
541468	C1orf190	523	714	0.747617	0.705199	0.943919
8438	RAD54L	5123	6563	0.796332	0.927489	1.16497
10489	LRRC41	4989	6352	0.801263	0.85654	1.06923
7388	UQCRH	953	1137	0.855184	0.946098	1.1067
440567	UQCRH	953	1137	0.855184	0.946098	1.1067
387338	NSUN4	3229	4412	0.746659	0.703936	0.943034
2166	FAAH	2379	3002	0.808491	0.680561	0.841996
127343	DMBX1	505	681	0.756867	0.450812	0.596044
148930	KNCN	86	89	0.986121	0.761699	0.772861
8569	MKNK1	4774	5281	0.922207	0.890355	0.965658
148932	MOBKL2C	1428	1571	0.927328	0.834456	0.900074
64756	ATPAF1	2256	2268	1.01473	1.15407	1.13753
9813	KIAA0494	4642	4485	1.05583	1.1433	1.08304
1580	CYP4B1	4106	4572	0.916172	0.919079	1.00338
1579	CYP4A11	8011	8607	0.949494	2.56094	2.69768
260293	CYP4X1	5297	5082	1.06327	1.13076	1.06365
199974	CYP4Z1	9788	10286	0.970741	3.95111	4.07097
284541	CYP4A22	8418	9254	0.927978	2.57793	2.77855
10158	PDZK1IP1	509	655	0.793085	0.513209	0.647507
6886	TAL1	439	485	0.92357	0.726368	0.786793
6491	STIL	7865	8998	0.891689	0.979234	1.0984
51727	CMPK1	1141	1177	0.98895	1.43564	1.45199
2301	FOXE3	75	85	0.901506	0.316616	0.351817
2306	FOXD2	281	274	1.04609	0.893867	0.854562
200010	SLC5A9	3928	3724	1.07599	0.771769	0.717385
54558	SPATA6	8826	7737	1.16369	1.74018	1.49565
84871	AGBL4	12316	9925	1.26586	1.27421	1.00677
79656	BEND5	2096	1721	1.24228	1.0771	0.867108
1996	ELAVL4	4260	3903	1.11341	1.00066	0.898878
63950	DMRTA2	47	48	0.999307	0.589726	0.5905
11124	FAF1	6727	6178	1.11076	1.40352	1.26378
1031	CDKN2C	911	908	1.02349	0.961456	0.939558
284546	C1orf185	214	202	1.08043	1.23929	1.14693
26994	RNF11	1145	1233	0.947378	0.870711	0.919302
22996	TTC39A	705	748	0.96156	0.683373	0.710881
2060	EPS15	7178	7524	0.97322	1.12816	1.15943
114883	OSBPL9	8114	8490	0.974952	1.15292	1.18277
4898	NRD1	8461	8544	1.01022	1.10459	1.09362
5865	RAB3B	2042	2576	0.808738	0.990743	1.2254
51060	TXNDC12	1854	2417	0.782603	0.809924	1.03523
112970	KTI12	409	620	0.673513	0.48746	0.724492
91408	BTF3L4	1771	1795	1.00649	2.02012	2.00748
9372	ZFYVE9	12593	13880	0.925543	1.07591	1.16268
200014	CC2D1B	3282	3897	0.859177	0.670509	0.78059
4998	ORC1L	6135	7289	0.858641	0.910683	1.06083
84950	PRPF38A	2672	3038	0.897267	1.0134	1.12969
23318	ZCCHC11	10462	10799	0.988294	1.10029	1.11353
2882	GPX7	894	1220	0.747758	0.687946	0.920456
348378	NA	1162	1479	0.801626	0.837131	1.04468
65260	C1orf163	1216	1727	0.718456	0.623466	0.868156
79699	ZYG11B	4698	5725	0.837159	1.15019	1.37423
440590	ZYG11A	252	294	0.874887	0.243747	0.278812
55268	ECHDC2	965	1258	0.782717	0.633569	0.809792
6342	SCP2	7363	8278	0.907381	1.0592	1.16755
127435	PODN	2075	2262	0.935829	0.736283	0.786947
6512	SLC1A7	1767	1962	0.918789	0.702608	0.764895
1376	CPT2	2740	2961	0.944012	1.03832	1.10013
54987	C1orf123	1224	1447	0.863021	0.768966	0.891294
4116	MAGOH	1487	1635	0.92784	0.830266	0.895057
7804	LRP8	6276	6643	0.963776	0.908331	0.942653
63948	DMRTB1	806	1008	0.815898	0.659555	0.808729
148979	GLIS1	3804	4178	0.928829	0.9278	0.9991
55706	TMEM48	4550	4681	0.991583	1.04381	1.05287
54432	YIPF1	2265	2528	0.914039	1.00404	1.09871
1733	DIO1	1999	2376	0.85833	0.977227	1.13882
51668	HSPB11	1135	1121	1.03285	1.23539	1.1963
115353	LRRC42	3455	3894	0.905149	1.14333	1.26341
388633	LDLRAD1	813	1031	0.804634	0.722906	0.898827
9528	TMEM59	1507	1370	1.12206	0.975243	0.869254
127428	C1orf83	1495	1420	1.07397	1.31381	1.22351
200008	CDCP2	1042	1286	0.826722	0.646534	0.782332
606495	CYB5RL	301	384	0.800202	0.978152	1.22348
51253	MRPL37	3720	4382	0.866048	0.756911	0.87418
23648	SSBP3	3315	3627	0.932397	0.946525	1.01537
26027	ACOT11	4541	5787	0.80052	0.762525	0.952758
338094	FAM151A	1925	2588	0.758888	0.661744	0.872269
374977	C1orf175	7945	9550	0.848698	0.836159	0.985428
7268	TTC4	2833	3040	0.950686	1.1147	1.17277
25973	PARS2	1612	1928	0.853013	0.829326	0.97251
55001	TTC22	939	1022	0.937359	0.767	0.818478
163747	C1orf177	2157	2458	0.895255	0.760599	0.849795
1718	DHCR24	2902	3498	0.846363	0.693937	0.820105
199964	TMEM61	484	535	0.923061	0.664514	0.720177
7809	BSND	1123	1340	0.855049	0.640486	0.749309
255738	PCSK9	1842	1947	0.965139	0.746895	0.774038
23358	USP24	1072	872	1.25383	0.439807	0.35076
8613	PPAP2B	2898	2736	1.08051	1.08815	1.00724
5563	PRKAA2	4822	4688	1.04928	1.12739	1.07464
199920	C1orf168	6950	5629	1.25948	1.30915	1.03959
731	C8A	4832	4409	1.11797	1.12045	1.00238
732	C8B	5336	5016	1.08519	1.08425	0.999308
1600	DAB1	19791	16445	1.22767	1.37449	1.11979
115209	OMA1	3971	3171	1.27741	1.29417	1.01324
4070	TACSTD2	126	174	0.74032	0.451705	0.61159
114803	MYSM1	4884	3951	1.26096	1.32024	1.04716
3725	JUN	840	755	1.13482	0.678769	0.598159
55277	FGGY	7644	6330	1.23185	1.25148	1.01609
51361	HOOK1	4635	3327	1.42106	1.552	1.09225
1573	CYP2J2	3785	3448	1.1198	1.02377	0.914391
127795	C1orf87	5500	4553	1.23226	1.2113	0.983136
4774	NFIA	7880	6486	1.23934	1.35083	1.09013
83941	TM2D1	213	192	1.13112	1.03455	0.914323
10207	INADL	15843	16547	0.976726	1.06272	1.08825
54596	L1TD1	1055	1211	0.888822	1.1825	1.33082
163782	KANK4	4159	4969	0.853868	0.831257	0.973738
7398	USP1	3335	3201	1.06282	1.18524	1.11538
85440	DOCK7	16570	14481	1.16728	1.24975	1.07084
27329	ANGPTL3	2803	2210	1.29373	1.28541	0.993659
84938	ATG4C	2886	2164	1.36032	1.5391	1.1315
27022	FOXD3	380	425	0.912366	0.579891	0.635885
29929	ALG6	4681	4485	1.0647	1.1295	1.06106
23421	ITGB3BP	4611	3859	1.21887	1.46574	1.20271
84455	EFCAB7	2929	2451	1.21899	1.47661	1.21148
5236	PGM1	5257	5188	1.03369	1.04424	1.01039
4919	ROR1	9955	9268	1.09574	1.11554	1.01825
148581	UBE2U	2063	1625	1.29492	1.3971	1.07897
57685	CACHD1	12139	11579	1.06946	1.083	1.01285
55225	RAVER2	5293	2715	1.98842	1.17142	0.589126
3716	JAK1	9741	9690	1.02549	1.00321	0.978445
205	AK3L1	2661	2800	0.969502	1.75986	1.81559
9829	DNAJC6	10287	9982	1.05129	1.11512	1.0609
3953	LEPR	12044	9971	1.23219	1.31124	1.06433
54741	LEPROT	2143	1931	1.13206	1.24582	1.10063
5142	PDE4B	10661	8978	1.21134	1.45884	1.20452
84251	SGIP1	9175	7666	1.2209	1.16546	0.954747
200132	TCTEX1D1	1324	1103	1.22434	1.25642	1.02624
10022	INSL5	923	851	1.10633	1.03199	0.932888
79819	WDR78	5451	4467	1.24479	1.23855	0.995133
57708	MIER1	3675	3003	1.24833	1.42982	1.14552
23169	SLC35D1	2629	2212	1.21235	0.924869	0.76296
400757	C1orf141	2186	1762	1.26546	1.57234	1.24259
149233	IL23R	3763	3787	1.01366	1.15004	1.13476
3595	IL12RB2	6864	7176	0.975778	1.03281	1.05865
26135	SERBP1	2832	2884	1.00174	1.28179	1.27981
1647	GADD45A	462	381	1.23643	0.831425	0.672253
55970	GNG12	2460	2153	1.16552	1.37354	1.17863
9077	DIRAS3	1238	1344	0.939729	1.07128	1.14028
79971	GPR177	7337	6941	1.07832	1.15476	1.07108
6121	RPE65	4062	3247	1.2761	1.30872	1.02569
55635	DEPDC1	2846	2190	1.32556	1.63765	1.23554
57554	LRRC7	13830	10909	1.29325	1.2651	0.978397
55631	LRRC40	3263	2525	1.31817	1.28614	0.975794
9295	SFRS11	4237	3884	1.11282	0.995254	0.894502
81573	ANKRD13C	2586	2317	1.13851	1.16928	1.02717
11147	HHLA3	376	477	0.804576	0.804934	1.00119
1491	CTH	3319	3379	1.00202	1.16579	1.16367
5733	PTGER3	4204	3562	1.20394	1.37906	1.14562
9406	ZRANB2	2930	1952	1.53097	1.41098	0.921634
257194	NEGR1	7368	5495	1.36778	1.54224	1.12771
8790	TNNI3K	3243	2485	1.33117	1.23932	0.931087
51086	TNNI3K	11701	8918	1.33844	1.22888	0.918289
127254	C1orf173	12009	9628	1.27238	1.02835	0.808342
1429	CRYZ	3127	2379	1.34074	1.12191	0.836855
127253	TYW3	1699	1286	1.34749	1.25605	0.93214
431707	LHX8	3372	2612	1.31683	1.20217	0.913015
204962	SLC44A5	8273	6419	1.31472	1.26935	0.96563
34	ACADM	5440	5368	1.03381	0.906075	0.876606
5876	RABGGTB	3419	3178	1.09746	1.14398	1.04256
4438	MSH4	4356	3044	1.45967	1.34035	0.918333
127247	ASB17	1441	1241	1.1844	1.11648	0.942724
256435	ST6GALNAC3	7097	5444	1.32982	1.50505	1.13193
81849	ST6GALNAC5	2767	2454	1.15019	1.15301	1.0026
10026	PIGK	4255	3546	1.22404	1.79459	1.46633
26289	AK5	5247	4570	1.17121	1.24873	1.06635
26009	ZZZ3	6901	6819	1.03239	1.05812	1.02511
23032	USP33	5218	5038	1.05657	1.23081	1.16512
374986	FAM73A	7491	7916	0.965363	1.56292	1.61931
91624	NEXN	2952	2653	1.13505	1.20129	1.05851
8880	FUBP1	4369	3714	1.19999	1.24984	1.0417
11080	DNAJB4	1754	1768	1.01205	1.3161	1.30067
54810	GIPC2	4675	4485	1.06333	1.28763	1.21116
5737	PTGFR	4552	3823	1.2146	1.3893	1.14399
10964	IFI44L	4168	3193	1.33153	1.14799	0.862256
10561	IFI44	3798	2837	1.36556	1.25591	0.919793
64123	ELTD1	4355	2878	1.54348	1.35201	0.87601
23266	LPHN2	17871	14850	1.22764	1.24153	1.01149
79739	TTLL7	7087	5490	1.31682	1.38222	1.04982
5567	PRKACB	4638	3540	1.33645	1.27356	0.953057
148418	SAMD13	1318	1091	1.23218	1.35306	1.09813
58511	DNASE2B	1137	1001	1.15859	1.02308	0.883104
80135	BXDC5	1896	1643	1.17712	1.29566	1.10082
2787	GNG5	339	287	1.20431	1.39207	1.1555
64173	SPATA1	1244	908	1.3972	1.04446	0.747455
1486	CTBS	1856	1536	1.23251	1.27605	1.0354
117178	SSX2IP	4468	3645	1.2504	1.33128	1.06483
23566	LPAR3	1588	1637	0.989609	1.02472	1.0357
255231	MCOLN2	3940	3906	1.029	1.14599	1.11389
126820	WDR63	10779	10313	1.06622	1.19454	1.12055
55283	MCOLN3	3072	3090	1.01419	1.09005	1.07501
84144	SYDE2	191	188	1.03632	0.316028	0.304984
148423	C1orf52	740	754	1.00121	0.777353	0.776577
8915	BCL10	1375	1292	1.08561	1.23724	1.13983
23576	DDAH1	2817	2723	1.05533	1.33942	1.26942
3491	CYR61	1605	1679	0.975191	0.947695	0.97201
54680	ZNHIT6	3016	2966	1.03732	0.931835	0.898473
255631	COL24A1	15986	13709	1.18955	1.33228	1.12018
57489	ODF2L	3067	2172	1.44029	1.38816	0.963853
9635	CLCA2	6967	6414	1.10806	1.08743	0.981549
1179	CLCA1	6722	6211	1.10404	1.09655	0.99339
22802	CLCA4	6511	5362	1.23868	1.11235	0.898146
51100	SH3GLB1	2262	1970	1.17126	1.107	0.945248
9653	HS2ST1	5861	5385	1.11028	1.2377	1.11495
8543	LMO4	1439	1232	1.19139	1.14236	0.958914
5586	PKN2	6566	5324	1.25806	1.35988	1.08109
2959	GTF2B	2527	2791	0.923667	0.887604	0.96117
56267	CCBL2	5883	5973	1.00476	1.20407	1.19859
2635	GBP3	6795	6724	1.0309	1.66631	1.61666
2633	GBP1	7275	7131	1.04072	1.80757	1.73715
2634	GBP2	8282	7607	1.11063	1.07779	0.9706
388646	GBP7	4608	4563	1.03018	1.00602	0.976723
115361	GBP4	4576	4086	1.14243	1.16058	1.01605
115362	GBP5	4267	3771	1.15427	1.11219	0.963694
163351	GBP6	4351	4089	1.08547	1.06524	0.981527
23507	LRRC8B	5648	5212	1.10545	1.20058	1.08624
84230	LRRC8C	7784	7840	1.01284	1.22043	1.20519
55144	LRRC8D	5236	5744	0.929921	1.07165	1.15264
284695	ZNF326	4820	4221	1.16486	1.22522	1.05198
343472	BARHL2	617	566	1.11188	0.831946	0.748261
84146	ZNF644	10198	9026	1.15257	1.27533	1.1067
164045	HFM1	8348	6578	1.29458	1.38889	1.07301
8317	CDC7	3903	2956	1.34683	1.35303	1.00471
7049	TGFBR3	7132	6488	1.12137	1.15468	1.02988
676	BRDT	4076	4150	1.00194	1.22662	1.22447
253152	EPHX4	2121	2026	1.06794	1.24748	1.16831
284697	BTBD8	3154	3082	1.04395	1.09254	1.04673
388649	C1orf146	1484	1540	0.983054	1.19702	1.21791
11146	GLMN	3440	3132	1.12041	1.16657	1.04136
79871	RPAP2	4014	3642	1.12429	1.3862	1.23314
2672	GFI1	644	701	0.937295	0.788341	0.841343
7813	EVI5	7477	7515	1.01497	1.1345	1.11797
388650	FAM69A	688	702	0.99981	0.941736	0.942116
22823	MTF2	4616	4060	1.15979	1.30398	1.1245
50999	TMED5	1409	1279	1.12373	1.10304	0.981694
343099	CCDC18	7551	6164	1.24963	1.39274	1.11469
1810	DR1	840	714	1.1999	1.21613	1.0135
54874	FNBP1L	590	487	1.23544	0.965601	0.78145
8412	BCAR3	6874	7772	0.902272	1.05505	1.16956
30836	DNTTIP2	74	70	1.0776	0.110317	0.102314
2730	GCLM	1881	1871	1.02557	1.05942	1.03319
24	ABCA4	16658	16707	1.01713	1.04102	1.02367
9411	ARHGAP29	10473	9225	1.15812	1.36726	1.18079
5825	ABCD3	6116	4781	1.30492	1.39035	1.06562
2152	F3	2319	2263	1.04536	1.22515	1.17219
126969	SLC44A3	6682	6510	1.04707	1.04331	0.996584
1266	CNN3	2944	3017	0.995451	0.850812	0.854865
199857	ALG14	1600	1505	1.08448	1.09339	1.00836
148534	TMEM56	2769	2483	1.13758	1.42133	1.24961
25950	RWDD3	1999	1953	1.04414	1.25936	1.20633
58155	PTBP2	4323	3129	1.40927	1.33201	0.945264
1806	DPYD	17541	13718	1.3044	1.36492	1.04657
51375	SNX7	3217	2301	1.42605	1.57266	1.10287
163404	PPAPR5	2376	1726	1.40408	1.11333	0.792949
9890	RP4-788L13.1	4622	3903	1.208	1.07066	0.886432
54873	PALMD	3883	3034	1.30549	1.3031	0.998279
391059	FRRS1	4466	4059	1.12239	1.06119	0.945624
178	AGL	13073	11206	1.19007	1.30069	1.09314
23443	SLC35A3	1965	1469	1.36433	1.20762	0.885148
64645	HIAT1	4588	4339	1.07865	1.05413	0.977434
163786	SASS6	3620	3024	1.22112	1.21665	0.996469
54482	CCDC76	3130	2761	1.15641	1.1901	1.02927
127495	LRRC39	2685	2350	1.16549	1.1949	1.02538
1629	DBT	3658	3402	1.09687	1.24799	1.13796
8634	RTCD1	3338	3344	1.0183	1.14313	1.1228
8556	CDC14A	7820	6966	1.14517	1.23508	1.0787
54112	GPR88	97	106	0.934321	0.635005	0.680359
7412	VCAM1	5808	5231	1.13263	1.1925	1.05304
2135	EXTL2	2020	1819	1.13279	1.21336	1.07126
148867	SLC30A7	5091	4297	1.20858	1.20842	1.00002
51611	DPH5	2392	2412	1.01167	1.12667	1.11388
1901	S1PR1	1467	1778	0.84179	0.845218	1.00438
118427	OLFM3	5145	4171	1.25829	1.27344	1.01218
1301	COL11A1	15492	10899	1.44998	1.29685	0.894532
55599	RNPC3	168	85	2.00467	1.85089	0.918156
280	AMY2B	20639	16049	1.31186	2.86061	2.18095
279	AMY2A	149148	120240	1.26538	172.746	136.542
276	AMY1B	118119	95455	1.26233	1240.81	983.132
55170	PRMT6	302	287	1.07326	0.655841	0.611083
22854	NTNG1	5639	4536	1.26813	1.27486	1.00545
10451	VAV3	8772	6793	1.31727	1.33368	1.01261
29957	SLC25A24	2927	2487	1.20053	1.20195	1.0013
653149	NBPF6	7537	7870	0.976967	79.1744	81.0565
284611	FAM102B	3445	2985	1.17728	1.19335	1.01379
113802	C1orf59	2077	2184	0.97017	1.06977	1.1029
55119	PRPF38B	1707	1539	1.13141	1.0769	0.951934
163479	FNDC7	5396	6066	0.90747	0.99364	1.09518
6814	STXBP3	4510	3717	1.2377	1.37369	1.11003
254268	C1orf62	14021	14671	0.974932	1.083	1.11105
29899	GPSM2	4506	4303	1.06824	1.30056	1.21769
23155	CLCC1	3348	3574	0.955637	0.955947	1.00053
22911	WDR47	8144	9577	0.867501	0.976037	1.12534
6884	TAF13	1320	1483	0.908077	0.865385	0.953242
56900	TMEM167B	1314	1732	0.774071	0.64236	0.830151
57535	KIAA1324	7125	8649	0.840395	0.813548	0.968258
6301	SARS	3731	4051	0.939563	0.992527	1.05659
1952	CELSR2	9771	12198	0.817171	0.62631	0.766595
84722	PSRC1	755	897	0.858814	0.693165	0.807437
343263	MYBPHL	1846	2287	0.823502	0.764296	0.928374
6272	SORT1	6297	7034	0.913255	1.06213	1.16325
5686	PSMA5	1961	2072	0.965502	0.993042	1.02874
284612	SYPL2	1475	1586	0.948775	0.78292	0.825382
127002	ATXN7L2	2313	2555	0.923541	0.665474	0.72073
284613	CYB561D1	1482	1707	0.885741	0.703179	0.794105
57463	AMIGO1	2667	3269	0.832323	0.800463	0.961966
83873	GPR61	1612	1898	0.866489	0.589594	0.680629
2773	GNAI3	2764	2749	1.02569	1.14124	1.11286
2780	GNAT2	4048	4557	0.906206	0.999727	1.10343
271	AMPD2	3265	3752	0.887751	0.692077	0.77976
2948	GSTM4	3975	4621	0.877546	1.14002	1.29938
2946	GSTM2	4717	5583	0.861918	1.49522	1.73514
2944	GSTM1	1322	1608	0.838798	1.21127	1.44451
2949	GSTM5	3033	3367	0.918961	1.59305	1.73391
2947	GSTM3	1834	1983	0.943513	0.862945	0.914814
79574	EPS8L3	2307	2632	0.894208	0.736975	0.824362
1435	CSF1	2463	2850	0.881652	0.894332	1.01463
10768	AHCYL1	5175	4853	1.0878	1.1682	1.0741
85369	FAM40A	4776	5072	0.960603	0.976615	1.01687
257	ALX3	550	609	0.921458	0.688193	0.747122
164153	UBL4B	317	394	0.821266	0.745784	0.908817
388662	SLC6A17	4266	4697	0.926538	0.752724	0.812572
3749	KCNC4	3016	3438	0.894946	0.856819	0.957613
64783	RBM15	2840	3177	0.91195	0.741099	0.812833
9122	SLC16A4	3967	4568	0.88594	1.12628	1.27156
10542	HBXIP	968	1005	0.982606	0.878013	0.893754
84432	PROK1	913	1120	0.831753	0.965823	1.16164
3744	KCNA10	2693	2940	0.93445	0.948123	1.01485
3737	KCNA2	3214	3178	1.03168	1.0628	1.03035
3738	KCNA3	2333	2379	1.00041	0.943445	0.943241
963	CD53	3000	3213	0.952519	0.895056	0.939867
55791	C1orf103	5333	4978	1.09286	1.12305	1.0278
128338	DRAM2	1353	1072	1.28728	1.19134	0.925462
10390	CEPT1	5123	4565	1.14479	1.06591	0.931242
79961	DENND2D	2515	2526	1.01568	0.90883	0.894962
1117	CHI3L2	3740	3667	1.04043	1.04282	1.00248
27159	CHIA	4971	4948	1.02487	1.03859	1.01357
128344	C1orf88	1213	1224	1.01097	1.34294	1.32863
5016	OVGP1	4370	4259	1.04671	1.01855	0.973274
79084	WDR77	1551	1606	0.985212	0.942926	0.957278
515	ATP5F1	3306	3303	1.02105	1.15405	1.13046
128346	C1orf162	1221	1251	0.995682	0.97963	0.98408
140	ADORA3	4298	4632	0.946583	1.03158	1.09001
5906	RAP1A	2844	2520	1.15123	1.24966	1.08565
55924	C1orf183	2803	2633	1.08597	1.09149	1.00525
11218	DDX20	5132	4628	1.1312	1.11718	0.987772
3752	KCND3	4624	4792	0.984369	1.00563	1.02179
55917	CTTNBP2NL	2189	2492	0.896139	0.901351	1.00606
7482	WNT2B	2725	3117	0.891874	0.833376	0.934626
54879	ST7L	3427	3521	0.992899	1.03062	1.03819
829	CAPZA1	2521	2536	1.01409	1.14793	1.13219
4343	MOV10	4684	5440	0.878384	0.656058	0.747052
389	RHOC	599	708	0.863294	0.598609	0.693707
333926	PPM1J	2390	2783	0.876121	0.651524	0.743827
284467	FAM19A3	1004	1265	0.809815	0.809842	1.00042
6566	SLC16A1	2940	3669	0.81749	0.869687	1.06412
9860	LRIG2	7186	8468	0.865703	0.890033	1.02832
260425	MAGI3	9731	9038	1.09834	1.37061	1.24812
10745	PHTF1	4243	3901	1.10954	1.15876	1.04453
54665	RSBN1	4311	3966	1.10884	1.09092	0.984002
26191	PTPN22	5071	5524	0.936485	1.17046	1.2501
440603	BCL2L15	1292	1377	0.957201	1.04588	1.0929
10717	AP4B1	3470	3989	0.887433	0.870787	0.981461
64858	DCLRE1B	2564	3017	0.867005	0.800395	0.923396
204851	HIPK1	8588	8991	0.974406	0.944544	0.969538
56944	OLFML3	1208	1157	1.06505	0.700462	0.657775
148281	SYT6	4532	4545	1.01721	1.02974	1.01251
51592	TRIM33	7349	6897	1.08697	0.967807	0.890528
10286	BCAS2	1315	1404	0.955506	1.08989	1.14091
163259	DENND2C	5174	5400	0.977439	1.02371	1.04754
270	AMPD1	6584	6812	0.985987	1.0406	1.05559
4893	NRAS	1593	1605	1.0125	0.795101	0.785431
7812	CSDE1	6545	6094	1.09561	1.03625	0.94598
80143	SIKE1	1517	1515	1.02147	1.00181	0.98093
6847	SYCP1	4790	3394	1.43959	1.62437	1.12847
7252	TSHB	2156	2001	1.09911	1.14171	1.03891
10100	TSPAN2	2615	2441	1.09281	1.16261	1.06403
4803	NGF	1709	1695	1.02855	0.997369	0.969862
81839	VANGL1	3350	3278	1.04253	1.04576	1.00328
845	CASQ2	4142	4079	1.03588	1.06305	1.02641
4808	NHLH2	131	85	1.56577	0.833427	0.530203
55356	SLC22A15	598	502	1.21482	0.515495	0.424281
126868	C1orf161	2284	2284	1.02013	0.928618	0.910465
476	ATP1A1	9408	9408	1.02013	1.06401	1.04321
965	CD58	2122	1860	1.16374	1.26621	1.08817
3321	IGSF3	9687	10062	0.98211	1.64128	1.6715
914	CD2	1715	1484	1.17881	1.29979	1.10273
5738	PTGFRN	6333	6652	0.971212	0.906128	0.933166
9398	IGSF2	7314	7914	0.942795	1.06299	1.12771
8458	TTF2	8835	9052	0.995673	1.05132	1.05609
80263	TRIM45	3054	3412	0.913121	0.771536	0.845129
79679	VTCN1	2746	2695	1.03942	1.11746	1.07527
10905	MAN1A2	5932	4527	1.33666	1.32518	0.991541
54855	FAM46C	2980	3101	0.980333	0.965625	0.985191
54834	GDAP2	4937	4188	1.20253	1.25285	1.042
10885	WDR3	9621	8085	1.21391	1.18934	0.979925
200162	SPAG17	22189	18953	1.19429	1.23511	1.03436
6913	TBX15	3095	2590	1.21895	1.21041	0.993114
10352	WARS2	3505	3266	1.09475	1.23786	1.13091
51179	HAO2	3858	3811	1.0327	1.07573	1.04185
3283	HSD3B1	2393	2475	0.986341	0.959121	0.972596
90874	ZNF697	292	248	1.20039	1.07234	0.892952
26227	PHGDH	3368	3265	1.0523	0.913719	0.868461
3158	HMGCS2	3388	3419	1.01088	0.885122	0.875761
83998	REG4	1478	1436	1.04994	0.920855	0.877198
11085	ADAM30	5667	5388	1.07294	1.14841	1.07053
4853	NOTCH2	29565	29955	1.00684	1.68705	1.67589
2210	FCGR1B	12131	12199	1.01444	20.523	20.2346
653464	NA	779	752	1.0567	4.8872	4.62559
440670	NBPF16	10419	11566	0.918968	6.93124	7.54388
9659	PDE4DIP	66517	65121	1.04199	1.37234	1.31728
652164	PDE4DIP	66517	65121	1.04199	1.37234	1.31728
653513	PDE4DIP	66517	65121	1.04199	1.37234	1.31728
727927	PDE4DIP	66517	65121	1.04199	1.37234	1.31728
9554	SEC22B	327	245	1.36017	1.71753	1.26168
388677	NOTCH2NL	14430	15236	0.966163	6.57067	6.80206
148738	HFE2	2176	3144	0.706141	0.75146	1.06453
10628	TXNIP	3203	4205	0.7771	0.880591	1.13347
84265	POLR3GL	1198	1499	0.81542	0.802882	0.98497
284615	ANKRD34A	402	422	0.971893	0.685228	0.705258
128077	LIX1L	1863	2185	0.86986	0.89334	1.02726
9939	RBM8A	1546	1879	0.839433	1.06943	1.27437
8799	PEX11B	1976	2588	0.778983	0.763532	0.980463
8515	ITGA10	7548	9045	0.851308	0.734641	0.863134
148741	ANKRD35	3425	4352	0.802883	0.724293	0.902338
10401	PIAS3	4304	5291	0.829864	0.755886	0.911063
200035	NUDT17	972	1158	0.856413	0.682826	0.797589
10623	POLR3C	5076	6149	0.842143	0.984058	1.16877
27246	RNF115	3771	4064	0.946596	1.2674	1.33917
11126	CD160	1369	1717	0.813488	0.921586	1.13326
5174	PDZK1	10679	11923	0.913699	9.43984	10.3335
653519	GPR89B	18127	18587	0.99488	11.8496	11.9128
200030	RP11-94I2.1	16427	17713	0.946067	3710.08	3922.32
5565	PRKAB2	1616	1424	1.15757	1.03247	0.892015
2330	FMO5	8547	9170	0.950827	1.21406	1.2771
9557	CHD1L	6403	6208	1.05216	1.14545	1.08886
607	BCL9	5673	5473	1.0574	0.867475	0.820534
51205	ACP6	2726	2790	0.996733	1.03128	1.03486
2702	GJA5	1933	2017	0.977662	0.91717	0.938319
2703	GJA8	726	663	1.11691	0.856234	0.766648
25832	NBPF14	16248	18408	0.90043	7.48908	8.31882
400818	NBPF10	17922	20201	0.905045	11.386	12.583
284565	NBPF15	10482	11549	0.925885	18.1409	19.5968
644634	AL358813.2	41	45	0.931419	4.62998	4.98235
2209	FCGR1A	12492	12544	1.0159	21.956	21.6164
440689	HIST2H2BF	14603	14809	1.00594	10.6908	10.6297
653604	HIST2H3D	604	680	0.906279	5.56795	6.14602
333932	HIST2H3D	635	729	0.888767	NA	NA
8365	HIST2H4B	1755	2026	0.88374	NA	NA
8364	HIST2H4B	1755	2026	0.88374	NA	NA
121504	HIST2H4B	1755	2026	0.88374	NA	NA
8370	HIST2H4B	1755	2026	0.88374	Inf	Inf
8368	HIST2H4B	1755	2026	0.88374	NA	NA
8360	HIST2H4B	1755	2026	0.88374	NA	NA
8366	HIST2H4B	1755	2026	0.88374	NA	NA
8362	HIST2H4B	1755	2026	0.88374	NA	NA
8361	HIST2H4B	1755	2026	0.88374	NA	NA
8367	HIST2H4B	1755	2026	0.88374	NA	NA
8349	HIST2H2BE	1261	1459	0.88178	2.14943	2.43832
51027	BOLA1	1069	1254	0.869749	0.782614	0.900106
8338	HIST2H2AC	528	636	0.847169	1.5487	1.82902
317772	HIST2H2AB	285	324	0.897711	0.482157	0.537422
9900	SV2A	2531	2960	0.872326	0.649214	0.744413
10262	SF3B4	1629	1739	0.955635	1.16613	1.22054
10903	MTMR11	3366	3528	0.973296	0.793548	0.815482
56957	OTUD7B	4211	4762	0.902114	0.681767	0.755904
11311	VPS45	4483	4629	0.987957	0.999503	1.01188
51177	PLEKHO1	818	938	0.889758	0.728786	0.819363
81611	ANP32E	1349	1531	0.898936	0.883116	0.98267
23632	CA14	2139	2723	0.80142	0.825809	1.03073
51107	APH1A	1178	1442	0.833491	0.701065	0.841405
79630	C1orf54	991	1127	0.897132	0.833593	0.929461
148523	C1orf51	2308	3040	0.774571	0.758207	0.979157
54460	MRPS21	356	471	0.771578	0.721107	0.9354
9129	PRPF3	3644	4728	0.786288	0.819319	1.04227
23248	RPRD2	534	577	0.944234	0.47576	0.504022
80222	TARS2	4200	5640	0.759714	0.760385	1.00113
1893	ECM1	1734	3481	0.508305	0.58627	1.15393
54507	ADAMTSL4	1901	3643	0.532459	0.537354	1.00963
4170	MCL1	920	1700	0.552343	0.706749	1.28042
2029	ENSA	1267	2099	0.615962	0.825844	1.34141
55204	GOLPH3L	2345	4074	0.587292	0.979878	1.66908
84072	HORMAD1	2296	2685	0.872386	1.2187	1.39732
1520	CTSS	2908	3508	0.845695	0.944326	1.1169
1513	CTSK	1994	2466	0.82495	0.778479	0.943933
405	ARNT	4850	5467	0.905016	0.95003	1.04996
9869	SETDB1	7017	9409	0.760812	0.781078	1.02686
29956	LASS2	4179	5131	0.83089	0.744351	0.896054
8416	ANXA9	1861	2433	0.780392	0.699353	0.896435
55793	FAM63A	2678	3524	0.775295	0.707821	0.91322
58497	PRUNE	2590	3414	0.773981	0.768165	0.992762
149428	BNIPL	2139	2692	0.810646	0.711485	0.877924
54964	C1orf56	618	774	0.814784	0.628724	0.772039
56882	CDC42SE1	614	745	0.840988	0.759854	0.903951
10962	MLLT11	684	850	0.821135	0.730416	0.889938
126626	GABPB2	2302	3153	0.744879	0.861495	1.15691
10500	SEMA6C	2076	2788	0.759699	0.619788	0.816085
79626	TNFAIP8L2	729	963	0.772502	0.622482	0.806217
388695	LYSMD1	1320	1705	0.78991	0.883334	1.11867
79005	SCNM1	1503	1908	0.803703	0.945561	1.17689
29765	TMOD4	3437	4941	0.709671	0.71216	1.00378
6944	VPS72	5234	7489	0.712998	0.694951	0.974924
8394	PIP5K1A	4487	5834	0.784631	1.01645	1.29575
5710	PSMD4	1892	2639	0.731476	0.792054	1.08318
57592	ZNF687	2996	4171	0.732818	0.593296	0.809835
5298	PI4KB	4366	5620	0.792544	0.736699	0.929757
5993	RFX5	2464	3374	0.745069	0.728881	0.97856
8991	SELENBP1	1418	1750	0.826704	0.769853	0.931528
5692	PSMB4	1039	1278	0.8295	0.752118	0.907043
23126	POGZ	7088	9263	0.780621	0.75316	0.965033
57530	CGN	3522	4238	0.847818	0.747606	0.882004
7286	TUFT1	2751	3218	0.87213	0.841897	0.965564
81609	SNX27	4045	4804	0.858986	1.04111	1.21229
11189	TNRC4	975	1138	0.874137	0.654402	0.748874
284485	C1orf230	298	328	0.927105	0.928332	1.00181
65005	MRPL9	1103	1185	0.949594	1.04451	1.10022
51686	OAZ3	132	132	1.02013	0.259239	0.254172
11022	TDRKH	4477	5859	0.779543	0.799321	1.02562
339398	LINGO4	718	1003	0.730548	0.565025	0.773874
6097	RORC	2705	2944	0.937338	0.769434	0.821048
284486	THEM5	1264	1398	0.922415	0.85729	0.929639
117145	THEM4	2019	2396	0.85968	1.54575	1.79852
6281	S100A10	1510	1445	1.06598	1.16794	1.09581
6282	S100A11	1172	1098	1.08881	1.54343	1.41772
126637	TCHHL1	9388	9847	0.972579	1.08566	1.11649
126638	RPTN	17544	19730	0.907106	0.801123	0.883333
388697	HRNR	89651	106417	0.859406	4.84226	5.63547
2312	FLG	118992	146518	0.828478	1.81936	2.19643
388698	FLG2	48973	57574	0.867731	0.907096	1.04556
49860	CRNN	4768	5720	0.850372	0.662278	0.778981
254910	LCE5A	223	208	1.09334	0.633523	0.579359
54544	CRCT1	94	89	1.0768	0.866536	0.804406
84648	LCE3D	412	483	0.870479	0.899046	1.03338
353144	LCE3C	125	112	1.13749	Inf	Inf
26239	LCE2B	1221	1109	1.12306	1.5363	1.3681
353139	LCE2A	276	233	1.20758	0.68126	0.563879
199834	LCE4A	297	251	1.20634	0.882608	0.731327
448834	KPRP	1986	2168	0.934527	0.60573	0.648314
353133	LCE1C	179	178	1.02582	0.607934	0.59272
353132	LCE1B	316	293	1.09993	0.634394	0.576722
4184	SMCP	386	411	0.958225	0.814757	0.850569
3713	IVL	655	612	1.09168	0.766494	0.702175
163778	SPRR4	473	532	0.907204	0.998395	1.10098
6698	SPRR1A	310	289	1.094	0.791122	0.723113
6707	SPRR3	1157	1146	1.02991	1.30006	1.26252
6699	SPRR1B	258	269	0.978565	1.06917	1.09297
6701	SPRR2B	7396	7812	0.965809	3.05655	3.16536
6706	SPRR2G	1701	1751	0.991012	1.15022	1.16089
149018	LELP1	218	233	0.954733	1.03654	1.08621
4014	LOR	111	102	1.10926	0.634674	0.571814
114771	PGLYRP3	1646	1828	0.918615	0.934053	1.01706
57115	PGLYRP4	2305	2528	0.930174	0.823718	0.88575
6280	S100A9	624	614	1.03671	0.831457	0.80214
6283	S100A12	880	936	0.959158	1.11972	1.16769
6279	S100A8	760	797	0.972827	0.961613	0.988716
338324	S100A7A	1639	1637	1.02137	2.30637	2.25853
645922	S100A7L2	618	700	0.900796	1.21371	1.34788
6278	S100A7	1701	1739	0.997847	2.25323	2.25853
6277	S100A6	524	604	0.885233	0.886492	1.00186
6276	S100A5	1165	1455	0.816941	0.874147	1.0704
6275	S100A4	824	930	0.903978	0.719932	0.796661
6274	S100A3	301	377	0.815021	0.604281	0.742062
6273	S100A2	416	514	0.826005	0.559254	0.677494
140576	S100A16	503	621	0.826597	0.847789	1.02621
57402	S100A14	656	803	0.83361	0.737111	0.884649
6284	S100A13	1074	1395	0.785555	0.63833	0.812909
6271	S100A1	488	637	0.781883	0.665958	0.852301
26097	C1orf77	795	1020	0.795318	0.662556	0.833455
23557	SNAPIN	701	822	0.870144	0.805713	0.926319
3608	ILF2	2072	2578	0.819977	0.813147	0.991948
4881	NPR1	3487	5099	0.697686	0.660694	0.94724
65123	INTS3	6910	8903	0.791789	0.791199	0.999472
11000	SLC27A3	2217	2712	0.833999	0.612495	0.734604
57459	GATAD2B	4810	6479	0.75738	0.867346	1.14546
9909	DENND4B	252	293	0.877863	0.364839	0.415905
200186	CRTC2	2077	2436	0.869849	0.733535	0.843506
27173	SLC39A1	633	796	0.811493	0.617558	0.761401
148327	CREB3L4	1574	2075	0.773939	0.660765	0.854058
10899	JTB	885	1183	0.763371	0.747213	0.979292
5872	RAB13	1298	1751	0.75636	0.771464	1.02036
6232	RPS27	643	770	0.852089	1.00849	1.18408
91181	NUP210L	11975	15391	0.793726	0.966786	1.21828
7170	TPM3	4078	5074	0.81992	0.897249	1.09457
388701	C1orf189	613	819	0.76385	0.958115	1.25507
25912	C1orf43	1372	1822	0.768312	0.912723	1.18839
9898	UBAP2L	7610	9447	0.82178	0.810152	0.986058
10456	HAX1	1156	1454	0.811193	0.83016	1.02375
89872	AQP10	1708	2282	0.763642	0.926185	1.21325
57198	ATP8B2	7419	9583	0.789788	0.776639	0.983563
3570	IL6R	2401	3058	0.801027	0.740303	0.924445
126669	SHE	2127	2551	0.850638	0.867127	1.01965
126668	TDRD10	3395	4244	0.8161	0.85102	1.04304
55585	UBE2Q1	2575	2794	0.940194	0.707506	0.752672
1141	CHRNB2	3265	4146	0.803407	0.725439	0.903178
103	ADAR	9240	10226	0.921774	0.964584	1.04665
3782	KCNN3	5230	5908	0.903076	0.841616	0.932136
10654	PMVK	937	1197	0.798729	0.656198	0.821894
57326	PBXIP1	1680	1994	0.859564	0.573594	0.667493
90780	PYGO2	649	725	0.913336	0.648576	0.710364
6464	SHC1	1629	2098	0.792189	0.580305	0.73277
1163	CKS1B	571	613	0.950345	0.984441	1.03619
80308	FLAD1	3202	4146	0.78791	0.701095	0.890044
55891	LENEP	186	219	0.867107	0.464183	0.535855
51043	ZBTB7B	904	1107	0.833225	0.621524	0.746214
127579	DCST2	2157	2810	0.783149	0.558995	0.713987
149095	DCST1	2885	3535	0.832602	0.738339	0.887005
8751	ADAM15	2846	3575	0.812164	0.584874	0.720327
1945	EFNA4	994	1172	0.865324	0.696116	0.804728
1944	EFNA3	1381	1624	0.867578	0.676578	0.780075
1942	EFNA1	1137	1580	0.734284	0.748671	1.02003
55974	RAG1AP1	1164	1692	0.701977	0.650723	0.927407
54344	DPM3	110	142	0.791846	0.523027	0.661982
200185	KRTCAP2	2075	2790	0.758789	0.569434	0.750682
80128	TRIM46	1469	1964	0.763147	0.587737	0.770422
4582	MUC1	1093	1375	0.811059	0.683814	0.843426
7059	THBS3	6592	8182	0.82191	0.671395	0.817047
4580	MTX1	2558	3299	0.791061	2.9401	3.71767
2629	GBA	3783	4690	0.822885	1.87368	2.27751
10712	C1orf2	934	1226	0.777357	0.581921	0.748917
10067	SCAMP3	1348	1724	0.797768	0.654026	0.820104
1196	CLK2	3126	4151	0.768288	0.776267	1.01065
57657	HCN3	1787	2358	0.773202	0.639111	0.826841
5313	PKLR	1885	2731	0.70423	0.600892	0.853558
2224	FDPS	1933	2391	0.824801	0.86109	1.04429
23623	RUSC1	2185	2737	0.814461	0.574825	0.705969
55870	ASH1L	21467	26379	0.830176	0.969772	1.16838
55154	MSTO1	24014	30789	0.795658	2.30302	2.89505
55249	YY1AP1	6821	8466	0.821932	1.50738	1.83434
7818	DAP3	3805	4455	0.871319	1.07893	1.23855
54856	GON4L	13558	17933	0.771266	1.23472	1.60123
23208	SYT11	1496	2065	0.739171	0.728179	0.985493
6016	RIT1	1796	2504	0.731803	0.740203	1.01182
22889	KIAA0907	2904	3694	0.80202	0.822414	1.02569
339403	RXFP4	677	1038	0.665683	0.493233	0.741459
9181	ARHGEF2	4302	5822	0.753838	0.703816	0.933872
6746	SSR2	899	1155	0.794215	0.7534	0.949018
56893	UBQLN4	2474	3446	0.732466	0.960067	1.31112
28956	ROBLD3	595	772	0.786539	0.665258	0.846286
57111	RAB25	912	1146	0.812009	0.667674	0.822585
92312	NA	68	72	0.964228	0.767898	0.797175
4000	LMNA	1490	1892	0.80349	0.659197	0.820686
64218	SEMA4A	2709	3705	0.745963	0.646076	0.866343
9673	SLC25A44	1882	2728	0.703883	0.841692	1.1962
11243	PMF1	994	1275	0.795474	0.633279	0.796426
632	BGLAP	301	438	0.701772	0.520932	0.743216
79957	PAQR6	672	974	0.704148	0.434879	0.617995
23381	SMG5	4766	5932	0.819642	0.73626	0.898473
84283	TMEM79	1107	1465	0.771009	0.555597	0.720902
112770	C1orf85	965	1327	0.742049	0.503343	0.678632
391104	NA	832	1214	0.699395	0.638062	0.912819
7203	CCT3	4124	5539	0.75957	0.818827	1.07828
128229	C1orf182	679	942	0.735615	0.766769	1.04297
57127	RHBG	1529	1982	0.787086	0.624464	0.793652
10485	C1orf61	743	878	0.863451	0.841145	0.974547
4209	MEF2D	1924	2322	0.845347	0.647601	0.766286
128239	IQGAP3	8901	10661	0.851731	0.773792	0.908678
164118	TTC24	126	112	1.14651	0.552571	0.481573
128240	APOA1BP	734	902	0.830335	0.651378	0.78482
54865	GPATCH4	3623	4838	0.763987	0.735518	0.96298
60484	HAPLN2	211	290	0.743184	0.412596	0.555991
63827	BCAN	3048	3674	0.846357	0.733119	0.866413
10763	NES	4538	5064	0.914186	0.758918	0.83033
1382	CRABP2	823	1033	0.812943	0.68337	0.840974
81875	ISG20L2	2181	2513	0.885407	0.808178	0.912999
51093	C1orf66	2152	2591	0.84735	0.595266	0.702688
79590	MRPL24	1237	1496	0.843631	0.606687	0.719372
3068	HDGF	818	917	0.910112	0.670589	0.737054
5546	PRCC	1829	2283	0.817351	0.799002	0.977838
9047	SH2D2A	1165	1587	0.749034	0.591277	0.789711
4914	NTRK1	5803	6782	0.872889	0.689983	0.790624
3645	INSRR	2714	3186	0.869043	0.692614	0.797175
375033	PEAR1	3423	4072	0.857577	0.639448	0.745818
149499	C1orf92	179	205	0.891372	0.561494	0.630482
9826	ARHGEF11	12282	13190	0.949905	0.938086	0.987745
440695	NA	1023	1245	0.83837	0.862116	1.02869
2117	ETV3	1314	1354	0.990011	1.13923	1.15097
83416	FCRL5	6288	6038	1.06236	1.01043	0.951292
83417	FCRL4	3649	3501	1.06324	1.07871	1.01473
115352	FCRL3	5712	5942	0.980646	0.975109	0.994544
79368	FCRL2	4131	4206	1.00194	0.992022	0.990289
115350	FCRL1	3550	3852	0.940168	1.00916	1.0736
922	CD5L	2335	2241	1.0629	0.989429	0.931035
55243	KIRREL	4477	5046	0.905116	0.835654	0.92345
912	CD1D	1435	1389	1.05389	0.776283	0.736711
909	CD1A	3285	3533	0.948538	1.02194	1.0776
911	CD1C	3250	3477	0.953545	0.960131	1.00711
910	CD1B	1561	1688	0.94342	0.933922	0.990163
913	CD1E	1703	1839	0.944725	0.783354	0.829376
128360	OR10T2	1248	1274	0.999323	0.922631	0.923442
391107	OR10K2	2388	2580	0.944239	1.26903	1.34426
391109	OR10K1	3225	3480	0.945396	1.01023	1.0688
343406	OR10R2	3265	3339	0.997524	0.857452	0.859744
391112	OR6Y1	1908	2065	0.942604	1.14304	1.21291
128367	OR10X1	1449	1471	1.00488	0.947208	0.942792
128368	OR10Z1	2339	2452	0.973132	0.931691	0.95761
6708	SPTA1	20747	18478	1.14538	1.08984	0.951674
81448	OR6K2	1833	1768	1.05761	1.07112	1.01294
391114	OR6K3	2048	1964	1.06373	1.01882	0.957937
128371	OR6K6	2628	2745	0.976661	0.942876	0.965602
128372	OR6N1	959	917	1.0668	0.931581	0.873369
81442	OR6N2	1264	1243	1.03735	0.923875	0.890767
4332	MNDA	2400	2092	1.17024	1.07124	0.915509
149628	PYHIN1	3317	2848	1.18806	1.11315	0.937079
3428	IFI16	8171	7123	1.17019	2.24643	1.92002
9447	AIM2	4089	3409	1.22355	1.33842	1.09403
57863	CADM3	3463	3400	1.03902	0.936119	0.901123
2532	DARC	1378	1477	0.951795	0.699381	0.734974
2205	FCER1A	2487	2210	1.14793	1.32946	1.15829
441911	OR10J3	1552	1550	1.02144	1.00436	0.983462
26476	OR10J1	3063	3123	1.00053	0.912647	0.912335
127385	OR10J5	2148	2321	0.944121	1.02782	1.08889
325	APCS	994	929	1.09142	1.05895	0.970356
1401	CRP	1180	1224	0.983484	0.834134	0.848324
54935	DUSP23	276	293	0.961139	0.663141	0.690226
343413	FCRL6	3034	3370	0.918446	0.893981	0.973574
56833	SLAMF8	1250	1380	0.924096	0.865999	0.937374
391123	VSIG8	1926	2143	0.916876	0.672841	0.734015
25790	CCDC19	4011	4305	0.950475	0.983065	1.0345
8407	TAGLN2	1115	1217	0.934696	1.0808	1.15661
57549	IGSF9	2478	2743	0.921608	0.614676	0.66711
89886	SLAMF9	1362	1527	0.909968	0.864076	0.949818
93183	PIGM	1142	1157	1.00691	1.00751	1.00079
3766	KCNJ10	2282	2652	0.877854	0.976128	1.11222
3765	KCNJ9	426	573	0.758874	0.74874	0.987422
93185	IGSF8	1132	1404	0.822635	0.561901	0.683293
477	ATP1A2	5298	6330	0.853838	0.694265	0.813287
480	ATP1A4	5737	6627	0.883144	0.844389	0.956316
844	CASQ1	3052	3481	0.894441	0.786874	0.879936
8682	PEA15	1667	1891	0.89935	0.790958	0.879703
50717	WDR42A	5731	6529	0.895461	0.903252	1.00891
5824	PEX19	1651	1855	0.908	0.88676	0.976853
1314	COPA	11072	12464	0.906205	0.982183	1.08405
23385	NCSTN	4754	5186	0.935164	0.883342	0.944776
4807	NHLH1	180	208	0.883458	0.556896	0.630946
57216	VANGL2	2080	2436	0.871104	0.667766	0.766769
114836	SLAMF6	3047	3126	0.994353	1.20732	1.21441
8832	CD84	3675	3740	1.0024	1.00729	1.00507
6504	SLAMF1	3152	3176	1.01242	1.09859	1.08532
962	CD48	2955	2958	1.01909	1.06104	1.04136
57823	SLAMF7	3275	3412	0.979177	0.829223	0.847024
4063	LY9	3489	4023	0.884751	0.905746	1.02396
51744	CD244	3185	3671	0.885109	0.948997	1.07242
55600	ITLN1	1365	1659	0.839453	0.852804	1.01622
142683	ITLN2	1758	2207	0.812682	0.862212	1.06127
50848	F11R	1578	2227	0.722971	0.705733	0.976518
7391	USF1	2215	2907	0.777372	0.740582	0.952952
257106	ARHGAP30	4675	6217	0.767145	0.596531	0.777784
81607	PVRL4	1732	2201	0.802851	0.638655	0.795729
126823	KLHDC9	1639	2068	0.808606	0.759328	0.93935
5202	PFDN2	1107	1261	0.895641	0.761092	0.850024
4817	NIT1	4079	5246	0.793237	0.774813	0.977007
9191	DEDD	1642	2114	0.792466	0.767011	0.968188
51506	UFC1	1692	2101	0.821633	0.910947	1.10904
27005	USP21	3365	4141	0.829006	0.741457	0.894608
5498	PPOX	4179	4955	0.860396	0.699657	0.813361
8703	B4GALT3	1531	1842	0.847983	0.697137	0.822355
9507	ADAMTS4	1592	2048	0.793099	0.579931	0.731458
4720	NDUFS2	3699	4479	0.842514	0.802139	0.952299
2207	FCER1G	1096	1384	0.807998	0.618063	0.765218
336	APOA2	493	682	0.737836	0.56235	0.76273
84134	TOMM40L	2279	2806	0.828602	0.78703	0.950082
9970	NR1I3	2751	3480	0.806488	0.791491	0.98166
654790	NA	200	241	0.847294	1.15822	1.36837
4359	MPZ	971	1292	0.766869	0.616019	0.803644
6391	SDHC	1377	1529	0.91878	1.45327	1.58214
642502	SDHC	1377	1529	0.91878	1.45327	1.58214
257177	C1orf192	1176	1564	0.767213	0.892782	1.16413
2212	FCGR2A	3530	3730	0.965442	1.32435	1.37203
3310	HSPA6	1858	2142	0.884934	3.05188	3.4496
2214	FCGR3A	17527	19112	0.935529	4.88706	5.22483
2213	FCGR2B	18934	20614	0.936991	7.33498	7.8297
84824	FCRLA	1736	2092	0.846612	0.790484	0.933967
127943	FCRLB	1114	1272	0.893511	0.714772	0.800195
11266	DUSP12	1763	1749	1.02829	0.975926	0.949251
22926	ATF6	7186	6507	1.12656	1.23326	1.0949
25903	OLFML2B	5206	5768	0.920748	0.873867	0.949277
9722	NOS1AP	6464	6496	1.0151	1.04691	1.03152
400793	C1orf226	1241	1309	0.967172	0.779646	0.806292
284680	C1orf111	779	804	0.988445	0.794307	0.803774
117157	SH2D1B	1677	1991	0.859323	1.02922	1.19805
127933	UHMK1	2733	2985	0.934033	1.11418	1.19313
6675	UAP1	4763	5267	0.922528	1.15299	1.25007
4921	DDR2	9407	9361	1.02514	0.967924	0.944363
51478	HSD17B7	3313	3046	1.10952	4.15694	3.74722
339512	C1orf110	388	339	1.16714	0.681951	0.584182
5999	RGS4	1535	1384	1.13135	1.06345	0.940091
8490	RGS5	2297	2159	1.0853	1.20647	1.11182
83540	NUF2	3830	2856	1.3679	1.37413	1.00465
5087	PBX1	4744	4232	1.14351	1.16906	1.0225
4009	LMX1A	3210	2865	1.14293	1.02111	0.893548
6258	RXRG	3544	3710	0.974493	1.0348	1.0621
440699	LRRC52	2722	2892	0.96018	0.816971	0.851027
4259	MGST3	2172	2332	0.950164	1.08529	1.14246
223	ALDH9A1	4031	4222	0.973987	1.02236	1.04987
54499	TMCO1	1083	1226	0.901236	0.933581	1.03619
7371	UCK2	2126	2285	0.949172	0.879418	0.926712
149297	FAM78B	2860	2930	0.995762	1.10041	1.1053
57645	POGK	2875	3010	0.974388	0.986068	1.01219
117143	TADA1L	2343	2117	1.12898	1.02652	0.909376
387597	ILDR2	3096	2782	1.13522	1.04442	0.920149
84944	MAEL	3050	2463	1.26315	1.28158	1.0147
10223	GPA33	2488	2817	0.901026	0.67988	0.754737
92235	DUSP27	3244	3601	0.919019	0.828338	0.901523
5451	POU2F1	6050	5613	1.09953	0.998836	0.908574
919	CD247	2051	2193	0.954101	0.824975	0.864849
8804	CREG1	915	1028	0.9081	1.22644	1.35097
92241	RCSD1	1793	1939	0.943353	1.0252	1.08701
9019	MPZL1	2547	2552	1.01813	1.23047	1.20879
55811	ADCY10	11111	12433	0.911664	1.01474	1.11328
25874	BRP44	474	435	1.11138	1.36375	1.22707
55827	IQWD1	7491	6647	1.14964	1.76603	1.53643
23432	GPR161	3391	3955	0.874688	0.978742	1.11922
261726	TIPRL	1311	1299	1.02954	1.01055	0.981732
375035	SFT2D2	3183	3562	0.911614	1.07297	1.17725
9095	TBX19	2490	2639	0.96255	0.831297	0.863819
6846	XCL2	1271	1191	1.08859	2.35294	2.16174
6375	XCL1	1669	1443	1.17979	2.96809	2.51602
1805	DPT	1969	1815	1.10663	0.893876	0.807858
481	ATP1B1	3106	2985	1.06146	1.18396	1.1156
29922	NME7	3610	2983	1.23448	1.29829	1.05183
8548	BLZF1	2964	2469	1.22456	1.33618	1.09128
57821	C1orf114	3977	3300	1.22934	1.44524	1.17577
10560	SLC19A2	2144	1944	1.12502	1.03247	0.917857
2153	F5	19879	19114	1.06095	1.07345	1.01197
6403	SELP	7631	7476	1.04127	1.12096	1.07673
55732	C1orf112	15682	14482	1.10465	1.11029	1.00529
6402	SELL	168	118	1.44875	0.40581	0.279461
6401	SELE	4518	4628	0.995884	1.09662	1.10136
92342	C1orf156	1895	1827	1.05807	1.27189	1.20228
57147	SCYL3	5139	4498	1.16547	1.14407	0.98179
22920	KIFAP3	5635	4424	1.29931	1.40705	1.08307
149281	METTL11B	124	87	1.44904	0.38364	0.263905
92344	GORAB	1981	1731	1.16737	1.18835	1.01808
5396	PRRX1	1898	1691	1.14493	0.987714	0.86279
80133	C1orf129	7147	6410	1.1374	1.18864	1.04522
2328	FMO3	3526	3236	1.11152	1.02955	0.926402
2327	FMO2	4143	3929	1.07567	1.06512	0.990357
2326	FMO1	5136	4868	1.07628	1.12292	1.04352
2329	FMO4	5116	5119	1.01953	1.13726	1.11569
23215	BAT2D1	581	455	1.302	0.294546	0.22616
4653	MYOC	2415	3107	0.792993	0.749222	0.945064
8674	VAMP4	1640	1383	1.20956	1.02603	0.848333
51603	METTL13	4556	5001	0.929371	0.867243	0.933341
26052	DNM3	3883	3056	1.2961	1.32575	1.023
5279	PIGC	2160	2029	1.08596	0.971795	0.895014
92346	C1orf105	3274	3008	1.11031	1.03491	0.932238
51430	C1orf9	7894	6170	1.30512	1.4448	1.10719
356	FASLG	1446	1224	1.205	1.1419	0.947691
8995	TNFSF18	78	50	1.58019	0.559254	0.351488
7292	TNFSF4	1353	1326	1.04088	0.97009	0.932147
9588	PRDX6	2511	2538	1.00928	1.10982	1.09982
284525	SLC9A11	7924	7839	1.03119	1.23552	1.19838
339416	ANKRD45	2340	2320	1.02892	1.15898	1.12661
27252	KLHL20	4828	5125	0.96102	0.964116	1.00342
91687	CENPL	1420	1462	0.99084	1.13325	1.14396
55157	DARS2	4197	4348	0.984706	1.00148	1.01723
84614	ZBTB37	1382	1484	0.950056	0.822472	0.865912
462	SERPINC1	3718	4435	0.855241	0.892844	1.04421
149041	RC3H1	7171	7969	0.917985	0.955509	1.04108
9910	RABGAP1L	15168	14516	1.06594	1.13642	1.06631
9293	GPR52	3748	3772	1.01364	0.954335	0.941672
27101	CACYBP	1870	1604	1.18919	1.35367	1.13842
63931	MRPS14	1044	1080	0.986153	0.89654	0.909326
63923	TNN	7242	7321	1.00912	0.783345	0.77641
7143	TNR	13980	12887	1.10664	1.00555	0.908811
64326	RFWD2	5911	4721	1.27721	1.22535	0.959529
60676	PAPPA2	15055	13245	1.15952	1.00139	0.863773
460	ASTN1	10823	9889	1.11647	0.993457	0.88998
57795	FAM5B	4480	4157	1.09937	1.01741	0.925607
89866	SEC16B	890	760	1.19439	0.835795	0.699761
9462	RASAL2	11988	11402	1.07255	1.16678	1.08806
84066	C1orf49	2817	3184	0.902579	0.958172	1.06183
55103	RALGPS2	15776	15604	1.03137	1.13708	1.1027
9068	ANGPTL1	3806	3588	1.08209	1.11999	1.0352
9917	FAM20B	3523	4092	0.87831	0.930618	1.05979
64222	TOR3A	1470	1633	0.918363	0.843718	0.918952
27	ABL2	7708	9147	0.859658	0.914083	1.06353
6646	SOAT1	5601	6389	0.894326	0.953278	1.06614
126859	C1orf125	7965	8213	0.989326	1.19888	1.21204
7827	NPHS2	2193	2126	1.05226	1.19348	1.1344
163589	TDRD5	8283	7837	1.07817	1.30183	1.20766
148753	FAM163A	1044	1062	1.00285	1.06934	1.06652
163590	TOR1AIP2	2737	2909	0.959829	0.902421	0.940383
26092	TOR1AIP1	2493	2628	0.967742	1.09013	1.1267
9857	CEP350	1023	995	1.0488	0.403224	0.384521
5768	QSOX1	3605	4027	0.91325	0.679348	0.744038
89884	LHX4	2444	2632	0.947287	0.92537	0.977073
84320	ACBD6	3313	3166	1.06748	1.47438	1.38142
9213	XPR1	5911	5359	1.12518	1.27326	1.13179
57710	KIAA1614	2238	2424	0.941881	0.707429	0.751245
10228	STX6	1860	1878	1.01035	1.12172	1.11044
3140	MR1	2273	2613	0.887439	1.17609	1.32558
51278	IER5	155	154	1.02671	0.454638	0.442875
777	CACNA1E	4271	3661	1.19005	0.921754	0.774661
127665	ZNF648	1376	1483	0.946572	0.783791	0.828227
2752	GLUL	1924	2123	0.924549	0.964573	1.04353
127670	TEDDM1	756	823	0.937178	0.79974	0.853598
6041	RNASEL	4374	4565	0.977453	0.997354	1.02056
6004	RGS16	947	942	1.02553	0.8258	0.805383
85397	RGS8	1941	2084	0.95016	0.926807	0.975636
80896	NPL	3462	3614	0.977232	1.13237	1.15898
1660	DHX9	11280	10635	1.08199	1.18521	1.0956
81626	C1orf14	2915	2852	1.04265	1.17775	1.12977
3915	LAMC1	11685	12541	0.950501	0.969361	1.02004
3918	LAMC2	8639	9108	0.967602	0.938273	0.969874
23057	NMNAT2	3650	4030	0.923959	0.922621	0.998762
9887	SMG7	15193	14858	1.04312	1.07247	1.02832
4688	NCF2	4338	4793	0.923305	0.946616	1.02546
10092	ARPC5	1176	1033	1.16121	1.0998	0.947184
23179	RGL1	11539	10449	1.12653	1.20905	1.07344
403314	APOBEC4	2884	2903	1.01345	1.27218	1.25553
23127	GLT25D2	5889	5419	1.10859	0.963452	0.869229
116461	TSEN15	1294	910	1.45012	1.41185	0.97347
81563	C1orf21	3625	3216	1.14982	1.42015	1.23529
80267	EDEM3	5626	4109	1.39665	1.23604	0.885104
116496	FAM129A	6804	6876	1.00945	0.960138	0.951331
6045	RNF2	2734	3105	0.898275	1.05103	1.17032
81627	C1orf25	4258	3638	1.19393	1.07151	0.897593
54823	C1orf26	5421	4808	1.15016	1.31863	1.14666
10625	IVNS1ABP	4881	4368	1.13991	1.18728	1.04172
83872	HMCN1	51670	45063	1.16969	1.18475	1.01306
10216	PRG4	6469	8268	0.798188	1.15772	1.45075
7175	TPR	16994	19808	0.87521	1.20848	1.38106
54953	C1orf27	201	222	0.92406	0.56393	0.610673
5132	PDC	1793	2395	0.763817	1.05183	1.37751
5743	PTGS2	3858	4981	0.790178	1.00966	1.27808
5321	PLA2G4A	7760	8432	0.938835	1.26726	1.35008
339479	FAM5C	6022	6843	0.897752	1.18992	1.32572
64407	RGS18	1507	1590	0.966907	1.55771	1.61138
431704	NA	1373	1303	1.07489	1.66271	1.54709
5996	RGS1	1393	1597	0.889897	1.29204	1.4523
6003	RGS13	1479	1491	1.01192	1.369	1.35313
5997	RGS2	1297	1601	0.826544	1.02783	1.24394
51377	UCHL5	1886	2058	0.934909	1.27152	1.36035
6738	TROVE2	3348	3976	0.85904	1.32892	1.54734
51022	GLRX2	775	1012	0.781458	1.04499	1.33788
79577	CDC73	7060	8705	0.827373	1.30112	1.57292
8707	B3GALT2	2802	3693	0.774069	1.20083	1.55174
343450	KCNT2	9519	9516	1.02045	1.42377	1.3955
3075	CFH	10110	10889	0.947152	1.50917	1.59368
10878	CFHR3	2909	2516	1.17941	1.99394	1.69086
3078	CFHR1	3489	3558	1.00035	2.73137	2.73094
3080	CFHR2	13115	13810	0.968791	2.34711	2.42318
10877	CFHR4	5565	5716	0.993182	2.39632	2.41323
81494	CFHR5	3481	3979	0.892482	1.29308	1.44918
2165	F13B	4115	4655	0.901812	1.13616	1.26014
259266	ASPM	19450	22224	0.892799	1.26158	1.41333
360023	ZBTB41	5572	7088	0.801969	1.1519	1.43666
23418	CRB1	14691	19593	0.764912	1.19568	1.56347
163486	DENND1B	7862	9179	0.873774	1.37116	1.56956
388722	C1orf53	25	41	0.631506	0.322646	0.518797
56956	LHX9	1524	2033	0.764843	0.61962	0.81041
140609	NEK7	4284	4450	0.98208	1.24045	1.26333
127124	ATP6V1G3	1586	1884	0.858854	1.21014	1.40942
5788	PTPRC	10050	10903	0.940323	1.38657	1.47485
2494	NR5A2	4229	6462	0.667667	1.045	1.56557
23528	ZNF281	4627	7566	0.623912	1.00822	1.6164
9928	KIF14	9614	14537	0.674681	1.08894	1.61436
83479	DDX59	4125	6531	0.644372	1.00991	1.56771
23271	CAMSAP1L1	7514	10206	0.751077	1.19511	1.59154
2848	GPR25	114	184	0.634132	0.355134	0.561993
55765	C1orf106	1403	2485	0.576129	0.698723	1.21339
647215	NA	374	539	0.708421	1.40781	1.98925
23046	KIF21B	5740	9925	0.59002	0.673276	1.1414
779	CACNA1S	9732	15972	0.621604	0.757407	1.21875
252839	TMEM9	1008	1587	0.648178	0.790484	1.22021
91156	IGFN1	2232	3722	0.611856	0.655104	1.07107
5317	PKP1	3504	5688	0.628501	0.755862	1.203
7139	TNNT2	3299	5090	0.661248	0.788035	1.19209
3898	LAD1	2191	3830	0.58369	0.774402	1.32724
7135	TNNI1	1497	3304	0.462375	0.676202	1.46326
23612	PHLDA3	129	316	0.418348	0.485583	1.16624
1465	CSRP1	1200	2813	0.435384	0.774351	1.77973
89796	NAV1	9752	16317	0.609712	0.889904	1.45988
55705	IPO9	9080	14524	0.63778	0.951178	1.49173
149345	SHISA4	995	1570	0.646751	0.701164	1.08473
25802	LMOD1	545	867	0.641692	0.600437	0.936519
10440	TIMM17A	1345	2142	0.640732	1.23988	1.936
6051	RNPEP	2586	4719	0.559124	0.776152	1.38866
1999	ELF3	1096	2151	0.520018	0.684742	1.3176
9283	GPR37L1	1523	3137	0.495434	0.519597	1.04932
127829	ARL8A	1012	1933	0.534326	0.668312	1.25158
5778	PTPN7	1863	3038	0.625704	0.762943	1.21981
59352	LGR6	5485	8595	0.651048	0.903904	1.38873
29089	UBE2T	1339	1885	0.724798	1.01312	1.39836
4660	PPP1R12B	9584	13186	0.741481	1.4106	1.90282
127833	SYT2	3837	5910	0.662365	0.973703	1.47045
10765	KDM5B	10914	16439	0.677291	1.03287	1.52534
5877	RABIF	623	1125	0.565327	0.79495	1.40744
59349	KLHL12	4754	8127	0.596789	0.942671	1.58
51094	ADIPOR1	2395	3905	0.625761	0.886749	1.41756
51706	CYB5R1	1227	2122	0.590068	0.776249	1.31622
92703	TMEM183A	4151	6428	0.658821	1.96957	2.99034
653659	TMEM183A	4151	6428	0.658821	1.96957	2.99034
8497	PPFIA4	855	1247	0.699702	0.758758	1.085
4656	MYOG	313	489	0.653713	0.606797	0.929468
134	ADORA1	1960	3167	0.63146	0.843986	1.33707
4608	MYBPH	1461	2282	0.653274	0.612758	0.938386
1116	CHI3L1	2193	3202	0.698769	0.75791	1.08499
1118	CHIT1	2974	4482	0.676974	0.809747	1.19648
7832	BTG2	143	219	0.667719	0.571627	0.858316
2331	FMOD	1725	2771	0.635186	0.757968	1.19378
5549	PRELP	1158	1952	0.605389	0.658784	1.08878
26254	OPTC	2640	4617	0.583402	0.776368	1.33122
493	ATP2B4	10002	17866	0.571126	0.815957	1.42901
54900	LAX1	1491	2892	0.526107	0.775913	1.47557
9877	ZC3H11A	5575	7869	0.722773	1.62259	2.24548
6635	SNRPE	899	1416	0.647927	0.92713	1.43176
9580	SOX13	716	1256	0.581885	0.806535	1.38716
55224	ETNK2	316	442	0.729977	0.620603	0.851091
5972	REN	2330	3947	0.602308	0.741178	1.23101
3814	KISS1	206	352	0.598204	0.959291	1.60713
127845	GOLT1A	828	1305	0.647538	0.834848	1.29007
22874	PLEKHA6	5742	9091	0.644367	0.879515	1.36527
84919	PPP1R15B	2730	4302	0.647447	0.947123	1.46333
5287	PIK3C2B	7009	11950	0.598367	0.771255	1.28925
4194	MDM4	4289	6965	0.628243	1.02778	1.63641
10446	LRRN2	1707	2902	0.600198	0.788405	1.31413
23114	NFASC	7611	12009	0.646561	0.789965	1.22208
6900	CNTN2	2059	4518	0.465027	0.388659	0.836151
388730	TMEM81	688	1587	0.442611	0.490178	1.10859
5929	RBBP5	2268	4529	0.510964	0.533854	1.04522
25778	DSTYK	2751	6576	0.426849	0.420237	0.984899
9911	TMCC2	684	1612	0.433221	0.371354	0.858071
81788	NUAK2	1066	2378	0.457534	0.342717	0.749578
55220	KLHDC8A	809	1812	0.455765	0.423441	0.929884
93273	LEMD1	1038	2042	0.518801	0.612101	1.18062
5129	PCTK3	997	2286	0.445162	0.354606	0.797175
148808	MFSD4	1514	3550	0.435227	0.380357	0.87442
2005	ELK4	2351	5059	0.474177	0.479873	1.01243
85414	SLC45A3	687	1697	0.413337	0.317952	0.77004
64710	NUCKS1	768	1359	0.576821	0.623938	1.0825
8934	RAB7L1	391	848	0.471012	0.485211	1.03175
254428	SLC41A1	1145	2543	0.459538	0.36707	0.799313
148811	PM20D1	2008	3871	0.529296	0.560583	1.05956
115019	SLC26A9	2470	5362	0.470022	0.412006	0.876919
553	AVPR1B	389	479	0.828852	0.350725	0.423428
440712	C1orf186	1094	1744	0.640136	0.501182	0.783341
1510	CTSE	1281	2788	0.468914	0.375493	0.801256
23380	SRGAP2	1666	1602	1.06085	1.69874	1.60155
9641	IKBKE	1653	2029	0.831176	0.366014	0.440487
83593	RASSF5	1197	1058	1.15402	0.535868	0.464383
1939	LGTN	2848	2863	1.01478	0.452977	0.446462
8444	DYRK3	1870	1939	0.983843	0.494259	0.502478
9261	MAPKAPK2	1419	1384	1.0459	0.442658	0.423301
3586	IL10	587	576	1.03957	0.513858	0.494372
29949	IL19	996	960	1.05834	0.556116	0.525538
50604	IL20	1002	958	1.06693	0.542046	0.508113
11009	IL24	684	662	1.05398	0.515803	0.489455
9214	FAIM3	1703	1645	1.05607	0.492165	0.46611
5284	PIGR	2062	2053	1.0246	0.463621	0.452575
83953	FCAMR	777	758	1.04566	0.33458	0.320019
79098	C1orf116	1087	987	1.12338	0.442345	0.3938
55432	YOD1	1423	1397	1.0391	0.503349	0.484492
5208	PFKFB2	3226	3136	1.04939	0.479185	0.456711
725	C4BPB	1129	1096	1.05081	0.631157	0.600732
722	C4BPA	2313	2093	1.1273	0.607791	0.539231
1604	CD55	1818	1364	1.35942	0.677557	0.498417
1380	CR2	5073	4425	1.16948	0.597678	0.511143
1378	CR1	596	528	1.15126	0.332366	0.288689
1379	CR1L	816	690	1.20614	0.433637	0.35951
4179	CD46	2025	1662	1.2428	0.725954	0.584174
947	CD34	2121	2106	1.02739	0.504777	0.49141
5362	PLXNA2	5765	5433	1.08245	0.421918	0.389848
57172	CAMK1G	2394	2296	1.06365	0.47617	0.447751
3914	LAMB3	2308	2343	1.00489	0.409801	0.407884
50486	G0S2	29	38	0.784712	0.335883	0.431519
3290	HSD11B1	1753	1663	1.0753	0.742813	0.690902
80342	TRAF3IP3	1795	1798	1.01842	0.459123	0.4509
148304	C1orf74	329	336	0.998936	0.526989	0.527681
3664	IRF6	1666	1776	0.956978	0.482089	0.503873
27042	C1orf107	2448	2315	1.07871	0.500124	0.463707
255928	SYT14	2456	2002	1.25135	0.712516	0.569452
574036	NA	3	4	0.8161	0.0615961	0.0805228
56256	SERTAD4	627	624	1.02502	0.576821	0.562839
55733	HHAT	3737	3776	1.00959	0.528002	0.523083
3756	KCNH1	5823	5545	1.07126	0.598198	0.558504
55758	RCOR3	2415	2081	1.18378	0.5034	0.425299
7188	TRAF5	1948	1918	1.03607	0.570636	0.550866
84791	NA	1069	1110	0.982479	0.780085	0.79417
343035	RD3	239	277	0.880684	0.274004	0.311362
7779	SLC30A1	988	1016	0.99204	0.538991	0.543431
4751	NEK2	1127	1056	1.08865	0.750843	0.689788
9926	LPGAT1	1086	922	1.20138	0.643768	0.535867
25896	INTS7	3966	3587	1.12788	0.590267	0.523425
51514	DTL	3165	2860	1.12888	0.5942	0.526444
5525	PPP2R5A	1779	1631	1.11264	0.686823	0.617376
55248	TMEM206	1102	1135	0.990492	0.501288	0.506207
29937	NENF	483	484	1.01802	0.565216	0.555315
467	ATF3	748	661	1.15419	0.559396	0.48467
149647	FAM71A	989	1121	0.900111	0.361437	0.401669
55509	BATF3	307	337	0.929582	0.509829	0.548709
25936	NSL1	857	737	1.186	0.626393	0.528154
128387	TATDN3	710	700	1.03468	0.565627	0.54676
149643	C1orf227	430	518	0.847156	0.4868	0.574961
28982	FLVCR1	1274	1304	0.996674	0.507919	0.509717
79805	VASH2	1047	1071	0.997287	0.498877	0.500337
90806	ANGEL2	1442	1293	1.13759	0.537868	0.472863
26750	RPS6KC1	3743	3156	1.2098	0.59955	0.495643
5629	PROX1	2104	1903	1.12782	0.534226	0.473745
56950	SMYD2	1850	1703	1.10813	0.624088	0.563268
5784	PTPN14	5087	5103	1.01693	0.48693	0.478913
1063	CENPF	6985	6160	1.15673	0.687698	0.594619
3776	KCNK2	2474	2079	1.21385	0.624312	0.514379
51133	KCTD3	3423	2675	1.30527	0.625733	0.479438
7399	USH2A	22009	17685	1.26953	0.586939	0.462407
2104	ESRRG	3873	2832	1.39498	0.659673	0.472935
55105	GPATCH2	2388	1988	1.22528	0.564749	0.460961
128153	SPATA17	2092	1563	1.36517	0.687249	0.503428
51018	RRP15	764	570	1.36672	0.557516	0.407817
7042	TGFB2	1756	1713	1.04572	0.625547	0.598301
127018	LYPLAL1	1169	865	1.37823	0.690252	0.500767
55532	SLC30A10	1878	1921	0.997303	0.595718	0.597446
2058	EPRS	5237	4605	1.1601	0.58992	0.508589
10380	BPNT1	1132	1272	0.907936	0.446967	0.492428
55699	IARS2	3545	3392	1.06613	0.548201	0.514287
25782	RAB3GAP2	6962	5888	1.20617	0.690248	0.572355
4139	MARK1	3104	2502	1.26548	0.6112	0.483031
79762	C1orf115	124	105	1.20298	0.549131	0.455901
54996	MOSC2	1243	1151	1.10159	0.592893	0.538278
64757	MOSC1	1264	1349	0.955895	0.434517	0.454672
3142	HLX	459	429	1.0913	0.328058	0.300623
11221	DUSP10	1587	1361	1.1894	0.439519	0.369561
79802	HHIPL2	1320	1391	0.968093	0.408951	0.422524
9015	TAF1A	1594	1295	1.25548	0.661173	0.526651
375056	MIA3	5121	4347	1.20172	0.592212	0.492877
64853	AIDA	1649	1475	1.14038	1.22309	1.07265
148362	C1orf58	1241	1032	1.22652	0.739533	0.602965
400823	FAM177B	625	577	1.10484	0.595602	0.539112
84976	DISP1	5848	5828	1.02363	0.563715	0.550806
7100	TLR5	2294	2409	0.971447	0.556803	0.573287
55061	SUSD4	1947	1833	1.08354	0.542548	0.500796
164127	C1orf65	165	175	0.962164	0.288881	0.3004
388743	CAPN8	585	644	0.926812	0.492081	0.53112
824	CAPN2	2954	3257	0.925252	0.4296	0.464406
7159	TP53BP2	3782	3623	1.06488	0.482721	0.453387
142	PARP1	34945	35814	0.995374	0.5513	0.553965
23219	FBXO28	779	875	0.908331	0.585488	0.644785
8560	DEGS1	976	1291	0.771411	0.458755	0.594955
4931	NVL	2569	2840	0.922817	0.537485	0.582569
29097	CNIH4	729	877	0.848168	0.503506	0.593886
80232	WDR26	1674	1644	1.03873	0.499441	0.480903
149111	CNIH3	2611	2407	1.10655	0.61014	0.551475
127602	DNAH14	2101	1543	1.3888	0.596126	0.429244
3930	LBR	1544	1335	1.17971	0.554839	0.470357
55740	ENAH	2095	1812	1.17936	0.599317	0.508227
6726	SRP9	360	362	1.01451	1.10622	1.09062
653226	SRP9	360	362	1.01451	1.10622	1.09062
2052	EPHX1	1087	1324	0.837658	0.329532	0.393535
9725	TMEM63A	2120	2426	0.891507	0.374507	0.420186
10637	LEFTY1	440	484	0.927578	0.639068	0.689233
29920	PYCR2	442	547	0.824664	0.272008	0.330045
7044	LEFTY2	332	435	0.779133	0.468644	0.602034
163859	C1orf55	1456	1812	0.819814	0.453887	0.553823
3020	H3F3A	383	343	1.13874	1.2815	1.12523
64746	ACBD3	1317	1575	0.853125	0.413984	0.485406
83881	MIXL1	497	585	0.866933	0.385734	0.445158
286826	LIN9	1375	1238	1.13292	0.691642	0.610556
375057	C1orf95	739	776	0.971548	0.416222	0.428518
3707	ITPKB	1660	1782	0.950325	0.357743	0.376528
5664	PSEN2	1089	1278	0.86938	0.336002	0.386608
56997	CABC1	1193	1265	0.962109	0.348341	0.362144
8476	CDC42BPA	6632	5446	1.24224	0.595568	0.479503
339500	ZNF678	1108	866	1.30487	0.704914	0.540183
116841	SNAP47	1879	2013	0.952252	0.437727	0.459777
65094	JMJD4	440	490	0.916243	0.303899	0.331818
339501	MPN2	608	683	0.90827	0.363757	0.400641
7483	WNT9A	466	539	0.88222	0.305951	0.346962
89780	WNT3A	613	651	0.96067	0.373174	0.38856
375	ARF1	385	429	0.915741	0.339661	0.371081
79169	C1orf35	280	295	0.96843	0.2962	0.305968
128308	MRPL55	393	450	0.891196	0.356466	0.400188
2987	GUK1	341	379	0.918113	0.258876	0.2821
57165	GJC2	192	253	0.775135	0.238918	0.308671
200205	C1orf69	216	266	0.829091	0.313724	0.378794
84033	OBSCN	1225	1230	1.01598	0.285668	0.281227
81559	TRIM11	296	330	0.915339	0.255649	0.279443
51127	TRIM17	656	687	0.974161	0.310932	0.319261
8290	HIST3H3	143	160	0.91241	0.213181	0.233862
149603	RNF187	65	57	1.16083	0.587216	0.504878
58480	RHOU	318	253	1.28118	0.403489	0.31474
5867	RAB4A	998	845	1.20462	0.676879	0.561906
10638	SPHAR	102	75	1.38254	0.886037	0.638762
126731	C1orf96	795	757	1.07127	0.561102	0.523838
58	ACTA1	270	335	0.82278	0.304901	0.370908
55746	NUP133	3253	3416	0.971463	0.556589	0.573054
23456	ABCB10	1928	2079	0.946068	0.662272	0.700181
27097	TAF5L	1581	1780	0.906142	0.470762	0.519656
9816	URB2	4028	4255	0.965716	0.480071	0.497212
2590	GALNT2	2809	2737	1.04695	0.49218	0.47019
79605	PGBD5	1921	2059	0.951787	0.437582	0.459849
22796	COG2	2744	4591	0.609809	0.629177	1.0321
183	AGT	784	1727	0.463425	0.366601	0.791766
10753	CAPN9	3288	6887	0.487107	0.452531	0.929336
84886	C1orf198	499	967	0.526924	0.467636	0.888507
79573	TTC13	3549	6191	0.584859	0.597503	1.02193
64801	ARV1	1337	2677	0.509682	0.538262	1.05666
375061	FAM89A	383	796	0.491503	0.426116	0.868297
440730	TRIM67	320	675	0.484409	0.366867	0.758733
128061	C1orf131	975	1983	0.501836	0.502754	1.00254
8443	GNPAT	2706	5353	0.515779	0.587651	1.13976
149371	EXOC8	1199	2571	0.475953	0.394748	0.829907
83932	C1orf124	1603	3211	0.509428	0.426936	0.838486
54583	EGLN1	979	1844	0.541855	0.469946	0.867866
7257	TSNAX	1546	3137	0.502911	0.509362	1.01335
27185	DISC1	3143	5960	0.538043	0.520803	0.968282
57568	SIPA1L2	6899	12621	0.557666	0.504584	0.90504
54627	KIAA1383	18	40	0.472741	0.045678	0.0995225
84284	C1orf57	584	1024	0.582218	0.537262	0.923634
80003	PCNXL2	1656	2650	0.637627	0.561158	0.880435
84451	MAP3K19	2492	4799	0.529828	0.511891	0.966511
3775	KCNK1	1028	1859	0.56436	0.502546	0.891023
148641	SLC35F3	2881	5533	0.531262	0.657586	1.23822
388753	C1orf31	315	666	0.483298	0.632387	1.31091
6894	TARBP1	3585	6830	0.535525	0.59689	1.11494
359948	IRF2BP2	310	603	0.525263	0.424329	0.809254
9804	TOMM20	777	1480	0.535893	0.676252	1.26292
23029	RBM34	1574	3354	0.478897	0.530189	1.10768
51742	ARID4B	5603	11348	0.503726	0.55551	1.10311
9453	GGPS1	614	1507	0.416033	0.570672	1.37328
6905	TBCE	2016	4722	0.435654	0.535669	1.23015
148789	B3GALNT2	2047	4529	0.461196	0.463944	1.00641
2786	GNG4	847	2108	0.410179	0.512174	1.24977
1130	LYST	12514	21615	0.590621	0.615823	1.0429
4811	NID1	2838	6411	0.451674	0.407741	0.903077
7107	GPR137B	1424	3263	0.445367	0.413385	0.928729
56605	ERO1LB	1539	2556	0.614389	0.646673	1.05301
128178	EDARADD	1477	3345	0.450611	0.459799	1.02096
3964	LGALS8	1329	2352	0.576612	0.517514	0.897968
55127	HEATR1	6539	11556	0.57728	0.585123	1.01384
88	ACTN2	2567	5417	0.483515	0.459037	0.949745
4548	MTR	6199	10819	0.584545	0.563064	0.963496
6262	RYR2	5288	9018	0.598231	0.417007	0.69725
57829	ZP4	2289	4368	0.534696	0.459534	0.859768
56776	FMN2	6265	12122	0.527271	0.548224	1.04001
64388	GREM2	445	828	0.548825	0.522101	0.952469
6000	RGS7	5071	8512	0.607785	0.690979	1.13718
2271	FH	1874	3064	0.624057	0.607678	0.974135
8564	KMO	3438	6350	0.552387	0.561853	1.01746
23596	OPN3	4582	8480	0.55126	0.545379	0.989613
1122	CHML	2527	4656	0.553764	0.573021	1.03515
128025	WDR64	2946	5971	0.503401	0.59117	1.17477
9156	EXO1	2838	5522	0.524377	0.624422	1.19121
440738	MAP1LC3C	243	616	0.403421	0.340883	0.84724
200150	PLD5	4490	7463	0.613797	0.960756	1.56569
9859	CEP170	465	609	0.779309	0.750153	0.963254
10806	SDCCAG8	3424	6180	0.565269	0.615945	1.08999
10000	AKT3	2575	4004	0.656141	0.673503	1.02679
10472	ZNF238	1234	2179	0.577915	0.54275	0.939654
200159	C1orf100	660	1458	0.462168	0.482403	1.04484
159	ADSS	1493	2561	0.594874	0.622136	1.04631
257044	C1orf101	3451	5826	0.604337	0.623284	1.03166
51029	PPPDE1	559	987	0.578209	0.550116	0.952326
116228	FAM36A	489	788	0.633538	0.731403	1.15558
3192	HNRNPU	2389	4585	0.53164	0.514358	0.967866
84288	EFCAB2	1075	2184	0.502359	0.74705	1.48806
55083	KIF26B	2295	4561	0.513417	0.632497	1.23243
64754	SMYD3	4254	7420	0.584912	0.672107	1.1494
64216	TFB2M	934	1778	0.536154	0.589235	1.09977
163882	C1orf71	2195	4512	0.496387	0.592643	1.19441
51097	SCCPDH	1944	3393	0.584603	0.598987	1.02502
25909	AHCTF1	12505	16085	0.793093	1.60152	2.01975
93474	ZNF670	1845	3637	0.517634	0.551552	1.06601
57116	ZNF695	292	653	0.457029	0.420057	0.921011
79862	ZNF669	1619	3494	0.472848	0.563848	1.19307
388759	C1orf229	4	21	0.231847	0.150568	0.775032
7678	ZNF124	1001	1995	0.512107	0.600474	1.17335
317705	NA	8	17	0.510063	0.0564631	0.117639
84838	ZNF496	992	2193	0.461707	0.3756	0.814103
114548	NLRP3	2520	5435	0.473094	0.512746	1.08425
127623	OR2B11	208	486	0.437795	0.315284	0.722273
441932	NA	625	1290	0.494654	0.470526	0.952182
148823	C1orf150	1663	3440	0.493313	0.556846	1.12935
81472	OR2C3	736	1644	0.457041	0.439174	0.961806
81470	OR2G2	1234	2667	0.47221	0.380221	0.805695
81469	OR2G3	1355	2638	0.524172	0.445135	0.849676
441933	OR13G1	747	1525	0.500035	0.470605	0.941959
343169	OR6F1	650	1121	0.591891	0.516916	0.874055
26188	OR1C1	626	1210	0.528174	0.438399	0.83082
284532	OR14A16	410	749	0.559029	0.521687	0.934404
391189	OR11L1	470	1009	0.475722	0.424603	0.893722
25893	TRIM58	961	2064	0.475235	0.457899	0.964235
343171	OR2W3	1429	3302	0.441653	0.358206	0.811528
284521	OR2L13	21769	43438	0.511249	0.805139	1.57518
391190	OR2L8	2689	5405	0.50761	1.31454	2.59063
391191	OR2AK2	1394	3165	0.449487	0.428351	0.953537
26246	OR2L2	2012	4223	0.486154	0.519332	1.06872
127059	OR2M5	3626	7054	0.52445	0.979009	1.86733
391194	OR2M2	3242	6129	0.539685	1.0543	1.9542
26245	OR2M4	1094	2031	0.549723	0.448833	0.816966
127064	OR2T12	2082	4095	0.51878	1.93111	3.72397
127066	OR14C36	981	1799	0.556535	0.423231	0.760967
127074	OR2T4	2975	5782	0.524969	1.11336	2.12154
254879	OR2T6	692	1561	0.452591	0.386378	0.854547
26696	OR2T1	1332	2748	0.494663	0.484047	0.9791
401992	OR2T2	3347	6242	0.547074	3.09807	5.66481
391211	OR2G6	806	1542	0.533533	0.532272	0.998412
343563	OR2T29	4942	9491	0.531235	25.9573	48.8759
127068	OR2T34	3158	5822	0.553422	4.00698	7.24275
127069	OR2T10	1067	2174	0.500917	0.505739	1.01029
127077	OR2T11	941	1627	0.590269	0.454118	0.769827
403239	OR2T27	1637	3055	0.546782	2.83311	5.18385
401994	OR14I1	762	1287	0.604314	0.50917	0.843166
80851	SH3BP5L	755	1461	0.527507	0.326664	0.619771
79894	ZNF672	236	503	0.479702	0.252015	0.526634
55657	ZNF692	786	1677	0.47845	0.370219	0.774454
267002	PGBD2	1979	3848	0.524772	0.522457	0.996016
642273	FAM110C	469	383	1.24859	0.834054	0.6678
26751	SH3YL1	1924	1466	1.33861	1.22234	0.913158
52	ACP1	1314	1163	1.15246	1.02867	0.892658
285016	FAM150B	81	66	1.24851	0.508168	0.405969
129787	TMEM18	793	764	1.0588	0.909142	0.858773
54221	SNTG2	4373	3186	1.40007	1.53362	1.0955
7173	TPO	7661	5737	1.36218	1.27318	0.934796
7837	PXDN	1702	1256	1.38208	1.17195	0.847944
23040	MYT1L	7389	4781	1.57648	1.56403	0.992215
7260	TSSC1	6330	4356	1.48231	1.46706	0.989823
51112	TTC15	6139	4117	1.52102	1.38582	0.911203
55256	ADI1	1427	946	1.53827	1.3862	0.900989
246243	RNASEH1	3501	2743	1.30192	1.46699	1.12691
6201	RPS7	2498	1753	1.45342	2.10123	1.44574
78989	COLEC11	3884	3090	1.28217	1.05816	0.825383
55821	ALLC	723	458	1.60909	1.11843	0.694647
728597	NA	1244	873	1.45315	1.45953	1.00423
6664	SOX11	169	136	1.26585	0.658087	0.519233
129607	CMPK2	2132	2001	1.08688	1.2268	1.12891
91543	RSAD2	4321	3741	1.17824	1.78411	1.51444
9781	RNF144A	7370	7089	1.06056	1.59133	1.50074
3398	ID2	795	820	0.989062	1.44801	1.46435
57498	KIDINS220	17605	16281	1.10308	1.5651	1.4191
129642	MBOAT2	6290	5694	1.12688	1.94604	1.72721
8853	ASAP2	14495	15739	0.939501	1.43459	1.52726
9270	ITGB1BP1	2721	3067	0.905079	1.58388	1.75038
51692	CPSF3	7309	7841	0.95092	1.46344	1.53927
285148	IAH1	3899	4248	0.936336	1.36	1.45277
6868	ADAM17	7887	8718	0.922898	1.34743	1.46028
10971	YWHAQ	2475	2564	0.984729	1.52312	1.54705
9014	TAF1B	5785	5250	1.12406	1.80588	1.60684
29841	GRHL1	4127	4149	1.01472	1.42087	1.40053
8462	KLF11	2418	2877	0.85743	1.08355	1.26404
6241	RRM2	3472	4332	0.817654	1.40154	1.71451
348738	C2orf48	1776	2031	0.892108	1.56685	1.7568
3241	HPCAL1	2802	3238	0.882807	1.36978	1.55198
4953	ODC1	4333	4823	0.916506	1.34889	1.47208
79954	NOL10	1074	1092	1.00333	1.07568	1.07233
245973	ATP6V1C2	5169	6273	0.84062	1.35354	1.61053
10130	PDIA6	4026	4710	0.872011	1.38822	1.59232
3754	KCNF1	1301	1499	0.885469	0.889059	1.00434
130813	C2orf50	856	1032	0.846319	1.01752	1.20276
130814	PQLC3	2360	2543	0.946744	1.25562	1.32654
9475	ROCK2	15785	12775	1.26047	2.16197	1.7155
1876	E2F6	4421	4398	1.02546	2.97171	2.89846
9687	GREB1	15715	17669	0.907317	1.2726	1.40286
23620	NTSR2	1958	2185	0.914193	1.16068	1.26992
23175	LPIN1	10737	10909	1.00404	1.56703	1.56101
28951	TRIB2	1944	1830	1.08364	1.33655	1.23358
151354	FAM84A	455	420	1.10493	0.960401	0.869194
51594	NBAS	17289	14392	1.22545	1.21758	0.993742
1653	DDX1	6526	5164	1.28913	1.35907	1.05441
4613	MYCN	548	602	0.928771	0.661856	0.712863
81553	FAM49A	4743	4272	1.13257	1.25804	1.11096
729475	RAD51AP2	4112	3156	1.32904	1.28897	0.969961
7447	VSNL1	2669	2522	1.07956	1.03043	0.954642
79677	SMC6	10503	8363	1.28113	1.19865	0.935767
348654	GEN1	4755	3863	1.25562	1.23369	0.982669
343930	MSGN1	308	326	0.963972	0.552084	0.572926
3790	KCNS3	6978	6446	1.10431	1.19349	1.08094
57665	RDH14	1655	1300	1.29848	1.15903	0.892617
93034	NT5C1B	3407	2978	1.16703	1.04265	0.893552
130497	OSR1	814	769	1.07974	0.96002	0.889219
130502	TTC32	957	823	1.18602	1.03665	0.874068
57539	WDR35	9558	8093	1.20477	1.09551	0.909462
4148	MATN3	152	141	1.09915	0.440123	0.400291
9741	LAPTM4A	1504	1382	1.11011	1.35332	1.21923
6382	SDC1	915	950	0.982582	0.619655	0.630782
23369	PUM2	7438	6700	1.13247	1.1092	0.979618
388	RHOB	209	230	0.927387	0.637881	0.688252
64342	HS1BP3	2795	2964	0.96198	0.786124	0.817361
151449	GDF7	245	246	1.016	0.545161	0.536686
60526	C2orf43	2957	2721	1.10857	1.2589	1.13578
338	APOB	35080	32444	1.10301	1.17944	1.06949
114818	KLHL29	4671	4591	1.0379	1.07375	1.03473
54454	ATAD2B	1769	2153	0.838265	0.637722	0.760982
165324	UBXN2A	1686	1907	0.901966	1.10373	1.224
388931	MFSD2B	4454	5593	0.812417	0.874356	1.07649
80304	C2orf44	3464	4373	0.808124	0.876095	1.08437
2281	FKBP1B	710	918	0.789238	0.943266	1.19576
51639	AC008073.1	1129	1286	0.895681	0.958599	1.07056
9540	TP53I3	1119	1283	0.889829	0.813942	0.91499
375189	PFN4	1112	1194	0.950125	1.01679	1.07043
653140	AC008073.2	1216	1317	0.941952	1.40839	1.49556
50618	ITSN2	12678	11925	1.08454	1.15179	1.06221
8648	NCOA1	10692	10006	1.09006	1.07468	0.986072
391356	C2orf79	428	478	0.913641	0.666654	0.729981
79172	CENPO	2966	3449	0.877308	0.778476	0.887552
109	ADCY3	4680	5546	0.860863	0.717576	0.833736
51277	DNAJC27	2688	2798	0.980035	1.04043	1.06184
22979	EFR3B	1742	2092	0.849536	0.851591	1.0027
5443	POMC	303	346	0.893712	0.532555	0.596244
1788	DNMT3A	3680	4361	0.860863	0.682099	0.792523
1838	DTNB	1909	1786	1.09034	1.1732	1.07616
55252	ASXL2	1469	1590	0.942542	0.601046	0.637837
3797	KIF3C	2698	3876	0.710167	0.6479	0.912591
10890	RAB10	2025	2329	0.887028	1.03473	1.16681
150946	FAM59B	196	241	0.830433	0.75029	0.904516
3030	HADHA	5989	6252	0.977219	1.10871	1.13478
3032	HADHB	4021	4285	0.95729	0.977559	1.02138
165082	GPR113	301	344	0.892979	0.524954	0.58822
92749	C2orf39	3787	3993	0.96751	0.924652	0.955892
9381	OTOF	7071	7649	0.943049	0.761202	0.807329
339778	C2orf70	1176	1298	0.924317	0.757782	0.820046
130106	CIB4	1815	1926	0.961364	0.782294	0.81391
3777	KCNK3	814	1002	0.828916	0.820732	0.990538
54978	C2orf18	1559	2164	0.735056	0.685694	0.933186
[truncated: 19,586 more rows]
