# Supplementary material for: A genome‐scale screen reveals context‐dependent ovarian cancer sensitivity to miRNA overexpression
Source: Mol Syst Biol. 2015 Dec 11;11(12):842. doi: 10.15252/msb.20156308 (PMC4704493; doi:10.15252/msb.20156308)
Supplement: Supplementary file 9 — Dataset EV5 [file MSB-11-842-s013.xlsx]

## Sheet: Index
Dataset EV5: Transcriptome data from RNA sequencing
Gene	Gene symbol
PE01 Mean RPKM	Mean RPKM (read per killobase of exon model per million mapped reads) value (n=3) for a gene in PEO1 cells
PEO1 SD	Standard deviation of RPKM values for a gene in PEO1 cells
PE04 Mean RPKM	Mean RPKM value (n=3) for a gene in PEO4 cells
PEO4 SD	Standard deviation of RPKM values for a gene in PEO4 cells

## Sheet: RNAseq
Gene	PE01 Mean RPKM	PEO1 SD	PE04 Mean RPKM	PEO4 SD
LOC100287102	0.0356829	0.0464073	0.0559238	0.0123551
WASH5P	0	0	0	0
FAM138A	0	0	0	0
OR4G4P	0	0	0	0
OR4G11P	0	0	0	0
OR4F5	0	0	0	0
LOC100132632	0.0465008	0.0406107	0.0778693	0.0299467
LOC100287060	0	0	0	0
LOC653340	0	0	0	0
LOC729737	2.7375	0.739188	2.61861	0.462988
RPL23AP21	0	0	0	0
LOC100132287	0.12357	0.0663522	0.0724272	0.0170665
LOC100288609	0	0	0.0061996	0.010738
LOC100288667	0	0	0	0
LOC100288646	0.0623032	0.0539564	0	0
OR4F29	0.0103103	0.017858	0	0
RPL23AP24	0	0	0	0
LOC100131754	0	0	0	0
LOC100288578	0	0	0	0
LOC100288418	251.87	40.5146	644.592	128.726
LOC100288005	0	0	0	0
OR4F16	0	0	0	0
LOC100287654	0.783831	0.315425	0.287194	0.112774
LOC100132630	0	0	0	0
LOC100133060	0	0	0	0
LOC100133331	0.00777932	0.0134742	0.00453574	0.00785614
LOC728534	2.00261	0.536178	1.84588	0.402556
LOC100288069	0.431626	0.267892	0.222727	0.180089
LOC100287934	0	0	0	0
LOC100288100	0.160711	0.129825	0.27782	0.117418
NCRNA00115	0	0	0	0
LOC643837	0	0	0	0
FAM41C	0	0	0	0
LOC388579	0	0	0	0
FLJ39609	0	0	0	0
LOC100128838	0.0105107	0.0182051	2.35531	0.989798
SAMD11	0.0376281	0.0288263	1.94621	0.0914878
NOC2L	61.3347	7.24741	76.6547	4.7419
KLHL17	10.8818	6.14379	16.9305	3.5094
PLEKHN1	5.87876	1.49273	7.5595	1.04785
C1orf170	0	0	0	0
HES4	0.373737	0.079952	28.9201	3.73723
RPL39P12	0	0	0	0
ISG15	12.7694	3.1925	1113.2	121.603
AGRN	128.946	56.6127	192.741	33.0141
LOC100288175	0	0	0	0
LOC401934	7.23994	0.653599	6.32201	0.239202
C1orf159	11.0982	3.15308	11.2781	1.63815
TTLL10	0.136945	0.0871065	0.640432	0.242004
TNFRSF18	0.0601276	0.0440691	7.18953	1.43941
TNFRSF4	0.0181299	0.0314019	0.236766	0.122721
SDF4	97.8628	15.7694	111.279	7.10875
B3GALT6	27.2101	6.24885	19.7321	2.08086
FAM132A	0.233036	0.142577	1.66467	0.223962
UBE2J2	42.4921	2.01655	31.0055	1.86069
SCNN1D	0.813466	0.472017	6.02738	1.12679
ACAP3	9.17011	2.80762	14.5008	2.37879
PUSL1	30.6392	7.62243	33.0089	4.65405
CPSF3L	85.0443	25.3306	78.1199	11.712
GLTPD1	50.0751	8.77978	33.731	2.42414
TAS1R3	0.182952	0.0538356	0.521927	0.107691
DVL1	141.515	47.6612	103.191	15.6244
MXRA8	4.21381	2.0241	9.58604	1.34959
LOC100288202	0.0120664	0.0208996	0.0826	0.0804091
AURKAIP1	127.794	6.39653	131.623	2.42377
CCNL2	20.3304	2.75603	23.0766	2.60201
LOC148413	0	0	0	0
MRPL20	109.191	7.02167	99.281	7.36052
TMEM88B	0.35662	0.275648	0.808432	0.144388
LOC441869	0	0	0	0
LOC100288271	2.98771	0.212473	5.88865	0.914188
VWA1	40.4071	12.269	67.097	7.98295
ATAD3C	1.9611	0.754566	10.4809	3.15625
ATAD3B	28.8725	7.84405	34.3923	4.10048
ATAD3A	29.7863	7.39435	55.6557	5.03289
C1orf70	0.353907	0.236425	4.84125	0.2284
SSU72	69.7489	5.42578	132.701	5.8764
LOC100288313	0.0691526	0.119776	0.24345	0.125244
LOC643988	0	0	0	0
MIB2	11.0589	6.2282	31.9722	7.9889
MMP23B	0.616233	0.368217	2.06606	0.246366
CDC2L1	16.6581	2.0902	26.499	2.91357
LOC728661	11.3522	0.260537	22.7884	0.799113
LOC100288379	0	0	0	0
LOC100287685	0	0	0	0
MMP23A	0	0	0	0
CDC2L2	11.874	2.76132	19.0641	2.26786
SLC35E2	3.69145	1.41511	8.68457	0.964388
LOC100129381	0	0	0	0
NADK	19.8637	2.04897	34.9568	1.78463
GNB1	110.216	9.37628	143.709	5.52425
CALML6	0.0440598	0.0404183	0.789508	0.123118
TMEM52	0.481148	0.0852409	6.93785	0.863717
C1orf222	0.00351283	0.00608441	0.00784183	0.0135825
KIAA1751	0.0122899	0.00629676	0.0369797	0.0091246
GABRD	0.00487043	0.00843584	0	0
PRKCZ	8.73675	1.85644	19.4246	2.28263
LOC100287750	0.808664	0.103049	2.82559	0.125684
LOC100128003	0	0	0	0
C1orf86	27.2205	0.891505	53.2414	6.32978
FLJ14100	0	0	0	0
SKI	15.2346	2.87718	25.255	1.77625
MORN1	1.24758	0.516859	7.33586	0.965457
LOC100129534	0	0	0	0
RER1	22.128	1.03161	39.4798	1.56751
PEX10	11.5725	3.88064	36.3552	2.60169
PLCH2	0.0206686	0.0183166	0.177236	0.0499238
PANK4	10.2505	1.73028	13.7467	2.01242
HES5	0.00717885	0.0124341	0.0842129	0.0523945
LOC115110	0	0	0	0
LOC100132814	0	0	0	0
TNFRSF14	1.67821	0.461424	6.20458	1.25507
LOC100131742	0	0	0	0
C1orf93	12.599	1.30678	48.0294	4.74599
MMEL1	0.209758	0.137726	2.65648	0.244311
LOC100287898	0.0322669	0.0279573	0.0446123	0.0405076
ACTRT2	0	0	0	0
FLJ42875	0	0	0	0
PRDM16	0	0	0	0
LOC100288479	0.0481743	0.0552533	0.116051	0.0399942
ARHGEF16	10.3651	2.10745	16.6564	1.26915
MEGF6	6.336	3.06891	16.3642	2.88331
TPRG1L	24.5856	3.6265	25.0456	2.72485
WDR8	10.4815	1.46832	18.1383	2.09197
TP73	0.0123549	0.0143162	0.204713	0.112129
KIAA0495	4.51062	0.217086	10.1511	0.330285
CCDC27	0	0	0.303253	0.0485942
LOC388588	0	0	0	0
LRRC47	18.2121	2.56192	35.2955	1.54852
KIAA0562	7.00203	0.252657	10.4226	0.296599
DFFB	2.24405	0.298424	5.17585	0.679444
C1orf174	11.3245	0.160656	13.826	1.75446
LOC100133612	0	0	0	0
LOC728716	0	0	0	0
LOC644357	0	0	0	0
LOC284661	0	0	0	0
AJAP1	0.244251	0.130567	10.4717	0.919872
LOC100287848	0.0260034	0.0240583	0.0936761	0.0521854
LOC100287877	0	0	0	0
NPHP4	2.9267	1.00751	7.71699	0.512537
KCNAB2	1.31307	0.332286	3.56153	0.381668
CHD5	0.0124033	0.00295981	0.0435698	0.00792276
LOC100287356	0	0	0	0
RPL22	99.2698	36.6514	184.565	34.6975
RNF207	5.27173	2.40513	12.2092	1.96531
ICMT	28.4599	2.99634	16.6109	1.20235
C1orf211	0	0	0	0
HES3	0.0212133	0.0367425	0.016433	0.0284628
GPR153	2.29369	1.1251	6.31246	0.281958
ACOT7	8.28308	1.86818	21.1109	2.65813
LOC100130071	0	0	0	0
HES2	0.00454311	0.0078689	0.262789	0.0176387
ESPN	0.132099	0.0346433	24.3897	3.12423
TNFRSF25	2.85276	1.27539	16.0758	2.38211
PLEKHG5	3.40739	1.16703	13.7592	1.66562
NOL9	4.64824	0.179686	6.28054	0.453575
TAS1R1	0.0449713	0.0602231	0.055566	0.0345443
ZBTB48	3.83005	0.598817	10.8218	1.12563
KLHL21	7.333	2.11611	10.4819	1.1496
PHF13	7.22627	1.20017	11.836	2.30712
THAP3	2.92038	0.182021	6.18797	1.06625
DNAJC11	12.8628	0.562936	34.0664	0.963155
CAMTA1	1.5271	0.194355	2.40137	0.322568
RPL37P9	0	0	0	0
VAMP3	15.6496	3.80705	15.4126	3.21509
PER3	1.89113	0.0636039	6.79382	0.346545
UTS2	0	0	0	0
TNFRSF9	0.0204473	0.0236932	0.0114714	0.019869
PARK7	71.0126	19.9324	115.284	18.6937
ERRFI1	8.04132	2.58774	9.37088	2.46259
RPL7AP18	0	0	0	0
LOC100129776	0	0	0	0
SLC45A1	0.204245	0.0464936	0.332746	0.0278045
RERE	10.44	1.91452	22.4876	2.42172
RPL7P11	0	0	0	0
RPL7P7	0	0	0	0
RPL27P3	0	0	0	0
RPL23AP19	0	0	0	0
ENO1	843.82	23.5111	1355.5	23.5521
LOC100113373	0	0	0	0
CA6	0	0	0	0
SLC2A7	0.018276	0.0316549	0	0
SLC2A5	0.267394	0.0470909	1.24998	0.17119
GPR157	2.24	0.685247	5.76749	0.35438
LOC727721	0	0	0	0
H6PD	4.957	0.500615	14.733	0.352084
SPSB1	4.82092	0.33284	4.90562	0.262743
SLC25A33	8.62753	2.13039	13.3175	2.2283
RPL9P11	0	0	0	0
TMEM201	4.96369	1.16019	10.2567	0.964297
PIK3CD	1.35017	0.165474	2.52899	0.372563
C1orf200	0	0	0	0
RPL26P7	0	0	0	0
CLSTN1	69.0283	9.37547	116.215	6.63454
FLJ16126	0	0	0	0
CTNNBIP1	7.39238	0.585507	8.96214	0.78246
LZIC	6.47889	3.26442	4.38156	1.67944
NMNAT1	0.435294	0.0676188	0.902232	0.108746
RBP7	10.2778	1.15397	0.848203	0.312657
UBE4B	10.2218	1.45308	8.70365	0.57744
RPL21P21	0	0	0	0
KIF1B	4.53177	0.767623	6.09759	0.973816
LOC100287506	0.0526688	0.0469554	0.102274	0.121607
PGD	44.0055	2.55828	82.0454	2.98187
APITD1	4.62729	0.659566	3.78531	0.893693
CORT	0.0155867	0.0269969	0.0615772	0.0369845
DFFA	8.92166	0.0328619	13.8364	0.267764
PEX14	12.7994	2.41489	32.2458	3.48138
CASZ1	0.929685	0.157584	3.20666	0.238222
C1orf127	0.0257711	0.0446368	0.0372155	0.0374338
LOC390996	0	0	0	0
TARDBP	34.3131	7.98143	27.2167	3.07281
MASP2	0.382321	0.091398	0.794068	0.147521
SRM	45.678	12.3109	158.602	16.8119
EXOSC10	21.3631	2.38761	28.8053	1.8472
LOC100128221	0.0790776	0.069489	0.151566	0.106893
FRAP1	9.86478	1.02191	14.5596	0.614418
ANGPTL7	0	0	0	0
RPL39P6	0	0	0	0
UBIAD1	4.7152	0.318736	9.00662	0.541707
PTCHD2	0.0183729	0.0169986	0.0458402	0.0260254
FBXO2	17.9044	6.18962	20.8053	3.95516
FBXO44	2.99496	0.607353	8.44775	1.17099
FBXO6	2.88825	0.550381	10.0072	0.694904
MAD2L2	18.0543	0.618021	29.1065	0.789686
C1orf187	0	0	0.00609478	0.0105565
AGTRAP	18.3841	3.81105	30.1501	2.64805
LOC100288041	0.00237347	0.00411096	0.0108338	0.00938907
C1orf167	0.0131267	0.00341543	0.0848503	0.0396281
MTHFR	1.56653	0.137348	5.08962	0.16224
CLCN6	2.53809	0.186644	6.15218	0.426944
NPPA	0.240582	0.0724454	0.524684	0.200911
NPPB	0	0	0.0508298	0.0470614
LOC390997	0	0	0	0
RNU5E	0	0	0	0
KIAA2013	19.7276	6.15622	48.7107	5.50981
PLOD1	12.4062	1.97152	42.9521	1.48165
MFN2	18.3856	0.833206	34.8474	2.10136
MIIP	11.9439	2.38564	19.9079	2.90015
TNFRSF8	0	0	0.394369	0.0590008
TNFRSF1B	0.0491941	0.0342196	0.220384	0.0723511
LOC390998	0.0535428	0.0491176	0.0306117	0.053021
VPS13D	4.11765	0.0653638	5.19967	0.379313
LOC100287581	0	0	0	0
SNORA59A	0	0	0	0
DHRS3	139.025	15.7827	41.314	4.64645
AADACL4	0	0	0	0
AADACL3	0	0	0.032975	0.0434393
C1orf158	0	0	0	0
PRAMEF12	0	0	0	0
PRAMEF1	0	0	0.0813446	0.106476
PRAMEF11	0	0	0.00576938	0.00999285
LOC441870	0	0	0	0
HNRNPCL1	0.0388141	0.0122913	0.0500726	0.0464302
PRAMEF2	0	0	0.0581431	0.0622163
PRAMEF4	0	0	0	0
PRAMEF10	0	0	0	0
PRAMEF7	0	0	0	0
LOC729356	0	0	0	0
PRAMEF6	0	0	0	0
LOC100129611	0	0	0	0
PRAMEF22	0	0	0	0
PRAMEF23	0	0	0.00584426	0.0101226
LOC100132865	0	0	0	0
PRAMEF25	0	0	0	0
LOC649324	0	0	0	0
LOC440563	0.0804762	0.034509	0.013757	0.0238279
LOC645354	0	0	0	0
LOC645359	0	0	0	0
PRAMEF3	0	0	0	0
LOC100132443	0	0	0	0
PRAMEF5	0	0	0	0
LOC650236	0	0	0	0
PRAMEF8	0	0	0	0
LOC645382	0	0	0	0
PRAMEF9	0	0	0	0
PRAMEF13	0	0	0.0154274	0.0156556
PRAMEF18	0	0	0	0
PRAMEF16	0	0	0	0
PRAMEF21	0	0	0	0
LOC729516	0	0	0	0
LOC645399	0	0	0	0
PRAMEF15	0	0	0	0
PRAMEF14	0	0	0.00514574	0.00891267
PRAMEF19	0	0	0	0
PRAMEF17	0	0	0	0
PRAMEF20	0	0	0	0
LRRC38	0	0	0	0
PDPN	0.542072	0.130397	0.531203	0.140012
PRDM2	3.12292	0.81998	1.51494	0.307502
KIAA1026	21.6126	1.79987	33.6146	1.79749
TBCAP2	0	0	0	0
C1orf126	0	0	0	0
TMEM51	3.41394	0.277401	1.63206	0.192053
FHAD1	0.0622676	0.0210186	0.0160637	0.0159243
EFHD2	46.279	3.98965	17.8278	1.07688
CTRC	0	0	0.0800058	0.0109828
ELA2A	0	0	0.0454162	0.0786632
ELA2B	0.0620518	0.053764	0.0417554	0.0454364
CASP9	2.21539	0.363339	1.86954	0.35781
DNAJC16	2.45713	0.538018	2.47507	0.50758
AGMAT	0.0771291	0.0565493	0.673944	0.15208
LOC645317	7.11508	2.28133	3.68351	0.72521
CD24L1	0	0	0	0
DDI2	4.65021	0.478355	4.06252	0.645518
RSC1A1	3.4475	1.23137	2.21311	0.731386
PLEKHM2	26.7267	5.42573	16.4462	1.88312
LOC100288579	0.0176222	0.0305225	0.0273022	0.0472888
SLC25A34	0.0562667	0.0285549	0.220463	0.128173
TMEM82	0	0	0	0
FBLIM1	10.7373	0.858961	4.09636	0.472587
RPL12P14	0	0	0	0
UQCRHL	1.72336	1.46011	0.341134	0.227432
RPS16P1	0	0	0	0
LOC100288612	0.14422	0.0966679	0.126051	0.13668
FLJ37453	0	0	0	0
SPEN	10.4751	0.28559	14.1192	0.124662
ZBTB17	6.13475	1.74874	6.84244	0.853612
LOC100129063	0	0	0	0
C1orf64	0	0	0	0
HSPB7	0.0432733	0.0158759	0.0538158	0.0527352
CLCNKA	0.0793262	0.0299428	0.20616	0.090081
LOC440568	0	0	0	0
CLCNKB	0.0204846	0.0266412	0.319428	0.115631
FAM131C	2.97141	0.944405	4.28391	0.280961
EPHA2	62.4299	14.2786	47.621	3.64628
ARHGEF19	5.29312	1.24759	6.19294	0.728518
LOC645634	0.773216	0.174389	0.349364	0.0932694
LOC100287973	0.0547114	0.0497431	0.107762	0.0371374
C1orf89	1.46548	0.296695	1.79724	0.558162
LOC645652	0	0	0	0
FBXO42	4.34724	0.181162	3.94269	0.353537
C1orf144	29.2213	0.63171	33.4552	0.747405
RPL22P3	0	0	0	0
SPATA21	0	0	0.0137639	0.0238397
NECAP2	14.113	1.37991	9.5882	0.759129
CROCCL2	0	0	0	0
RNU1A3	0	0	0	0
LOC645685	0.196872	0.0681132	0.127548	0.128296
LOC100288669	0	0	0	0
LOC100132147	0	0	0	0
LOC100133301	0	0	0	0
TRNAV35P	0	0	0	0
NBPF1	5.37323	0.278292	6.94985	0.793604
CROCCL1	0	0	0	0
MSTP2	0	0	0	0
RNU1C2	0	0	0	0
LOC729574	0.0183835	0.0318411	0	0
EIF1AP1	0	0	0	0
ESPNP	0	0	0	0
TRNAV36P	0	0	0	0
LOC729587	0	0	0.0714628	0.0669831
RNU1A	0	0	0	0
MSTP9	0	0	0	0
TRNAQ49P	0	0	0	0
TRNAV34P	0	0	0	0
LOC100132070	0	0	0	0
LOC100288921	0.283413	0.150625	0.277867	0.108602
LOC440570	0	0	0	0
LOC100288891	0.104133	0.0447664	0.0652763	0.0386433
LOC100129182	0	0	0	0
RNU1C1	0	0	0	0
CROCC	1.7889	0.714851	3.6273	0.670238
MFAP2	1.13826	0.368456	3.8286	0.381927
ATP13A2	8.31883	2.4735	7.13099	1.06913
SDHB	38.8373	7.7282	33.7243	2.0262
PADI2	0.325679	0.0844818	1.16792	0.00436969
LOC400743	0.0337919	0.0585292	0	0
PADI1	0.245861	0.0379475	0.1938	0.017313
PADI3	0.0212833	0.0189745	0.0182057	0.0044922
PADI4	0	0	0	0
PADI6	0	0	0.00962444	0.01667
RCC2	54.9514	1.81138	53.0828	2.26478
ARHGEF10L	7.19499	2.10143	5.73065	0.627876
ACTL8	0.0115806	0.0200582	0.0129259	0.0223883
IGSF21	0.0123258	0.0114038	0	0
KLHDC7A	0.120705	0.0468948	0	0
LOC391012	0	0	0	0
PAX7	0	0	0	0
TAS1R2	0	0	0	0
ALDH4A1	6.14168	0.946018	5.02323	0.136428
IFFO2	6.37654	0.161009	1.32334	0.0689423
UBR4	15.1333	3.85665	19.8359	1.50284
KIAA0090	9.01198	0.186775	12.7415	1.11396
MRTO4	17.8747	1.84526	16.4435	1.24723
AKR7L	0.314451	0.0986265	0.431248	0.180758
AKR7A3	0.301378	0.0236376	0.643115	0.263938
AKR7A2	16.6815	2.62831	16.5033	2.29162
PQLC2	5.18722	0.877544	4.50281	0.757625
CAPZB	56.2597	8.68983	39.2347	4.76584
LOC100288987	0	0	0	0
LOC644083	0	0	0	0
C1orf151	9.94725	1.88929	6.35186	1.35539
RPS14P3	0	0	0	0
NBL1	25.8256	3.54858	14.3247	0.840419
LOC100289050	0.0804366	0.101353	0.0420678	0.0370011
HTR6	0.00945119	0.0163699	0.146878	0.084191
TMCO4	3.63671	0.989446	4.09289	0.408577
RNF186	0	0	0	0
OTUD3	1.0521	0.190529	0.955293	0.0706524
PLA2G2E	0	0	0	0
PLA2G2A	0	0	0	0
PLA2G5	0	0	0	0
PLA2G2D	0.00356486	0.00617452	0	0
PLA2G2F	0.00712127	0.0123344	0	0
PLA2G2C	0	0	0	0
UBXN10	0.708912	0.104564	0	0
VWA5B1	0.0107035	0.00990287	0.00724428	0.0125475
CAMK2N1	78.13	12.7474	9.73118	0.99305
MUL1	12.7503	0.757927	8.85744	0.632938
RPS4P4	0	0	0	0
FAM43B	0.00363113	0.0062893	0.0129299	0.0131211
CDA	8.76555	0.476789	2.90313	0.613574
PINK1	32.731	2.33005	15.825	0.715709
DDOST	68.4653	1.62869	96.3222	4.47682
KIF17	0.0707004	0.0329132	0.466852	0.159104
SH2D5	1.35069	0.0440277	1.91575	0.129557
HP1BP3	24.3439	7.96868	10.9353	2.26376
EIF4G3	6.1696	1.25832	4.12253	0.430024
RPS15AP6	0	0	0	0
ECE1	25.4822	1.57903	12.2619	0.348142
LOC100133291	0	0	0	0
NBPF2P	0	0	0	0
HS6ST1P	0	0	0	0
LOC100289081	0.0209774	0.018167	0.0477869	0.0117146
NBPF3	4.88976	0.394927	2.99357	0.449902
LOC767853	0	0	0	0
ALPL	0.0172917	0.0299502	0.380364	0.0504064
RAP1GAP	1.28898	0.205544	3.65388	0.221895
USP48	8.41093	1.54891	4.80414	0.548661
LDLRAD2	0.00233689	0.0040476	0.00627033	0.00551512
HSPG2	4.81218	3.18894	9.88459	2.02533
RPL21P29	0	0	0	0
CELA3B	0	0	0.0250813	0.0220605
CELA3A	0	0	0	0
HSPC157	0	0	0	0
CDC42	33.7549	11.6074	14.4257	3.86798
LOC100289113	0.0832957	0.0877355	0.0999817	0.0621567
WNT4	0.0655576	0.0693505	0.0493504	0.020413
LOC343384	0	0	0	0
ZBTB40	2.95256	0.214804	3.36986	0.115127
EPHA8	0.0035784	0.00619798	0.00256276	0.00443883
C1QA	0	0	0	0
C1QC	0.00787203	0.0136347	0	0
C1QB	0	0	0	0
EPHB2	31.0164	4.34978	4.11431	0.736688
LOC646262	0.00937808	0.0162433	0	0
LOC729059	0	0	0	0
KDM1	29.7082	5.21208	25.2257	3.44016
LUZP1	5.04423	0.906554	2.38896	0.391137
LOC100127936	0	0	0	0
HTR1D	1.08036	0.0190106	0.0512524	0.0366666
RPL29P6	0	0	0	0
HNRNPR	56.2841	13.7146	29.5696	4.50183
ZNF436	1.97443	0.506268	1.40579	0.36733
C1orf213	0.242036	0.0771154	0.147186	0.0935674
TCEA3	1.09312	0.0980255	6.14825	0.567612
LOC100289176	0	0	0	0
ASAP3	1.05614	0.209092	2.94905	0.218936
E2F2	2.10944	0.137001	1.72839	0.0980057
ID3	19.5111	1.10276	9.83243	0.483631
MDS2	0	0	0	0
LOC729856	0	0	0	0
RPL11	335.786	50.0169	455.882	37.2131
TCEB3	9.85672	2.19386	10.0178	1.4511
C1orf128	17.9309	2.33932	12.9922	0.2456
LYPLA2	28.9904	3.43011	29.2078	0.580627
GALE	24.6757	1.61917	14.5054	0.867172
HMGCL	3.54703	0.616635	5.06734	0.138461
FUCA1	8.8292	1.03191	2.74228	0.12384
LOC100289209	0.237651	0.359438	0.17054	0.0711874
CNR2	0	0	0	0
PNRC2	13.5774	3.31228	8.3873	2.1286
FUSIP1	11.0508	1.24824	7.07019	0.750058
RPL36P5	0	0	0	0
MYOM3	0.0413266	0.0202368	0.03153	0.0105348
IL22RA1	0.650035	0.195742	0.390031	0.0233816
IL28RA	2.42335	0.239881	1.74746	0.270429
LOC284632	0	0	0	0
GRHL3	0.0485823	0.0541073	0.812672	0.129711
C1orf201	1.8827	0.355361	0.845042	0.132577
NIPAL3	5.68542	0.28766	4.64704	0.180713
RCAN3	6.64704	1.3294	0.903387	0.0948581
RPL26P8	0	0	0	0
C1orf130	0.782321	0.0729535	0.035076	0.0272998
SRRM1	26.6605	4.1293	18.2832	2.50593
CLIC4	9.28773	2.84557	1.66664	0.212183
RUNX3	0	0	0.0129227	0.0113566
LOC391020	0	0	0	0
SYF2	10.179	3.30373	6.87282	1.92983
C1orf63	8.8411	1.83282	8.43051	0.806518
RHD	0.246738	0.148926	0.296922	0.155603
SDHDP6	0	0	0	0
TMEM50A	26.6687	8.25393	10.1556	2.62014
RHCE	0.0591431	0.00899983	0.231733	0.0794057
SDHDP7	0	0	0	0
LOC100288240	0	0	0	0
TMEM57	4.72527	1.46989	2.44981	0.564836
LDLRAP1	7.89795	0.224738	4.37761	0.25849
MAN1C1	0.164215	0.040645	0.629799	0.14141
SEPN1	19.0336	0.935378	19.1519	1.30733
FAM54B	7.82478	0.305459	6.49268	0.422608
LOC646471	0	0	0	0
C1orf135	5.95551	2.22144	1.82909	0.551825
LOC100289250	1.30755	0.640756	0.678647	0.0711311
PAQR7	13.6018	2.19624	1.95358	0.0740427
STMN1	36.9919	14.5891	12.2706	3.43087
LOC100288272	0	0	0	0
RPL39P7	0	0	0	0
PAFAH2	1.28963	0.156374	0.859661	0.071681
EXTL1	0.0878736	0.0448546	0.298796	0.047513
SLC30A2	0.0235722	0.0408283	0.0136953	0.0237209
TRIM63	0.00531496	0.00920577	0	0
PDIK1L	1.76553	0.706221	0.879105	0.342511
GRRP1	0.0186565	0.0184591	0.00709058	0.0122812
ZNF593	15.4354	3.55203	22.8068	2.71299
LOC100128346	1.18792	0.430706	1.33567	0.106964
CNKSR1	5.93371	0.769374	6.01323	1.10889
CATSPER4	0	0	0	0
LOC100133116	0	0	0	0
CCDC21	3.93168	0.608392	3.34307	0.636671
MRPS6P1	0	0	0	0
SH3BGRL3	39.184	4.03463	45.9352	4.45641
UBXN11	8.69565	2.66877	7.80755	1.41453
CD52	0	0	0	0
AIM1L	1.66613	0.351355	2.02281	0.0678431
RPL34P4	0	0	0	0
ZNF683	0	0	0	0
LIN28	0.00708334	0.0070084	0.00281252	0.00487143
DHDDS	5.12042	0.290132	3.62962	0.110932
RPL17P9	0	0	0	0
HMGN2	39.6623	4.75393	49.4856	4.8719
LOC100128503	0	0	0	0
RPS6KA1	27.1875	0.590156	11.772	0.367514
LOC100289322	0	0	0	0
LOC100289354	0	0	0	0
ARID1A	17.4302	2.73014	15.8481	0.402366
PIGV	4.13116	0.872251	3.48771	0.134961
ZDHHC18	11.0981	0.905711	9.53107	0.610145
SFN	79.47	16.5497	59.6698	4.88761
GPN2	16.4879	5.33062	16.5677	2.41284
GPATCH3	5.38946	0.655459	4.93193	0.0423088
NR0B2	0.0598151	0.0558682	0.034008	0.0589036
NUDC	71.7898	5.10841	76.7902	2.74085
C1orf172	13.2178	2.31648	10.0869	0.711391
RPL12P13	0	0	0	0
RPL32P6	0	0	0	0
LOC646567	0.162964	0.143204	0.0799081	0.0739838
TRNP1	2.54749	0.0685752	1.3561	0.110045
FAM46B	2.201	0.889046	1.80514	0.0155034
SLC9A1	9.3361	1.57972	5.29999	0.329306
RPL18AP5	0	0	0	0
LOC646572	0	0	0	0
LOC440577	0.29827	0.2618	0.102075	0.0970931
WDTC1	8.28258	0.866238	6.73749	0.453714
TMEM222	24.3609	7.06935	26.4381	3.15515
SYTL1	11.2558	3.59974	11.0268	1.39437
MAP3K6	4.87856	0.803596	5.48393	0.584682
FCN3	0.00908487	0.0157355	0.0582871	0.0509352
CD164L2	0.0558883	0.0176982	0	0
GPR3	0.49835	0.141444	1.0295	0.0389306
WASF2	23.1889	0.551862	19.2357	1.30569
AHDC1	3.80749	0.797986	51.82	4.87697
FGR	0.0105072	0.0181991	0.0231363	0.0225227
LOC729973	1.58899	1.37717	1.24248	1.11528
IFI6	0.92845	0.340554	542.511	0.421779
LOC646597	0	0	0	0
FAM76A	1.19254	0.507883	0.434097	0.0889563
STX12	2.19915	0.816347	1.71134	0.244677
PPP1R8	9.51555	1.33107	8.1333	0.676796
SCARNA1	0	0	0	0
C1orf38	1.21076	0.134606	4.27837	0.431684
RPA2	11.6848	2.65825	9.12589	2.08414
SMPDL3B	2.74089	0.370529	3.29796	0.189643
LOC100128789	1.69832	0.532787	2.7924	0.583853
XKR8	0.125383	0.137178	0.198709	0.0966548
EYA3	5.20717	1.05223	3.36158	0.335619
LOC653566	0	0	0	0
LOC100131223	0	0	0	0
RNU7-29P	0	0	0	0
PTAFR	7.75184	0.82009	2.8139	0.291547
DNAJC8	22.0633	5.5496	12.5735	1.59153
ATPIF1	29.6536	5.93334	19.1626	3.96298
SESN2	2.3549	0.219538	1.41917	0.135418
MED18	4.81163	0.812431	2.67464	0.525444
PHACTR4	5.17518	0.824577	3.42094	0.152466
SNHG3	0	0	0	0
SNHG3-RCC1	19.4325	4.61804	20.0952	1.88088
SNORA73A	0	0	0	0
RNU105A	0	0	0	0
SNORA73B	0	0	0	0
RCC1	33.9741	5.86464	20.7571	0.967153
LOC100128092	0	0	0	0
TRNAU1AP	6.89441	0.184373	2.4979	0.0327654
SNHG12	0	0	0	0
SNORD99	0	0	0	0
SNORA61	0	0	0	0
SNORA44	0	0	0	0
LOC100289582	0.247067	0.13403	0.625931	0.103577
SNORA16A	0	0	0	0
LOC100132870	0.271134	0.154261	0.0961052	0.0401955
RAB42	1.44903	0.118345	0.274593	0.100335
TAF12	2.43979	0.678031	2.96534	0.385461
RNU11	0	0	0	0
GMEB1	2.91331	0.721493	1.76694	0.210037
YTHDF2	23.6942	3.39592	14.1894	1.53762
LOC100289620	0	0	0.0239501	0.0414827
OPRD1	0.0164301	0.0284578	0.00636385	0.0110225
EPB41	5.39597	1.26225	3.20985	0.506374
RPL27P4	0	0	0	0
TMEM200B	0.0332525	0.0173623	1.48864	0.162227
SFRS4	24.3597	3.6872	17.6086	1.46787
MECR	2.35809	0.19491	3.77886	0.446256
PTPRU	11.1712	3.87326	22.67	2.86663
LOC100288450	0	0	0	0
MATN1	0.0339526	0.0200291	0.272968	0.121358
LOC100288680	0.146902	0.0654904	0.426779	0.169762
LOC100129196	0.0254081	0.0440081	0.242105	0.227312
LAPTM5	0.0389443	0.0388984	0.0293764	0.0289544
SDC3	3.68321	0.323352	4.66868	0.398293
LOC100288670	0.030968	0.0313027	0.0265874	0.023551
PUM1	17.0503	0.653418	15.4358	0.49626
SNORD103A	0	0	0	0
SNORD85	0	0	0	0
PRO0611	0	0	0	0
SEPW1P	0	0	0	0
RPL21P22	0	0	0	0
NKAIN1	0.0116916	0.0202504	0	0
SNRNP40	15.487	2.30123	12.8148	0.901025
ZCCHC17	9.23632	2.29931	5.66079	0.83347
FABP3	0.303408	0.188612	1.72259	0.763717
SERINC2	7.75327	1.98936	48.3538	5.00273
LOC441880	0	0	0	0
LOC149086	0	0	0	0
LOC284551	0	0	0	0
TINAGL1	104.304	23.8613	12.572	1.42743
HCRTR1	0.112198	0.0720311	0.0498048	0.0288964
PEF1	21.6301	1.03284	36.9951	1.10874
COL16A1	0.396545	0.0582648	0.245654	0.0453497
BAI2	1.83196	0.579219	0.989313	0.164381
SPOCD1	0.203193	0.0850494	0	0
PTP4A2	39.7416	3.04276	54.7758	8.46996
KHDRBS1	58.6759	5.69517	67.4955	6.1102
TMEM39B	9.12598	1.78588	20.8898	2.43836
KPNA6	13.1608	2.79964	14.3708	1.95436
TXLNA	16.7879	1.77801	24.4389	2.1616
CCDC28B	3.99078	1.22045	6.44975	1.27499
IQCC	3.73151	0.40495	4.49238	0.354986
DCDC2B	1.24453	0.0540893	1.61066	0.405339
C1orf91	3.48387	0.936007	3.65568	0.11673
EIF3I	86.2641	2.41842	117.834	2.7533
LOC339483	0	0	0	0
FAM167B	0.542916	0.188956	0.770919	0.312915
LCK	0.166761	0.0554031	0.0250622	0.0316791
HDAC1	54.7114	7.26457	48.8264	3.31139
MARCKSL1	20.4766	1.55662	89.4692	2.27111
LOC100286999	0.423292	0.133724	1.50154	0.360868
LOC100128071	0.101866	0.0786901	0.443974	0.112288
TSSK3	0.667024	0.274971	1.1432	0.226148
BSDC1	13.4941	1.45518	23.1202	1.89322
LOC343338	0	0	0	0
LOC100133117	0	0	0	0
ZBTB8B	0.0442483	0.00973053	0.0946214	0.0335177
ZBTB8A	0.924024	0.330514	0.563359	0.0691355
ZBTB8OS	8.45	1.38729	8.34914	0.528737
RBBP4	12.2578	2.87199	15.0117	2.94608
SYNC	2.07099	0.725748	1.04048	0.189161
KIAA1522	65.4978	7.5412	86.4763	3.13427
YARS	22.2856	2.79196	37.842	4.15105
S100PBP	2.42742	0.667157	2.21407	0.310263
FNDC5	0.0723765	0.0234242	0.0910467	0.0552016
HPCA	0.0103652	0.0179531	0.00768566	0.013312
LOC100129200	0	0	0	0
TMEM54	69.8796	22.7791	56.7843	7.40713
RNF19B	4.43064	0.532612	14.6198	0.478418
RPL18AP4	0	0	0	0
AK2	17.3157	2.75658	42.6097	4.62916
ADC	1.40657	0.211151	2.56625	0.17171
TRIM62	1.66339	0.3896	3.1139	0.483423
ZNF362	13.3264	3.01556	26.383	1.83614
A3GALT2	0.0183296	0.0317478	0.133057	0.0956969
PHC2	15.8711	1.04528	24.0854	0.852511
LOC100131451	0	0	0	0
ZSCAN20	0.873144	0.192025	1.6436	0.244767
CSMD2	0.00147717	0.00255853	0	0
LOC100287140	0	0	0	0
HMGB4	0	0	0	0
C1orf94	0	0	0	0
GJB5	8.6864	0.709509	0.854074	0.228633
GJB4	0.19665	0.0719973	0.0829461	0.0887569
GJB3	26.9779	4.06542	15.646	1.14282
LOC100287174	0.232558	0.112116	0.726939	0.618098
GJA4	0.00578026	0.0100117	0.0310192	0.0272832
C1orf212	11.5028	0.664791	13.484	0.990367
DLGAP3	0.225725	0.039018	0.154388	0.029658
LOC100130633	7.17909	0.767284	10.3312	0.765168
ZMYM6	1.29329	0.362224	1.36449	0.292128
ZMYM1	1.27409	0.404368	1.22387	0.322911
SFPQ	79.6345	5.72228	91.5542	4.06286
ZMYM4	6.31864	1.78022	8.66888	1.88238
RPL5P4	0	0	0	0
KIAA0319L	2.67367	0.109084	8.41263	0.200969
NCDN	8.47628	1.60262	19.9364	2.21056
TFAP2E	0.160524	0.0509161	0.433936	0.0841518
PSMB2	77.3255	1.28406	132.692	7.01703
C1orf216	4.50396	0.550101	8.61735	0.75761
LOC100289612	2.41809	1.38416	1.75469	0.503765
CLSPN	5.36582	1.58268	3.72133	0.704907
EIF2C4	4.555	0.580188	3.24799	0.168822
EIF2C1	5.17098	0.0390988	9.3998	0.519996
EIF2C3	1.46905	0.394782	3.45059	0.145855
LOC100128093	0	0	0	0
TEKT2	0.41048	0.182062	1.07417	0.0416855
ADPRHL2	12.4589	1.48379	33.5601	1.27528
COL8A2	0.0565631	0.0545754	0.950668	0.0456407
TRAPPC3	30.7022	1.37781	31.9334	4.36296
MAP7D1	46.0141	4.69218	32.5789	1.3662
THRAP3	37.5051	9.39713	35.8707	5.53023
C1orf113	3.17642	0.38958	7.93598	1.03923
FAM176B	4.79524	3.01089	7.28868	1.49413
STK40	10.6892	1.22967	12.7249	1.15794
LOC100287265	0.0494951	0.0312614	0.0430729	0.0380045
LSM10	11.6163	1.16531	22.2452	1.71847
C1orf102	0.926699	0.27561	2.25884	0.0209445
MRPS15	41.2633	11.8799	59.8831	7.6562
CSF3R	0	0	0.0849223	0.045001
GRIK3	0.777327	0.433292	0.00489835	0.00848418
LOC100287202	0.0258342	0.0447462	0	0
RPS29P6	0	0	0	0
LOC728431	0.585247	0.0843416	1.02823	0.21915
ZC3H12A	4.06521	1.29145	7.20616	0.550472
C1orf149	18.7322	4.83705	8.1724	1.4103
SNIP1	10.6799	0.366621	6.83469	0.781281
FTHL1	0	0	0	0
RPS27P9	0	0	0	0
DNALI1	0.0318536	0.0551721	0.886523	0.0266259
GNL2	30.2612	8.76778	22.3503	3.91514
RSPO1	0.0094227	0.0163206	0.0342543	0.0176223
C1orf109	10.1357	1.10871	7.7328	0.468772
CDCA8	29.3903	2.23822	15.8167	1.05505
LOC100287787	0.0432624	0.00790482	0.0287052	0.0238509
EPHA10	0.386228	0.0776393	0.398068	0.0892165
LOC391026	0	0	0	0
LOC100129497	0	0	0	0
MANEAL	14.3231	1.87316	8.86715	0.543548
YRDC	16.7842	2.01678	19.1298	2.60722
C1orf122	37.8106	2.72881	33.8681	1.65685
MTF1	4.7449	0.496681	4.29563	0.234919
RPS2P13	0	0	0	0
INPP5B	3.44114	0.585437	2.09899	0.221023
SF3A3	30.8178	7.66236	24.7857	3.76648
FHL3	13.1205	0.937509	10.6817	1.5662
LOC100287358	0.0729812	0.0650643	0.0596434	0.103305
UTP11L	12.0365	4.80354	6.30923	0.832767
POU3F1	0.0529047	0.0404005	0.0248948	0.0233343
LOC400750	0	0	0	0
RRAGC	23.9412	1.63332	10.1651	1.78659
MYCBP	11.0393	1.56383	6.05318	1.31153
GJA9	0.0706715	0.0478504	0.0714665	0.0679195
RHBDL2	3.46111	0.317717	2.60561	0.224333
LOC100288425	0	0	0	0
AKIRIN1	21.7553	5.10668	15.4668	2.91793
NDUFS5	230.746	10.1513	184.907	20.5993
MACF1	12.7698	0.996725	11.4001	0.9462
KIAA0754	0	0	0.00353534	0.00313158
LOC100288731	0.0369468	0.031997	0.199466	0.220704
BMP8A	0.114843	0.025431	0.363043	0.0426014
TRNAK36P	0	0	0	0
OXCT2P	0	0	0	0
LOC728448	0	0	0	0
LOC100130494	0.052	0.0366597	0.166835	0.0180716
PABPC4	70.5889	2.05698	79.2806	2.29499
SNORA55	0	0	0	0
HEYL	0.0138223	0.0136761	0.827253	0.165499
NT5C1A	0.139563	0.0811222	0.0645364	0.0300717
HPCAL4	0.107868	0.0156671	0.0333946	0.0342151
LOC100128091	0	0	0	0
PPIE	19.0174	0.73468	18.7791	1.54256
BMP8B	0.551231	0.23195	1.65883	0.248266
OXCT2	0.0315678	0.0160204	0.0473003	0.0263502
LOC100287437	0.267877	0.15706	0.381612	0.155257
TRIT1	11.2131	2.41885	8.30544	1.38786
MYCL1	0.589232	0.137771	0.426865	0.142161
LOC100289331	0.0166529	0.0288437	0.0822118	0.0866716
MFSD2	0.843433	0.210277	2.01374	0.425216
RPS2P12	0	0	0	0
CAP1	106.487	25.2275	45.4846	6.98298
PPT1	45.1773	9.84707	27.3155	3.378
LOC728602	0	0	0	0
RLF	3.90406	0.93969	2.71161	0.620322
TMCO2	0	0	0	0
ZMPSTE24	25.7728	8.2644	9.33368	2.9817
COL9A2	0.417577	0.176413	0.0591907	0.0441859
RPL21P20	0	0	0	0
LOC100287508	0	0	0	0
LOC100286988	4.28084	1.47368	6.14099	1.5116
SMAP2	5.59144	0.858014	6.70557	0.756378
ZNF643	0.57025	0.350695	0.425792	0.186915
ZNF642	2.11409	0.753201	1.08685	0.307501
DEM1	5.58386	0.531985	3.63499	0.160257
ZNF684	0.806186	0.0638461	0.757174	0.212246
LOC728633	0	0	0	0
RIMS3	1.56228	0.0860785	1.17272	0.129061
LOC100130557	0	0	0	0
NFYC	14.9916	1.92012	17.3076	2.09801
KCNQ4	0.465866	0.245169	1.33401	0.291634
CITED4	26.1928	3.23998	46.4697	3.50991
LOC100128362	0	0	0.0282511	0.0489323
CTPS	24.2802	4.22112	12.4382	1.1046
SLFNL1	1.08958	0.745239	1.57326	0.207777
SCMH1	6.2135	0.241581	8.13142	0.929758
RPL23AP17	0	0	0	0
RPL36AP9	0	0	0	0
FOXO6	1.26335	0.367029	5.53155	1.19607
EDN2	0	0	0.853576	0.0553291
HIVEP3	0.286525	0.0100221	0.393282	0.099738
LOC644449	0	0	0	0
GUCA2B	0	0	0	0
GUCA2A	0	0	0	0
FOXJ3	16.2209	1.67798	15.2958	1.29599
RIMKLA	0.186579	0.0241414	0.425756	0.131209
RPS15AP8	0	0	0	0
ZMYND12	0.258865	0.0494332	0.52292	0.109988
PPCS	24.6957	6.00796	15.6031	0.878802
RPS3AP11	0	0	0	0
TMSL1	0	0	0	0
LOC728621	0.196649	0.050655	0.106459	0.0623016
PPIH	34.7527	10.9902	27.0338	1.64608
YBX1	566.734	61.1157	846.46	43.0047
CLDN19	0	0	0.0171023	0.0150297
LEPRE1	3.60147	0.72533	9.63107	1.36446
LOC100287607	0.0592296	0.021218	0.0234313	0.0207553
C1orf50	3.14733	0.355871	5.40694	0.283882
LOC100129924	0.520311	0.121808	0.470109	0.196235
CCDC23	7.30287	3.20116	6.7562	0.881496
ERMAP	3.75637	0.391176	3.61138	0.455784
LOC100287668	0.00413734	0.00716608	0.0166768	0.0178804
ZNF691	4.38265	0.321115	4.49476	0.250451
MKRNP4	0	0	0	0
LOC343515	0	0	0	0
SLC2A1	117.311	16.693	51.7694	4.89011
FAM183A	0.0374521	0.0648689	0.60701	0.199873
EBNA1BP2	64.0044	12.6506	52.3249	4.19629
WDR65	0.167718	0.0825849	0.122347	0.0532953
LOC100131756	0	0	0	0
TMEM125	21.4252	5.48558	22.9892	2.88381
LOC100288314	0.0769739	0.0514571	0.084166	0.0266136
C1orf210	5.96816	0.270486	7.83459	0.77561
TIE1	0.00490905	0.00425301	0.390662	0.0718768
MPL	0.132023	0.0527271	0.0888406	0.0530521
CDC20	118.437	7.14622	65.4292	1.68723
ELOVL1	92.3369	5.24319	64.1577	1.60276
MED8	15.356	1.52842	13.2522	1.42802
C1orf84	1.04792	0.278388	1.20385	0.417036
KIAA0467	2.45015	1.04919	5.00815	0.782288
HYI	10.001	0.425182	8.94871	0.464492
PTPRF	103.969	30.7302	101.55	10.216
KDM4A	18.8041	1.23443	20.3867	1.04861
ST3GAL3	0.900515	0.232289	2.85215	0.270575
SHMT1P	0	0	0	0
ARTN	5.97701	0.442449	3.42614	0.185662
IPO13	10.6686	1.12589	9.36559	0.728759
DPH2	17.8463	1.79478	15.1431	0.604353
ATP6V0B	104.083	20.3435	93.5253	7.67564
B4GALT2	59.4208	7.82833	43.9006	1.48263
CCDC24	8.4668	2.06009	7.61323	1.09946
SLC6A9	12.8849	2.90278	12.2895	0.823117
LOC644743	0	0	0	0
KLF17	0	0	0.00345131	0.00597784
LOC100130714	0	0	0	0
DMAP1	20.7805	2.77895	26.1617	2.28251
ERI3	37.8247	1.98796	34.9481	1.40727
RNF220	23.4077	2.24807	27.5291	1.64583
LOC100287761	0	0	0	0
TMEM53	7.3206	0.926618	3.60799	0.340847
C1orf228	0.730795	0.356737	0.991535	0.0846489
RNU5F	0	0	0	0
KIF2C	35.1326	5.16393	18.4321	2.24529
RPS8	1498.6	50.5853	1970.68	31.1288
SNORD55	0	0	0	0
SNORD46	0	0	0	0
SNORD38A	0	0	0	0
SNORD38B	0	0	0	0
RPS15AP11	0	0	0	0
BEST4	0.492629	0.10875	0.994634	0.440251
PLK3	7.13431	2.13924	11.1087	1.70391
TCTEX1D4	0.768508	0.603541	2.23206	0.816827
LOC149478	0.370107	0.137191	2.87197	0.234479
PTCH2	0.26462	0.177546	0.249652	0.0700076
EIF2B3	7.78988	0.561878	6.91398	0.847245
LOC728887	0	0	0	0
LOC128192	0	0	0	0
MRPS17P1	0	0	0	0
HECTD3	13.2207	2.46268	12.688	0.964634
UROD	35.1092	4.52867	48.1812	2.64984
ZSWIM5	0.197292	0.0373357	0.39165	0.0699266
LOC400752	0	0	0	0
LOC100288481	0.126285	0.0104569	0.365364	0.106136
HPDL	3.38577	0.598867	41.4534	4.2182
MUTYH	5.50729	1.36907	5.28957	0.558885
TOE1	5.92401	0.874272	9.45495	0.103408
TESK2	4.02356	0.399979	2.10123	0.109878
LOC126661	2.36543	0.333558	1.80646	0.193642
MMACHC	5.86692	0.421129	5.53434	0.585879
PRDX1	186.887	58.1176	112.918	17.615
LOC100128639	0	0	0	0
AKR1A1	30.1813	4.42072	32.4508	2.40544
NASP	46.4151	9.95685	33.3282	4.17754
CCDC17	0.678378	0.227621	2.18823	0.394047
GPBP1L1	36.203	5.93254	24.5549	2.55922
RPS15AP10	0	0	0	0
RPL7AP16	0	0	0	0
TMEM69	18.0647	3.7203	12.7054	1.17403
IPP	2.81666	0.897761	1.55836	0.320912
RPL6P1	0	0	0	0
MAST2	16.3587	1.77398	13.8117	0.718759
LOC100101407	0	0	0	0
PIK3R3	5.42841	1.44165	5.46894	0.941442
LOC100133124	0	0	0	0
TSPAN1	151.547	2.351	63.3511	5.97843
POMGNT1	28.3635	0.916381	21.0631	1.22619
C1orf190	0.0101412	0.0175652	0.0122114	0.0211508
RAD54L	10.2733	0.569484	9.01407	0.324488
LRRC41	30.1192	1.18323	49.5559	2.0363
UQCRH	377.746	97.9827	329.794	39.7515
NSUN4	4.44889	0.331816	5.07765	0.408357
FAAH	1.35286	0.540654	4.70826	0.86443
LOC729041	0.17903	0.0785215	0.0288297	0.0499345
DMBX1	0.0164982	0.0152495	0	0
KNCN	0	0	0	0
MKNK1	17.2114	0.546392	11.4738	0.635748
MOBKL2C	6.62235	0.170855	8.36954	0.309147
ATPAF1	9.221	2.30203	8.64844	0.983269
C1orf223	0.0113498	0.0196584	0.21327	0.105487
KIAA0494	24.5755	6.76552	14.4601	3.87123
LOC100129898	0	0	0	0
CYP4B1	0.0612491	0.0739294	4.55673	0.220533
LOC100132680	0	0	0	0
CYP4Z2P	0	0	0	0
CYP4A11	0.00571063	0.00989111	0.0621756	0.0758697
CYP4X1	0.715403	0.0479821	0.396576	0.0861931
CYP4Z1	0.0379963	0.0277921	0.126588	0.0999903
LOC100132432	0	0	0	0
CYP4A22	0.0262114	0.0453995	0.0400299	0.040622
PDZK1IP1	6.08969	3.04697	5.62698	1.57581
TAL1	0.003871	0.00670477	0.0309189	0.00334913
STIL	8.19476	2.586	3.59489	0.859709
CMPK1	22.633	7.39676	8.74526	2.88494
FOXE3	0.0194461	0.022533	0.0391539	0.0388401
MGC12982	0	0	0	0
FOXD2	0.450867	0.0679496	2.183	0.181015
RPL21P24	0	0	0	0
LOC100287946	0	0	0	0
LOC100287982	0.0197983	0.0342917	0.189306	0.199575
LOC388630	0.0895281	0.039932	2.86375	0.338253
SKINTL	0	0	0	0
SLC5A9	0.00890259	0.0154197	0.0235469	0.0208378
LOC100128922	0	0	0	0
SPATA6	0.790494	0.154629	1.29173	0.0608129
PPP1R8P	0	0	0	0
LOC644462	0	0	0	0
RPL21P25	0	0	0	0
AGBL4	0.0543316	0.0233571	0.0417765	0.0270794
BEND5	0.0109658	0.0189933	0.0328876	0.0371468
ELAVL4	0.00984771	0.00903382	0	0
RPS2P11	0	0	0	0
LOC100129919	0	0	0	0
DMRTA2	0.0186215	0.0248206	0	0
FAF1	21.4544	4.44549	18.2505	1.96993
MRPS6P2	0	0	0	0
LOC100288672	0.211829	0.323392	0.527138	0.295953
CDKN2C	8.65857	0.8245	9.94268	0.508491
C1orf185	0	0	0	0
CFLP2	0	0	0	0
LOC100128235	0	0	0	0
RNF11	25.3421	4.08907	10.3594	0.554739
RPS2P8	0	0	0	0
TTC39A	6.28076	0.898763	5.371	0.123579
EPS15	16.125	4.89071	5.59726	1.17927
LOC441884	0	0	0	0
OSBPL9	27.2251	6.77658	15.6284	3.27709
NRD1	36.2547	8.84525	26.1456	4.1115
RAB3B	5.15686	1.2299	1.05937	0.41909
RPS26P14	0	0	0	0
TXNDC12	19.1092	1.08398	25.5253	2.64961
KTI12	0.0112364	0.00973477	0.00665652	0.0115294
LOC100128489	0.0203826	0.0353036	0.0157895	0.0273481
BTF3L4	13.638	6.20771	4.684	2.37332
ZFYVE9	10.5363	1.82731	7.25907	0.765706
LOC100190934	0	0	0	0
LOC724060	0	0	0	0
RPL9P12	0	0	0	0
ANAPC10P	0	0	0	0
CC2D1B	12.2729	0.338189	5.47749	0.321257
LOC729225	0.278458	0.0480168	0.212219	0.0430346
ORC1L	13.7537	1.83643	8.19678	1.04304
PRPF38A	18.2719	4.54686	12.1993	1.39954
ZCCHC11	11.7545	2.7794	7.27639	0.96069
LOC645311	0	0	0	0
GPX7	8.76123	1.89041	16.658	1.95306
FAM159A	0	0	0.0794676	0.137642
C1orf163	19.0512	3.41052	17.7789	1.58576
LOC100288149	0	0	0	0
ZYG11B	6.45608	2.10303	3.35276	1.01047
RNU2-1	0	0	0	0
RPS13P2	0	0	0	0
ZYG11A	3.62779	0.678263	3.54905	0.280626
ECHDC2	13.8001	3.26051	16.3087	2.38394
LOC729255	0	0	0	0
LOC100128507	0	0	0	0
SCP2	15.0656	4.73807	6.85104	1.27935
LOC100133211	0.0127391	0.0220648	0	0
PODN	0.0032164	0.00557097	0.018428	0.0319183
SLC1A7	0	0	0.00807325	0.0139833
CPT2	4.60345	0.1556	7.61495	0.520467
C1orf123	24.2297	3.7085	17.0448	0.578148
MAGOH	61.9511	18.5504	43.5282	7.70121
LRP8	8.73376	1.22223	13.2527	0.557532
FLJ40434	0	0	0	0
DMRTB1	0.0225517	0.00714146	0	0
GLIS1	0.0033294	0.00576669	0.142424	0.0738837
TMEM48	33.5139	8.72296	13.3732	2.66799
RPL37P7	0	0	0	0
YIPF1	5.67289	1.15228	4.75909	0.546639
DIO1	0.041751	0.0478862	0.0831486	0.00900664
HSPB11	10.4307	4.74974	6.79151	2.97665
LRRC42	29.7065	5.90225	20.6869	2.87219
LDLRAD1	0.122292	0.022345	0.265858	0.249752
TMEM59	72.4858	11.8109	60.093	9.46532
C1orf83	2.65294	0.591483	1.5485	0.191146
CDCP2	0.0157936	0.00500138	0.0292582	0.0166111
CYB5RL	3.81959	0.392238	2.11974	0.194432
MRPL37	88.1151	13.4505	63.6475	4.64799
SSBP3	26.6941	1.83087	28.1582	1.02685
TALDOP1	0	0	0	0
LOC645436	0	0	0	0
ACOT11	3.25365	1.33468	3.47951	0.300903
FAM151A	0	0	0.00700005	0.0121244
C1orf175	0.00221288	0.00383283	0.0717312	0.0236193
TTC4	13.2168	2.72215	9.0357	0.891199
PARS2	5.73094	0.530256	7.00088	0.224106
TTC22	17.381	5.20357	10.7822	1.17336
C1orf177	0.659937	0.150526	0.151354	0.0117822
DHCR24	214.349	18.2229	125.797	8.09325
LOC100288209	0.1896	0.0960067	0.1886	0.192367
TMEM61	1.27375	0.549359	1.85876	0.267457
BSND	0.0212752	0.0368498	0.886404	0.257849
PCSK9	0.0106789	0.0122481	0.296009	0.0708538
USP24	13.52	2.19023	8.85911	1.20692
LOC645506	0	0	0	0
GOT2L1	0	0	0	0
LOC100288281	0	0	0	0
RPSAP20	0	0	0	0
LOC100288320	0.115748	0.200481	0	0
PPAP2B	5.51095	0.126668	5.55107	0.20847
LOC100288348	0.260717	0.228892	0.0942505	0.0816681
RPL21P23	0	0	0	0
PRKAA2	3.53659	0.776166	1.00173	0.241029
C1orf168	0.00559617	0.00969285	0.0142619	0.0126331
C8A	0	0	0	0
C8B	0	0	0	0
DAB1	0	0	0.0137516	0.0127321
RPS20P5	0	0	0	0
LOC100288923	0	0	0	0
HNRNPA1L1	0	0	0	0
RPS26P15	0	0	0	0
VKORC1P2	0	0	0	0
OMA1	1.91268	0.899258	1.29805	0.449619
TACSTD2	1138.08	245.918	651.029	54.7369
AK2P1	0	0	0	0
MYSM1	4.0057	0.881294	2.24522	0.659795
JUN	35.7777	9.36848	402.466	12.0259
LOC100288387	0.163184	0.153482	0.305259	0.264185
LOC100131060	0	0	0	0
LOC391044	0	0	0	0
LOC729467	0	0	0	0
FGGY	1.58254	0.144702	1.50942	0.161712
HOOK1	9.80035	3.2352	4.34456	1.27724
CYP2J2	0.777416	0.0854423	2.52363	0.404484
C1orf87	0	0	0	0
NFIA	6.73835	1.06024	7.89539	1.38937
MGC34796	0	0	0	0
TM2D1	11.4777	2.67076	8.04349	0.701817
INADL	9.73742	2.09787	5.79483	0.695912
LOC100288454	0	0	0	0
RPS15AP7	0	0	0	0
L1TD1	0	0	0	0
KANK4	0.284667	0.0659363	0.843148	0.0795706
USP1	25.8476	9.61808	15.979	4.81418
DOCK7	5.13867	1.28382	2.38816	0.591768
ANGPTL3	0	0	0	0
RPL13AP9	0	0	0	0
ATG4C	2.6686	1.09235	1.47598	0.369581
FOXD3	1.43173	0.518282	1.56231	0.159122
LOC441887	0	0	0	0
ALG6	1.99236	0.977913	0.835984	0.380766
ITGB3BP	4.33514	2.45384	2.11087	0.955399
EFCAB7	1.21204	0.415509	1.12823	0.449256
DLEU2L	0	0	0	0
PGM1	45.695	3.71273	37.6282	1.80423
ROR1	1.58778	0.290172	1.65042	0.0395087
RPL19P3	0	0	0	0
CFLP3	0	0	0	0
UBE2U	0	0	0	0
RNU7-62P	0	0	0	0
CACHD1	1.34054	0.200955	1.04141	0.143627
RAVER2	3.40905	0.841733	5.14704	0.361025
JAK1	21.2399	3.34884	16.7207	2.01196
LOC100130270	0	0	0	0
SLC2A3P2	0	0	0	0
LOC100288548	0.114614	0.0598439	0.537782	0.344416
LOC100129205	0	0	0	0
MRPS21P1	0	0	0	0
AK3L1	13.7382	3.11619	8.59717	1.71456
RPS29P7	0	0	0	0
LOC645195	0	0	0	0
DNAJC6	0.772354	0.0972781	0.91386	0.172545
LEPR	0.653451	0.196742	0.301448	0.116775
LEPROT	12.039	3.05166	5.88114	1.38242
PDE4B	0.073622	0.0451714	1.04751	0.277813
SGIP1	0.00620943	0.0107551	0.287838	0.0277592
TCTEX1D1	0.0478504	0.0442711	0	0
INSL5	0	0	0	0
WDR78	0.124611	0.041338	0.177337	0.0289096
MIER1	4.52837	1.70126	3.22641	1.08785
SLC35D1	1.99333	0.385124	1.47098	0.414178
C1orf141	0	0	0	0
IL23R	0.00331762	0.00574628	0	0
LOC100130497	0	0	0	0
IL12RB2	0.0376863	0.0219171	0.121632	0.0591908
SERBP1	47.789	8.43912	47.2028	4.10329
LOC100288621	0	0	0	0
LOC100130196	0	0	0	0
GADD45A	38.9016	7.30662	31.0627	0.459539
GNG12	38.2257	13.2992	20.9105	6.42584
RNU7-80P	0	0	0	0
LOC100133029	0	0	0	0
DIRAS3	1.28603	0.209637	0.415467	0.192913
GPR177	12.0733	1.17886	10.7911	1.2279
LOC100289178	0	0	0	0
RPS7P4	0	0	0	0
LOC100133210	0	0	0	0
LOC100130626	0	0	0	0
RPE65	0	0	0	0
DEPDC1	5.75286	1.84453	1.61393	0.594039
AF357533	0	0	0	0
LOC100133218	0	0	0	0
LRRC7	0.00460181	0.00465155	0.00542328	0.0093934
PIN1L	0	0	0	0
LRRC40	5.63294	2.45135	1.71544	0.668184
SFRS11	35.353	5.77462	25.6292	3.1102
ANKRD13C	9.1049	1.60735	4.69488	0.611875
HHLA3	2.82845	0.570238	3.15523	1.039
CTH	3.82882	0.969007	1.6473	0.309795
LOC391048	0	0	0	0
LOC100131616	0	0	0	0
PTGER3	0.00235943	0.00216443	0.00134894	0.00233643
LOC100132618	0	0	0	0
ZRANB2	14.6213	5.16448	9.35384	2.2122
NEGR1	0.463296	0.0758562	0.0459407	0.0240415
RPL31P12	0	0	0	0
LOC100288863	0	0	0	0
KRT8P21	0	0	0	0
LRRIQ3	0.204389	0.0698647	0.106336	0.070013
FPGT	0.562076	0.450612	0.105255	0.0388219
TNNI3K	0.868599	0.282065	0.262075	0.181178
C1orf173	1.26886	0.189812	0.0806237	0.0329555
CRYZ	16.1402	4.6312	7.35324	2.26928
TYW3	9.61598	0.866494	8.03098	0.832086
LHX8	0.00395094	0.00684323	0	0
SLC44A5	0.284812	0.111513	0.1494	0.0593443
RPL29P5	0	0	0	0
ACADM	10.1879	3.53331	6.30496	1.78428
DLSTP	0	0	0	0
RABGGTB	20.9745	7.68334	23.0508	5.66357
SNORD45C	0	0	0	0
SNORD45A	0	0	0	0
SNORD45B	0	0	0	0
MSH4	0.00906778	0.0157059	0.00704931	0.0122098
ASB17	0	0	0	0
ST6GALNAC3	0.0924715	0.0598501	0.386253	0.0202615
RCTPI1	0	0	0	0
ST6GALNAC5	4.21113	0.582852	27.0088	1.36609
LOC256483	0.362444	0.162552	0.94827	0.182163
PIGK	3.73288	1.1946	1.82321	0.487868
RPL17P6	0	0	0	0
AK5	0.0551584	0.00408647	0.0106129	0.0183821
RNU7-8P	0	0	0	0
ZZZ3	7.95934	1.95352	5.66995	1.40948
USP33	10.1717	3.47347	6.51568	1.95435
LOC100131291	0	0	0	0
FAM73A	2.66895	0.936675	1.26213	0.445061
C1orf118	0	0	0	0
NEXN	0.284601	0.15825	0.0310558	0.00797718
FUBP1	43.1833	8.59703	33.69	4.42165
LOC100288957	1.27235	0.317312	1.70604	0.175242
DNAJB4	0.832019	0.31615	0.999397	0.411948
LOC100131495	0	0	0	0
GIPC2	2.21548	0.572479	0.21502	0.135326
LOC100132264	0	0	0	0
MGC27382	0	0	0	0
PTGFR	0.00356523	0.00617515	0	0
IFI44L	0.0113986	0.00559544	2.91842	0.741705
IFI44	0.600415	0.279451	22.7223	7.39692
RPL23P3	0	0	0	0
LOC652549	0	0	0	0
ELTD1	0	0	0	0
LOC729779	0	0	0	0
ADH5P2	0	0	0	0
LOC553139	0	0	0	0
LOC646526	0	0	0	0
LOC100129325	0	0	0	0
COX6A1P	0	0	0	0
RPL7P10	0	0	0	0
RPL10AP4	0	0	0	0
LOC729817	0	0	0	0
LOC646555	0	0	0	0
LOC646556	0	0	0	0
RPS20P7	0	0	0	0
LOC729828	0	0	0	0
LPHN2	9.94891	2.99161	1.03483	0.1802
TTLL7	0.947303	0.359268	0.127364	0.0515478
PRKACB	0.369721	0.125019	0.768603	0.198211
LOC100128775	0	0	0	0
SAMD13	0.354396	0.0991577	0.039892	0.00547619
UOX	0	0	0	0
DNASE2B	0.0360668	0.0330859	0	0
BXDC5	13.0667	5.42593	5.94796	1.91483
GNG5	76.8496	5.93617	78.0621	2.14237
SPATA1	0.115697	0.0357869	0.0871093	0.0589937
CTBS	2.38612	0.735552	1.62847	0.35605
LOC100289225	0	0	0	0
SSX2IP	7.81929	3.38398	1.67724	0.487816
LPAR3	0.345464	0.00927449	0.0125579	0.0217509
MCOLN2	1.07688	0.409183	0.626749	0.0659473
MCOLN3	11.9869	2.20376	4.30611	0.641662
WDR63	0.0352466	0.0203366	0.0328209	0.0290726
SYDE2	1.90895	0.218001	1.9336	0.184005
C1orf52	4.13706	0.491606	3.15721	0.294151
BCL10	9.03967	1.73304	3.8262	1.15545
LOC646626	0.0194833	0.0337461	0	0
DDAH1	13.8183	1.84505	5.36184	0.48804
LOC100288581	0.219766	0.184569	0.355084	0.347754
LOC100289301	0.745391	0.478872	1.16182	0.517533
CYR61	163.826	9.75858	175.755	8.84205
LOC100288614	0.11281	0.0985512	0.0492766	0.0456234
ZNHIT6	9.70165	2.17275	7.96153	1.90246
COL24A1	0.0014424	0.00249831	0.0501928	0.0102853
ODF2L	4.14966	0.963808	1.97852	0.223735
CLCA2	0.0143055	0.00725991	0	0
CLCA1	0	0	0	0
CLCA4	0.00907161	0.0157125	0	0
LOC100129348	0	0	0	0
CLCA3P	0	0	0	0
SH3GLB1	12.0456	3.27192	6.63709	0.946131
RPL17P5	0	0	0	0
SEP15	58.7161	19.7572	30.535	8.53733
HS2ST1	5.70774	1.82922	4.1868	1.63063
LOC339524	0	0	0	0
LMO4	12.0026	1.7856	6.75137	0.760466
RPL36AP10	0	0	0	0
PKN2	12.3765	4.88135	6.37928	1.44448
GTF2B	10.7539	1.76816	7.5684	1.35528
LOC100130455	0	0	0	0
CCBL2	10.1309	3.44325	6.69705	1.52429
GBP3	5.48355	1.49248	7.00052	1.40904
GBP1	1.95754	0.317773	4.75184	0.770553
LOC100288649	0	0	0.0754333	0.0259962
LOC284672	0	0	0	0
GBP2	2.16626	0.372495	1.76789	0.200331
GBP7	0	0	0.0251029	0.0220607
GBP4	0.198066	0.0374454	2.13394	0.534226
GBP5	0.051634	0.0351425	0.321027	0.026081
LOC729930	0	0	0	0
GBP6	0.029482	0.00998902	0.0135203	0.0133261
LOC391053	0	0	0	0
LOC400759	0	0	0	0
LRRC8B	3.66358	1.01417	2.86706	0.730424
LRRC8C	0.585242	0.191633	0.595475	0.231004
LRRC8D	14.431	2.9803	8.50067	1.42897
LOC492303	0	0	0	0
ZNF326	3.44766	0.998053	2.95521	0.317053
BARHL2	0.0062671	0.0108549	0	0
PHKA1P1	0	0	0	0
ZNF644	5.5883	1.71615	3.9721	1.34937
RPL5P6	0	0	0	0
HFM1	0.0116151	0.0100637	0.00896188	0.00776678
LOC645931	0	0	0	0
CDC7	7.19395	2.50486	2.60453	0.835586
WDR82P2	0	0	0	0
RPL39P13	0	0	0	0
HSP90B3P	0	0	0	0
TGFBR3	0.855881	0.20481	0.649234	0.143717
LOC100289437	0.0809782	0.102036	0.0415373	0.0367935
BRDT	0	0	0	0
EPHX4	9.78308	0.807528	3.69918	0.736506
LOC100128094	0	0	0	0
LOC646817	0.245326	0.0848576	0.186433	0.135856
BTBD8	0.574449	0.318391	0.191553	0.0347163
LOC100240711	0	0	0	0
PRKAR1AP	0	0	0	0
KIAA1107	0.784342	0.23895	0.374716	0.104723
C1orf146	0.0124841	0.0216231	0	0
GLMN	3.84282	2.00401	1.56337	0.677135
RPAP2	2.09006	0.634386	1.11717	0.464322
GFI1	0.0331299	0.0233564	0.0847322	0.0386963
EVI5	1.8364	0.439725	0.731943	0.157433
LOC100289500	0	0	0	0
RPL5	626.078	162.252	552.785	96.3706
SNORD21	0	0	0	0
SNORA66	0	0	0	0
FAM69A	1.483	0.55955	1.1057	0.342821
LOC100127934	0	0	0	0
MTF2	5.62212	1.56797	4.94605	1.05271
TMED5	6.55506	1.96543	4.1887	0.915011
CCDC18	1.70684	0.73355	0.83205	0.305652
RPL36AP11	0	0	0	0
LOC100130531	0	0	0	0
LOC100131564	0	0	0	0
DR1	24.85	5.08731	15.2692	3.23682
FNBP1L	9.2373	2.74563	5.6409	1.15325
BCAR3	59.486	1.1	21.3036	0.884602
LOC100129046	0	0	0.0416942	0.0368973
LOC100132240	0	0	0	0
LOC100288818	0.184639	0.0823541	0.390647	0.0905978
DNTTIP2	20.6936	8.39232	12.2296	3.84311
GCLM	9.44767	2.51148	3.40834	0.492272
LOC100289636	0	0	0	0
ABCA4	0.642372	0.0997974	35.9528	1.4415
ARHGAP29	98.4938	30.4903	25.2031	7.31381
LOC441893	0	0	0	0
RPL21P26	0	0	0	0
ABCD3	10.6152	2.16726	3.0455	0.66156
F3	9.79339	2.55441	1.56958	0.416482
LOC100130235	0	0	0	0
SLC44A3	1.81687	0.469787	0.551881	0.0884858
CNN3	62.3382	10.5553	53.9056	5.77195
LOC729970	1.53252	0.738393	0.492025	0.443009
ALG14	8.5506	1.46746	6.26281	1.40335
TMEM56	4.75726	1.98847	0.488616	0.235983
RWDD3	4.63201	1.34667	2.84609	0.752322
LOC729977	0	0	0	0
LOC100132258	0	0	0	0
EEF1AL9	0	0	0	0
LOC100286918	0.0158192	0.0273997	0	0
RPL7P9	0	0	0	0
PTBP2	4.75807	1.11713	2.6765	0.841136
DPYD	0.485609	0.136276	2.96841	0.488276
RPL26P9	0	0	0	0
FLJ35409	0	0	0	0
LOC100132699	0	0	0	0
SNX7	11.3008	3.70012	3.55571	0.849552
PAP2D	0.0048226	0.00835299	0.00538284	0.00932335
LPPR4	0	0	0.0289321	0.00397167
LOC100287018	0	0	0	0
PALMD	0.0329681	0.039241	0.0336537	0.0292183
LOC100129320	0	0	0	0
FRRS1	1.35634	0.236958	1.19364	0.226696
RPL39P9	0	0	0	0
AGL	4.56216	1.168	2.54575	0.733469
LOC730081	0	0	0	0
SLC35A3	5.64909	1.82835	5.81764	1.80799
HIAT1	28.5862	7.60263	32.6583	8.58112
SASS6	3.55612	1.43451	1.59945	0.740278
CCDC76	1.47995	0.483354	1.23918	0.169736
LRRC39	0.10396	0.0913541	0.0631369	0.0600554
DBT	1.97948	0.541108	1.23777	0.368719
BRI3P1	0	0	0	0
RTCD1	9.27834	2.16076	3.8999	0.787569
LOC646970	0	0	0	0
CDC14A	1.27229	0.210088	0.557057	0.126718
GPR88	0	0	0.0428636	0.0313154
RPL7AP17	0	0	0	0
LOC100128787	0	0	0	0
RPL36AP12	0	0	0	0
VCAM1	0	0	0.0231867	0.00318297
EXTL2	1.93014	0.691181	2.17349	0.851567
SLC30A7	3.06522	0.977278	2.29597	0.691053
DPH5	12.308	2.86907	9.19827	1.26845
LOC100131646	1.30558	0.621937	0	0
S1PR1	18.1966	2.4647	0.0144889	0.0125567
RPS20P6	0	0	0	0
PPIAP7	0	0	0	0
RPSAP19	0	0	0	0
OLFM3	0	0	0.0175147	0.00720216
HEJ1	0	0	0	0
COL11A1	0	0	0	0
RNPC3	2.59603	0.678138	2.58433	0.223434
AMY2B	0.546043	0.101003	1.11136	0.0730633
LOC648740	0	0	0	0
AMY2A	0.0118644	0.0205498	0.0154146	0.013558
AMY1A	0.0514329	0.0560834	0.0642468	0.0694473
AMY1B	0.0365947	0.00952158	0.0578221	0.0477165
AMYP1	0	0	0	0
AMY1C	0.0102457	0.00887644	0.041701	0.0413668
LOC100131348	0	0	0	0
LOC100129138	0	0	0	0
LOC642337	0.0412205	0.0381371	0	0
CDK4PS	0	0	0	0
LOC401957	0	0	0	0
LOC126987	1.05023	0.321003	1.28838	0.137939
LOC100289022	0	0	0	0
LOC100287317	0	0	0	0
PRMT6	21.9735	1.85645	16.4798	1.46216
NTNG1	4.07974	0.754632	12.3253	0.931451
NDUFA4P1	0	0	0	0
VAV3	2.22857	0.894511	1.05389	0.341159
SLC25A24	32.2399	6.36877	5.27209	0.560731
NBPF4	0.00851506	0.00860709	0.00745379	0.00655604
LOC727941	0	0	0	0
NBPF6	0	0	0	0
LOC642818	0	0	0	0
FAM102B	3.33827	0.758829	1.27384	0.497002
C1orf59	7.12769	2.10039	3.60935	0.657055
PRPF38B	20.0796	3.70223	18.2104	1.9694
FNDC7	0.00611983	0.0105999	0.00705355	0.0122171
STXBP3	12.1095	4.48579	5.24368	1.58674
LOC100271656	0	0	0	0
C1orf62	0.0236568	0.0173387	0.00354297	0.0061366
LOC642864	0	0	0	0
GPSM2	18.1729	6.01243	3.30937	1.18195
CLCC1	8.93562	1.19235	5.30455	0.460574
WDR47	2.94295	0.490991	1.24129	0.0671678
RPL17P7	0	0	0	0
RPS27P6	0	0	0	0
LOC100129428	0	0	0	0
TAF13	10.6716	3.36843	4.79057	1.07316
TMEM167B	4.93842	2.02123	4.69672	1.39732
NDUFB3P1	0	0	0	0
SCARNA2	0	0	0	0
C1orf194	0	0	0.0308877	0.0534991
KIAA1324	0.0493057	0.0207408	0.0196498	0.0199404
SARS	102.615	7.20732	78.8064	2.02089
CELSR2	63.2657	23.8134	29.4777	2.96256
PSRC1	22.7212	2.43406	15.3017	0.783432
MYBPHL	0.0138899	0.0120337	0.238499	0.0730055
SORT1	41.7177	6.48925	12.777	1.5877
PSMA5	99.9582	16.5025	88.0446	5.55524
SYPL2	0.0101666	0.0117673	0.0291035	0.0181072
ATXN7L2	1.25791	0.266292	3.62544	0.493179
CYB561D1	3.88057	0.50105	3.68455	0.0614485
AMIGO1	1.11363	0.146782	2.67259	0.206573
GPR61	0.0101801	0.0102901	0.0079982	0.0138533
GNAI3	25.0657	3.63237	14.7855	1.97886
RNU6V	0	0	0	0
GNAT2	0.182169	0.0502513	0.139648	0.0143762
AMPD2	14.5187	2.91796	22.1538	1.55017
LOC100289114	0.0628085	0.0225001	0.0108822	0.0188486
RPL7P8	0	0	0	0
GSTM4	10.0641	0.617461	8.22508	0.559079
GSTM2	2.23657	0.259132	5.76645	0.446238
GSTM1	0.390013	0.17584	0.191626	0.110347
GSTM5	0	0	0	0
GSTM3	0.392035	0.0564398	0.52725	0.150569
EPS8L3	0	0	0	0
LOC100287424	0	0	0	0
CSF1	11.4018	0.43896	0.883807	0.104391
AHCYL1	67.0414	4.01271	31.2242	3.14375
FAM40A	16.7711	0.85347	19.0472	0.281553
ALX3	6.77696	0.240623	4.35189	0.487579
UBL4B	0.133537	0.0192286	0.114424	0.0637436
SLC6A17	0.5736	0.189571	0	0
LOC100130800	0.0655316	0.00972574	0	0
KCNC4	3.12262	1.0306	2.82019	0.609694
LOC100289210	0.76333	0.392766	0.646132	0.0917113
RBM15	10.578	0.630125	9.63304	0.305859
SLC16A4	0.134107	0.0389792	0.142843	0.0330714
HBXIP	68.5069	7.93683	53.8376	7.98346
PROK1	0	0	0	0
CYMP	0	0	0	0
KCNA10	0	0	0	0
KCNA2	0	0	0	0
KCNA3	0.0360311	0.0178469	0.093698	0.0363717
LOC643232	0	0	0	0
OR11I1P	0	0	0	0
CD53	0.0115179	0.0199496	0	0
C1orf103	1.72275	0.5677	1.33978	0.207391
TMEM77	11.7796	4.00638	6.32578	1.3829
CEPT1	5.57487	1.90494	3.199	0.987732
DENND2D	7.86374	0.790455	9.99238	1.06278
LOC100287459	0.0286008	0.049538	0.0736037	0.0427043
CHI3L2	0.035298	0.0349246	0	0
LOC149620	0	0	0	0
CHIA	0	0	0	0
C1orf88	0.355817	0.0187207	0.154329	0.0915203
LOC100130383	0	0	0	0
LOC441897	0	0	0	0
OVGP1	0.940419	0.201546	0.931145	0.088396
LOC100287536	0.776213	0.30267	0.484686	0.232402
WDR77	16.3401	0.692124	11.0465	0.41099
ATP5F1	57.0455	11.308	46.8339	6.08972
C1orf162	0.23005	0.159592	0.0738678	0.127943
ADORA3	0.0195568	0.0173313	0.0229012	0.0245541
LOC643329	0	0	0	0
RAP1A	16.3968	6.07109	5.38657	2.33261
C1orf183	0.414524	0.0724952	0.859644	0.0606971
DDX20	5.78064	1.7605	4.32943	1.05766
KCND3	0	0	0.00802528	0.0139002
LOC643355	0	0	0.0163334	0.0282904
AF357532	0	0	0	0
CTTNBP2NL	6.99323	1.46342	4.70641	0.966232
WNT2B	1.54356	0.387912	0.232644	0.0534789
ST7L	2.03074	0.308005	1.28072	0.30701
CAPZA1	53.6964	19.4898	23.584	5.57551
MRPL53P1	0	0	0	0
RNU7-70P	0	0	0	0
MOV10	17.1198	2.14819	21.3524	1.66717
LOC100289288	0	0	0.0727988	0.00999349
LOC100287627	0.0618208	0.0160852	0.0915987	0.0531449
RHOC	138.982	1.63208	73.3858	3.68164
PPM1J	3.49372	0.253612	4.21738	0.576294
FAM19A3	16.8579	2.30822	2.20163	0.400793
LOC128322	0.0246078	0.042622	0	0
RPL39P8	0	0	0	0
SLC16A1	26.0801	6.74505	25.5664	3.60063
AFARP1	0	0	0	0
LOC100289355	0	0	0	0
LRIG2	4.93146	0.223831	5.53719	0.683452
LOC100129578	0	0	0	0
RPS19P2	0	0	0	0
RPS15P1	0	0	0	0
MAGI3	1.94923	0.405184	1.95749	0.393106
PHTF1	5.1917	1.97916	1.7533	0.42113
RPS2P14	0	0	0	0
LOC100289390	6.03498	1.16911	2.64054	1.14029
RSBN1	3.2372	0.60978	2.20539	0.460096
PTPN22	0.0226405	0.0228852	0	0
BCL2L15	0.042338	0.0164601	0.0242888	0.0151429
AP4B1	5.67169	0.53746	4.84136	0.528679
LOC100287722	0.14634	0.211611	0.142622	0.059534
LOC100289426	2.0915	0.482151	1.61876	0.333215
DCLRE1B	8.24439	2.13108	5.49169	1.13857
HIPK1	13.9418	1.33229	7.41508	0.884767
OLFML3	4.51017	0.106095	0.579995	0.0724688
RPL13AP10	0	0	0	0
SYT6	0.00214544	0.00371601	0.00247278	0.00428298
MRP63P1	0	0	0	0
TRIM33	8.64168	1.16999	5.4925	0.851463
RPL26P10	0	0	0	0
LOC347675	0	0	0	0
LOC643586	0	0	0	0
BCAS2	18.0136	6.23252	10.3844	2.49028
DENND2C	0.411177	0.180479	0.475337	0.133303
AMPD1	0	0	0	0
NRAS	24.8636	10.2314	6.69743	2.66779
CSDE1	136.867	35.8177	84.6803	16.0545
SIKE	8.41768	1.66024	4.91008	1.21538
NR1H5P	0	0	0	0
SYCP1	0	0	0	0
TSHB	0.0504275	0.0873429	0	0
TSPAN2	2.99129	0.83174	0.33049	0.07826
NGF	0.317386	0.193982	0.0206026	0.0356847
LOC100287778	0.0332619	0.0336215	0	0
LOC100132332	0	0	0	0
LOC100287840	0	0	0	0
VANGL1	13.6819	1.52554	6.5022	0.584439
CASQ2	0.0460518	0.0118863	0.102904	0.0787233
NHLH2	0.00349835	0.00605932	0.00938677	0.00825621
LOC400769	0	0	0	0
LOC100287899	0	0	0	0
SLC22A15	1.62885	0.273391	0.943393	0.0996965
C1orf161	0.423797	0.185789	0	0
ATP1A1	327.19	23.6633	195.671	14.0503
C1orf203	0	0	0	0
CD58	6.00458	1.06828	1.2757	0.155718
LOC728589	0	0	0	0
IGSF3	8.84989	1.09988	1.33063	0.183592
LOC100287935	0.0875231	0.0429642	0.149033	0.11562
GAPDHL9	0	0	0	0
LOC339396	0	0	0	0
CD2	0	0	0	0
PTGFRN	21.0833	0.914904	20.1393	0.433404
LOC100289477	0.0313881	0.0290402	0.0329706	0.0289995
IGSF2	0.201148	0.0189981	0.268017	0.114863
TTF2	9.76211	1.7327	7.12069	1.20058
TRIM45	2.69998	0.232186	1.5714	0.0930512
RPS15AP9	0	0	0	0
VTCN1	1.01632	0.197154	0.116136	0.0365618
LOC100289512	0.0590109	0.0596487	0.0284745	0.0493193
MAN1A2	7.29744	1.8669	5.88297	1.37608
LOC441899	0	0	0	0
FAM46C	0.0486742	0.0389047	0.0831174	0.0361339
LOC401959	0	0	0	0
LOC100192389	0	0	0	0
LOC100131261	0.0209783	0.0272833	0.0172689	0.0195054
GDAP2	1.85135	0.356035	1.1668	0.303822
WDR3	10.8726	2.62405	13.6544	2.80492
SPAG17	0.0734748	0.0470679	0.130762	0.0478946
LOC644094	0	0	0	0
TBX15	0.280098	0.10646	0.206951	0.0332529
LOC100289647	0.999316	0.451056	1.19355	0.478295
WARS2	2.94022	0.583	3.89125	0.563187
RPS3AP12	0	0	0	0
RPL6P2	0	0	0	0
HAO2	0	0	0	0
HSD3B2	0	0	0	0
LOC391073	0	0	0	0
LOC440606	0	0	0	0
LOC391075	0	0	0	0
LOC391076	0	0	0	0
GAPDHL1	0	0	0	0
HSD3B1	0	0	0	0
LOC644213	0	0	0	0
LOC441900	0	0	0	0
LOC401960	0	0	0	0
LOC128102	0	0	0	0
LOC644237	0	0	0	0
LOC391081	0	0	0	0
LOC100130667	0.331141	0.171607	0.379279	0.209688
ZNF697	0.307378	0.197745	0.156324	0.108807
PHGDH	103.261	6.64855	66.7484	1.78365
HMGCS2	0	0	0	0
REG4	0.149669	0.0707415	0	0
NBPF7	0.0100991	0.00874943	0.0114531	0.0198374
LOC767850	0	0	0	0
ADAM30	0	0	0	0
NOTCH2	30.8113	5.84088	33.1831	3.29722
LOC100132913	47.0383	3.88677	17.6695	1.51577
FAM72B	0.281648	0.088025	0.106515	0.0552091
LOC100132314	0.2636	0.168937	0.26705	0.0953174
RPL22P6	0	0	0	0
HIST2H2BB	0	0	0	0
LOC728744	0.050987	0.0486257	0.159837	0.101551
FCGR1B	0	0	0.0123593	0.0214069
SRGAP2P1	0	0	0	0
LOC100288423	0	0	0	0
MTIF2P1	0	0	0	0
LOC647121	0	0	0	0
LOC100289391	0	0	0.110336	0.0970467
LOC375010	0	0	0	0
LOC727770	0	0	0	0
LOC100132329	0.063919	0.110711	0.0495152	0.0857628
LOC727788	0.229279	0.2336	0.279596	0.0573388
LOC100289550	3.49854	0.938701	4.16754	1.0396
LOC100130131	0.167166	0.144826	0.220672	0.194093
LOC100132733	0.0942329	0.0981598	0.14052	0.0829415
LOC100132482	0	0	0	0
LOC728783	0	0	0	0
LOC100131965	0	0	0	0
RNU1P10	0	0	0	0
TRNAN35P	0	0	0	0
RNU1P6	0	0	0	0
LOC100130000	0.108955	0.121381	0.271264	0.23599
LOC647481	0	0	0	0
LOC100287981	0.652245	0.161141	0.555766	0.155202
PPIAL4G	0.148445	0.0850712	0.08631	0.0717144
FAM72D	4.29106	1.4597	1.10369	0.373436
LOC100132966	0	0	0	0
SRGAP2P2	0	0	0	0
NBPF8	0.0025155	0.00435697	0.00359034	0.00621865
LOC100132395	0	0	0	0
LOC100132102	0	0	0	0
LOC728855	0	0	0	0
LOC730256	0.0480151	0.0109589	0.0559819	0.0121884
PPIAL4B	0	0	0.00652739	0.00574122
LOC100132926	0	0	0	0
LOC100133080	0	0	0	0
LOC100287384	0	0	0	0
LOC728875	0	0	0	0
LOC730257	0	0	0	0
C1orf152	0	0	0	0
NBPF20 (NC_000001 144614958..144621685)	5.89199	0.479843	5.3891	0.53561
LOC653513	0.0111481	0.0193091	0.012849	0.0222552
NBPF20 (NC_000001 144811714..144828810)	2.43711	0.31176	2.20833	0.270842
PDE4DIP	4.21572	0.851741	2.53224	0.279085
SEC22B	27.3952	5.73731	15.5695	2.68178
NUDT4P1	0	0	0	0
NOTCH2NL	7.52303	2.30065	7.08506	1.02104
NBPF10	1.50282	0.162774	1.83263	0.249307
HFE2	0	0	0.0125211	0.0216871
TXNIP	6.18623	0.155833	92.1724	17.0785
POLR3GL	4.40199	0.600481	2.99687	0.711738
ANKRD34A	0.39483	0.0713803	0.0409886	0.0268056
LIX1L	1.15258	0.0566323	0.318628	0.0801367
RBM8A	34.155	3.84789	38.2502	1.22322
GNRHR2	0	0	0	0
PEX11B	15.9176	2.00621	9.32994	2.01705
ITGA10	0.351305	0.0593438	0.256162	0.0579981
ANKRD35	0.0142121	0.0131364	0.0131404	0.011388
PIAS3	9.56347	0.46692	7.15245	0.467616
NUDT17	3.75474	0.345151	1.77027	0.0618734
POLR3C	17.6859	1.75846	14.9403	1.14783
RNF115	19.1701	2.56631	9.60184	1.58981
CD160	0.0213757	0.0189433	0.149583	0.0592859
PDZK1	0.214463	0.103345	12.3667	1.3228
GPR89A	12.9627	2.5622	8.88682	1.66835
GPR89C	0.24818	0.196325	0.147705	0.0400566
PDZK1P1	0	0	0	0
TRNAR33P	0	0	0	0
LOC728789	0.0388933	0.0159992	0.022478	0.0274287
LOC100286941	0.0129004	0.0127639	0.00490292	0.00849211
RNU1D2	0	0	0	0
LOC200030	3.85341	0.579292	4.35861	0.293175
LOC767852	0	0	0	0
LOC100289252	0.105498	0.0865341	0.187926	0.0845887
LOC100132184	0.0262565	0.0143693	0.0520601	0.0412473
NBPF9	2.31958	0.65878	1.98342	0.349138
LOC728989	0	0	0	0
LOC644060	0	0	0	0
LOC100289144	0	0	0	0
TRNAE34P	0	0	0	0
LOC441904	0	0	0	0
NBPF13P	0	0	0	0
PRKAB2	2.29841	0.403022	1.51011	0.198777
PDIA3P	0	0	0	0
FMO5	0.229667	0.0405834	0.182434	0.0809315
RPL7AP15	0	0	0	0
CHD1L	9.6994	3.17344	8.58284	1.18436
LOC100289179	0.103301	0.0596026	0.0921093	0.035721
LOC100130018	0	0	0	0
OR13Z1P	0	0	0	0
OR13Z2P	0	0	0	0
OR13Z3P	0	0	0	0
LOC100289211	0	0	0	0
BCL9	15.8489	2.20089	5.85849	0.450087
ACP6	41.0283	4.17615	15.3091	0.188647
GJA5	1.84424	0.226491	2.00095	0.429777
LOC391092	0	0	0	0
GJA8	0	0	0	0
GPR89B	4.402	1.90396	3.82099	0.757777
PDZK1P2	0	0	0	0
TRNAR31P	0	0	0	0
LOC728905	0.0347788	0.0181592	0.0261804	0.0230077
LOC100289324	0.00808869	0.00700772	0.00458661	0.00794423
LOC100132404	0	0	0	0
LOC100289427	0	0	0	0
LOC728920	0	0	0	0
NBPF11	0.131835	0.0799146	0.0849176	0.0716165
LOC767851	0	0	0	0
FAM108A2	0	0	0	0
LOC100289456	0	0	0	0
LOC100289487	0	0	0	0
TRNAE32P	0	0	0	0
TRNAQ51P	0	0	0	0
TRNAN34P	0	0	0	0
LOC100132057	0.0583965	0.0319585	0.0618511	0.0573519
LOC100133183	0	0	0	0
LOC100132999	1.33591	0.215726	1.23251	0.250931
PPIAL4A	0.122446	0.0792439	0.0708616	0.0244207
LOC100132587	0	0	0	0
LOC100289551	0	0	0	0
NBPF14	6.46411	0.702152	9.38372	0.718669
LOC729086	0.144406	0.183159	0.129238	0.101671
PPIAL4D	0	0	0	0
LOC100129127	0	0	0	0
LOC100133078	0	0	0	0
LOC100288142	0.412867	0.102599	0.433715	0.066679
LOC200025	0	0	0	0
NBPF15	12.6464	0.786104	12.085	0.49931
LOC767854	0	0	0	0
LOC100132040	0	0	0	0
PPIAL4E	0.0671178	0.00996114	0.0595779	0.020532
LOC645126	0	0	0	0
NBPF16	0.0933972	0.0376046	0.275355	0.070736
LOC100132583	0	0	0	0
LOC100132490	0	0	0	0
PPIAL4F	0	0	0	0
LOC645146	0.0971855	0.0685151	0	0
LOC100288681	0	0	0	0
LOC100133086	0.117813	0.00230006	0.0469535	0.0473214
DRD5P2	0	0	0	0
LOC100288616	2.20668	0.559636	4.42306	0.206559
NBPF17P	0	0	0	0
LOC100288708	0	0	0	0
TRNAQ37P	0	0	0	0
LOC647569	0	0	0	0
LOC100288733	0	0	0	0
LOC100288768	0	0	0	0
TRNAE30P	0	0	0	0
TRNAN36P	0	0	0	0
LOC100129567	0	0	0	0
RNU1G3	0	0	0	0
RNU1P9	0	0	0	0
LOC100288829	0	0	0	0
FAM91A3P	0	0	0	0
LOC100288865	0	0	0	0
TRNAE29P	0	0	0	0
LOC388692	0	0	0	0
LOC100133075	0	0	0	0
TRNAF17P	0	0	0	0
LOC645262	0	0	0	0
LOC100131962	0	0	0	0
TRNAR30P	0	0	0	0
FCGR1C	0	0	0	0
LOC729189	0.0728936	0.0736815	0.0530742	0.0326757
LOC653593	0	0	0	0
HIST2H3PS2	0	0	0	0
LOC100133008	0.265301	0.31919	0.253667	0.203874
RPL22P5	0	0	0	0
LOC100132836	0	0	0	0
PPIAL4C	0.00988944	0.00856781	0.00920581	0.00852331
LOC642441	1.97574	0.241175	2.232	0.800073
LOC100288958	0	0	0	0
LOC100132827	0	0	0	0
LOC100132306	0	0	0	0
LOC729130	2.20921	1.00924	2.65532	1.10372
LOC100288037	0	0	0	0
TRNAF16P	0	0	0	0
LOC644634	0.00483434	0.00418827	0	0
TRNAG34P	0	0	0	0
LOC199882	0	0	0	0
LOC100129586	0	0	0	0
TRNAR32P	0	0	0	0
FCGR1A	0	0	0.0212708	0.0224247
LOC729127	0	0	0	0
HIST2H2BF	0.914922	0.0595673	1.67291	0.239654
HIST2H3D	0.173073	0.147531	0.558741	0.130159
LOC730631	0.121718	0.103409	0.485574	0.141868
HIST2H4A	1.92421	0.866775	13.3287	0.988312
HIST2H3C	0.492265	0.041969	0.751973	0.225261
HIST2H2AA3	1.51778	0.0406401	18.4198	2.73088
H2BFO	0	0	0	0
HIST2H2BD	0	0	0	0
HIST2H2BC	0	0	0	0
HIST2H2AA4	1.76912	0.616365	17.5356	3.35693
HIST2H3A	0.583317	0.243776	0.945679	0.233327
HIST2H4B	1.41079	0.489653	12.3452	1.05794
LOC100132909	0.122092	0.077611	0.40001	0.116215
HIST2H2BE	0.587164	0.0804536	7.6721	1.05121
HIST2H2AC	4.73034	2.16314	23.306	7.14395
HIST2H2AB	0.225657	0.198084	1.2355	0.716814
BOLA1	11.6756	1.92489	10.3347	0.761135
SV2A	18.5361	0.341819	8.69305	0.601901
SF3B4	70.6315	1.9384	62.8049	3.87252
MTMR11	5.17176	0.380525	2.95305	0.397266
OTUD7B	10.683	1.7373	7.73189	0.972911
LOC441907	0	0	0	0
VPS45	6.39781	1.75059	5.96694	0.714117
PLEKHO1	10.7276	0.288066	5.6773	0.852968
ANP32E	28.0988	7.29424	13.6634	3.80093
CA14	0.88068	0.156726	0.333852	0.0024147
APH1A	177.207	4.31169	141.352	11.8359
C1orf54	0.553837	0.271691	0.530191	0.240765
C1orf51	0.299413	0.0730385	0.271621	0.0173646
MRPS21	39.7836	6.17229	26.4349	1.78787
PRPF3	18.108	3.98492	17.3425	2.16032
RPRD2	6.98895	1.22802	7.09115	0.914723
TARS2	20.8683	2.35685	16.4081	1.07223
ECM1	0.920571	0.285274	0.44898	0.102586
ADAMTSL4	5.19352	0.759096	5.23712	0.0946576
LOC100289061	0.0490819	0.0534561	0.0363244	0.0395266
C1orf138	0	0	0	0
MCL1	56.4841	5.79081	53.2416	5.1677
LOC100131311	0.0976053	0.0895384	0.232488	0.116808
ENSA	60.9138	15.3217	21.3865	3.56465
GOLPH3L	10.953	3.41361	6.48164	1.1525
HORMAD1	0	0	0	0
CTSS	0.336054	0.0539516	0.26288	0.149223
LOC100132571	0	0	0	0
LOC100289153	0.489094	0.105377	0.391758	0.309311
CTSK	0.135201	0.0340469	0.147055	0.0592184
ARNT	9.34172	1.58523	5.88213	0.614845
RPS27AP6	0	0	0	0
CYCSP51	0	0	0	0
SETDB1	13.0527	0.455288	13.872	0.628783
LASS2	84.0391	9.67077	34.0953	1.98446
ANXA9	6.67384	0.494249	5.74342	0.542167
FAM63A	6.50378	0.857122	5.46501	0.324452
PRUNE	8.93874	1.34253	6.63749	0.586548
BNIPL	0.115772	0.0814222	0.43933	0.0568849
C1orf56	5.35557	0.426053	3.18233	0.186983
CDC42SE1	29.4648	6.22951	12.4462	1.70643
MLLT11	2.53277	0.71092	0.536425	0.0825481
GABPB2	0.743479	0.0860926	0.993044	0.0581658
SEMA6C	1.62756	0.354512	1.83067	0.297534
TNFAIP8L2	0.191795	0.0519276	0.108154	0.0365997
LYSMD1	3.77429	0.376026	2.94968	0.272666
SCNM1	25.1309	5.98634	18.1697	0.334878
TMOD4	0.140608	0.0627108	0.244472	0.0757132
VPS72	33.1476	1.79052	25.1837	1.01092
PIP5K1A	38.7934	9.2322	26.3216	5.47394
PSMD4	95.7102	8.93305	70.082	5.01002
ZNF687	24.6874	4.02005	19.3627	0.379002
PI4KB	16.8905	0.792699	22.0597	0.361652
RFX5	17.2359	2.27485	11.9404	0.999213
SELENBP1	0.797534	0.362598	4.13104	0.275121
PSMB4	187.017	13.3339	140.63	5.40819
POGZ	11.2459	0.411489	9.97508	0.146681
CGN	45.4502	0.535726	25.0904	0.143362
TUFT1	13.1187	1.42276	5.55637	0.669805
RPS10P6	0	0	0	0
SNX27	7.97502	0.48517	4.79923	0.641941
TNRC4	0.0173715	0.0150513	0.00342416	0.00593082
C1orf230	0.0425555	0.0737082	0	0
RPS11P3	0	0	0	0
MRPL9	34.1374	6.93982	26.7711	2.54106
OAZ3	1.03806	0.458772	0.812258	0.326561
TDRKH	4.82693	0.451612	1.78706	0.199728
LOC100270670	0	0	0	0
LINGO4	0.084586	0.0166688	0.0220931	0.0132696
RORC	0.012049	0.0208695	0.204878	0.111768
LOC100191040	0.24838	0.0566144	0.188012	0.100884
LOC100132111	0	0	0	0
THEM5	0.390857	0.228114	0.733415	0.0923809
THEM4	2.00679	0.306616	3.82337	0.828541
KRT8P28	0	0	0	0
S100A10	145.071	25.4881	81.5912	10.0169
NBPF18P	0	0	0	0
S100A11	216.445	4.27477	118.292	5.29999
LOC100131107	0	0	0	0
TCHHL1	0	0	0	0
TCHH	0.0118452	0.00802015	0.00640449	0.00555044
HDHD1CP	0	0	0	0
RPTN	0	0	0	0
HRNR	0.147312	0.0806558	0.279164	0.0732058
FLG	0.382196	0.165116	1.72939	0.378647
FLG2	0.00737349	0.00191851	0.00731966	0.00742792
LOC100289191	0	0	0	0
CRNN	0	0	0.0118029	0.0204432
LCE5A	0	0	0.128584	0.0330288
CRCT1	0.01393	0.0241275	0.127168	0.11021
LCE3E	0	0	0.0723257	0.0626809
LCE3D	0.0477821	0.082761	0	0
LCE3C	0	0	0	0
LCE3B	0	0	0	0
LCE3A	0	0	0	0
LCEP4	0	0	0	0
LCEP3	0	0	0	0
LCE2D	0	0	0	0
LCE2C	0	0	0	0
LCE2B	0	0	0	0
LCE2A	0	0	0	0
LCE4A	0	0	0	0
C1orf68	0	0	0	0
LCEP2	0	0	0	0
LCEP1	0	0	0	0
LOC100289227	0	0	0.00876403	0.0151797
KPRP	0	0	0.00428301	0.0074184
LCE1F	0	0	0	0
LCE1E	0	0	0	0
LOC100289267	0	0	0	0
LCE1D	0	0	0	0
LCE1C	0	0	0	0
LCE1B	0	0	0	0
LCE1A	0	0	0	0
LCE6A	0	0	0	0
SMCP	0	0	0	0
IVL	2.4164	0.412105	0.24231	0.110842
SPRR4	0	0	0	0
SPRR1A	0	0	0.05152	0.052282
SPRR3	0	0	0	0
SPRR1B	0	0	0.0448048	0.0776042
SPRR2D	0	0	0	0
SPRR2A	0.0143004	0.024769	0	0
SPRR2B	0	0	0	0
SPRR2E	0	0	0	0
SPRR2F	0	0	0	0
SPRR2C	0	0	0	0
SPRR2G	0.0148944	0.0257979	0	0
LELP1	0	0	0	0
RPLP0P4	0	0	0	0
LOR	0.00787744	0.0136441	0.0175851	0.0304583
PGLYRP3	0	0	0	0
PGLYRP4	0	0	0	0
S100A9	8.36603	2.00776	2.56286	1.41031
S100A12	0	0	0	0
LOC645900	0	0	0	0
S100A8	0.0474577	0.0821991	0.0553405	0.0958526
S100A7A	0.00226253	0.00391882	0	0
S100A7P1	0	0	0	0
S100A7L2	0	0	0	0
S100A7P2	0	0	0	0
S100A7	0	0	0	0
S100A6	828.551	39.8631	2283	106.405
S100A5	3.12592	0.615394	5.66756	0.423276
S100A4	19.9655	3.42252	47.2337	7.17644
S100A3	1.88065	0.248128	2.35065	0.430138
S100A2	21.7192	0.729685	54.626	6.60581
LOC100287038	4.6786	3.15951	1.90318	0.519365
S100A16	404.704	7.31543	238.34	3.05381
S100A14	246.41	29.9598	254.023	24.3027
S100A13	113.975	5.48748	67.3243	5.47769
S100A1	4.93315	2.84549	50.3575	7.5021
C1orf77	73.8241	4.35821	60.8873	3.30685
SNAPIN	29.9594	6.30146	14.9886	3.67253
ILF2	145.962	22.2223	88.6099	8.06923
NPR1	0.288516	0.0904277	6.12666	1.01628
LOC100130379	0	0	0	0
INTS3	35.2881	1.26329	33.9541	0.902153
SLC27A3	4.24835	0.787711	4.55247	0.311424
LOC343052	0.0249436	0.0221052	0.0573376	0.0424088
GATAD2B	12.6358	1.75406	12.2773	1.42134
LOC645965	0	0	0	0
DENND4B	25.5215	5.7563	22.833	2.13699
CRTC2	27.6362	1.15717	17.4712	1.40558
SLC39A1	91.633	1.963	78.5697	2.74434
CREB3L4	13.9912	0.583345	10.1406	1.00015
JTB	76.9288	7.40471	60.4471	4.13694
RAB13	105.366	20.0795	79.1332	7.84307
RPS27	530.648	134.855	758.824	119.506
NUP210L	0.0188096	0.0165664	0.0424549	0.0225091
RPL34P5	0	0	0	0
RPS7P2	0	0	0	0
TPM3	33.9676	3.96988	21.4145	1.8339
C1orf189	0.199084	0.230687	0.0583435	0.101054
C1orf43	83.1954	16.4349	50.8322	9.63406
UBAP2L	62.876	3.70866	61.9751	1.15376
HAX1	47.2755	10.0344	35.3447	4.36335
AQP10	0	0	0	0
[truncated: 31,169 more rows]
