# Supplementary material for: A genome‐scale screen reveals context‐dependent ovarian cancer sensitivity to miRNA overexpression
Source: Mol Syst Biol. 2015 Dec 11;11(12):842. doi: 10.15252/msb.20156308 (PMC4704493; doi:10.15252/msb.20156308)
Supplement: Supplementary file 10 — Dataset EV6 [file MSB-11-842-s014.xlsx]

## Sheet: Index
Dataset EV6: Whole genome expression array identifying miR-124-responsive genes
Gene	Gene Symbol
miNC AVG	Average expression (n=3) of a gene in PEO1 or PEO4 72 hours after transfection with miNC
miNC SD	Standard deviation of expression values of a gene in PEO1 or PEO4 72 hours after tranfection with miNC
124 AVG	Average expression (n=3) of a gene in PEO1 or PEO4 72 hours after transfection with miR-124 mimic
124 SD	Standard deviation of expression values of a gene in PEO1 or PEO4 72 hours after tranfection with miR-124 mimic

## Sheet: PEO1
Gene	miNC AVG	miNC SD	124 AVG	124 SD
7A5	12.219	2.48919	10.7633	1.25939
A1BG	19.728	6.81792	14.5609	4.49613
A1BG	8.53537	2.4049	7.83596	1.28591
A1CF	11.3283	2.93947	10.2359	1.69339
A1CF	11.1793	2.53561	8.61342	1.74596
A1CF	5.95761	1.14145	5.21794	1.1562
A26C3	10.5132	1.864	10.1058	3.21039
A26C3	4.7273	0.242842	4.75635	0.187111
A26C3	11.4057	1.09923	9.80134	3.67388
A2BP1	9.33811	4.347	11.581	2.94949
A2BP1	5.54324	0.201234	7.11033	1.31443
A2BP1	5.48894	1.08516	5.14234	0.228086
A2BP1	5.96446	0.23873	6.19151	0.516145
A2LD1	22.9951	7.11017	33.2041	16.3942
A2M	5.80395	0.772473	5.66933	0.594354
A2ML1	6.61704	1.4435	5.9008	0.195053
A3GALT2	8.65544	2.4705	8.99323	1.54394
A3GALT2	8.30405	1.42178	13.5146	1.3479
A4GALT	9.92939	1.30872	5.72179	0.973199
A4GNT	15.1577	3.06004	18.9281	11.9685
AAA1	7.87923	2.17908	7.74345	1.7296
AAA1	16.1983	10.5892	14.8483	4.53767
AAA1	10.6205	4.62101	12.2361	5.55892
AAA1	5.50791	0.744283	4.54331	0.45838
AAA1	5.06548	0.412321	5.24069	0.791732
AAAS	16.085	3.49667	15.87	4.65759
AACS	69.7689	7.66765	75.0049	13.9845
AACSL	24.5269	7.24881	20.343	6.92091
AADAC	10.8156	1.42846	9.46535	2.63555
AADACL1	829.123	9.22764	791.673	113.06
AADACL1	962.629	55.2331	842.104	99.4106
AADACL2	12.2235	5.42265	8.39944	2.15667
AADACL3	9.03244	1.83293	8.15889	2.65075
AADACL4	4.90022	0.729439	4.51051	0.458941
AADAT	11.5508	2.39916	13.7762	6.27338
AADAT	5.22418	0.866889	6.48625	1.89552
AADAT	4.93206	0.807766	6.01435	1.72288
AADAT	63.1159	13.401	71.2084	3.68332
AAGAB	87.5141	24.1234	77.0037	11.2616
AAK1	40.2444	8.74618	31.7106	6.00764
AAK1	8.61755	3.267	10.0788	5.32321
AAK1	4.62757	0.606592	5.6405	1.13607
AAMP	190.485	22.5845	256.652	23.4181
AANAT	4.58581	0.215037	5.0508	1.72029
AARS	1863.55	253.824	1346.79	56.0802
AARS2	30.4215	8.29447	48.1219	13.1255
AARSD1	206.908	79.7897	356.762	12.9
AASDH	51.3205	10.3662	21.3001	3.97806
AASDHPPT	53.9744	19.8962	113.586	47.1518
AASDHPPT	252.793	58.2734	439.203	27.7124
AASS	15.017	0.568131	17.8695	9.32279
AASS	9.27641	1.51381	8.97776	1.08531
AATF	226.477	17.5811	199.538	23.9142
AATK	17.0843	4.091	14.9719	3.99945
AATK	8.58501	0.943362	8.67176	1.93625
AATK	30.1213	11.9734	15.8458	2.6957
ABAT	14.3094	4.88392	10.4836	2.6039
ABAT	5.16195	1.06685	4.9422	0.371681
ABAT	5.5403	0.169516	5.78099	1.03046
ABCA1	65.145	13.8017	251.937	18.5026
ABCA10	11.2032	3.9335	12.4216	3.98023
ABCA10	10.8682	0.943494	8.4491	0.941949
ABCA11	8.64584	2.50523	13.4355	8.73827
ABCA12	5.49238	1.11479	4.76381	0.599535
ABCA12	5.21122	1.12377	4.7323	0.498912
ABCA13	4.99472	0.448215	6.19511	1.39493
ABCA2	8.194	2.71382	5.90066	0.952802
ABCA2	5.09491	0.347808	5.98912	0.946878
ABCA3	79.5011	30.8217	86.5331	18.0815
ABCA4	8.22387	1.24515	9.37086	3.92492
ABCA5	4.03143	0.528201	4.50039	0.351268
ABCA5	5.26861	0.580532	4.98532	0.417871
ABCA5	6.06417	2.80528	5.21465	0.457232
ABCA6	9.53275	2.26015	12.62	3.38379
ABCA6	11.5946	5.06035	11.924	5.14898
ABCA7	8.41523	2.94438	7.4603	2.62221
ABCA7	10.6648	2.2281	14.4458	4.98953
ABCA7	6.83073	1.97094	6.70243	0.447773
ABCA8	8.96463	2.46441	8.56928	2.90944
ABCA8	11.7384	1.91701	12.9978	2.31106
ABCA9	10.9198	2.74168	9.9701	1.21927
ABCA9	7.41953	1.78431	7.52303	1.88485
ABCB1	8.78195	0.644845	11.6688	4.6808
ABCB1	4.4711	0.448674	4.49297	0.41057
ABCB10	69.168	27.8869	79.214	7.51448
ABCB11	12.9666	5.78826	12.0908	1.3236
ABCB4	9.28106	2.89093	9.99916	5.29158
ABCB5	4.40217	0.248559	5.20135	1.12859
ABCB6	18.1383	5.31307	16.1102	3.94542
ABCB7	146.708	7.9871	185.519	40.1809
ABCB8	12.1336	0.691097	10.1756	2.44608
ABCB9	18.4298	0.832101	15.8318	6.43285
ABCB9	104.844	24.2256	43.5925	9.81429
ABCB9	404.568	99.3253	165.746	9.86871
ABCC1	10.2471	1.80457	18.5775	11.4676
ABCC1	14.0026	3.79235	15.3667	5.68978
ABCC10	7.86502	0.613865	6.65417	1.46618
ABCC11	4.74832	0.351536	5.1646	0.378919
ABCC11	12.5568	2.30778	14.6984	6.48464
ABCC11	6.19253	1.33313	8.52866	1.59277
ABCC12	6.29523	0.902141	6.10425	0.0925544
ABCC13	4.99405	0.326329	4.57234	0.395897
ABCC13	16.7769	3.74253	15.3257	4.4366
ABCC13	9.93867	1.99328	10.9415	1.1536
ABCC2	5.22981	0.608939	5.93059	0.609511
ABCC3	19.1342	8.88866	10.9863	4.54245
ABCC3	8.50437	1.01682	12.8314	3.24835
ABCC4	22.1532	4.00427	46.2016	3.74191
ABCC4	21.2178	9.55057	30.8439	8.77363
ABCC5	4.87657	0.850287	5.36399	0.53572
ABCC5	88.3128	4.68233	82.3677	12.0467
ABCC5	28.9449	4.52608	47.9301	11.1303
ABCC6	7.89993	0.742937	7.58003	1.31305
ABCC6	5.91004	0.158401	5.59459	1.44422
ABCC6	5.48428	0.862557	6.42944	1.31793
ABCC6	21.6075	7.39987	22.1747	4.09019
ABCC6	14.2875	3.88802	12.8463	3.80747
ABCC6	11.2986	5.65432	8.08385	0.821659
ABCC6P1	8.0016	2.14706	11.5188	3.10262
ABCC6P2	21.6206	10.6288	12.6509	3.97292
ABCC8	4.92508	1.03006	4.72348	0.636757
ABCC9	15.3526	8.35776	13.1521	1.6185
ABCC9	16.6817	0.29357	18.7325	1.69995
ABCC9	5.97484	0.430463	6.73054	1.67919
ABCD1	6.79205	1.49815	6.02956	1.33067
ABCD2	11.1195	1.09935	9.67137	2.78464
ABCD2	4.26363	0.465659	4.21912	0.836773
ABCD3	44.0723	8.92162	66.9493	4.18434
ABCD4	12.4631	4.57175	14.2917	2.4136
ABCD4	5.52217	0.869325	5.4249	1.00287
ABCD4	7.28758	2.00034	10.1838	3.68705
ABCD4	6.33427	2.20561	6.01741	0.292274
ABCE1	251.003	48.1585	256.566	36.8125
ABCE1	215.722	34.6455	226.209	39.8424
ABCF1	340.016	31.3399	231.254	11.8661
ABCF1	1545.82	102.958	1223.61	68.8595
ABCF2	5.53879	1.10108	4.12906	0.184329
ABCF2	249.963	23.9941	267.479	7.00696
ABCF2	94.5577	8.70175	120.979	11.1372
ABCF3	17.1366	1.45903	15.567	6.90124
ABCG1	18.4504	3.55147	18.4685	8.15143
ABCG1	6.52872	1.34694	6.7196	1.94709
ABCG1	29.4859	12.4577	25.0362	4.98239
ABCG1	4.59475	0.270179	4.303	0.659844
ABCG1	5.09421	0.330509	6.14421	1.42845
ABCG1	23.1807	4.63983	11.1136	4.96284
ABCG2	4.29784	0.676462	4.22352	0.953563
ABCG4	26.1875	6.45104	26.0138	2.54352
ABCG5	11.2936	2.47897	6.68641	0.781936
ABCG8	24.8239	3.12588	18.2589	4.84402
ABHD1	9.05824	1.40602	8.21529	3.10564
ABHD10	106.182	8.68261	151.106	47.7606
ABHD11	75.3859	22.7158	61.0863	7.40417
ABHD11	10.2515	3.60424	9.80472	3.76055
ABHD11	39.8069	4.93232	32.9667	9.24801
ABHD12	109.743	7.64527	69.7351	11.7973
ABHD12	96.5124	16.3617	87.4701	16.2506
ABHD12	119.485	2.75029	140.071	33.1528
ABHD12B	15.6321	2.31234	14.4462	2.32249
ABHD12B	14.4013	3.5394	10.9422	0.289489
ABHD12B	5.70615	1.43181	5.03922	0.29107
ABHD13	12.4809	3.28425	17.6004	9.05945
ABHD13	18.3543	12.9558	13.4619	4.93741
ABHD14A	43.3053	4.47383	74.9163	13.1997
ABHD14B	6.6684	1.19661	15.9446	0.902742
ABHD15	24.2647	4.67044	11.9029	4.02469
ABHD2	7.36023	1.70647	13.2066	6.35329
ABHD2	4.77054	0.564515	5.24966	0.103278
ABHD2	36.9748	14.3296	47.0181	5.68414
ABHD3	17.3839	9.56028	8.38644	1.35712
ABHD4	12.6997	2.25944	11.3331	2.69611
ABHD5	20.0478	5.39904	5.45211	0.243268
ABHD6	9.99659	2.84887	8.95016	1.77703
ABHD7	253.772	64.0247	212.009	26.1736
ABHD8	66.1847	21.578	23.9853	8.10457
ABHD9	6.24902	1.69864	7.58295	1.52187
ABI1	13.3519	0.918025	10.702	1.37976
ABI1	99.0272	12.2378	137.287	33.406
ABI2	15.105	3.21658	20.7817	3.06751
ABI2	108.631	9.85594	213.339	65.5758
ABI2	23.8029	6.9021	34.7296	1.70463
ABI2	12.881	5.02569	13.9234	5.18667
ABI3	5.35511	0.441097	5.61553	0.84076
ABI3BP	6.42294	1.19339	5.51409	0.482671
ABL1	123.619	21.2192	78.6846	7.39344
ABL1	8.9045	2.35116	7.56378	1.12851
ABL1	7.86652	1.55462	8.32957	2.36115
ABL2	7.74985	1.66528	8.31509	0.196848
ABL2	15.162	2.68246	17.7209	13.7218
ABL2	14.8547	5.99938	8.54904	0.770362
ABLIM1	405.306	34.9029	649.263	80.2017
ABLIM1	37.9817	6.46684	58.7861	9.22952
ABLIM1	9.26705	2.25747	8.75209	2.81065
ABLIM1	160.527	6.03113	265.153	38.1079
ABLIM2	4.91866	0.358801	5.02603	0.65628
ABLIM3	8.7916	1.31951	6.59862	1.11049
ABO	5.33012	0.442785	5.3041	1.21055
ABP1	5.30002	0.584318	6.56181	2.34804
ABR	189.315	24.4661	134.01	5.3226
ABR	9.26391	1.84223	8.77793	2.71811
ABR	5.58356	0.484198	6.08525	0.967209
ABRA	5.89096	0.99309	5.57377	0.526119
ABT1	48.2529	2.8572	25.4217	1.24471
ABTB1	27.2712	5.96638	29.1937	9.48927
ABTB1	6.85907	1.22165	6.01479	0.89821
ABTB2	64.2021	15.6641	74.6327	8.30293
ACAA1	228.46	36.8815	297.258	31.8956
ACAA2	136.834	4.65392	13.0565	4.95895
ACACA	281.503	37.8884	249.564	18.3284
ACACA	275.331	15.2821	243.015	17.9896
ACACA	4.52174	0.198494	4.68699	0.455631
ACACB	6.54601	0.510808	8.93425	2.14725
ACAD10	16.213	7.25969	11.017	2.42474
ACAD11	35.0626	4.1621	46.3555	5.64974
ACAD8	97.7881	15.6419	169.781	19.8951
ACAD8	9.78969	4.32883	14.7661	4.60412
ACAD9	188.415	9.60027	136.141	21.8513
ACADL	11.3642	4.81379	12.6063	0.368733
ACADM	177.666	37.3689	170.201	20.7978
ACADM	357.044	23.8065	376.51	19.047
ACADS	6.34956	1.22707	7.32216	1.67243
ACADSB	11.7179	2.12024	11.8862	2.8936
ACADVL	22.8182	13.9107	11.0632	1.93542
ACADVL	521.611	103.331	283.836	31.2098
ACADVL	118.982	30.3205	52.9187	24.4121
ACAN	4.34508	0.415914	4.16666	0.170897
ACAP1	6.33704	0.519382	6.18536	0.594138
ACAP2	40.3415	2.71926	43.2311	12.4736
ACAP3	4.90174	0.667483	5.39463	1.56533
ACAT1	1600.47	110.6	1871.42	192.043
ACAT2	15.6362	4.25006	10.6218	3.15583
ACAT2	600.971	30.0471	344.206	44.7561
ACBD3	68.107	3.3142	135.062	13.5868
ACBD4	11.7574	2.51083	14.4575	6.0787
ACBD5	7.88255	2.53688	9.8227	2.48002
ACBD5	7.09736	1.60454	7.90983	2.30934
ACBD5	10.264	4.02266	21.4641	9.68008
ACBD6	169.523	19.0706	204.79	23.7729
ACBD7	13.4641	1.46338	92.11	10.7527
ACBD7	13.4066	1.52757	15.2289	4.59907
ACCN1	5.00989	1.07082	5.40693	0.719689
ACCN1	9.90609	4.006	9.73921	0.972084
ACCN2	21.4985	5.8409	21.5624	5.56727
ACCN2	5.69177	0.532923	5.47762	0.917202
ACCN3	12.0455	3.06118	11.3461	1.89904
ACCN3	4.71519	0.604848	4.84482	0.187413
ACCN4	6.92134	0.647852	5.95982	1.0998
ACCN4	5.3919	0.90959	6.2921	1.04353
ACCN4	5.56744	1.07611	5.34681	0.403443
ACCN5	10.381	1.87965	13.8544	1.60342
ACCS	28.8265	1.6009	40.247	4.45936
ACCSL	6.03548	0.97661	8.31657	1.23161
ACCSL	5.2292	0.631709	5.32492	0.825228
ACD	39.1127	3.31516	49.4744	2.59523
ACE	9.21811	0.548791	10.805	3.41174
ACE	5.08603	0.804198	5.38012	1.04691
ACE	8.7125	1.21116	8.00354	1.83475
ACE2	9.31612	1.67036	11.4871	2.37036
ACER1	5.32123	1.27522	4.59285	0.833569
ACER1	7.01728	0.307252	8.4847	1.21705
ACER2	27.1243	15.2951	15.0128	3.00447
ACER2	12.0752	1.9811	14.9958	2.47689
ACER3	20.0942	5.25466	10.4213	1.24473
ACHE	12.2639	3.33125	11.296	1.48294
ACHE	8.72292	0.956573	10.0677	1.70113
ACHE	7.82855	0.461901	9.74387	1.16165
ACIN1	100.932	13.366	105.179	14.2086
ACLY	1127.86	125.821	1543.13	147.885
ACLY	428.392	69.4557	711.066	177.58
ACMSD	6.24762	0.89128	6.48162	2.25332
ACN9	245.139	55.6973	474.632	9.43879
ACN9	253.358	38.5478	402.222	36.085
ACO1	544.979	33.9075	257.967	22.0694
ACO2	156.635	22.6479	189.311	17.2941
ACOT1	13.5716	3.72844	8.96102	2.41654
ACOT1	90.7265	2.4624	101.227	10.0905
ACOT11	8.9243	3.07098	5.41132	0.793869
ACOT11	27.4651	9.33336	26.9215	10.3759
ACOT12	5.49957	0.416861	5.76055	0.185181
ACOT2	5.81473	0.645101	5.78245	0.745751
ACOT2	122.986	14.7501	189.598	12.2399
ACOT4	44.3874	25.631	24.5333	4.84014
ACOT6	10.8989	1.94596	10.9009	3.80175
ACOT7	5.51127	1.11692	6.25901	0.300363
ACOT7	11.632	3.88687	9.80028	1.53386
ACOT7	457.314	30.5173	675.365	49.7848
ACOT7	12.8106	6.72308	7.63819	0.194681
ACOT7	6.96116	1.85276	7.64863	2.53436
ACOT7	135.092	43.9125	195.973	19.6604
ACOT7	5.09428	0.417481	5.57632	0.216012
ACOT8	13.2237	4.19018	13.1314	2.1887
ACOT9	125.188	16.8758	128.255	14.3956
ACOT9	266.741	38.771	249.298	61.9351
ACOX1	60.5257	21.0302	39.9746	7.21729
ACOX1	4.21428	0.5073	5.4709	0.903092
ACOX1	4.59312	0.107607	5.5951	0.918244
ACOX2	43.4775	7.26561	29.1585	9.73523
ACOX3	37.9742	9.94706	70.307	26.5815
ACOXL	7.72383	1.98013	5.15001	0.252294
ACP1	416.835	48.7921	370.995	38.653
ACP1	2370.41	292.02	2259.22	154.184
ACP2	33.181	8.88514	57.7166	14.8182
ACP5	5.20471	0.485646	5.74661	0.248818
ACP6	152.696	27.0041	56.1557	12.4169
ACPL2	114.501	12.3461	104.391	5.19689
ACPL2	101.644	27.6966	89.601	9.42074
ACPP	11.7616	4.81143	14.7769	5.06461
ACPT	10.6858	7.09456	7.66348	0.434792
ACPT	10.0162	3.56986	9.95026	2.06512
ACR	7.93907	2.36864	5.75151	0.275376
ACRBP	6.05618	2.1209	8.33128	4.31346
ACRC	6.16403	1.6264	5.97735	1.076
ACRV1	6.41243	1.18725	6.26184	1.49459
ACRV1	5.89767	1.0366	6.3353	0.577872
ACSBG1	12.6067	2.86853	9.89908	0.759939
ACSBG2	6.08592	0.463938	5.70472	0.8664
ACSF2	33.7667	14.6216	9.06661	0.923408
ACSF3	18.1701	6.80117	27.3028	13.111
ACSL1	105.004	21.3928	50.1958	4.74874
ACSL3	479.423	37.9747	615.041	55.9568
ACSL3	41.1231	9.75146	35.6905	10.3536
ACSL3	44.3923	6.01219	91.6938	10.1782
ACSL4	16.3261	10.699	26.4217	3.31023
ACSL4	6.67176	1.08528	7.43874	1.56333
ACSL4	4.68627	0.864907	4.79761	1.26481
ACSL4	308.898	18.6765	415.578	58.4886
ACSL5	7.03502	2.60763	4.50385	0.493819
ACSL5	12.5524	3.80532	7.72554	2.06136
ACSL5	5.28744	1.15089	5.0073	0.976688
ACSL5	4.92398	0.334454	5.25976	0.475423
ACSL5	9.50867	1.70698	6.8222	1.68422
ACSL6	13.095	1.92248	11.0355	3.17091
ACSL6	6.07024	0.803469	6.92527	1.04614
ACSL6	4.72768	0.278929	5.29158	0.753084
ACSL6	5.19627	0.313459	5.77069	0.0954808
ACSM1	4.9293	0.210043	6.16526	0.56399
ACSM2A	8.87739	1.94101	9.24549	3.08771
ACSM2B	7.31635	0.706984	6.09101	1.4422
ACSM2B	11.4606	4.10305	8.03466	1.76167
ACSM2B	10.2175	1.3233	11.801	3.61515
ACSM3	8.66265	1.45201	10.3701	3.71502
ACSM3	5.85265	0.597977	7.09839	1.25132
ACSM3	19.2546	4.99525	14.4308	4.67709
ACSM4	10.5136	2.96605	6.97183	0.482625
ACSM5	7.67278	0.73217	7.04657	1.55655
ACSM5	7.76487	3.09674	6.98395	0.13892
ACSM5	5.6335	0.518838	6.15363	0.84244
ACSS1	10.9696	4.45641	16.2702	1.32523
ACSS2	28.7085	8.39179	25.3792	3.74629
ACSS2	5.48344	0.502134	5.91161	2.04468
ACSS2	117.814	19.6249	75.9141	3.2348
ACSS2	133.872	44.2763	80.1902	7.96165
ACSS2	14.3222	5.47278	15.4977	3.31896
ACSS3	7.64372	2.12765	6.8667	1.05657
ACTA1	4.68095	0.207294	5.68875	0.53876
ACTA2	16.5705	2.69797	12.3419	2.17838
ACTB	7081.05	306.63	7297.29	272.033
ACTB	10938.8	1020.45	10553.4	1216.12
ACTB	3644.79	409.322	3574.47	102.82
ACTBL2	6.62253	1.21052	6.79718	1.53118
ACTC1	5.43113	1.23256	4.89577	0.258944
ACTC1	13.1632	5.98813	10.5076	2.05712
ACTG1	25086.9	278.309	23031.6	2142.59
ACTG1	11760.9	690.034	12006.2	842.943
ACTG2	5.93707	1.21071	5.47827	0.638154
ACTL6A	1244.73	211.518	1704.07	443.157
ACTL6A	901.954	189.589	1050.37	96.1813
ACTL6B	8.21065	0.445575	7.58977	0.303606
ACTL7A	5.14395	0.641237	5.78073	1.29922
ACTL7B	9.35976	2.92933	14.4027	4.73631
ACTL8	5.32479	0.194982	5.16884	0.7371
ACTN1	1932.49	223.974	2071.83	92.7606
ACTN2	5.84152	0.949407	5.83636	1.27233
ACTN3	6.27354	1.10983	6.10255	1.13753
ACTN4	549.467	43.7795	270.683	13.7699
ACTR10	317.548	23.8316	362.856	18.3327
ACTR1A	225.432	17.9631	221.786	42.5166
ACTR1B	56.8966	6.07339	98.2386	21.0761
ACTR2	788.247	131.064	815.029	79.9529
ACTR3	302.643	62.4653	344.329	78.119
ACTR3B	37.5626	18.0252	62.4173	25.7019
ACTR3B	12.4026	3.91538	8.54545	1.35283
ACTR3B	25.6073	10.5614	49.4387	14.345
ACTR3B	8.00897	0.498579	8.50507	2.43794
ACTR5	20.388	7.82875	49.3394	10.6342
ACTR6	120.641	27.2926	224.314	36.5367
ACTR8	14.0969	1.77999	15.7205	10.7718
ACTRT1	16.489	3.75982	24.7778	14.2999
ACTRT2	7.58239	4.1324	6.56461	2.40291
ACVR1	18.7573	2.19787	54.4153	7.58584
ACVR1B	6.93649	1.8575	7.99919	4.25187
ACVR1B	6.91275	1.35734	8.79691	1.47207
ACVR1B	103.784	19.7751	173.708	21.1874
ACVR1B	5.92538	1.17799	5.70462	0.870798
ACVR1C	13.8633	0.951122	18.3052	3.09981
ACVR2A	9.98386	1.3793	8.54113	1.00629
ACVR2A	9.54355	3.44869	20.6628	7.28359
ACVR2B	9.78898	1.89921	12.3766	3.9547
ACVR2B	10.981	3.87942	7.48654	2.58173
ACVRL1	4.92905	1.27384	4.55454	0.539338
ACVRL1	6.46716	1.373	5.89034	0.62556
ACY1	92.3519	10.0113	28.068	4.8171
ACY3	6.00502	1.42765	6.67553	0.746937
ACYP1	42.0075	19.4008	34.7023	15.7785
ACYP1	19.7442	2.21418	28.3753	23.7787
ACYP1	9.10562	0.519022	9.0399	0.780926
ACYP2	19.5585	7.34108	18.6725	5.22953
ACYP2	9.85577	2.09637	10.4357	2.11445
ADA	36.0643	2.74438	41.1177	10.2216
ADAD1	10.2109	1.6568	7.34282	1.46293
ADAD2	4.84462	0.520716	5.0688	1.6649
ADAL	38.4304	11.308	66.8195	4.57592
ADAM10	19.2253	12.1277	12.2189	2.23269
ADAM10	65.9651	19.4746	33.0764	26.1173
ADAM11	9.00811	4.38995	10.5456	1.98941
ADAM12	9.21273	2.92225	8.70678	2.29355
ADAM12	16.6912	4.41007	19.4229	9.70132
ADAM12	9.77336	2.86781	6.48434	1.52087
ADAM15	102.347	30.1359	123.196	44.2269
ADAM15	1708.21	379.262	1766.9	90.0883
ADAM15	36.6611	5.6312	36.9601	8.05822
ADAM15	29.4413	4.80264	23.4994	14.7666
ADAM17	138.324	30.7956	125.118	18.8666
ADAM17	34.5576	15.8616	26.2826	13.287
ADAM18	4.78501	0.711186	5.2499	1.1265
ADAM19	5.10882	0.468946	6.08427	1.88516
ADAM19	5.49613	1.46741	5.42021	0.776607
ADAM19	661.156	28.1566	675.972	72.5755
ADAM2	21.551	1.09677	18.0153	4.52621
ADAM20	4.41337	0.618238	4.62776	0.352475
ADAM21	5.38878	0.989458	5.73941	1.60014
ADAM21P	7.20789	1.2407	6.73508	0.347632
ADAM22	7.82367	1.40519	6.24969	0.894112
ADAM22	10.0944	2.74333	10.3156	1.59334
ADAM22	4.99446	0.544532	6.00685	1.01465
ADAM23	34.8406	4.01842	43.5179	6.59917
ADAM28	5.61613	0.712489	5.47551	0.812414
ADAM28	5.54545	1.08202	5.86144	1.10696
ADAM28	4.6048	0.457635	4.21187	0.157932
ADAM29	10.1112	1.62726	13.7983	6.89207
ADAM30	8.96436	1.87169	11.1737	8.28309
ADAM32	11.0609	0.417048	14.4593	4.1822
ADAM32	12.0637	6.7008	10.7809	1.73606
ADAM32	4.68044	1.06674	4.78515	0.265144
ADAM32	12.3475	0.604212	15.1467	2.8667
ADAM33	8.38068	1.99072	5.80895	0.594851
ADAM33	6.10822	1.21697	7.11551	2.31111
ADAM3A	23.408	10.4809	21.1857	8.53559
ADAM3A	7.51804	0.833536	6.83019	0.44097
ADAM3A	9.72625	3.09208	14.1209	8.26589
ADAM5	7.58751	2.12506	8.54302	2.21619
ADAM5	11.9521	2.0496	9.56151	1.01896
ADAM5P	5.91709	1.35293	4.76509	0.212903
ADAM6	9.8863	0.604382	10.6246	1.84554
ADAM6	9.43413	1.60104	7.44712	0.410658
ADAM7	5.66469	0.878369	6.32715	0.0869947
ADAM8	4.54677	0.677271	6.04107	0.110791
ADAM9	22.3399	4.96815	25.4785	3.17429
ADAMDEC1	7.75761	1.09772	8.35677	1.80645
ADAMDEC1	5.8306	1.02375	7.26977	1.41431
ADAMTS1	7.5887	2.28821	5.95125	0.993499
ADAMTS10	4.98156	0.213321	5.76268	1.51734
ADAMTS12	5.64505	0.851285	6.10415	0.459826
ADAMTS13	6.19465	0.337385	7.56213	1.9481
ADAMTS13	5.20338	1.28829	4.68306	0.284684
ADAMTS13	9.78692	2.83431	11.8079	0.845459
ADAMTS14	14.0315	5.28935	13.8144	1.4235
ADAMTS14	4.44913	1.04639	4.50352	0.66502
ADAMTS14	5.69521	0.894526	6.562	1.09758
ADAMTS15	14.6341	1.47783	17.8104	14.1653
ADAMTS16	6.06388	1.21426	5.31891	0.810294
ADAMTS17	13.6369	3.40317	8.25667	3.41886
ADAMTS18	8.75124	2.2236	11.7206	4.71449
ADAMTS18	6.54464	1.56092	5.53224	1.26447
ADAMTS19	5.31122	1.21906	5.18976	0.79003
ADAMTS2	13.535	1.85397	8.9155	0.878734
ADAMTS2	7.84145	0.397039	6.7534	1.55419
ADAMTS20	8.25066	1.62935	6.74883	0.332781
ADAMTS20	5.49138	1.14772	4.30504	0.340982
ADAMTS20	7.34242	2.67684	7.08052	1.1632
ADAMTS3	11.3777	4.0476	7.60378	1.16684
ADAMTS4	12.8957	2.22295	16.9937	6.15342
ADAMTS5	5.86507	0.754312	4.97994	0.765565
ADAMTS6	13.7577	1.01572	17.6725	7.7101
ADAMTS7	9.68601	2.90518	13.1941	0.843654
ADAMTS7	8.0868	1.81352	12.6777	5.32858
ADAMTS8	22.1207	6.64491	19.9698	5.3305
ADAMTS9	5.18261	0.174393	4.94465	1.25805
ADAMTSL1	4.85916	0.621311	4.57818	0.606187
ADAMTSL1	8.32377	2.27708	8.6719	0.499686
ADAMTSL1	8.48941	0.298598	12.7541	3.73026
ADAMTSL1	5.78993	1.29541	5.27312	0.992546
ADAMTSL1	5.03932	0.44465	4.38981	0.247819
ADAMTSL2	5.08507	0.680658	5.58954	0.599226
ADAMTSL3	17.2205	3.22746	17.0164	6.60212
ADAMTSL4	18.2076	4.23565	17.2654	5.08943
ADAMTSL4	5.32596	0.946838	6.30794	1.56262
ADAMTSL4	5.07903	0.513233	4.40989	0.836343
ADAMTSL5	18.1451	1.36361	15.4574	1.36134
ADAP1	7.93822	2.53639	18.9706	6.02515
ADAP2	6.14641	0.310349	5.58665	0.678241
ADAR	704.074	103.028	770.894	92.2526
ADAR	8.05285	1.47376	8.40346	2.82346
ADAR	201.909	37.4793	288.47	39.5794
ADARB1	7.23785	1.57426	6.12747	0.31617
ADARB1	7.04474	0.458532	7.26775	0.713509
ADARB1	4.97466	0.498549	7.01982	2.01981
ADARB1	8.98908	1.71013	7.04555	1.23768
ADARB2	6.38515	0.459702	7.74288	1.78614
ADAT1	55.6771	6.93903	43.8905	4.1816
ADAT2	20.3069	9.1433	14.4086	5.65387
ADAT3	19.2403	10.2968	15.44	2.3523
ADC	8.42558	3.76228	7.01486	1.52381
ADCK1	25.4863	2.77541	29.6855	3.97732
ADCK2	931.902	85.5651	834.419	79.1335
ADCK4	11.791	5.87158	8.67524	2.31868
ADCK5	9.62207	1.82065	14.3398	9.90815
ADCY1	35.4811	5.45537	75.9846	4.79711
ADCY1	7.42079	0.952113	7.70633	1.65308
ADCY10	7.74294	2.40392	9.13833	2.54753
ADCY2	9.43837	0.839768	8.21934	0.584749
ADCY3	627.026	43.142	394.362	27.2143
ADCY4	6.53857	2.39044	5.95819	1.0915
ADCY5	19.5204	1.92703	15.8364	2.81765
ADCY6	23.1795	3.53432	12.3128	0.92491
ADCY6	61.1748	32.6121	40.8941	1.06665
ADCY7	13.6254	2.56004	12.3806	4.76924
ADCY8	12.2169	1.20814	12.2107	4.81651
ADCY9	5.69152	1.36195	4.95627	0.849373
ADCYAP1	4.49604	0.394883	4.84336	0.312277
ADCYAP1R1	4.77569	0.655159	4.69815	0.465832
ADD1	58.0519	14.725	57.5616	33.5138
ADD1	1104.85	87.8037	1106.23	168.846
ADD2	4.3322	0.381176	4.74414	0.850414
ADD2	7.40418	0.925073	11.7105	5.03817
ADD2	5.83801	1.08774	6.01257	1.52434
ADD2	13.1584	3.35999	13.0536	3.65831
ADD3	4.80129	0.360469	4.05201	0.238702
ADD3	30.9788	16.8292	30.9247	13.6484
ADD3	152.125	34.2451	133.078	17.2294
ADD3	32.9343	11.0112	20.8352	8.81854
ADH1A	11.9984	6.70274	7.47035	1.00412
ADH1B	8.23789	1.36011	8.3967	0.613522
ADH1C	9.57361	3.56159	8.73962	2.42488
ADH4	5.38067	0.750536	6.18003	1.8483
ADH4	6.33424	1.03683	7.1254	0.887236
ADH5	23.6285	9.55328	24.304	6.40706
ADH6	6.44971	1.40355	6.26548	0.991019
ADH7	10.6909	0.388464	15.3852	0.0421713
ADHFE1	9.03628	0.775967	15.2927	5.82092
ADHFE1	13.2646	4.45383	10.1514	0.522141
ADI1	77.5799	11.0914	29.2573	7.20657
ADIG	4.12957	0.244096	5.34021	0.714436
ADIPOQ	10.5375	2.11848	20.8994	16.4331
ADIPOR1	339.659	49.8052	209.909	11.271
ADIPOR1	699.194	54.2256	504.217	54.5879
ADIPOR2	505.524	17.8061	209.038	12.309
ADK	1104.48	138.058	750.975	163.024
ADK	14.1391	5.79544	12.9147	7.45084
ADK	7.43854	1.87175	11.1419	1.33955
ADK	213.777	20.4677	228.544	17.9068
ADM	467.124	74.7373	173.651	11.2938
ADM2	10.3704	2.55184	9.40322	3.59028
ADNP	185.437	23.6914	203.792	29.8611
ADNP	21.8116	6.1367	19.5501	6.25367
ADNP2	271.537	15.3274	161.314	45.8651
ADO	144.312	20.3116	214.903	27.7396
ADORA1	5.2179	0.471596	5.27235	0.859253
ADORA1	4.76805	0.707378	4.44228	0.281085
ADORA1	64.6874	7.61169	50.9986	11.5562
ADORA2A	11.8148	0.95576	11.4452	5.02251
ADORA2B	211.929	20.9179	243.655	35.0589
ADORA3	7.93818	0.454752	6.87719	0.718197
ADORA3	10.9698	3.08008	12.3414	2.10846
ADPGK	126.592	14.1258	129.448	15.6977
ADPRH	7.6506	1.91967	13.9401	10.359
ADPRHL1	5.41033	0.0932449	5.97368	1.45694
ADPRHL1	5.46282	0.735009	5.30499	0.0640862
ADPRHL1	10.6809	2.75049	14.1636	2.24545
ADPRHL2	137.45	38.3169	162.182	37.4865
ADRA1A	4.21523	0.352102	4.93826	0.440794
ADRA1A	5.10556	0.764585	5.03477	0.315952
ADRA1A	13.4576	6.11637	13.513	3.73969
ADRA1A	5.31338	0.468531	4.38547	0.348836
ADRA1A	7.90433	2.56392	6.99237	0.306513
ADRA1B	33.5029	5.13107	30.8803	11.3792
ADRA1D	4.92286	0.985103	4.75906	0.525904
ADRA2A	8.20295	2.25616	13.3688	3.67114
ADRA2B	17.4122	3.93462	14.6715	9.32541
ADRA2C	6.54181	0.302438	5.67886	0.450696
ADRA2C	6.14196	0.834756	7.8056	1.12246
ADRB1	10.6717	3.24387	10.6961	5.06216
ADRB2	35.7648	12.9841	51.2688	7.464
ADRB3	9.60215	3.58473	13.0007	5.07429
ADRBK1	643.238	110.881	726.785	32.5606
ADRBK1	8.50618	1.04604	7.94882	1.6451
ADRBK2	6.7862	0.150548	7.93803	1.13985
ADRM1	276.433	20.1677	294.958	34.5141
ADRM1	840.419	84.1386	775.623	12.937
ADSL	998.908	156.195	1552	55.7256
ADSS	456.684	35.7787	560.347	25.5869
ADSS	163.773	48.6916	144.956	5.87327
ADSSL1	12.8097	6.76108	18.1532	11.9498
ADSSL1	6.51188	0.18194	7.77533	2.68619
ADSSL1	18.4463	3.83837	22.6565	7.34513
AEBP1	9.55645	1.24698	7.22871	3.21401
AEBP2	91.6065	11.9637	105.353	12.4909
AEN	59.9659	27.2335	122.278	12.2031
AES	238.686	27.2702	247.915	9.82623
AES	59.7163	19.8324	53.1636	8.22379
AES	5.79514	0.571203	6.35394	2.11958
AFAP1	7.29566	2.02958	6.91661	1.2566
AFAP1	95.226	22.112	130.072	29.9957
AFAP1	7.08328	0.728711	8.97936	3.72241
AFAP1L1	30.7391	4.54859	23.9742	4.89946
AFAP1L2	48.4116	9.67577	150.092	33.6502
AFAP1L2	58.3329	7.42981	72.253	10.2166
AFAR3	10.3411	2.82782	7.0131	0.851741
AFARP1	13.5237	1.56091	13.2367	1.90312
AFARP1	5.5861	0.479983	5.43768	1.79529
AFF1	9.30279	2.36288	7.47977	1.20748
AFF1	33.7724	8.12701	17.9286	5.48813
AFF2	5.74625	0.349473	6.10475	0.672533
AFF3	6.54644	1.13836	7.29244	1.22449
AFF3	5.18346	1.4259	6.37471	1.03507
AFF4	64.2649	20.3725	66.6666	16.6527
AFG3L1	13.5288	4.90855	12.2307	5.83291
AFG3L1	5.58256	0.388739	7.84526	2.20575
AFG3L1	11.0181	0.786256	12.4723	3.48496
AFG3L1	10.7919	1.46301	17.9488	11.4213
AFG3L2	1025.46	27.7748	1179.57	73.9679
AFM	4.44105	0.472214	4.51289	0.237225
AFMID	71.3588	40.0269	73.105	12.6633
AFMID	114.34	9.46	112.717	1.39368
AFP	6.44541	1.53527	7.27796	0.653709
AFTPH	93.3006	16.728	87.2261	3.49589
AFTPH	10.2734	5.04006	16.3832	2.1922
AFTPH	45.4255	16.8525	43.8277	21.4021
AGA	14.9123	4.16703	34.4827	10.3091
AGAP1	6.29425	0.431214	6.71721	0.794465
AGAP1	14.2712	3.65564	9.96901	3.143
AGAP11	5.65333	0.769523	5.18048	0.49877
AGAP2	8.09528	0.832292	7.0058	0.289969
AGAP3	7.08051	1.14887	10.1399	3.51043
AGAP3	121.235	17.1984	231.266	24.9069
AGAP6	45.5023	12.6369	23.0918	7.10046
AGAP7	8.53062	0.705514	9.24444	2.26901
AGAP8	90.8745	28.1056	76.4383	7.10794
AGBL1	5.40215	1.62963	4.71643	0.472102
AGBL1	6.50635	1.24024	7.99204	3.97602
AGBL2	13.6136	3.18192	10.8573	1.89602
AGBL3	8.96039	0.745542	8.03611	1.52598
AGBL4	6.13923	1.21342	6.89899	0.240947
AGBL5	162.443	12.6323	164.649	20.5951
AGBL5	22.5674	3.1169	18.2164	1.54241
AGC1	4.36465	0.551639	4.91939	0.386983
AGER	8.39645	2.20711	13.5736	2.62835
AGER	8.17854	0.717343	12.5863	3.82885
AGER	9.39167	3.27903	15.6877	7.09396
AGFG1	13.7451	4.719	14.3341	1.20678
AGFG1	69.8225	14.5865	26.9487	0.595317
AGFG2	25.4758	5.78618	22.0812	11.37
AGFG2	21.9861	7.35879	20.2471	5.42558
AGGF1	152.131	19.5071	218.283	6.22798
AGGF1	38.7946	13.3212	37.6711	6.18628
AGK	240.169	22.514	325.766	12.6565
AGL	16.6256	4.43915	9.16433	0.964699
AGL	13.7906	1.17128	18.01	7.96281
AGL	5.83677	1.62112	5.03397	0.506859
AGL	74.3916	16.5936	140.751	1.4135
AGL	6.82893	1.21386	6.80405	0.3313
AGL	7.15568	1.77467	7.52712	1.1234
AGL	17.9175	4.8951	18.3514	6.33263
AGL	37.1644	5.84275	48.7483	15.3499
AGMAT	5.81702	0.735846	6.66613	0.893963
AGPAT1	4.44796	0.689012	4.11505	0.299251
AGPAT1	13.808	1.03969	10.653	2.10418
AGPAT1	32.2965	2.55564	115.253	25.4558
AGPAT2	30.7301	2.52442	39.1209	5.08268
AGPAT2	30.4636	8.05012	37.9056	14.3158
AGPAT2	31.9362	6.84516	38.1443	14.0397
AGPAT3	6.79052	2.39073	8.62293	2.46461
AGPAT3	4.50028	0.489981	5.39256	0.181981
AGPAT3	9.6667	4.51607	7.57307	2.41467
AGPAT4	7.74933	1.36358	9.48692	1.86659
AGPAT4	8.36645	1.90561	6.01067	1.15621
AGPAT5	55.6947	1.15007	35.1202	11.9921
AGPAT6	53.8301	15.9662	62.0913	6.17729
AGPAT9	1182.25	93.7112	504.04	8.93735
AGPS	101.134	8.20508	113.77	19.0849
AGR2	21.0181	7.40445	10.0557	3.09907
AGR2	8.05721	1.0531	6.34217	1.51323
AGR3	11.4758	1.7932	9.48746	1.4052
AGR3	20.6193	1.88422	18.9444	3.25317
AGRN	7.82937	0.123939	6.32725	1.38516
AGRN	202.741	43.573	244.514	40.4969
AGRP	11.3701	2.96555	10.7372	3.92349
AGRP	6.39761	0.319661	5.72154	0.253935
AGT	9.93796	2.12789	9.56291	2.6934
AGTPBP1	4.51986	0.162296	5.49453	0.872516
AGTPBP1	30.3287	10.7267	56.2497	5.76999
AGTR1	16.8296	10.0906	24.4429	10.8809
AGTR1	13.6183	4.82883	10.1116	0.893153
AGTR2	5.52929	1.37491	6.11313	1.53381
AGTRAP	21.4659	1.61662	9.17834	1.7246
AGTRAP	31.7608	0.593918	9.52095	1.08087
AGXT	15.3792	5.55226	12.7625	2.64911
AGXT2	5.31977	0.426426	5.43373	0.894524
AGXT2L1	4.51858	0.46135	4.76016	0.591279
AGXT2L1	9.75131	3.51911	12.7415	2.78548
AGXT2L2	23.0302	1.44114	16.8026	7.2023
AGXT2L2	5.71835	0.237875	5.77121	1.19613
AHCTF1	78.4022	9.21033	42.8237	3.14449
AHCTF1	112.005	34.2968	96.7036	5.43732
AHCTF1	7.55528	1.01247	6.30667	1.36057
AHCY	2694.44	207.883	2346.29	315.893
AHCYL1	518.781	125.208	352.78	51.0937
AHCYL2	6.85052	0.0614245	5.48445	1.0841
AHDC1	9.02093	4.1426	6.682	2.08506
AHI1	6.35158	1.1999	5.787	0.875791
AHNAK	971.707	204.331	606.969	69.9241
AHNAK	18.3499	1.38314	17.5698	7.41207
AHNAK	33.1368	13.1946	23.9623	12.978
AHNAK2	59.2444	22.178	60.0947	22.0585
AHR	738.514	187.449	650.013	180.944
AHR	32.4343	3.53692	26.3727	1.70664
AHRR	6.31025	0.604991	6.94019	2.83702
AHSA1	601.477	73.9787	673.894	45.9026
AHSA2	32.2774	6.26999	33.4537	1.71129
AHSG	5.31831	0.489345	4.76859	0.506663
AHSP	23.6383	1.3019	21.8086	6.94939
AICDA	11.8578	2.34195	11.7135	2.62126
AIDA	391.077	19.8815	145.336	7.36046
AIF1	12.6725	2.91386	13.4089	3.19458
AIF1	15.8658	1.60604	16.9813	3.36459
AIF1	14.7276	5.30591	11.7918	2.77428
AIF1L	250.153	10.6735	45.4615	8.67352
AIF1L	14.4256	2.89799	5.3195	0.753072
AIFM1	291.712	40.5566	388.612	22.5187
AIFM1	32.6823	1.37854	36.147	15.1779
AIFM1	75.8957	2.0463	88.1119	18.2771
AIFM1	9.89777	0.912619	8.65201	2.4659
AIFM2	7.2931	1.6045	6.49649	0.368612
AIFM3	5.589	0.645073	6.1184	1.51554
AIG1	42.2106	12.1885	16.4306	5.08737
AIM1	10.4908	1.04334	10.4425	2.36757
AIM1L	4.90995	0.0299433	4.83779	0.67933
AIM1L	13.9103	5.37114	13.5842	0.480863
AIM1L	12.362	3.89925	10.8818	3.70884
AIM1L	9.31859	0.800072	8.43194	2.30567
AIM2	5.95718	0.488449	7.164	0.934959
AIM2	14.6828	8.83864	13.8904	3.99522
AIMP2	817.016	30.4277	768.934	67.1616
AIP	199.445	13.3061	313.657	38.5952
AIPL1	5.77125	0.348024	7.01447	1.84411
AIPL1	5.18671	0.914602	5.91425	0.715434
AIRE	5.08216	1.48326	5.72387	0.506942
AIRE	1689.14	590.286	1706.98	207.118
AIRE	12.6542	4.61457	9.7573	1.46546
AJAP1	4.92447	0.311744	5.42927	1.58078
AJAP1	8.45868	1.48753	10.0479	1.1928
AJAP1	11.4643	3.93546	12.6862	0.443127
AK1	73.4918	35.6724	79.5506	24.83
AK2	603.149	58.9239	592.934	34.8749
AK2	18.3289	4.57492	6.61107	2.12296
AK2	668.271	66.9528	672.037	58.0725
AK2P2	21.8975	3.92577	25.4664	10.6479
AK3	63.7566	6.64023	15.4267	3.34308
AK3L1	634.119	120.718	573.536	16.2307
AK3L1	13.7159	7.74038	17.4307	9.52127
AK3L1	685.883	61.6214	520.803	53.547
AK3L1	221.97	20.5078	146.607	4.99434
AK5	10.0692	3.32592	9.66825	3.89377
AK5	5.08756	0.486321	6.79293	3.75962
AK5	10.7152	1.08522	11.4014	3.95487
AK7	5.27711	0.50268	4.34569	0.45623
AKAP1	23.2613	2.85228	13.8795	3.19693
AKAP1	6.97029	0.661222	8.51594	0.887373
AKAP10	30.4001	4.67506	16.1293	7.48014
AKAP11	13.0251	4.62926	11.9124	4.43664
AKAP11	36.0698	4.02781	82.3088	23.7192
AKAP11	9.56253	0.858185	13.0128	3.21353
AKAP11	9.51998	1.32391	13.8348	2.46582
AKAP11	37.1549	2.4341	58.163	8.27388
AKAP12	145.338	26.0176	523.975	52.7216
AKAP12	37.4275	21.4914	147.944	14.3182
AKAP12	26.3187	2.35087	63.3501	14.8545
AKAP12	108.668	29.8084	304.267	41.4577
AKAP13	40.5207	5.63067	38.1874	23.4256
AKAP13	16.1258	8.36625	10.6121	2.02018
AKAP13	137.303	23.7317	84.1554	12.0612
AKAP14	9.48843	1.44962	9.38998	2.6357
AKAP14	5.52168	1.10206	5.02267	0.507348
AKAP14	5.627	0.678603	5.96549	1.38102
AKAP2	11.3527	2.02289	11.2371	2.44268
AKAP2	13.202	7.09073	9.75213	3.31279
AKAP2	16.1483	10.1236	19.2949	3.54402
AKAP3	5.39396	2.40111	5.04717	0.365225
AKAP4	11.0971	3.00153	8.85034	2.58595
AKAP4	5.91536	0.588843	6.23194	0.261447
AKAP4	5.24187	0.847292	4.2859	0.372416
AKAP5	8.46787	1.17762	10.5722	6.36309
AKAP6	5.25337	0.378674	5.42558	0.190882
AKAP7	5.62366	0.812034	4.30393	0.279633
AKAP7	5.18408	0.238777	5.17942	0.580606
AKAP7	78.0352	9.5765	98.811	10.1649
AKAP7	4.83553	0.612031	5.55243	2.17896
AKAP8	69.7974	8.60515	114.6	18.3211
AKAP8L	62.357	21.6471	66.9466	36.5837
AKAP9	5.56733	0.784011	4.91866	0.255515
AKAP9	5.67773	1.33417	6.82453	2.13533
AKIRIN1	274.804	44.6992	336.176	39.705
AKIRIN1	10.0998	2.22044	8.92577	1.28303
AKIRIN1	180.623	36.896	229.843	19.5156
AKIRIN2	108.444	11.8591	197.532	24.1035
AKNA	11.5756	4.69802	10.7959	2.54429
AKNAD1	20.8163	4.76536	10.1587	1.72232
AKR1A1	244.48	37.3306	291.089	18.4025
AKR1A1	15.4045	5.40143	20.8642	11.1146
AKR1A1	363.93	25.5213	349.684	27.7428
AKR1B1	834.092	78.0803	808.563	83.0056
AKR1B10	5.85935	0.657583	6.52467	0.869036
AKR1B15	5.7277	1.03725	5.18512	1.28409
AKR1C1	4.35972	0.183861	5.69053	0.510749
AKR1C2	11.3258	5.75827	14.5577	1.59533
AKR1C2	16.0184	4.23637	17.3916	5.35767
AKR1C2	9.51028	1.7512	12.4477	4.42992
AKR1C2	11.7717	4.69509	17.0945	5.10593
AKR1C2	11.849	8.9633	8.87343	2.29445
AKR1C2	5.76492	0.855697	6.43479	1.17475
AKR1C3	20.618	9.19397	34.085	7.10885
AKR1C4	5.44704	0.730665	5.09809	0.257727
AKR1C4	16.8978	3.90554	22.6732	3.47238
AKR1CL1	6.86368	0.405455	9.17681	2.46594
AKR1CL1	10.2085	5.7496	13.7118	5.19821
AKR1D1	13.5745	4.79772	7.65988	0.290381
AKR1D1	3806.61	575.035	3545.41	198.435
AKR1E2	29.0853	10.5347	24.8971	6.89197
AKR7A2	485.211	40.427	417.31	39.3495
AKR7A3	88.2332	14.6415	89.567	5.03302
AKR7A3	7.383	0.439473	8.10593	4.0959
AKR7L	7.89603	1.82695	7.69364	0.865098
AKT1	776.756	90.6248	980.894	102.846
AKT1	802.011	49.8401	911.008	86.8417
AKT1	14.9127	6.57211	10.024	1.47979
AKT1S1	32.8955	9.27904	17.9749	7.30127
AKT2	7.83469	2.53348	5.72456	0.837298
AKT3	11.2124	2.5666	9.30402	1.00766
AKT3	15.0143	7.01907	9.56424	1.43958
AKT3	20.36	5.68674	13.1105	4.74538
AKT3	22.3006	5.36534	18.3752	4.1416
AKTIP	152.976	24.1881	338.583	24.7878
AKTIP	52.1546	9.49541	133.829	32.4385
ALAD	8.93641	2.17464	6.68994	0.745873
ALAD	42.6877	5.51418	21.9985	5.84271
ALAD	8.77727	2.09341	12.1806	7.67406
ALAS1	6.15268	1.24929	5.93289	1.37529
ALAS1	16.2155	4.12799	13.3689	6.9216
ALAS1	6.78207	0.731193	5.79328	0.947918
ALAS2	4.72777	0.675323	5.32605	0.739519
ALAS2	14.5923	3.72144	12.7953	1.57851
ALAS2	7.90708	1.4869	7.02621	3.03652
ALB	35.9926	11.8864	83.2557	27.7043
ALB	10.6095	2.56763	9.19571	2.41378
ALCAM	366.796	55.9426	418.808	42.3795
ALDH16A1	32.0431	2.68451	24.5766	4.33463
ALDH18A1	278.4	49.3855	375.188	65.9997
ALDH1A1	4.33445	1.08395	4.80353	0.774425
ALDH1A1	6.6593	1.19626	7.5734	1.57355
ALDH1A2	30.9525	3.46304	29.5849	8.72491
ALDH1A2	10.6586	3.19047	10.7884	4.33901
ALDH1A3	1538.24	68.0823	2081.97	93.7387
ALDH1A3	1795.18	160.569	2856.34	268.146
ALDH1B1	301.86	72.0962	274.1	26.0259
ALDH1B1	59.3415	9.99888	38.2132	8.07461
ALDH1L1	10.6457	0.534108	8.84902	1.82899
ALDH1L2	20.329	12.9283	10.9027	1.23859
ALDH1L2	12.832	5.15486	10.9248	4.32159
ALDH2	15.4568	5.89695	14.0948	1.75111
ALDH3A1	9.59469	0.423005	10.3167	1.41166
ALDH3A2	13.8915	2.99468	43.773	11.0787
ALDH3A2	90.5647	8.29687	86.2829	7.59786
ALDH3A2	49.8016	10.6593	46.8295	12.1676
ALDH3B1	14.1365	0.896803	9.6604	3.28377
ALDH3B1	94.9207	32.9116	19.3635	3.57113
ALDH3B2	16.4335	3.05199	13.8066	4.19695
ALDH3B2	6.67072	1.49228	7.08116	1.9749
ALDH3B2	54.9782	19.8195	74.7949	14.1642
ALDH4A1	4.89795	0.81648	4.14499	0.422609
ALDH4A1	25.454	3.42213	8.41676	1.38578
ALDH4A1	15.112	0.952524	10.0796	2.86936
ALDH4A1	29.0696	12.5098	15.1043	7.9181
ALDH5A1	53.6768	12.2477	30.2985	5.61556
ALDH5A1	47.023	9.14686	38.5762	13.894
ALDH6A1	25.5628	8.05408	19.8206	4.21366
ALDH6A1	5.66407	0.914059	6.38929	0.373286
ALDH7A1	820.593	68.308	818.522	31.4721
ALDH7A1	796.282	127.632	855.669	67.6873
ALDH8A1	14.1206	9.51534	21.063	5.18536
ALDH8A1	12.9694	5.13284	13.1382	5.17009
ALDH8A1	6.66486	1.76193	7.75014	2.14406
ALDH9A1	1904.08	187.912	674.889	35.3309
ALDOA	5.99952	1.0969	9.3266	2.10841
ALDOA	3396.92	346.507	2808.8	333.71
ALDOA	12.7323	2.22563	23.7362	7.80469
ALDOA	1632.01	177.842	1586.3	217.502
ALDOB	6.80956	2.80441	6.08996	0.280008
ALDOC	10.8996	1.0999	8.95143	1.49181
ALG1	23.6142	5.74688	39.0889	7.37097
ALG10	20.4594	9.82944	18.6708	1.86343
ALG10B	18.3257	7.86069	17.1588	3.57081
ALG10B	22.2728	8.04136	34.5588	8.47993
ALG10B	16.609	3.91106	38.4148	10.6679
ALG11	21.7665	6.74899	24.3326	17.366
ALG11	5.23122	0.799434	5.15263	0.949149
ALG12	19.8916	7.77103	17.8658	9.17948
ALG13	52.528	12.396	47.5154	21.0827
ALG13	1182.43	162.56	1642.28	345.233
ALG14	59.893	7.30198	88.8556	23.6716
ALG14	15.2358	9.15714	24.2455	2.97216
ALG1L	5.24236	0.40396	4.64542	0.44882
ALG1L	12.0647	1.67121	9.67839	2.22685
ALG2	16.998	2.54725	16.0284	4.52937
ALG2	21.9274	13.1771	13.9405	4.05403
ALG3	160.393	28.0943	106.65	13.2076
ALG3	477.867	54.7866	783.435	40.3031
ALG5	115.746	8.52399	123.331	40.5245
ALG6	41.4399	18.8752	65.8933	14.6631
ALG8	157.802	8.26133	100.815	5.40514
ALG8	8.99193	2.93907	9.54753	1.9082
ALG8	294.751	9.8548	252.269	33.2546
ALG9	135.403	28.8894	179.249	0.905516
ALK	9.70871	4.60964	6.61296	1.38549
ALKBH1	10.6431	1.9701	12.643	3.97212
ALKBH1	66.5665	7.89359	40.1062	3.32663
ALKBH1	78.3734	10.8407	44.2364	12.2896
ALKBH2	163.275	0.905023	197.371	9.27094
ALKBH3	95.5246	26.6236	111.171	8.79927
ALKBH4	26.446	5.05554	23.8629	6.27176
ALKBH5	1685.83	188.059	1997.69	88.5877
ALKBH6	124.04	7.29498	201.445	31.407
ALKBH7	53.6086	12.1289	82.0907	30.9378
ALKBH8	22.3561	8.45326	22.6472	4.06945
ALLC	5.78163	0.781669	4.99704	0.775007
ALLC	10.1441	1.13966	14.0271	2.23588
ALLC	5.29017	0.698893	5.75443	1.63675
ALMS1	20.3472	3.67148	25.4436	7.64207
ALMS1P	21.6121	3.16844	24.288	6.46802
ALOX12	14.8434	2.50425	9.3782	1.81674
ALOX12B	5.48569	0.898289	4.98451	0.573913
ALOX12P2	14.4921	6.43305	9.74143	3.7782
ALOX12P2	7.09906	1.83843	6.94245	0.92187
ALOX15	14.1865	6.08832	15.0684	3.84405
ALOX15	12.2826	5.31684	9.12702	1.68747
ALOX15	9.5441	1.29276	14.8433	3.56704
ALOX15	8.79634	2.48992	7.42375	0.41431
ALOX15B	5.9005	0.51909	7.04552	1.91417
ALOX15B	8.97631	2.58681	7.08513	1.67839
ALOX15B	15.5935	3.04135	20.3643	5.12376
ALOX5	7.54125	1.10389	5.48302	0.961709
ALOX5	17.9294	9.42272	18.7385	4.42516
ALOX5	7.04467	1.05001	8.0716	0.130016
ALOX5AP	6.89917	1.55208	8.48716	0.561692
ALOXE3	12.4888	3.75108	12.4455	3.66926
ALPI	10.3147	2.83515	8.20054	1.80014
ALPK1	8.62649	1.8431	7.23567	0.561178
ALPK2	4.93015	0.727832	6.22457	0.94543
ALPK3	6.84018	1.35095	8.64181	0.310555
ALPL	7.11198	0.58163	10.3657	4.08447
ALPP	493.163	157.241	433.877	32.8007
ALPPL2	14.5413	1.45512	17.886	5.39866
ALS2	143.763	21.2414	122.036	10.1201
ALS2CL	13.1877	2.68357	12.0346	2.70231
ALS2CL	4.39346	0.857854	4.21057	0.469751
ALS2CL	6.0918	0.614748	5.34804	0.645641
ALS2CR11	6.02323	0.770686	7.12986	1.97028
ALS2CR12	15.5458	4.5018	9.43553	2.14378
ALS2CR14	25.7726	9.83482	24.1928	7.80153
ALS2CR16	14.1007	4.71285	14.596	2.71396
ALS2CR4	398.065	82.3789	364.427	28.5086
ALS2CR8	7.18082	1.74734	6.9027	0.544286
ALX1	20.4746	7.53033	12.7862	5.36555
ALX3	9.40847	2.67881	7.66606	1.42565
ALX3	27.176	11.2307	20.0194	2.59738
ALX4	7.70111	1.56992	6.3957	0.994945
AMAC1	5.46034	0.492564	6.54985	1.11464
AMAC1L1	11.3459	7.19055	10.0833	3.1808
AMAC1L2	18.4295	7.13672	17.6169	3.35961
AMAC1L2	9.05777	1.34161	14.1658	3.12818
AMAC1L2	8.74564	2.31356	8.57341	2.52333
AMAC1L3	13.5915	3.11971	15.5414	1.5907
AMACR	22.0458	7.67011	15.7743	1.63873
AMACR	6.02483	0.34551	7.08383	2.23102
AMACR	10.4478	2.92701	10.7152	2.48821
AMBN	6.51504	0.895644	6.23767	1.02964
AMBN	8.62184	1.17181	8.32185	1.46411
AMBN	11.1689	2.89403	7.7947	1.04282
AMBN	16.7048	4.29097	20.2148	4.7032
AMBP	6.95789	1.44521	6.09637	0.304915
AMBRA1	13.9035	1.0176	12.4891	1.5231
AMD1	583.676	65.7526	567.995	95.0486
AMD1	302.206	19.5662	236.091	8.28379
AMDHD1	6.09469	1.16005	8.14137	0.815334
AMDHD2	76.6447	20.4932	126.881	22.7367
AMELX	8.90624	1.57911	7.34005	0.856156
AMELY	7.58631	1.5066	7.69377	1.61411
AMFR	333.282	7.2527	360.845	36.774
AMFR	26.7466	13.1986	21.9696	2.10597
AMH	4.75829	0.540998	5.29151	0.89494
AMHR2	5.78366	2.71558	6.96518	1.63614
AMICA1	9.50676	1.41959	10.4149	0.630013
AMIGO1	12.5849	5.29481	12.3532	3.10199
AMIGO2	4.80567	0.321259	5.67072	0.924609
AMIGO3	9.84451	1.85511	7.08572	1.70153
AMMECR1	18.636	6.29822	19.1686	5.65844
AMMECR1	168.347	15.8697	353.999	46.1489
AMMECR1	60.6608	3.06987	116.92	42.3207
AMMECR1L	66.6168	8.64671	118.808	7.13562
AMN	14.6528	5.83157	11.3462	1.68358
AMN1	14.0676	0.88401	13.1193	2.81886
AMOT	31.1003	8.8535	59.854	12.5378
AMOTL1	12.7826	6.28537	14.1912	5.31702
AMOTL2	11.7942	3.71516	14.95	4.46809
AMPD1	4.5693	0.821947	5.56006	1.15764
AMPD2	5.70832	0.777085	6.10077	0.282065
AMPD2	5.1481	0.431485	5.18621	0.341238
AMPD2	6.51859	1.72707	7.60569	1.5847
AMPD3	6.71914	0.516473	5.52174	0.907126
AMPD3	7.14686	0.594283	6.31707	1.06155
AMPD3	5.33881	0.722312	7.07945	0.347572
AMPD3	16.3082	10.6024	15.1332	4.72245
AMPH	6.87429	2.88544	5.59032	0.934557
AMPH	10.7753	5.90708	8.93581	0.147012
AMT	16.5493	7.1419	19.5445	3.68018
AMTN	6.325	1.99742	7.16415	1.55299
AMY1A	12.9567	0.315677	16.3442	1.20374
AMY1A	519.049	105.33	419.832	35.3718
AMY1A	5.31965	0.522155	4.71649	0.440976
AMY1B	10.6113	1.76861	10.8586	1.06503
AMY1B	12.2029	4.08434	9.21654	0.713103
AMY1B	99.3758	17.9333	69.6357	18.4735
AMY1C	5278.37	845.099	4734.37	591.194
AMY2A	10.0242	5.4159	10.0475	0.451985
AMY2A	8.23676	1.12847	9.87177	3.09221
AMY2A	14.7122	5.01122	16.0693	11.0958
AMY2A	7.68202	1.36544	11.6611	5.09776
AMY2B	9.16518	1.35735	11.4488	3.92602
AMY2B	9.79289	1.69104	12.3897	3.87863
AMZ1	5.14387	0.0834054	5.56809	0.903472
AMZ2	14.7872	7.5801	10.4721	2.48519
AMZ2	932.642	54.9758	979.315	30.2529
ANAPC1	16.9466	8.94486	11.4767	0.743355
ANAPC1	415.112	29.2296	540.233	91.6203
ANAPC1	46.7273	16.9899	54.7951	9.6241
ANAPC10	66.3255	12.35	84.5714	24.7158
ANAPC11	282.403	26.304	339.372	25.5715
ANAPC11	6.03267	1.23203	6.16245	1.86891
ANAPC11	17.8545	2.76698	18.6114	3.64335
ANAPC11	1324.76	55.449	1385.58	16.2078
ANAPC11	8.72436	2.24472	7.74503	1.32247
ANAPC13	1477.48	112.997	1915.77	210.04
ANAPC2	11.4168	0.570522	10.8916	3.13501
ANAPC2	11.295	2.5472	9.85466	3.80469
ANAPC4	148.312	19.9296	185.012	9.79628
ANAPC5	812.527	51.0361	983.361	97.6041
ANAPC7	26.826	3.60926	18.3185	7.44818
ANG	10.1557	1.76557	11.4678	4.41315
ANG	29.4635	9.52169	23.0136	5.09528
ANGEL1	20.705	7.0606	28.2195	4.03995
ANGEL2	54.2883	4.34948	134.772	25.2481
ANGPT1	13.2768	4.2048	12.4723	5.28238
ANGPT1	13.6397	5.11197	14.7388	6.73323
ANGPT2	6.30376	1.64013	7.54954	1.72463
ANGPT2	9.37941	3.36041	11.1754	2.06861
ANGPT2	4.74024	0.704973	4.00818	0.152019
ANGPT4	4.84295	0.604031	5.31421	0.850232
ANGPTL1	10.4224	1.83806	9.93669	1.07432
ANGPTL1	5.15835	0.73106	5.10825	0.161207
ANGPTL2	6.55783	1.75587	5.74935	0.763561
ANGPTL3	10.9643	2.5144	14.4115	2.3732
ANGPTL3	8.93362	1.50535	9.93684	1.55981
ANGPTL4	6.02891	0.50468	6.32946	1.48689
ANGPTL4	25.3046	10.0083	19.0929	6.65273
ANGPTL4	38.4138	5.91919	39.9018	10.3755
ANGPTL5	8.23381	2.63763	8.12881	0.22294
ANGPTL6	7.98563	1.39484	7.88199	3.5933
ANGPTL7	5.30612	0.295433	6.99603	2.74225
ANK1	4.42546	0.294538	5.75414	0.942199
ANK1	6.18569	1.34422	5.02824	0.675871
ANK2	8.08267	1.95158	7.2753	0.304742
ANK2	5.33461	1.29345	5.41468	0.748468
ANK3	17.4767	2.81139	16.486	11.109
ANK3	15.9881	2.74394	12.5182	3.81095
ANK3	10.2191	3.10104	9.4594	2.6385
ANKAR	6.34767	0.809871	6.71747	0.551367
ANKAR	18.0327	5.92093	14.2136	3.4808
ANKDD1A	5.7686	0.996999	5.17794	0.222382
ANKFN1	6.36737	0.10004	5.44954	0.838442
ANKFY1	127.054	21.3998	75.3471	16.6972
ANKFY1	17.6686	3.29848	12.9016	5.06547
ANKFY1	14.6735	1.97262	11.9877	5.49855
ANKH	8.28347	1.68706	10.6986	2.4003
ANKH	5.0445	0.904494	5.23766	0.439569
ANKHD1	51.071	14.8011	28.852	4.88264
ANKHD1	26.1645	2.67539	27.9607	4.48344
ANKHD1	8.86207	2.52059	8.59155	2.90477
ANKHD1-EIF4EBP3	5.35181	1.29899	4.89471	1.16556
ANKIB1	431.392	51.0617	405.158	42.2346
ANKK1	5.89408	1.07791	5.56272	0.596368
ANKLE1	11.6072	3.92722	9.46024	3.75648
ANKLE2	244.74	22.1343	204.734	9.71771
ANKMY1	23.3269	1.54498	27.8168	6.82789
ANKMY1	5.88473	1.48589	5.83816	0.932257
ANKMY1	4.93037	1.23984	4.7124	0.48758
ANKMY2	10.569	4.168	11.8533	3.07888
ANKRA2	63.7869	14.2377	59.2757	3.47425
ANKRA2	144.029	2.12583	113.789	8.28625
ANKRD1	23.2213	3.70217	242.524	57.952
ANKRD10	24.9994	10.2986	12.8907	6.30756
ANKRD10	38.4229	2.86938	24.9495	5.41957
ANKRD11	242.818	32.5481	289.895	33.1119
ANKRD11	12.8463	4.90084	12.2778	5.12828
ANKRD12	83.8098	19.4273	67.4897	5.82688
ANKRD13A	843.395	164.998	694.68	41.2623
ANKRD13B	12.4709	3.52921	13.2416	6.20562
ANKRD13C	143.764	8.20294	91.6567	12.1465
ANKRD13D	13.3796	3.53603	12.6191	2.21009
ANKRD13D	7.05832	1.29141	8.49357	1.94767
ANKRD13D	8.86286	1.12328	9.49889	4.74963
ANKRD13D	8.62167	3.59489	8.76162	3.52386
ANKRD13D	29.2194	7.24116	18.8491	3.34335
ANKRD13D	5.90799	0.936214	5.90926	0.470468
ANKRD16	13.7592	1.28607	11.7034	5.48902
ANKRD16	64.0595	7.79517	128.031	24.4986
ANKRD16	28.3865	6.49704	46.1566	19.9582
ANKRD17	10.3452	3.36909	7.0717	0.422839
ANKRD17	142.295	22.202	96.878	7.12696
ANKRD17	186.935	60.2892	124.526	18.339
ANKRD18A	7.4	1.8309	7.95273	1.26154
ANKRD18A	16.9745	8.01187	13.4763	1.77318
ANKRD18B	10.6416	4.2803	7.2146	1.50174
ANKRD18B	10.3788	3.06129	14.4414	2.84251
ANKRD19	6.05935	2.52	4.97281	0.370978
ANKRD2	11.726	4.34462	9.92612	2.63612
ANKRD20A1	11.6062	4.20847	9.10284	2.88132
ANKRD20A1	10.8894	3.80021	13.031	1.61711
ANKRD20A1	14.9817	5.44599	20.6926	6.24411
ANKRD20A1	15.5408	3.16501	11.1788	4.26022
ANKRD20A2	7.07077	1.10891	7.07461	3.15324
ANKRD20A3	4.50368	0.549101	6.78064	1.3497
ANKRD20A3	10.0396	4.9072	11.0225	1.70454
ANKRD20A4	7.27308	1.28045	8.66	0.884004
ANKRD20B	8.28306	2.10742	5.89767	0.86601
ANKRD20B	4.77394	0.414928	6.54358	2.01525
ANKRD20B	9.27354	1.59718	23.0489	15.3571
ANKRD20B	4.79432	0.336699	4.45195	0.20893
ANKRD21	9.62724	0.921535	7.97688	1.82864
ANKRD22	72.8438	25.3829	162.267	30.3809
ANKRD22	117.533	20.7768	221.632	5.44744
ANKRD23	9.70169	1.26847	14.9773	8.17018
ANKRD23	19.1599	6.18952	11.242	2.25415
ANKRD24	15.2916	3.93756	10.686	3.87128
ANKRD24	4.81378	0.605955	4.85736	0.375576
ANKRD26	9.97589	1.65757	17.8759	1.09934
ANKRD27	57.2648	18.3195	23.2765	8.2286
ANKRD28	21.4003	2.32827	26.643	3.38915
ANKRD28	46.481	7.98158	37.9016	9.32299
ANKRD29	8.14223	1.14835	7.68248	1.86468
ANKRD29	10.7978	1.27507	8.75107	2.18579
ANKRD30A	9.86002	1.92751	10.8231	1.31752
ANKRD30A	4.75553	0.387406	4.07571	0.20504
ANKRD30A	4.54067	0.280377	4.43946	0.549872
ANKRD30B	764.746	46.289	790.444	29.8098
ANKRD31	14.3062	3.03996	17.8835	7.91292
ANKRD32	14.3981	3.07166	10.441	2.0395
ANKRD32	25.1598	9.58232	24.1613	11.3234
ANKRD33	44.6196	24.036	34.2441	10.2035
ANKRD34A	13.5232	1.88509	17.577	4.83048
ANKRD34B	4.58923	0.333517	4.26827	0.470021
ANKRD34C	14.0707	3.23298	16.0061	5.41965
ANKRD35	22.3646	10.4484	16.2568	4.09854
ANKRD35	10.8768	3.98746	7.41564	3.23682
ANKRD36	7.03554	0.865529	8.20599	2.16247
ANKRD36	9.03622	0.689293	8.80341	1.60984
ANKRD36	11.7588	2.80098	12.7375	2.37792
ANKRD36	26.7149	3.56764	28.2133	9.17437
ANKRD36B	61.9114	36.3275	48.3651	6.74002
ANKRD36B	6.85313	0.944568	6.06366	0.964448
ANKRD37	9.4158	1.55836	18.4873	7.11467
ANKRD38	19.3304	11.4301	12.1204	2.56479
ANKRD39	162.311	25.2274	241.014	16.3122
ANKRD40	44.7124	13.3671	70.5142	10.3207
ANKRD41	11.3975	2.83492	11.6481	4.19945
ANKRD41	6.80831	1.05048	6.86153	0.490083
ANKRD42	5.45838	1.09715	4.32596	0.375361
ANKRD43	12.2084	2.51781	7.84016	2.52726
ANKRD44	9.45117	4.40176	9.82005	1.81839
ANKRD44	5.78185	0.742211	6.73171	1.88281
ANKRD45	14.8653	5.69898	10.5403	3.73113
ANKRD46	89.1918	29.8268	189.894	23.0392
ANKRD47	9.91586	5.2406	10.692	1.39629
ANKRD49	18.4571	7.93699	16.759	4.03775
ANKRD5	5.52488	1.28859	5.15829	1.10396
ANKRD5	17.6585	4.01689	17.689	2.57607
ANKRD5	10.7269	1.53748	14.4798	5.05906
ANKRD50	30.0436	3.0967	29.877	1.29177
ANKRD52	20.0749	7.87221	13.2553	3.80185
ANKRD53	11.0305	1.00678	8.54485	0.507248
ANKRD54	35.8698	11.0175	32.5153	10.2211
ANKRD55	5.93552	1.85171	5.17774	0.422362
ANKRD56	14.8783	4.28049	11.9827	3.61603
ANKRD57	400.778	33.3592	407.369	7.9635
ANKRD58	8.41544	0.4293	7.77685	2.5405
ANKRD6	22.8459	2.61873	11.6745	1.45163
ANKRD6	86.3701	6.27897	39.4848	15.0411
ANKRD7	14.806	7.67963	10.2293	1.91524
ANKRD7	6.17578	0.561427	9.18448	2.28695
ANKRD9	39.3904	13.3406	17.5686	7.74686
ANKRD9	987.538	114.123	615.245	64.7241
ANKS1A	149.011	14.557	130.694	20.7918
ANKS1B	9.23608	3.23245	11.3375	1.37599
ANKS1B	17.2813	8.11881	11.4675	4.50109
ANKS1B	6.62784	1.25629	7.78802	3.1326
ANKS3	23.1632	4.69967	22.4418	5.61751
ANKS4B	10.2953	2.71255	8.37284	1.51382
ANKS6	6.32599	0.589611	10.69	3.95416
ANKZF1	55.4992	8.09702	43.3848	6.12188
ANKZF1	9.79967	1.82334	6.94229	0.950681
ANKZF1	22.9313	3.00675	10.0548	1.22863
ANLN	265.973	83.0014	223.762	29.4933
ANO1	10.748	1.71764	10.1237	3.84171
ANO10	26.604	4.63654	28.9631	5.06396
ANO2	12.7513	5.10003	8.52159	1.84027
ANO3	5.48677	0.1724	5.14942	0.501445
ANO4	5.80385	0.253189	6.71494	1.68735
ANO5	5.55688	0.893227	5.8619	0.821866
ANO6	96.7536	18.1162	53.9692	18.3764
ANO7	11.3218	4.82853	10.792	2.31306
ANO7	6.87235	0.52863	12.8976	9.04513
ANO7	5.65544	2.0937	7.41384	4.5695
ANO8	14.4798	1.69636	32.7739	6.84354
ANO9	13.7537	2.47249	17.4486	10.2464
ANO9	16.8983	5.89866	11.5981	1.81701
ANO9	5.98664	2.03457	4.67662	0.44053
ANP32A	53.2437	3.94216	48.3686	5.71307
ANP32B	3534.8	141.987	3288.67	360.016
ANP32C	5.2915	0.259173	5.84723	0.237328
ANP32C	77.0325	15.2883	93.9105	14.9151
ANP32D	9.95229	2.62833	10.2394	4.69614
ANP32E	13.5343	4.66972	15.6435	3.25612
ANPEP	724.858	62.197	277.578	34.0593
ANRIL	16.3234	5.91144	12.3272	2.66417
ANTXR1	95.3344	9.79069	95.3496	25.1624
ANTXR1	29.272	4.24988	45.5145	4.43356
ANTXR1	29.2833	7.41437	69.1704	17.9658
ANTXR1	29.0748	18.6321	35.8895	4.51913
ANTXR2	73.0479	37.4019	24.5764	13.745
ANTXRL	9.14475	2.16716	10.1831	0.84998
ANUBL1	6.07982	0.801556	8.75511	1.45156
ANXA1	789.225	143.693	696.911	128.964
ANXA10	14.4605	7.72286	8.67197	3.11925
ANXA11	103.405	11.8259	20.2152	7.5028
ANXA11	203.358	31.2627	66.8466	4.47702
ANXA11	16.8659	5.48636	11.4554	2.88886
ANXA13	7.19318	1.38568	7.36948	0.670945
ANXA13	9.21045	4.52948	7.28481	1.62935
ANXA13	5.34721	0.787396	5.14571	0.867555
ANXA2	3155.02	439.362	2252.88	326.064
ANXA2	72.6409	9.13671	64.2093	22.2369
ANXA2	11320	898.107	7747.77	917.943
ANXA2P1	449.833	75.5281	189.854	19.1591
ANXA2P1	2526.1	574.054	1357.79	44.8687
ANXA2P2	14990.1	2709.34	16837.2	1358.27
ANXA2P3	64.8629	13.291	56.1082	5.01686
ANXA3	799.044	124.57	814.761	172.502
ANXA4	7.38889	2.05863	5.83525	0.514885
ANXA5	639.08	66.4312	27.2497	7.15453
ANXA6	7.66898	0.579642	7.11264	0.547745
ANXA6	11.4063	7.45438	9.93594	2.33792
ANXA7	4.85438	0.115701	6.53349	2.25424
ANXA7	668.469	120.952	391.5	37.4503
ANXA8	8.51147	2.31637	12.6912	7.82049
ANXA8	5.85993	0.857292	4.71617	0.474367
ANXA8L1	11.8803	3.44258	10.9062	5.33358
ANXA8L2	8.18704	1.51001	12.8878	5.89824
ANXA9	7.77401	2.10728	10.3726	2.26934
AOAH	8.13011	3.51711	12.1686	3.12966
AOC2	11.61	5.25257	12.1624	6.2628
AOC2	13.0953	5.57442	23.8642	11.6831
AOC2	7.13343	0.950223	9.38466	1.17889
AOC3	14.6657	4.33492	13.5448	4.72545
AOF2	300.354	34.2763	405.514	38.6087
AOX1	4.90533	0.362669	5.961	0.625847
AOX2P	7.18083	0.889273	7.76908	3.24234
AP1B1	5.26389	0.264354	7.38286	1.81733
AP1B1	224.364	14.093	258.732	52.1806
AP1G1	37.2039	1.8532	32.321	16.8836
AP1G1	22.4415	7.14502	37.5316	4.81555
AP1G2	4.73602	0.152612	5.70176	0.69995
AP1G2	87.3444	29.6583	43.5771	7.16734
AP1GBP1	5.71071	0.283564	6.14088	0.970411
AP1GBP1	9.56549	1.63664	9.22695	1.0834
AP1M1	466.962	55.1867	726.044	24.4996
AP1M2	182.701	15.9196	14.6703	1.84138
AP1S1	211.11	51.8885	369.426	56.9351
AP1S1	188.186	38.8788	324.033	92.3829
AP1S1	288.312	19.9765	447.608	34.9946
AP1S2	47.2567	14.4413	89.7116	19.1425
AP1S2	33.4382	3.807	69.6129	12.6009
AP1S3	41.2253	10.1842	23.2289	4.69029
AP2A1	21.357	4.59896	30.6958	12.1929
AP2A1	12.9141	5.21675	16.7419	7.78448
AP2A1	13.8922	2.43349	8.47513	2.83947
AP2A2	12.7895	3.35179	11.4611	3.93256
AP2B1	48.5213	7.73682	58.9361	12.371
AP2B1	101.979	36.9944	136.156	6.52527
AP2M1	1117.83	101.521	1265.83	45.024
AP2M1	1271.88	187.301	1463.39	7.17062
AP2S1	1797.18	111.53	1811.36	85.8539
AP2S1	7953.76	204.57	8971.51	257.224
AP3B1	357.98	24.3436	270.23	6.01807
AP3B2	9.70787	0.778522	9.6827	1.10573
AP3D1	5.65237	0.746075	5.92085	1.55913
AP3D1	87.2887	20.1331	114.843	18.0768
AP3D1	109.13	20.6171	130.508	22.6914
AP3M1	138.26	12.7377	60.6826	7.20784
AP3M1	216.99	25.7793	88.8692	11.2914
AP3M1	6.05172	1.38654	6.22644	0.422819
AP3M2	92.3753	15.6957	161.017	22.96
AP3S1	389.528	19.2824	482.35	69.4132
AP3S2	27.8046	7.56011	29.8371	12.6099
AP4B1	80.8808	26.0155	180.084	11.0991
AP4E1	122.299	5.8874	161.611	5.94584
AP4M1	8.87351	4.0245	9.32962	1.4633
AP4S1	13.6161	3.90434	9.05624	2.58894
APAF1	64.5358	25.7917	36.4454	8.1479
APAF1	13.5854	4.96243	11.5679	3.49207
APBA1	4.48149	0.558617	4.67949	0.22123
APBA1	20.2723	5.58253	12.1176	4.72029
APBA2	6.70345	1.07187	10.145	4.62164
APBA2BP	16.0659	8.25394	17.3084	4.71296
APBA2BP	7.74304	1.87821	17.9315	2.78905
APBA3	72.7688	11.3607	19.6451	4.86551
APBB1	7.73689	2.66226	7.94167	2.40624
APBB1	5.80769	1.87712	5.31925	0.425985
APBB1	9.04778	0.73434	10.2371	2.98388
APBB1IP	22.6116	4.96822	29.9973	3.38257
APBB2	21.6606	8.83405	12.9961	3.77748
APBB2	5.6632	0.78518	5.82805	0.152238
APBB3	48.7353	10.9471	93.571	19.2611
APBB3	19.2896	5.00369	32.1226	14.1149
APC	13.1336	1.23838	11.0652	2.43886
APC2	5.2743	1.0461	5.72234	0.498534
APCDD1	8.53047	3.6981	15.505	4.41888
APCDD1L	5.63943	1.56629	5.76857	1.07536
APCS	5.01256	0.425725	5.23081	0.697549
APEG1	32.9672	5.20609	42.9096	10.2668
APEH	327.164	32.2859	237.237	57.742
APEX1	1259.18	164.895	1090.03	72.9062
APEX1	1212.44	36.2347	990.139	50.4242
APEX2	236.46	16.0698	65.7343	13.3928
APH1A	678.806	51.4516	722.153	58.6397
APH1A	172.246	6.38092	179.392	9.40296
APH1B	26.3101	2.63113	10.6259	2.99024
API5	248.311	38.6172	308.67	44.5244
APIP	274.027	57.7698	526.76	23.0233
APIP	51.0659	30.7977	157.587	29.582
APITD1	14.4976	6.8025	12.0255	1.89337
APITD1	69.4008	16.1293	122.705	33.0043
APLF	11.0871	5.75326	9.56729	4.61047
APLF	9.57897	1.68679	8.17591	0.504218
APLN	10.7035	5.14851	10.9176	7.06667
APLNR	8.67697	2.93432	7.87502	0.813789
APLP1	6.04051	0.72629	7.49583	1.70322
APLP1	11.7198	1.12848	13.1967	6.52213
APLP2	24.7803	5.61905	40.4432	5.1317
APLP2	166.084	25.722	274.267	15.9219
APM-1	9.60213	1.52029	9.19027	1.39962
APOA1	9.68778	1.95422	12.8184	8.57953
APOA1BP	959.373	100.553	1174.51	102.341
APOA2	12.0574	9.28139	8.36801	1.985
APOA4	9.50055	0.553146	7.13286	0.437146
APOA5	10.8372	4.9244	6.97158	1.06175
APOB	5.72138	0.571441	6.51263	2.01784
APOB48R	4.97758	0.547967	5.8247	0.754088
APOBEC1	6.19328	1.06797	5.82712	1.45021
APOBEC2	5.10527	0.864675	5.67819	1.1357
APOBEC3A	8.10865	2.9985	11.6694	4.33238
APOBEC3B	10.508	3.59172	22.1138	4.054
APOBEC3C	16.6607	5.58699	24.5582	4.04443
APOBEC3D	9.82954	3.30319	12.7684	2.29245
APOBEC3D	6.38148	0.407306	7.2426	1.32103
APOBEC3F	29.6557	11.2096	25.6385	7.23674
APOBEC3F	7.40917	1.30616	9.0209	2.6343
APOBEC3F	13.4677	3.21049	13.6218	6.70926
APOBEC3F	8.56098	1.43071	7.15475	0.638756
APOBEC3G	7.90238	1.41446	10.2668	3.76236
APOBEC3G	25.9085	2.50282	29.5163	9.85329
APOBEC3H	7.40004	4.1541	5.17334	0.632799
APOBEC4	10.8861	1.83978	9.18459	0.68574
APOC1	22.1797	9.28728	23.6132	3.35375
APOC2	12.1739	0.418757	10.9346	2.04002
APOC3	5.65219	0.331431	7.12461	0.863309
APOC4	10.3364	2.49657	15.4378	8.58207
APOD	4.71641	0.503013	5.64476	1.95162
APOE	4.90958	0.520871	4.76768	0.617751
APOF	5.39611	0.73713	4.44503	0.620408
APOH	4.86736	0.686431	5.22619	0.252221
APOL1	7.12454	1.5542	5.84131	0.322328
APOL1	10.3702	3.24221	8.55363	2.2825
APOL2	10.3114	2.58698	8.56012	1.48089
APOL2	15.7808	11.743	7.75481	0.941112
APOL2	5.32752	0.527143	4.63766	0.495899
APOL2	4.64298	0.578488	7.33677	1.76898
APOL3	4.64106	0.140891	3.81882	0.0725453
APOL3	19.2057	0.880931	17.7307	4.53886
APOL3	6.42505	1.28743	7.60943	2.21369
APOL4	8.39616	2.00722	7.71502	1.56949
APOL4	13.209	4.00332	19.7716	3.99974
APOL5	4.33359	0.425306	5.16952	1.06907
APOL6	7.42806	0.482236	9.63189	2.28078
APOLD1	15.4692	2.98027	12.8907	3.34286
APOM	15.6252	4.82315	34.9746	10.5804
APOO	239.349	17.631	385.086	35.7134
APOOL	42.5435	3.58322	46.8308	14.5434
APP	319.589	45.4905	242.916	15.7854
APP	36.6947	9.2481	38.1111	11.2495
APP	269.538	28.2922	234.312	15.1468
APPBP2	12.1072	5.45133	8.18128	0.628648
APPBP2	44.7394	0.573969	31.6458	2.90089
APPL1	68.5136	15.0709	81.8721	24.1827
APPL2	63.5355	10.2752	50.5946	3.43495
APRIN	8.14444	1.99056	19.0085	18.9717
APRT	527.977	116.037	689.766	75.8759
APRT	215.786	5.42956	224.622	24.7394
APTX	262.289	66.628	307.504	29.5702
APTX	4.51328	0.291442	4.59094	0.208201
APTX	157.845	19.7933	175.95	22.417
AQP1	7.70854	1.22375	12.392	6.11067
AQP1	5.33386	0.823263	5.25812	1.21582
AQP10	5.79636	0.552459	6.09618	0.867033
AQP11	32.733	12.2512	82.3185	6.6398
AQP12A	5.78984	0.814311	5.92956	0.727593
AQP12B	11.5678	5.73553	16.9156	0.903319
AQP2	9.00507	2.41081	11.9952	5.89063
AQP3	5.838	0.720491	8.80019	1.34876
AQP4	5.18713	0.0795776	5.97774	1.03942
AQP4	4.41538	0.815697	4.93139	0.387602
AQP5	5.98835	1.89435	5.16146	0.830453
AQP6	5.63422	0.635152	11.1326	5.88526
AQP6	5.77127	0.590307	5.59206	0.610998
AQP7	5.09179	0.662604	5.04763	0.96147
AQP7P1	17.392	2.21022	11.0302	1.68327
AQP7P2	9.66339	2.61506	8.948	3.49371
AQP7P2	7.46013	2.26178	6.45476	0.872014
AQP7P2	7.53834	0.795535	8.28975	1.57928
AQP7P2	9.36239	1.51344	10.8957	2.2364
AQP7P2	10.3318	5.22191	13.9276	3.28447
AQP8	7.92903	0.717361	7.99924	1.05221
AQP9	5.32819	0.436016	6.4088	1.57141
AQR	14.9146	5.39943	30.2234	15.5944
AQR	288.579	23.419	275.267	14.1239
AR	19.4541	4.7096	21.3417	12.9283
AR	107.725	12.8647	102.954	31.3619
AR	5.10887	0.209632	5.43347	0.505669
ARAF	260.4	34.6368	56.7387	8.9907
ARAP1	39.3688	7.1623	27.7985	2.10693
ARAP2	34.3513	5.88841	40.9424	12.0924
ARAP2	9.67586	0.390065	14.1872	2.50583
ARAP3	12.4598	2.68299	8.09723	1.11927
ARAP3	86.314	21.4336	37.2326	8.55757
ARC	4.80322	1.21499	5.66939	1.18648
ARCN1	430.514	5.89114	635.877	9.50767
ARD1A	674.494	97.8949	1348.98	203.781
ARD1B	9.23384	1.74974	8.19771	1.70947
AREG	4.85136	0.249213	4.82523	0.808529
AREGB	6.05255	0.606545	5.90641	0.722894
ARF1	94.2698	31.1752	110.117	14.3894
ARF1	1339.99	129.918	1422.15	140.128
ARF1	14.762	1.37454	18.265	4.19782
ARF3	159.287	11.424	169.126	11.2414
ARF4	200.834	11.8562	191.442	27.7398
ARF4	1206.82	106.503	1127.42	64.8255
ARF5	571.616	60.402	537.757	35.8556
ARF6	14.6398	2.77109	22.0211	18.1531
ARFGAP1	12.2543	5.99041	12.7623	1.22086
ARFGAP1	71.6379	8.12768	119.471	7.42178
ARFGAP2	158.275	23.9735	189.497	20.6603
ARFGAP3	5.34509	0.861381	4.61697	0.286061
ARFGAP3	123.08	26.41	98.431	6.00747
ARFGEF1	39.9144	10.714	55.2733	15.5574
ARFGEF1	283.153	48.9218	386.465	38.5813
ARFGEF2	30.6303	3.83495	40.078	13.4004
ARFIP1	95.4693	5.47808	12.6768	5.24194
ARFIP1	15.0933	4.66292	12.5929	3.40463
ARFIP1	19.1418	6.03949	19.1375	4.15531
ARFIP2	13.9606	7.89825	11.3094	4.09372
ARFRP1	6.37548	1.79858	5.66556	1.0164
ARG1	14.3829	6.74921	15.6751	2.88723
ARG2	13.9395	2.03216	20.9893	4.09178
ARG99	8.96214	1.3723	13.8391	5.26717
ARGFX	5.04332	0.741492	5.23957	0.156588
ARGFXP2	10.5848	2.7874	10.4064	3.81992
ARGFXP2	10.1374	1.68169	10.8387	1.74142
ARGLU1	229.44	12.5912	269.405	14.2094
ARHGAP1	235.147	34.4387	112.787	11.242
ARHGAP10	28.8013	6.16434	28.6721	5.55745
ARHGAP11A	22.4579	9.11081	29.5137	8.00815
ARHGAP11A	16.2334	6.40447	16.0273	7.86118
ARHGAP11A	6.63083	0.974668	6.56997	1.18502
ARHGAP11B	33.0435	7.82267	21.9904	3.11199
ARHGAP12	10.1722	3.2741	19.2537	9.65843
ARHGAP12	34.8272	8.23982	68.1097	10.7997
ARHGAP15	19.638	2.4191	23.7899	3.73706
ARHGAP17	320.837	74.5633	325.416	2.32904
ARHGAP17	15.4798	3.81624	16.9411	4.96552
ARHGAP17	20.0772	6.6827	21.1956	9.98046
ARHGAP18	12.8085	5.14983	24.9369	5.08136
ARHGAP19	15.6405	3.22463	56.3702	14.0177
ARHGAP20	16.8029	7.44752	9.46007	1.5881
ARHGAP21	537.668	3.66308	315.907	39.965
ARHGAP22	23.0032	3.68883	41.4126	3.97741
ARHGAP23	56.319	19.9045	20.9765	6.20906
ARHGAP23	11.1798	2.86054	7.78025	1.28679
ARHGAP23	16.2884	9.58435	8.67896	1.8012
ARHGAP24	6.36503	1.36894	5.27189	1.36216
ARHGAP24	10.2223	2.19026	6.88443	1.37595
ARHGAP24	7.38589	1.00672	6.40269	1.28531
ARHGAP24	19.1427	7.06657	13.2861	1.689
ARHGAP25	10.8019	2.69647	7.81058	0.972483
ARHGAP25	6.09638	0.993422	7.65621	3.092
ARHGAP25	9.4676	2.25809	17.4405	8.92278
ARHGAP26	8.15063	1.97294	5.76841	0.544509
ARHGAP27	12.3116	5.85351	18.8254	9.1854
ARHGAP28	5.36689	0.194094	4.9281	0.931193
ARHGAP28	7.5088	0.816717	7.42906	2.09428
ARHGAP28	5.99697	1.3008	5.24916	1.08226
ARHGAP28	17.0908	5.016	19.5763	4.98607
ARHGAP29	28.0514	6.06631	8.37083	3.89376
ARHGAP30	6.99487	0.82026	8.48563	3.14273
ARHGAP30	16.4853	5.05519	8.61794	5.75251
ARHGAP30	8.30386	2.242	7.60689	1.73816
ARHGAP4	14.1896	2.70645	9.53128	0.443261
ARHGAP5	18.6133	10.3099	16.1558	2.73192
ARHGAP6	10.4605	2.77724	11.9402	4.2383
ARHGAP6	12.8187	6.14401	10.7404	2.64494
ARHGAP6	18.2219	8.4292	24.1066	7.51048
ARHGAP6	12.0142	3.65636	10.1267	2.77054
ARHGAP8	19.5133	13.0043	12.9845	3.54389
ARHGAP8	34.4168	8.28525	41.7887	8.47957
ARHGAP8	5.80579	0.318098	4.86888	0.545981
ARHGAP9	9.6571	2.87314	7.98471	1.67137
ARHGAP9	5.00361	0.773038	5.19439	0.31319
ARHGDIA	310.509	42.4967	122.377	25.8615
ARHGDIB	821.818	76.3774	1017.87	77.754
ARHGDIG	4.92248	0.297437	5.49438	0.557432
ARHGDIG	15.6938	1.35784	13.8344	3.34039
ARHGEF1	29.2055	2.99497	22.8929	4.65094
ARHGEF1	10.5413	2.25295	10.5192	3.23459
ARHGEF1	34.8031	8.68913	19.2424	5.86629
ARHGEF10	90.83	7.32667	94.6142	22.6035
ARHGEF10L	15.2269	6.5664	11.4067	3.84407
ARHGEF10L	17.4306	14.9117	15.231	2.7393
ARHGEF10L	10.6009	0.484806	11.4023	3.10232
ARHGEF11	7.13457	1.59431	8.25765	2.33785
ARHGEF11	9.79356	2.02987	15.7265	4.40721
ARHGEF11	8.26972	0.768949	13.8722	4.90764
ARHGEF12	28.2858	4.28619	30.954	5.98979
ARHGEF15	4.63141	0.543094	4.70941	0.135812
ARHGEF16	80.7209	7.19721	115	1.37212
ARHGEF17	10.6022	3.38458	18.2323	4.36059
ARHGEF18	290.825	30.3872	383.739	39.9468
ARHGEF19	19.2615	4.81192	16.1888	3.46589
ARHGEF2	544.817	36.3503	744.158	51.6548
ARHGEF3	67.836	9.25647	39.4092	7.43582
ARHGEF4	4.36777	0.364397	4.27041	0.513155
ARHGEF4	4.43895	0.406757	4.30624	0.508352
ARHGEF5	147.021	20.0927	29.9637	8.6582
ARHGEF5L	105.433	10.3151	54.1433	9.06537
ARHGEF6	18.8826	3.70459	15.9357	11.7281
ARHGEF7	178.646	31.0988	193.689	31.1562
ARHGEF7	5.22996	0.0509899	5.98195	0.565638
ARHGEF7	6.68714	1.23722	6.99699	1.4233
ARHGEF7	11.9338	2.44548	13.737	6.3454
ARHGEF9	20.1415	4.04817	22.4852	6.91529
ARID1A	4.98253	0.975033	4.88532	0.757836
ARID1A	359.912	66.4275	361.003	46.7512
ARID1B	7.92007	1.57661	8.36387	2.62963
ARID1B	9.1847	1.07408	10.6972	1.28033
ARID2	53.761	15.4204	34.3929	2.17114
ARID2	29.2952	6.43611	27.4603	5.87162
ARID3A	99.8966	9.88935	80.7443	10.9321
ARID3B	228.196	36.0209	279.715	34.4444
ARID3C	16.5126	7.44219	9.94317	2.05997
ARID4A	8.84224	5.45884	9.21813	1.10552
ARID4A	9.64074	2.40326	6.63325	1.25753
ARID4A	39.0058	15.3005	59.8237	11.6467
ARID4B	138.792	14.7107	155.663	35.6847
ARID4B	20.6227	8.20818	24.1734	10.7989
ARID4B	75.9595	17.5825	69.1031	20.0435
ARID5A	6.29821	0.617831	7.83652	1.6868
ARID5A	19.3942	7.4702	10.9015	1.71559
ARID5A	6.44065	0.954193	6.27015	0.101563
ARID5B	9.47054	2.58562	9.07205	1.23416
ARIH1	51.7528	11.7244	133.999	11.6486
ARIH2	106.297	36.8564	163.277	31.1673
ARL1	199.785	27.3596	228.073	41.4466
ARL10	5.56501	0.8326	5.42868	0.375344
ARL11	7.381	1.59716	8.76033	0.753765
ARL13A	9.04231	3.17848	15.6309	7.36145
ARL13B	17.7771	5.85653	17.8253	1.53634
ARL13B	5.04428	0.594627	5.81673	0.257948
ARL14	6.42827	1.15249	20.0613	3.74269
ARL15	28.7678	4.28475	31.7153	7.16551
ARL15	15.1338	1.31838	20.4995	6.50533
ARL16	855.423	55.6867	893.505	216.502
ARL16	237.12	23.1518	292.555	47.1885
ARL17B	19.509	9.03206	17.1741	4.22094
ARL17B	43.2977	3.66006	57.2125	18.1838
ARL17B	9.57511	2.2679	11.1384	2.69789
ARL17P1	13.4303	3.19253	16.1237	4.31816
ARL2	1583.32	122.817	2281	160.848
ARL2BP	737.322	26.5734	659.676	110.406
ARL3	6.42269	1.71299	7.22472	0.785212
ARL4A	14.5094	3.89126	31.6063	12.5065
ARL4A	6.73773	2.26989	7.52244	1.31507
ARL4A	17.9322	3.5416	18.6277	3.35955
ARL4A	16.2656	6.24292	10.1659	1.62327
ARL4A	16.4369	3.1446	24.1866	6.07176
ARL4C	197.51	38.0593	244.551	33.5625
ARL4D	19.9116	2.26079	12.6908	0.727243
ARL5A	23.0627	10.4413	73.7888	32.321
ARL5A	33.6318	2.23759	347.19	78.2997
ARL5A	317.284	9.8538	1377.24	31.1524
ARL5B	41.9563	2.6859	72.1365	2.52635
ARL5B	27.2272	7.35303	38.2112	7.64229
ARL5C	11.3867	1.17152	9.055	2.13689
ARL6	7.64937	1.87136	16.5925	2.94778
ARL6	5.10803	0.0551158	5.26045	1.62266
ARL6	14.4363	6.06086	29.1131	4.89416
ARL6	5.55275	2.11997	4.83563	0.178357
ARL6IP1	2742.07	83.2958	2201.15	204.864
ARL6IP1	28.5895	4.89058	23.8409	9.77214
ARL6IP4	260.743	64.3731	274.94	5.49907
ARL6IP4	6.62999	0.621567	6.75161	1.3026
ARL6IP4	611.249	36.7331	786.465	184.734
ARL6IP5	1168.07	136.513	1301.49	137.321
ARL6IP6	141.642	3.15001	149.98	15.4536
ARL6IP6	10.2103	0.480826	14.1004	7.11324
ARL8A	6.25888	0.195999	8.07055	1.53951
ARL8B	340.682	92.3865	255.895	13.432
ARL9	32.8214	8.50818	55.2978	14.9978
ARMC1	217.585	38.8477	150.347	37.1988
ARMC10	66.8281	11.1561	85.8099	10.6418
ARMC10	331.496	54.6961	362.871	5.76008
ARMC2	4.88859	0.639213	5.03586	0.335856
ARMC2	16.9788	5.49732	12.3175	2.65069
ARMC3	6.47748	1.70525	6.69335	0.907202
ARMC4	7.57544	1.78517	4.66164	0.274841
ARMC5	11.3516	5.15779	9.30919	3.87531
ARMC6	66.2251	20.3437	73.6481	18.5474
ARMC7	39.1635	2.4884	64.4796	18.0857
ARMC8	8.70273	2.10056	10.4307	1.82811
ARMC8	86.7595	9.81366	109.035	17.0447
ARMC8	9.96954	2.6812	17.4798	12.7364
ARMC8	36.4613	2.63398	27.7329	5.18067
ARMC9	14.7639	3.9449	21.304	0.61862
ARMCX1	57.9871	25.3196	42.9313	20.7884
ARMCX1	142.504	24.6344	180.95	22.524
ARMCX2	162.184	22.2904	108.254	22.956
ARMCX3	14.5934	7.34158	8.97488	2.3314
ARMCX3	13.8013	4.00382	15.4636	7.46329
ARMCX3	10.8985	3.39821	10.5622	0.956005
ARMCX3	18.6256	6.70025	11.2134	3.5989
ARMCX4	11.4791	3.05655	15.3832	0.634967
ARMCX5	103.409	18.2359	108.721	11.0288
ARMCX6	102.095	8.6746	139.493	34.1854
ARMCX6	20.0056	8.88368	15.4449	5.64757
ARMCX6	170.434	6.85905	209.049	18.9863
ARMET	926.038	87.5414	932.27	159.627
ARMS2	6.94948	0.816851	6.72055	1.79939
ARNT	17.4143	8.81111	20.5809	2.46922
ARNT	7.18235	2.02384	6.34776	0.272747
ARNT2	13.1862	4.4413	16.1538	2.62983
ARNTL	5.84071	1.04124	6.94066	0.362235
ARNTL	10.734	4.85267	6.06586	0.368538
ARNTL2	7.58259	2.18791	7.95432	1.58349
ARP11	12.0896	3.23704	10.7721	1.72509
ARPC1A	3050.63	83.6691	1932.44	257.22
ARPC1B	324.46	71.7326	69.6051	10.1422
ARPC2	12.3782	8.13512	8.77383	3.08587
ARPC2	2489.33	204.614	2710.24	103.33
ARPC2	8.258	1.17628	12.9509	5.8541
ARPC3	1760.33	171.115	1356.4	106.214
ARPC4	11.3259	0.42025	8.98921	1.48215
ARPC4	371.79	22.3062	177.377	40.185
ARPC4	268.744	22.5024	127.969	34.4563
ARPC5	1367.57	198.286	1206.8	152.285
ARPC5L	308.173	52.7612	154.471	45.0587
ARPM1	72.0597	10.0056	65.4988	16.3339
ARPM2	11.7019	3.30304	11.9122	1.28871
ARPP19	194.876	23.4771	78.7398	9.40233
ARPP19	894.249	42.8058	363.414	52.3646
ARPP-21	16.3595	3.50918	18.587	2.95794
ARPP-21	13.5984	7.54905	11.4349	0.953327
ARPP-21	7.08528	1.86551	6.19617	1.27807
ARPP-21	4.23368	0.238013	5.2013	1.06989
ARPP-21	5.37916	1.14551	7.38664	4.48743
ARR3	10.9972	1.40225	14.8869	3.73876
ARRB1	7.79049	2.78751	8.4677	0.636771
ARRB1	34.2392	8.86628	29.4451	12.4078
ARRB2	5.89346	1.08961	6.32123	1.53617
ARRB2	6.00574	0.923196	9.24488	3.07055
ARRDC1	9.03005	0.90271	6.37996	0.32229
ARRDC2	46.5513	22.2304	10.8503	2.29752
ARRDC2	11.4064	7.75847	12.1557	3.445
ARRDC2	5.68007	0.631156	6.02812	0.479269
ARRDC3	52.9563	4.39021	32.09	9.9752
ARRDC3	7.57783	0.881268	8.49584	1.6952
ARRDC4	11.2209	5.66441	10.7387	4.12491
ARRDC4	17.8528	4.77266	19.5732	2.10731
ARRDC5	10.8771	2.97209	18.416	8.12096
ARS2	1263.06	65.3731	1167.67	167.228
ARS2	11.3077	1.9429	18.9939	6.48143
ARSA	36.0343	20.1119	44.1276	4.10875
ARSA	14.3034	5.01493	27.062	10.9502
ARSB	9.21396	1.01251	9.46105	0.538483
ARSB	28.9242	4.28317	52.5421	11.2532
ARSB	14.0791	1.91446	11.2721	3.21995
ARSB	11.9846	3.06801	18.4392	5.96106
ARSD	9.37682	1.29738	8.07852	1.55579
ARSD	15.4267	6.63822	17.7615	6.39228
ARSD	12.838	4.04299	11.1923	3.29212
ARSE	5.03365	1.07226	4.93738	0.122708
ARSF	4.65884	0.312378	5.96728	1.6564
ARSG	6.47013	0.395186	6.40215	0.297615
ARSH	6.12052	0.758836	10.2744	0.626443
ARSI	5.38292	1.13344	6.0461	0.367214
ARSJ	44.8696	10.6973	25.3517	8.40913
ARSK	26.5605	6.05633	22.8138	4.37482
ART1	12.621	8.77929	13.6979	8.0698
ART3	6.56814	2.22529	5.87323	0.87191
ART4	8.40965	1.80283	9.54191	2.40286
ART5	5.17346	0.767233	4.19784	0.788282
ART5	5.64317	0.330514	5.66848	1.1516
ARTN	8.46909	1.31579	6.90677	0.751294
ARTN	6.39576	0.742969	5.48094	0.702569
ARTN	4.96214	0.762202	6.19081	1.35602
ARTN	71.1196	30.7173	56.6031	3.72694
ARV1	169.035	24.7173	334.869	26.6885
ARVCF	5.41396	0.770059	6.56116	1.80871
ARVP6125	9.08825	0.611877	8.48072	1.64624
ARVP6125	5.72136	0.104733	7.58548	0.82252
ARX	6.04696	0.790162	5.50393	1.0141
AS3MT	26.4044	8.23021	18.3368	2.02723
ASAH1	140.434	25.2657	167.817	20.0191
ASAH1	13.296	2.01538	14.6152	5.7564
ASAH2	11.0009	1.80371	8.87314	0.550879
ASAH2	16.4881	4.9836	10.3741	1.29288
ASAH2	8.56898	2.35642	14.8748	6.01124
ASAH2B	5.29133	0.676389	5.78005	1.81391
ASAH2B	11.5053	0.831333	10.4032	2.30986
ASAH2C	21.9099	2.08705	19.1088	10.3739
ASAM	6.33739	1.32552	5.78263	0.74858
ASAP1	326.886	34.6934	476.96	67.7177
ASAP1	1854.71	178.722	2322.68	251.881
ASAP1	943.431	82.4994	1060.15	107.68
ASAP1IT1	8.04597	2.50458	9.08316	0.756545
ASAP2	532.245	35.4492	540.782	113.242
ASAP2	1008.08	48.8681	1134.33	94.2493
ASAP3	10.4541	1.91169	12.9947	4.23198
ASB1	34.9665	6.0551	35.7884	8.94903
ASB10	8.16912	0.19235	14.0942	4.20129
ASB11	5.2662	0.981103	3.98838	0.21289
ASB11	17.1674	2.48863	24.7349	9.79996
ASB11	5.90414	0.169355	6.69604	0.850707
ASB12	5.04639	0.365746	5.83049	0.324891
ASB13	59.1208	10.9428	116.762	25.7036
ASB14	5.37094	1.11837	5.32304	0.936204
ASB15	4.16053	0.340737	4.08932	0.645664
ASB16	9.45788	1.13126	10.5486	4.01844
ASB17	7.70268	2.69955	7.4168	0.406248
ASB17	11.4388	1.6536	11.8978	1.18644
ASB18	7.00242	1.83799	7.43695	2.18539
ASB2	6.67789	1.22849	5.97118	1.31869
ASB3	56.0321	8.81811	83.6996	3.45182
ASB3	24.5766	4.99509	34.535	13.4972
ASB3	26.9536	2.73687	33.843	2.31503
ASB4	11.8592	3.81885	10.8991	3.66586
ASB4	12.3462	4.86412	9.95964	3.13853
ASB4	8.72158	5.29225	6.34982	1.26531
ASB5	11.2648	2.38576	13.7145	2.55149
ASB5	11.8834	3.60975	12.0242	0.757405
ASB6	5.25848	1.64655	4.77548	0.532499
ASB6	10.9918	3.59475	8.77231	3.09464
ASB6	6.54269	0.883483	7.18677	0.46383
ASB7	9.12657	0.353967	11.4492	2.47457
ASB7	17.6637	4.5757	36.832	31.6389
ASB7	25.6826	3.78626	17.4369	1.39288
ASB8	115.917	7.90268	115.821	28.3894
ASB8	102.777	15.9537	90.1094	6.79305
ASB9	20.3924	3.13025	103.958	12.821
ASB9	133.304	17.5079	264.896	6.82211
ASCC1	558.468	18.6536	361.752	7.42836
ASCC2	475.791	58.8137	160.422	4.12984
ASCC3	96.6959	30.399	19.7867	7.66266
ASCC3	60.6139	7.42715	27.1437	8.63204
ASCC3	20.2033	1.63823	16.177	8.17038
ASCC3	8.06698	3.12456	9.50461	2.16734
ASCL1	5.76683	0.236662	7.60267	0.25038
ASCL2	6.8248	1.25902	5.76085	0.574874
ASCL3	12.4281	2.15283	13.8135	2.14866
ASCL4	4.46531	0.292306	4.77638	1.01328
ASCL5	6.88565	1.24174	8.10404	5.13031
ASCL5	13.3827	4.06943	10.5115	1.50089
ASF1A	183.059	28.9014	185.045	8.82404
ASF1B	287.046	41.1629	134.361	16.8067
ASFMR1	12.1684	4.45748	6.68831	1.40916
ASGR1	7.91433	1.45708	6.99876	0.712114
ASGR2	15.3264	5.49201	17.8243	2.8255
ASGR2	4.98254	0.342875	6.33619	0.865156
ASGR2	5.70395	1.52932	5.31667	0.496092
ASH1L	24.444	1.1085	16.1458	7.28849
ASH2L	254.472	22.3137	333.714	18.6345
ASIP	4.09036	0.381874	4.66587	0.385352
ASL	5.02773	0.734871	5.11347	0.380811
ASL	22.3009	5.91977	32.0348	1.13602
ASL	48.8583	11.7573	71.2856	21.9193
ASMT	5.33976	2.53375	5.41543	0.791198
ASMTL	7.47663	0.522811	8.7795	1.22779
ASMTL	14.4022	2.62408	38.3619	17.4911
ASMTL	42.9841	11.7746	50.9595	6.05301
ASNA1	22.9161	5.66578	30.8478	14.4708
ASNS	289.769	22.0472	482.09	50.0508
ASNS	109.474	20.8927	151.775	9.82048
ASNSD1	432.284	64.3215	636.909	80.8439
ASPA	12.5754	1.81132	9.94848	2.493
ASPG	8.72813	1.85903	8.11999	1.11882
ASPH	13.8513	1.78566	26.6176	12.7838
ASPH	36.3816	14.198	46.2321	11.0336
ASPH	24.8768	10.5744	13.2388	2.96557
ASPHD1	8.67744	2.19991	12.9971	2.85796
ASPHD1	29.121	13.8009	24.5108	4.56356
ASPHD1	8.16739	1.89965	10.9405	6.89813
ASPHD2	10.2402	2.7964	12.1969	1.44311
ASPM	701.821	12.0141	613.724	54.1441
ASPN	4.60346	0.436122	5.29355	0.272203
ASPRV1	7.22099	0.804955	6.2871	0.999033
ASPSCR1	50.1358	19.1176	52.8037	9.58047
ASPSCR1	13.7833	8.13774	15.8518	6.7515
ASPSCR1	808.685	102.643	929.226	40.8927
ASRGL1	8.70343	2.55548	7.84271	1.92104
ASS1	19.737	6.917	13.2174	5.13726
ASS1	125.411	24.2499	78.6486	10.045
ASS1	8.05699	1.47942	7.4962	2.02728
ASTE1	53.3592	9.41228	43.7232	11.1615
ASTL	5.62953	0.249898	5.75263	1.00029
ASTN1	6.54857	1.51596	5.0098	0.816237
ASTN1	7.71226	3.88249	5.9684	1.03729
ASTN2	15.264	4.37113	14.4892	5.22004
ASTN2	8.46454	2.75199	8.13949	1.06414
ASTN2	16.7078	9.79709	14.6634	6.02512
ASXL1	179.572	28.8169	153.096	11.8069
ASXL2	241.948	15.6094	226.059	48.3081
ASXL3	6.47586	0.595367	6.03524	0.954728
ASZ1	5.1213	0.606065	4.69482	0.373604
ASZ1	9.56134	4.23794	9.72217	2.10685
ATAD1	70.3562	13.2084	246.748	51.4906
ATAD1	19.5752	13.1388	78.4186	27.2718
ATAD2	306.995	31.445	265.028	34.1356
ATAD2B	24.5834	10.0012	35.4095	14.5192
ATAD3A	194.72	32.9695	148.654	20.5527
ATAD3B	406.989	73.3488	537.533	28.0342
ATAD3C	11.2271	1.48658	13.0174	7.88869
ATAD5	7.83891	1.0875	8.23765	1.75186
ATCAY	6.37545	1.25888	5.71976	0.729622
ATE1	4.52812	0.578115	4.83895	0.350317
ATE1	12.9845	3.6518	22.2835	4.52866
ATE1	5.59728	1.02475	5.12326	0.461222
ATE1	7.89536	1.3652	18.7442	12.8344
ATF1	48.9871	21.5588	63.5977	6.85989
ATF2	7.83972	1.66548	7.91422	1.05239
ATF3	88.5581	29.6795	57.9588	17.6854
ATF3	6.16402	0.682436	6.58189	0.666074
ATF3	5.24076	0.417735	5.03154	0.651887
ATF4	4286.19	401.006	2629.92	117.469
ATF4	19.3904	5.11982	18.8053	4.65639
ATF4	315.155	52.0111	153.628	22.5664
ATF5	406.608	58.5985	182.148	11.9728
ATF6	152.78	31.1311	223.61	27.0404
ATF6B	25.5833	7.19637	24.4329	1.70033
ATF6B	33.2517	13.0288	18.2908	5.78182
ATF7	13.1372	4.47079	9.84883	1.19266
ATF7IP	18.6888	9.54201	14.525	5.83535
ATF7IP2	8.43399	1.31983	6.72753	1.47598
ATG10	64.4174	3.84438	69.0997	18.4322
ATG10	11.7202	6.90359	11.513	3.44369
ATG12	348.313	31.3792	213.517	22.6224
ATG12	23.4019	5.35413	16.3168	6.82737
ATG16L1	142.537	13.4477	400.836	31.5812
ATG16L1	132.82	32.2791	382.085	23.2206
ATG16L2	21.9714	9.73423	26.9388	7.11389
ATG2A	104.131	15.9727	69.6133	7.43279
ATG2B	11.056	2.1255	10.2626	2.88613
ATG3	374.256	70.4884	438.903	21.8243
ATG3	8.0527	3.36854	7.71697	1.58679
ATG4A	106.609	26.8598	47.4245	9.93099
ATG4A	8.78172	1.55442	7.61287	0.284658
ATG4A	102.178	16.4166	37.2211	4.70907
ATG4B	8.69525	1.09747	9.07981	1.86537
ATG4B	445.935	33.0825	630.225	28.412
ATG4C	5.8802	1.91982	5.89837	1.57753
ATG4C	88.9707	22.5204	93.5678	24.5039
ATG4D	14.9831	6.33855	20.6298	9.1784
ATG4D	39.7737	17.0236	56.2779	9.88251
ATG5	36.3663	1.68013	75.3006	18.7864
ATG7	121.65	15.5567	159.792	13.1915
ATG9A	6.99739	0.905633	6.19149	1.36664
ATG9A	141.963	12.9665	163.83	16.6034
ATG9A	117.852	15.8195	130.571	28.8467
ATG9B	5.57828	1.15483	5.25467	0.455635
ATHL1	7.06797	1.11841	7.26492	1.04246
ATIC	1633.55	96.0275	1488.06	183.351
ATL1	20.2721	3.1602	24.0408	5.3291
ATL1	26.75	5.00389	17.7805	7.83176
ATL2	78.4011	6.41136	105.83	14.4325
ATL3	309.284	31.5963	223.344	8.2033
ATM	4.96156	0.604808	5.41385	1.31207
ATM	27.8752	9.90378	21.8769	6.42325
ATM	69.1775	12.5146	28.6927	12.9
ATM	9.93962	1.49353	9.96889	3.97241
ATMIN	36.6139	6.7777	14.8862	6.48265
ATMIN	31.8128	9.55177	20.5603	3.57255
ATN1	11.1422	2.24452	9.24793	5.45812
ATN1	58.766	9.54506	73.1622	8.62304
ATN1	6.55068	3.53873	4.68902	0.688115
ATOH1	5.95119	2.4748	5.43798	0.53475
ATOH7	11.041	2.56493	19.2444	3.36426
ATOH7	10.0133	4.89146	10.1387	2.91578
ATOH8	9.06682	2.21338	7.49619	1.62612
ATOX1	772.495	99.0109	1224.81	46.5628
ATP10A	70.1499	25.8774	49.4981	12.4461
ATP10A	7.08106	0.700842	9.56804	3.75116
ATP10B	13.3358	4.65726	12.6624	3.57269
ATP10D	4.35226	0.474078	4.60341	0.221457
ATP11A	6.23986	0.911299	5.38931	0.640004
ATP11A	7.23583	3.39593	9.84664	2.06318
ATP11B	20.9351	10.1504	27.7572	4.26292
ATP11B	71.6075	14.8626	109.369	25.9052
ATP11C	87.3086	15.2442	82.5668	15.1434
ATP11C	85.7747	12.7561	101.109	12.7042
ATP11C	161.424	31.5051	175.156	29.3777
ATP12A	10.7211	5.78796	15.0756	7.05477
ATP13A1	115.206	20.0146	79.0551	15.8361
ATP13A2	18.9549	4.00762	16.3753	3.55956
ATP13A3	7.88377	2.31828	7.47738	0.865245
ATP13A3	49.1029	2.83281	49.0037	22.0121
ATP13A4	8.18527	2.04654	8.27377	4.58265
ATP13A5	4.88276	0.507694	5.1039	0.430112
ATP1A1	828.245	131.448	163.483	8.30561
ATP1A1	2889.01	65.5368	759.376	50.3736
ATP1A1	444.119	11.4045	118.611	31.084
ATP1A2	5.48556	0.62235	5.69592	0.750395
ATP1A3	17.6265	9.24284	14.3711	8.68921
ATP1A4	4.73757	1.24281	4.63378	0.526641
ATP1A4	5.57428	0.337153	5.18819	0.250553
ATP1B1	418.565	88.5214	529.605	70.8466
ATP1B1	949.294	98.2405	1244.23	42.5088
ATP1B1	711.142	99.5879	945.131	141.725
ATP1B2	5.77316	0.531134	7.17726	0.69351
ATP1B3	1356.58	192.553	1239.48	54.3372
ATP1B3	12.1151	0.918297	10.8745	5.21683
ATP1B3	210.828	36.1364	260.66	17.4913
ATP1B3	8.0105	0.904871	6.54653	1.31371
ATP1B3	669.891	116.057	761.868	127.187
ATP1B4	5.32467	0.583666	5.45107	0.663959
ATP2A1	19.4531	6.02404	16.7391	1.7701
ATP2A1	9.15465	1.22177	8.87708	1.42444
ATP2A1	5.28539	0.616899	5.62964	0.773072
ATP2A1	5.3909	0.784654	6.04281	0.755968
ATP2A2	511.975	18.6347	602.4	54.1516
ATP2A2	138.934	8.74432	172.403	27.5063
ATP2A2	787.712	53.3277	913.381	62.0601
ATP2A3	7.62066	0.764165	8.30491	0.557175
ATP2A3	6.80885	1.89301	7.70843	1.32973
ATP2B1	70.1938	12.2715	66.4139	11.755
ATP2B1	21.759	8.53613	16.094	2.54579
ATP2B1	22.0433	12.4188	18.8694	6.83133
ATP2B2	10.0377	1.25539	7.63239	1.59446
ATP2B2	4.70803	0.541143	6.77902	2.04466
ATP2B2	5.38942	0.612686	5.25249	0.24363
ATP2B3	6.15217	0.753344	6.36551	1.26335
ATP2B3	7.20866	2.25547	8.20223	0.976004
ATP2B3	8.60611	2.58217	12.1017	4.63902
ATP2B4	17.1597	7.16801	101.324	6.93459
ATP2B4	272.998	51.8598	142.761	11.8381
ATP2B4	160.052	37.888	86.739	17.0698
ATP2C1	116.016	26.082	192.391	21.5359
ATP2C1	47.6962	16.4185	39.0263	5.16756
[truncated: 45,323 more rows]

## Sheet: PEO4
Gene	miNC AVG	miNC SD	124 AVG	124 SD
7A5	7.59209	1.92121	7.24825	3.27584
A1BG	22.3974	3.59577	16.9053	4.77976
A1BG	7.49465	3.1635	6.2709	1.1614
A1CF	6.51488	0.933299	5.34068	0.87392
A1CF	12.344	5.2161	6.79792	1.47889
A1CF	9.05788	2.90147	6.99407	1.55587
A26C3	12.7752	8.03646	8.72864	3.47223
A26C3	5.84191	0.603725	4.42526	0.896767
A26C3	10.4309	0.630922	11.6511	4.69615
A2BP1	6.91188	1.89415	7.28325	1.28283
A2BP1	6.31046	0.233187	4.49048	0.738218
A2BP1	4.8737	1.22848	4.94622	0.523357
A2BP1	14.3847	10.5619	8.3863	2.29797
A2LD1	52.2374	7.89263	74.5595	4.36686
A2M	5.0046	0.418909	5.96012	1.27966
A2ML1	5.42726	2.9276	4.16728	0.759576
A3GALT2	5.01717	1.13245	6.05915	2.03044
A3GALT2	8.67513	4.18896	7.47049	1.44457
A4GALT	6.412	1.43059	5.65763	0.9514
A4GNT	8.45929	0.483431	14.0869	10.0121
AAA1	6.95267	1.77238	7.72687	2.32277
AAA1	9.11768	2.57316	8.07209	1.28088
AAA1	7.79382	0.433022	6.43485	1.23513
AAA1	4.18007	0.291738	5.43037	1.19607
AAA1	5.35113	0.748117	4.85487	0.612623
AAAS	168.945	14.8425	162.16	18.146
AACS	304.293	56.0756	364.342	6.9887
AACSL	27.9604	13.3892	29.0907	6.68851
AADAC	10.2836	2.42115	16.1559	5.53642
AADACL1	528.147	25.6362	763.8	32.5667
AADACL1	540.612	73.895	822.401	96.7761
AADACL2	5.69751	1.15594	7.50702	1.51537
AADACL3	4.83981	0.654576	8.35027	2.3686
AADACL4	10.1666	2.94837	8.00822	0.743722
AADAT	20.0734	6.29431	19.1314	6.95507
AADAT	6.25808	2.76147	8.90363	2.70281
AADAT	8.89028	3.68229	6.33343	1.4713
AADAT	283.45	6.57565	295.431	25.6762
AAGAB	335.947	5.03919	311.591	27.4575
AAK1	174.383	8.08172	152.968	14.9548
AAK1	5.42679	0.61781	9.76714	2.74291
AAK1	7.75164	1.24245	10.2788	4.52069
AAMP	820.386	68.1239	860.586	63.6517
AANAT	4.20543	1.02466	6.45456	3.49645
AARS	3249.08	486.823	3094.97	203.905
AARS2	345.729	39.4564	389.029	40.9927
AARSD1	443.954	58.972	498.512	53.7048
AASDH	176.168	8.59198	201.853	11.0369
AASDHPPT	323.097	46.5517	475.105	89.2314
AASDHPPT	1037.56	96.461	1431.6	87.2796
AASS	38.3436	10.4155	39.4303	5.55771
AASS	29.4227	1.80653	43.8938	3.04215
AATF	822.832	185.389	674.797	28.5868
AATK	23.6648	10.8517	31.093	9.45105
AATK	6.02782	0.581462	6.99982	0.550548
AATK	107.729	8.96373	80.8123	6.30727
ABAT	19.0888	6.47196	25.9394	5.52278
ABAT	67.4899	10.6337	64.9428	7.902
ABAT	31.6383	1.35877	31.9714	11.3949
ABCA1	7.55699	1.71732	8.47282	1.6296
ABCA10	8.833	2.29323	8.97817	1.18803
ABCA10	36.2727	5.48895	56.5044	11.3335
ABCA11	69.2733	18.5684	103.237	4.66205
ABCA12	4.9291	1.27924	5.05764	0.715766
ABCA12	4.38167	0.796998	7.80175	2.93044
ABCA13	4.72026	1.08106	6.54863	3.12333
ABCA2	6.00501	1.61788	7.80775	2.79754
ABCA2	24.8097	8.06071	24.6256	5.64685
ABCA3	39.8366	7.71941	25.3029	4.83185
ABCA4	746.502	127.858	297.315	58.1282
ABCA5	6.11613	1.22496	8.20208	0.935967
ABCA5	7.03358	1.36792	7.4791	1.06929
ABCA5	6.62092	1.45588	6.68325	0.284204
ABCA6	5.57681	1.06245	9.19051	4.34798
ABCA6	8.02901	0.842556	10.6815	3.41759
ABCA7	3.84083	0.513586	5.86169	0.781727
ABCA7	13.3675	2.85985	7.20588	0.827511
ABCA7	6.22229	1.2678	4.64087	0.29085
ABCA8	7.05774	0.906519	7.28465	2.8938
ABCA8	7.00728	1.35126	6.85126	0.181159
ABCA9	33.3727	7.46398	34.1313	8.73974
ABCA9	12.1039	0.531412	12.7537	4.48119
ABCB1	8.62703	0.926633	11.3142	5.08658
ABCB1	4.54095	0.701634	4.45114	0.749638
ABCB10	262.661	23.3993	300.897	55.4685
ABCB11	10.1205	1.74311	6.27582	0.895045
ABCB4	5.24115	0.330544	5.64743	0.859211
ABCB5	5.4325	1.27122	3.98768	0.0346952
ABCB6	99.8261	7.47962	81.2417	3.41952
ABCB7	738.602	60.2427	747.229	93.6848
ABCB8	33.1764	9.2043	24.5657	6.34021
ABCB9	8.07341	0.482193	12.7013	3.52247
ABCB9	248.924	8.51493	262.515	13.4005
ABCB9	624.984	52.7789	738.619	34.9515
ABCC1	19.5161	6.93931	16.805	0.767214
ABCC1	133.449	2.60758	104.882	3.36864
ABCC10	36.3059	9.02601	39.7265	4.746
ABCC11	3.75582	0.424177	4.55078	0.830969
ABCC11	7.55494	3.6203	8.58634	1.81332
ABCC11	6.54264	1.24113	6.27305	2.26379
ABCC12	5.44584	1.04523	5.34357	0.233295
ABCC13	4.56219	0.862498	4.38488	0.082516
ABCC13	9.69145	4.24482	15.4242	10.9267
ABCC13	14.3117	4.79216	12.1232	2.25852
ABCC2	5.18201	0.888336	5.85599	0.284172
ABCC3	11.4871	2.48489	12.7671	2.84761
ABCC3	284.722	4.55636	160.585	32.5338
ABCC4	360.425	10.9365	345.563	31.7425
ABCC4	228.007	19.7395	238.407	19.7172
ABCC5	7.65199	2.43417	14.1805	7.67421
ABCC5	290.248	9.26856	264.948	80.9525
ABCC5	257.787	21.4942	332.681	8.13695
ABCC6	10.5085	4.92816	8.97372	0.990408
ABCC6	14.3414	6.57816	21.0765	13.1902
ABCC6	9.55049	1.19099	12.8544	2.12391
ABCC6	7.51693	2.29507	5.24729	1.10163
ABCC6	6.90234	2.74171	5.88535	0.367574
ABCC6	47.2132	9.43395	33.4798	4.29822
ABCC6P1	16.9735	3.54181	15.352	4.15025
ABCC6P2	48.8321	10.7889	37.8758	9.75197
ABCC8	4.51713	1.31224	4.11248	0.435121
ABCC9	15.5429	3.71301	18.1358	3.58077
ABCC9	26.5795	10.9141	30.0984	12.4085
ABCC9	7.69105	1.82757	9.98007	2.02859
ABCD1	46.023	2.85189	38.0531	9.00926
ABCD2	6.09172	1.49978	5.63394	0.811248
ABCD2	4.07109	0.315901	4.11701	0.356859
ABCD3	129.996	12.092	184.82	30.2201
ABCD4	6.09662	1.07516	6.37482	2.05141
ABCD4	10.2134	1.89264	12.1003	2.49312
ABCD4	15.0421	2.57765	18.3206	7.55039
ABCD4	8.45194	1.17949	8.08589	3.79955
ABCE1	947.81	63.3004	1109.4	55.3419
ABCE1	779.775	50.4096	961.441	133.385
ABCF1	1279.86	68.5346	996.784	87.4131
ABCF1	3800.09	255.17	3019.89	272.853
ABCF2	4.63396	0.975531	5.58885	1.01561
ABCF2	569.576	78.9895	497.381	2.88712
ABCF2	292.897	9.17362	269.523	15.8217
ABCF3	83.9385	10.1143	68.5477	1.19787
ABCG1	13.9568	6.61638	11.7414	5.54938
ABCG1	20.9279	10.1339	19.1753	9.79357
ABCG1	118.014	15.2088	82.6445	17.4641
ABCG1	5.23501	0.301718	4.74214	1.07573
ABCG1	8.95721	1.25987	5.79021	1.09438
ABCG1	10.193	1.82732	15.1731	2.64472
ABCG2	5.2194	1.25797	5.07482	0.805783
ABCG4	31.0168	6.12485	95.4102	9.84862
ABCG5	5.36193	0.48419	12.1281	1.14567
ABCG8	7.94686	2.79216	10.2728	4.73645
ABHD1	10.4909	5.05069	6.73765	1.42677
ABHD10	352.706	44.1484	410.178	26.0023
ABHD11	169.397	4.3531	188.9	17.7005
ABHD11	40.6762	11.5895	30.8632	9.20086
ABHD11	161.152	26.7732	190.654	21.4229
ABHD12	303.962	21.4454	321.363	28.4011
ABHD12	190.812	41.8281	212.956	26.111
ABHD12	185.003	9.28016	248.553	26.3736
ABHD12B	6.40072	1.55098	6.38873	0.603791
ABHD12B	11.683	4.82375	16.8397	0.940884
ABHD12B	4.07916	0.144557	5.55757	1.92685
ABHD13	10.2873	2.26552	12.9002	4.10892
ABHD13	7.68342	2.54852	6.58518	1.26562
ABHD14A	322.703	41.7844	313.648	37.3384
ABHD14B	80.2242	5.84997	104.205	21.1969
ABHD15	61.4019	9.84489	73.3721	5.80793
ABHD2	52.7838	7.67149	65.0356	20.4808
ABHD2	5.66553	2.21793	4.83654	0.0978531
ABHD2	66.8953	9.76835	110.235	16.2602
ABHD3	108.581	11.9931	160.985	29.1671
ABHD4	58.8328	1.62275	29.3219	13.4484
ABHD5	142.157	20.7145	45.0578	10.4196
ABHD6	32.6701	9.07887	35.0489	14.1711
ABHD7	551.872	29.0372	507.037	50.2806
ABHD8	196.295	19.5032	147.874	16.1697
ABHD9	16.6542	1.95771	24.8132	3.87772
ABI1	8.42087	1.99546	7.69858	1.78613
ABI1	245.917	13.3679	306.157	56.6266
ABI2	216.532	7.21609	230.341	9.17302
ABI2	1193.18	74.4835	1372	47.8023
ABI2	176.988	18.2044	198.399	6.75589
ABI2	6.18224	2.52898	6.09378	1.34671
ABI3	6.66328	0.610553	6.70539	1.23363
ABI3BP	9.01186	1.79297	12.8475	1.8947
ABL1	473.322	29.1621	416.199	36.5814
ABL1	22.4155	6.1379	23.7921	1.24135
ABL1	22.8876	3.01031	20.9687	7.76155
ABL2	24.1187	9.15098	17.3602	2.89683
ABL2	8.3193	0.629082	7.27972	1.39136
ABL2	9.6279	1.56312	14.8595	6.8346
ABLIM1	1262.4	76.8203	1775.11	152.672
ABLIM1	91.4619	21.5222	117.511	5.8801
ABLIM1	14.6902	6.17942	13.5956	2.78227
ABLIM1	531.344	86.8988	844.454	70.3942
ABLIM2	24.2489	6.58854	10.636	1.96501
ABLIM3	5.72752	1.25817	6.27307	0.977679
ABO	6.73499	2.54809	7.35882	2.07174
ABP1	13.3331	0.628127	9.20175	0.793096
ABR	275.351	35.4249	296.35	13.1846
ABR	10.0605	2.37852	13.3323	6.23503
ABR	6.7538	0.459055	10.8454	1.73008
ABRA	6.39874	0.458192	4.8016	0.793234
ABT1	154.543	22.432	93.7717	21.6695
ABTB1	163.274	20.6867	122.602	3.26708
ABTB1	48.704	7.37003	31.5865	8.07993
ABTB2	22.912	9.81334	20.7549	0.389823
ACAA1	641.189	51.0151	560.211	19.9901
ACAA2	796.118	114.351	293.811	67.3497
ACACA	1555.6	130.627	1669.55	53.3809
ACACA	1239.93	118.525	1350.69	73.9521
ACACA	4.72691	0.0389745	4.97479	0.841147
ACACB	134.408	17.0692	182.058	4.91534
ACAD10	137.976	18.9546	134.62	13.0597
ACAD11	242.173	11.8195	256.482	16.3387
ACAD8	362.518	19.6717	436.852	41.3547
ACAD8	17.5922	3.58043	27.2147	18.5066
ACAD9	1116.86	34.6986	905.476	37.3151
ACADL	13.6775	4.07049	11.795	4.48733
ACADM	1073.49	81.419	1278.38	165.5
ACADM	1341.25	105.592	1610.19	94.5759
ACADS	31.8235	5.5864	32.9565	2.47851
ACADSB	11.8939	1.3475	9.56689	3.1991
ACADVL	46.9083	1.66471	34.3035	9.11113
ACADVL	1639.4	120.775	1155.65	67.5623
ACADVL	274.461	5.63369	150.912	22.9537
ACAN	4.32683	0.559408	3.78292	0.475056
ACAP1	5.80505	0.567792	6.23538	1.32766
ACAP2	149.07	34.6306	183.191	10.5759
ACAP3	9.84711	3.7808	10.4392	2.83892
ACAT1	2537.24	165.762	3125.78	238.486
ACAT2	13.3167	0.26618	12.3354	4.29953
ACAT2	1177.15	184.28	1080.9	45.7855
ACBD3	561.181	8.81115	619.815	51.0781
ACBD4	71.281	7.26187	84.9821	9.63223
ACBD5	71.3824	12.7228	79.6157	22.5064
ACBD5	8.24948	2.17366	6.64841	0.722583
ACBD5	8.97207	4.29834	9.90138	3.40397
ACBD6	451.725	33.943	456.836	36.0411
ACBD7	310.108	14.1622	406.014	38.1302
ACBD7	8.91323	3.57821	9.58848	4.55368
ACCN1	31.9352	2.04175	46.104	10.05
ACCN1	7.42997	1.16151	6.64772	1.456
ACCN2	110.677	17.2537	154.583	13.2545
ACCN2	5.97141	0.969648	5.2903	0.816569
ACCN3	12.3179	0.428085	10.1601	2.9384
ACCN3	8.41145	1.15855	7.03632	1.26347
ACCN4	5.97679	1.48922	6.56626	3.48653
ACCN4	11.9367	4.68542	8.80224	3.37536
ACCN4	6.4749	2.05603	5.7476	0.255942
ACCN5	5.81896	0.242671	8.03476	2.91762
ACCS	133.391	10.2613	136.432	12.6439
ACCSL	5.17563	0.809365	5.70551	0.622721
ACCSL	4.7503	0.697289	6.02702	0.36526
ACD	181.717	30.9448	181.314	19.6536
ACE	6.87079	0.987899	8.33506	4.98953
ACE	4.58845	1.36819	5.95874	2.55148
ACE	7.02101	1.38346	5.39191	1.49604
ACE2	10.388	2.26295	15.9132	3.67784
ACER1	4.17737	0.0625899	5.69759	0.659381
ACER1	5.88552	0.672585	5.65676	1.01154
ACER2	95.0443	24.9797	84.9223	8.61755
ACER2	11.7932	5.12787	11.1825	5.37502
ACER3	42.9156	0.8909	34.9624	9.15707
ACHE	8.33166	1.96088	6.74995	2.33832
ACHE	6.09331	0.893482	6.36833	0.336433
ACHE	12.078	4.47451	13.4957	4.56795
ACIN1	800.05	146.712	673.38	17.7549
ACLY	2142.35	99.2969	3151.6	290.147
ACLY	1939.4	37.7594	2612.15	168.368
ACMSD	4.59727	0.439671	6.63804	2.89005
ACN9	624.413	99.811	770.422	55.6038
ACN9	790.091	55.3806	916.553	19.2425
ACO1	1467.31	147.515	1334.88	64.7829
ACO2	274.017	33.688	387.771	13.1538
ACOT1	27.6396	9.11847	23.5587	13.8065
ACOT1	220.736	23.8854	235.937	21.926
ACOT11	151.539	8.66255	91.7585	5.97925
ACOT11	16.6543	4.50328	10.1259	0.616649
ACOT12	7.42732	2.40341	6.79671	1.5464
ACOT2	7.14979	2.40721	7.19289	2.9012
ACOT2	165.04	8.72927	212.727	10.4199
ACOT4	35.5846	5.25573	31.0536	6.75215
ACOT6	8.60514	2.9279	6.60439	0.788812
ACOT7	4.54141	1.28035	4.39178	0.546904
ACOT7	12.6119	2.55095	8.81614	2.48221
ACOT7	4338.82	92.2918	4891.59	534.556
ACOT7	11.1422	3.3776	11.5424	4.4092
ACOT7	8.66737	5.19961	8.03034	2.33821
ACOT7	1625.58	248.302	1629.27	115.423
ACOT7	5.68077	1.42845	4.51684	0.355572
ACOT8	149.467	19.735	105.745	6.69708
ACOT9	194.307	22.5259	215.723	37.4242
ACOT9	675.807	45.7727	728.367	66.0022
ACOX1	774.731	16.6933	562.24	24.9481
ACOX1	34.1014	5.31025	22.6843	4.44534
ACOX1	15.7612	3.58995	21.062	9.61365
ACOX2	302.233	3.603	75.1999	19.4962
ACOX3	257.684	32.7939	332.748	8.03172
ACOXL	4.99625	1.62817	4.43309	0.213892
ACP1	1339.26	86.1605	1290.74	113.506
ACP1	7130.66	614.351	6645.67	387.666
ACP2	499.357	43.1704	522.576	48.9881
ACP5	8.60058	2.01748	6.83449	1.73855
ACP6	312.861	56.8751	174.069	13.2927
ACPL2	415.15	11.2878	558.404	69.2691
ACPL2	441.418	10.3024	676.528	105.864
ACPP	5.91589	1.06524	6.96235	2.15712
ACPT	25.085	3.07409	22.8795	5.92432
ACPT	18.4067	4.88153	20.1336	5.77718
ACR	7.54076	0.195783	6.78566	2.25238
ACRBP	5.5014	0.160262	7.66511	3.24514
ACRC	21.1328	6.57574	24.8391	4.94925
ACRV1	7.86562	2.50982	8.95862	0.797058
ACRV1	10.2913	4.71994	9.73676	2.08668
ACSBG1	8.77139	2.39086	11.8937	2.94267
ACSBG2	5.83493	0.7843	5.03142	1.66612
ACSF2	246.706	35.9065	173.113	9.26019
ACSF3	34.1629	2.54927	20.1819	4.73754
ACSL1	141.467	2.27296	172.076	18.0074
ACSL3	1970.26	122.129	2936.52	122.607
ACSL3	141.93	6.37769	224.755	25.2084
ACSL3	171.321	17.3468	395.52	42.5364
ACSL4	37.2056	7.42711	35.2634	2.89903
ACSL4	6.14089	1.32251	5.68551	0.287399
ACSL4	3.92915	0.568268	4.85262	0.915217
ACSL4	715.81	72.7603	790.009	66.5898
ACSL5	43.4809	11.1348	35.7393	9.78245
ACSL5	10.0777	1.8728	13.1457	5.07682
ACSL5	3.86256	0.411019	3.95403	0.669666
ACSL5	6.50045	0.955232	6.93089	4.03649
ACSL5	185.299	24.1934	111.713	8.99224
ACSL6	9.55987	1.30679	10.1145	1.07519
ACSL6	7.64641	2.62361	4.70229	0.371754
ACSL6	5.19812	0.739958	5.70082	0.114138
ACSL6	5.76571	1.62119	6.19656	1.42762
ACSM1	3.88957	0.334076	6.75122	2.10338
ACSM2A	6.06918	2.15124	5.65862	1.35056
ACSM2B	5.67496	1.37988	5.12475	1.34384
ACSM2B	8.50064	3.06401	7.83266	2.01252
ACSM2B	6.81366	3.5641	5.90936	0.388031
ACSM3	51.7264	8.85162	56.0848	7.50254
ACSM3	149.048	25.7469	125.391	13.8295
ACSM3	100.696	5.45306	108.023	24.0783
ACSM4	6.1246	1.63726	5.5113	0.993366
ACSM5	6.69629	4.05934	6.37994	0.953377
ACSM5	6.06137	2.97219	7.27948	2.47898
ACSM5	8.54983	3.67527	8.06516	0.218536
ACSS1	39.6008	2.13833	61.4522	18.2901
ACSS2	93.2898	17.2509	97.3076	6.83917
ACSS2	5.94829	1.0224	6.48646	1.92869
ACSS2	657.794	52.9252	571.998	11.3764
ACSS2	833.417	44.5877	666.624	10.8339
ACSS2	8.70115	1.60211	8.09773	2.89524
ACSS3	53.3523	10.6765	39.3472	13.1725
ACTA1	7.3344	0.601495	19.4938	7.6379
ACTA2	754.972	36.5465	1358.9	225.017
ACTB	13001.5	595.865	14361.7	221.839
ACTB	18787	2548.27	18394.1	1048.26
ACTB	9393.84	351.856	9804.09	429.201
ACTBL2	8.20643	1.09222	8.2603	0.951389
ACTC1	6.63748	0.653843	6.32751	1.48707
ACTC1	6.25005	1.3448	5.10958	0.170545
ACTG1	23331.2	2303.8	23142.6	786.891
ACTG1	23284.9	965.296	25140.9	798.465
ACTG2	5.68848	1.46412	7.19199	1.77859
ACTL6A	3197.91	74.6763	3791.13	189.723
ACTL6A	2030.83	21.4512	2909.12	389.095
ACTL6B	11.553	5.29791	7.36908	2.39723
ACTL7A	6.01514	1.62836	4.37847	0.646846
ACTL7B	5.12635	0.901619	7.88211	2.63
ACTL8	10.6405	3.66097	10.1308	2.68032
ACTN1	3903.67	357.905	4936.99	637.059
ACTN2	5.44242	0.113906	7.0475	3.98818
ACTN3	10.8038	4.05593	9.50518	0.798513
ACTN4	1307.01	184.014	1032.62	136.752
ACTR10	1345.75	37.0697	1520.84	71.284
ACTR1A	980.781	10.6515	859.72	49.8476
ACTR1B	246.46	31.1558	237.66	30.0967
ACTR2	3289.19	606.141	3953.26	185.146
ACTR3	878.228	68.6471	976.035	104.285
ACTR3B	102.876	10.4687	93.2371	7.12726
ACTR3B	8.75441	2.6587	5.42827	0.649383
ACTR3B	106.834	14.0969	111.894	12.4699
ACTR3B	7.02444	1.26503	4.88136	0.474877
ACTR5	234.326	14.4848	255.248	23.8
ACTR6	708.928	100.238	864.457	86.2085
ACTR8	66.3428	11.662	52.9689	5.23886
ACTRT1	33.0198	14.5417	27.9317	15.723
ACTRT2	4.80228	0.432607	4.00033	0.456068
ACVR1	784.92	103.912	1078.14	15.241
ACVR1B	14.7652	3.49288	17.5631	4.68771
ACVR1B	12.3795	2.19488	12.2635	4.02278
ACVR1B	431.696	17.5698	737.156	54.9461
ACVR1B	6.97855	0.793041	11.0889	3.58184
ACVR1C	6.80895	1.72801	7.30281	1.43384
ACVR2A	27.1671	12.2803	88.2898	22.8134
ACVR2A	136.354	13.8122	261.192	9.25787
ACVR2B	23.0889	5.60758	46.98	3.36081
ACVR2B	7.17057	2.36427	6.16274	3.22785
ACVRL1	4.80924	0.0927669	4.81486	0.815265
ACVRL1	8.89343	3.88011	6.01506	0.601882
ACY1	318.86	19.4417	233.174	23.927
ACY3	4.34947	1.01199	5.26802	1.83845
ACYP1	261.382	56.1848	264.144	6.43823
ACYP1	404.045	72.4957	464.134	36.697
ACYP1	22.662	7.59032	21.5595	6.56621
ACYP2	14.3804	5.29433	16.3227	4.93221
ACYP2	152.993	7.97455	112.986	9.46161
ADA	331.609	22.356	359.264	37.9155
ADAD1	5.12042	1.25894	7.56646	3.45852
ADAD2	7.78297	4.01764	6.00436	2.21446
ADAL	110.588	7.15546	123.847	18.3861
ADAM10	60.7625	8.83838	68.7949	10.4666
ADAM10	399.973	55.3587	344.24	47.3653
ADAM11	10.8097	0.923836	25.9421	12.9825
ADAM12	8.23157	1.32885	10.4698	1.47998
ADAM12	13.8115	7.11813	16.9458	13.4234
ADAM12	6.09653	0.94201	11.8503	1.93776
ADAM15	823.721	117.011	801.965	67.1624
ADAM15	5126.12	831.623	5613.29	277.702
ADAM15	92.311	17.8746	82.2568	4.31019
ADAM15	131.865	6.50001	143.6	14.0077
ADAM17	586.377	14.7152	438.192	36.8599
ADAM17	134.651	25.3179	90.6869	7.7515
ADAM18	5.95189	0.289514	5.90951	1.23004
ADAM19	5.10981	0.82004	7.80271	1.27152
ADAM19	6.81335	1.93307	9.33327	1.67104
ADAM19	219.045	20.6949	264.712	33.2083
ADAM2	20.7419	3.23888	13.6924	3.39776
ADAM20	5.50127	2.43137	4.82579	0.485651
ADAM21	13.2675	2.37434	16.1208	6.99506
ADAM21P	11.4116	4.25603	12.2982	3.35402
ADAM22	6.68957	0.716971	8.5071	1.48241
ADAM22	6.82491	0.876112	7.56888	0.506463
ADAM22	5.38238	0.849885	6.05731	0.354785
ADAM23	33.8737	8.57552	70.9275	7.65434
ADAM28	4.61989	1.46719	5.03961	1.20943
ADAM28	14.4799	4.33525	8.69727	1.71738
ADAM28	5.13489	0.389062	4.14242	0.497478
ADAM29	8.10469	1.85704	10.5889	0.881982
ADAM30	4.82115	0.684861	6.62513	2.12103
ADAM32	16.9301	5.60074	11.571	2.32065
ADAM32	19.6094	6.25734	14.5551	1.66382
ADAM32	6.06155	0.393949	8.6305	3.59158
ADAM32	14.5998	3.38466	9.08082	1.32846
ADAM33	10.797	5.6372	12.0571	2.13708
ADAM33	9.94968	2.41293	7.19454	0.872069
ADAM3A	6.02473	1.64688	12.1781	9.79209
ADAM3A	5.42306	1.33485	6.42472	0.212715
ADAM3A	5.06245	0.577282	5.98913	2.1596
ADAM5	5.0467	2.11084	4.71746	0.360889
ADAM5	6.32721	1.03923	5.42446	0.669637
ADAM5P	4.6298	0.83269	4.57757	0.471781
ADAM6	7.40974	2.12258	5.31584	0.465807
ADAM6	15.1096	6.47723	12.582	6.91227
ADAM7	13.2012	5.97559	8.65143	0.383762
ADAM8	7.07656	1.45815	10.5363	4.36797
ADAM9	123.296	37.366	139.166	11.3721
ADAMDEC1	4.95726	0.720501	6.51935	1.398
ADAMDEC1	5.25317	0.56939	4.69334	0.214226
ADAMTS1	352.609	43.7607	158.315	10.741
ADAMTS10	10.2571	6.4611	11.3985	4.94199
ADAMTS12	4.82629	1.41696	5.45478	1.25791
ADAMTS13	6.86924	1.67352	10.5422	1.92926
ADAMTS13	4.34845	0.600105	4.72274	1.46328
ADAMTS13	12.9852	5.39878	18.4078	5.6671
ADAMTS14	8.12679	2.49762	7.80221	0.668455
ADAMTS14	4.88233	0.15361	5.3129	0.272915
ADAMTS14	7.51382	1.39685	4.5537	0.498141
ADAMTS15	17.283	8.5633	13.4684	2.94589
ADAMTS16	7.99919	1.76459	7.07402	1.9716
ADAMTS17	7.75458	1.69595	9.36264	2.76128
ADAMTS18	14.9403	8.41902	14.8871	4.18865
ADAMTS18	4.6623	0.855287	4.74131	0.216653
ADAMTS19	9.57293	5.84215	5.32917	1.3054
ADAMTS2	13.041	4.30058	8.37887	1.8782
ADAMTS2	23.1329	3.50475	17.6864	6.94919
ADAMTS20	6.71565	1.16456	6.9521	2.76616
ADAMTS20	5.44815	1.07885	6.47294	1.52634
ADAMTS20	5.82324	1.48955	5.0383	0.795052
ADAMTS3	66.0203	10.8286	79.3085	12.9945
ADAMTS4	9.15785	4.18836	16.8703	4.79215
ADAMTS5	6.59894	0.644566	5.47983	0.941669
ADAMTS6	10.3855	6.54246	14.5453	0.231113
ADAMTS7	7.90755	2.15922	5.41523	0.793558
ADAMTS7	9.77496	1.36343	7.90917	2.37499
ADAMTS8	11.1802	4.53104	13.455	4.2165
ADAMTS9	327.698	50.2084	164.604	27.4799
ADAMTSL1	5.68489	0.758906	7.0941	0.589439
ADAMTSL1	6.85446	2.54306	7.07514	1.8962
ADAMTSL1	6.83529	0.443135	9.3353	1.78846
ADAMTSL1	4.73318	0.778792	6.18912	0.935867
ADAMTSL1	6.12858	3.28134	5.39819	1.7711
ADAMTSL2	7.07465	0.680303	5.44792	1.07045
ADAMTSL3	10.0791	1.25627	13.5042	5.38205
ADAMTSL4	19.1063	1.51136	25.0684	9.51934
ADAMTSL4	6.45532	1.50121	5.22893	1.13232
ADAMTSL4	5.76735	1.34383	6.31323	1.33212
ADAMTSL5	48.576	6.48611	23.7977	11.5967
ADAP1	40.0622	13.4232	63.3421	12.7369
ADAP2	6.75951	0.775694	5.06879	0.320359
ADAR	4483.98	287.762	4079.58	399.234
ADAR	22.5079	12.3345	24.0736	1.36447
ADAR	1463.87	79.2998	1286.15	103.671
ADARB1	14.0706	3.12786	14.7401	3.89681
ADARB1	25.304	13.78	35.2649	7.00183
ADARB1	10.6215	6.46013	7.76963	2.77762
ADARB1	209.398	40.2368	191.343	23.108
ADARB2	12.8924	5.14113	7.80275	0.771168
ADAT1	164.949	21.1975	178.988	5.39282
ADAT2	31.301	0.344544	35.9859	8.75403
ADAT3	25.628	7.44052	29.9936	5.68621
ADC	33.412	0.884419	50.1498	8.28546
ADCK1	136.139	10.3162	129.866	10.283
ADCK2	1235.01	113.393	1394.91	30.5424
ADCK4	95.0301	24.1076	78.7696	12.6559
ADCK5	128.821	13.7035	145.651	2.78293
ADCY1	77.1336	10.7303	134.8	15.0278
ADCY1	10.6907	4.05923	16.6737	1.36867
ADCY10	6.31065	0.408702	4.52062	0.358428
ADCY2	6.87124	2.87356	5.85079	1.69392
ADCY3	2122.68	238.504	1568.53	77.9535
ADCY4	12.9166	4.28512	9.2462	2.61976
ADCY5	8.21027	0.725816	8.84344	3.64991
ADCY6	109.71	10.0962	76.7238	3.25371
ADCY6	209.206	14.8452	175.143	18.3887
ADCY7	176.113	9.85478	210.118	24.2756
ADCY8	9.76878	4.66671	9.47408	1.62991
ADCY9	52.8648	3.02963	47.4106	8.30178
ADCYAP1	4.9248	1.13485	5.25124	1.82906
ADCYAP1R1	4.8344	0.211583	4.42035	0.814288
ADD1	429.085	44.1737	497.553	72.2061
ADD1	5638.9	917.557	6462.12	589.094
ADD2	5.50091	0.879804	4.60137	0.93013
ADD2	22.0481	8.38507	22.6444	6.51443
ADD2	6.58935	1.9408	7.66122	1.47611
ADD2	42.8491	1.75571	34.7402	4.43359
ADD3	4.70338	0.236251	4.76461	1.48159
ADD3	550.427	41.4508	891.747	5.86101
ADD3	1167.78	93.525	1301.05	55.6617
ADD3	404.425	49.0609	415.776	15.429
ADH1A	12.4239	8.50283	9.20693	1.82653
ADH1B	6.07916	0.856955	6.1505	1.75799
ADH1C	8.38561	1.86649	7.07331	1.55098
ADH4	5.81638	1.19962	6.84651	2.81592
ADH4	6.43208	2.49378	4.94821	0.51365
ADH5	115.843	28.0609	120.806	13.2675
ADH6	11.8078	0.271395	10.1639	3.47876
ADH7	7.58692	1.0923	7.68779	3.83965
ADHFE1	46.8712	6.11928	50.2256	4.13127
ADHFE1	15.6709	4.32684	18.0084	2.93751
ADI1	251.975	5.2053	211.915	7.88248
ADIG	4.53545	0.655353	4.64119	0.298099
ADIPOQ	10.5452	2.52059	12.1292	7.40044
ADIPOR1	876.219	26.0191	762.634	9.46536
ADIPOR1	1231.88	210.362	1035.79	31.6343
ADIPOR2	1389.95	104.058	953.13	2.71306
ADK	3544.24	164.057	3920.93	179.2
ADK	135.839	13.8827	144.278	10.5588
ADK	5.40995	1.03086	6.31143	1.6283
ADK	629.922	70.9957	730.341	52.0199
ADM	2946.01	195.065	3009.38	28.8402
ADM2	79.3483	5.31937	60.8072	4.61607
ADNP	1379.37	51.8246	1566.71	130.891
ADNP	173.795	17.4568	159.134	14.8291
ADNP2	711.248	82.6615	714.871	74.1791
ADO	669.148	50.8101	816.34	99.0554
ADORA1	5.89619	1.13949	5.83704	1.00967
ADORA1	78.5679	13.8651	60.9136	11.0823
ADORA1	1410.74	185.304	1733.43	30.2151
ADORA2A	10.2923	2.68896	8.27096	0.203314
ADORA2B	87.3689	5.27079	118.696	5.54101
ADORA3	8.24772	3.464	6.374	1.45923
ADORA3	5.89153	0.958852	6.56902	0.953917
ADPGK	425.95	38.8776	411.139	5.77357
ADPRH	18.6802	5.68245	26.1772	9.83162
ADPRHL1	5.25878	1.58505	4.61683	0.498892
ADPRHL1	25.4779	12.3574	35.8249	7.08172
ADPRHL1	10.7572	2.00861	9.8908	2.1082
ADPRHL2	1165.16	226.712	1215.39	73.7013
ADRA1A	5.93659	0.384134	5.04475	1.0722
ADRA1A	5.5291	0.167393	5.94486	0.690413
ADRA1A	9.54902	2.33414	7.07135	1.36874
ADRA1A	5.22879	0.497128	5.78952	2.31087
ADRA1A	7.82208	1.95953	10.5993	3.56143
ADRA1B	28.6231	4.9132	37.356	9.12034
ADRA1D	5.92584	0.658355	5.59788	2.77088
ADRA2A	42.4539	2.97333	34.776	6.30434
ADRA2B	52.6226	16.62	49.2989	3.6631
ADRA2C	5.40348	0.803392	6.18531	1.07551
ADRA2C	60.9697	14.3518	27.1649	9.83812
ADRB1	8.87369	0.636988	7.8	4.36627
ADRB2	529.41	30.869	298.935	39.0948
ADRB3	6.84873	2.06106	6.02402	2.21851
ADRBK1	1682.51	198.117	1774.86	71.8659
ADRBK1	6.21548	2.5205	5.78772	0.669806
ADRBK2	5.40527	0.208741	9.78271	1.62474
ADRM1	1346.52	120.433	1293.88	32.9165
ADRM1	4696.1	412.073	4767	189.716
ADSL	3286.59	12.8041	3672.03	110.753
ADSS	654.126	18.4262	732.82	63.4267
ADSS	273.3	23.7458	347.505	34.3719
ADSSL1	7.03362	1.88736	6.40615	0.743317
ADSSL1	63.0941	9.043	75.7554	2.36415
ADSSL1	16.4307	7.76093	23.8225	2.74192
AEBP1	8.52024	2.40893	7.9454	1.58262
AEBP2	380.448	38.0852	519.507	47.529
AEN	179.705	13.5397	195.479	22.2594
AES	1106.52	20.0617	1301.86	139.988
AES	394.99	18.9917	418.753	62.5555
AES	13.9069	4.18454	17.497	2.7936
AFAP1	39.3859	3.52307	22.2349	3.03221
AFAP1	1250.38	38.5279	2035.9	190.416
AFAP1	19.5013	2.30891	55.9216	3.98729
AFAP1L1	38.8342	10.1295	31.1872	8.51418
AFAP1L2	69.6036	10.8387	228.548	7.34842
AFAP1L2	38.8861	4.38744	115.981	1.82703
AFAR3	9.52009	1.8544	12.0892	1.54929
AFARP1	10.8091	3.08721	10.0054	0.708757
AFARP1	4.48076	0.357708	3.90647	0.339345
AFF1	17.015	12.2727	9.7955	3.37179
AFF1	87.3311	8.32509	74.7987	16.8934
AFF2	5.61263	0.614797	6.26152	1.90967
AFF3	125.156	11.2731	154.843	10.4983
AFF3	5.65071	1.06073	6.35096	1.57035
AFF4	709.12	32.5105	602.796	60.0784
AFG3L1	172.215	28.0817	206.914	14.9557
AFG3L1	14.5609	5.74414	13.7326	1.85977
AFG3L1	7.25645	1.429	7.83227	0.871569
AFG3L1	7.14774	0.565614	9.72688	3.1915
AFG3L2	2689.84	417.069	3009.78	308.827
AFM	4.27926	0.587863	4.99198	0.701854
AFMID	22.3893	9.43235	24.7274	1.94837
AFMID	225.21	47.6145	187.819	23.286
AFP	5.44389	1.5409	5.48141	1.05101
AFTPH	503.182	46.4409	493.053	32.0619
AFTPH	129.843	12.2582	182.55	35.3601
AFTPH	296.797	76.8221	314.585	40.789
AGA	59.6848	2.24696	81.537	17.628
AGAP1	6.26729	2.18439	15.9894	2.96406
AGAP1	9.35342	0.522846	7.44371	1.81804
AGAP11	4.02933	0.379359	6.38578	1.89801
AGAP2	7.64072	1.70198	7.38492	2.8438
AGAP3	32.666	8.08089	41.3831	1.71895
AGAP3	373.04	35.5463	590.361	116.237
AGAP6	105.026	9.95244	99.0409	14.233
AGAP7	10.8808	4.02634	11.9808	3.12757
AGAP8	490.248	84.9022	390.508	14.4096
AGBL1	6.71932	3.02544	6.17801	0.857823
AGBL1	6.32834	0.320409	5.60653	1.24994
AGBL2	9.53137	3.37894	7.14382	1.64805
AGBL3	7.46375	1.48581	5.28042	0.399068
AGBL4	5.60444	1.7803	5.49048	0.99815
AGBL5	921.495	32.3104	994.139	62.4167
AGBL5	211.208	12.3346	206.564	26.9793
AGC1	5.15504	1.37193	6.84305	3.88189
AGER	18.2202	7.75721	15.4195	3.47928
AGER	7.83926	4.23505	5.78949	1.58176
AGER	37.2122	19.1777	30.3097	4.41896
AGFG1	35.2879	3.90464	46.0139	10.6774
AGFG1	118.778	15.8366	136.941	6.20838
AGFG2	113.254	11.6825	81.1608	14.0639
AGFG2	9.52741	5.25703	12.7976	7.15422
AGGF1	698.542	60.4592	906.327	107.274
AGGF1	99.8739	36.735	116.631	4.33304
AGK	682.016	13.1261	769.924	9.80884
AGL	7.53604	0.278954	6.53286	1.82374
AGL	16.0973	1.78866	13.3275	2.02122
AGL	5.73704	0.179838	4.38052	0.477212
AGL	709.938	25.515	894.886	105.115
AGL	11.8521	3.17042	10.4341	3.50921
AGL	6.60946	1.02357	12.6344	11.2918
AGL	14.8595	7.92624	10.0271	1.40949
AGL	186.934	26.3597	302.419	33.1933
AGMAT	33.7522	6.57843	35.6736	2.08675
AGPAT1	3.97809	0.435553	4.84794	0.695882
AGPAT1	7.82751	2.16845	5.79273	1.12097
AGPAT1	327.376	25.8688	466.471	33.533
AGPAT2	220.939	45.0721	194.481	19.2709
AGPAT2	229.566	39.427	231.955	26.3453
AGPAT2	257.101	28.1694	242.216	29.5854
AGPAT3	66.0338	19.4021	71.9986	14.2037
AGPAT3	7.49634	1.89015	15.9319	4.90322
AGPAT3	140.293	22.2289	162.57	20.8894
AGPAT4	6.65568	2.18539	6.06647	0.427411
AGPAT4	26.2536	6.75152	35.903	4.80343
AGPAT5	357.505	54.1799	311.876	45.9979
AGPAT6	178.353	26.591	122.456	21.8996
AGPAT9	187.339	30.1658	97.8592	6.06691
AGPS	1064.22	61.3199	1090.19	37.3087
AGR2	6.9973	1.94998	6.24012	1.04027
AGR2	15.8827	8.72207	8.21073	0.544955
AGR3	6.93206	1.26269	8.79834	1.35985
AGR3	8.75072	0.926063	9.95208	6.05628
AGRN	9.66678	1.04823	10.788	3.3683
AGRN	1161.11	170.492	1292.07	87.8149
AGRP	7.21022	2.21977	7.80201	3.55109
AGRP	5.52089	1.2779	5.40342	1.50053
AGT	17.6126	2.74252	19.1464	16.3473
AGTPBP1	5.27896	0.699328	9.70552	2.69068
AGTPBP1	131.956	12.2296	211.912	4.65768
AGTR1	10.6768	1.08356	6.49463	1.29345
AGTR1	7.92076	1.19254	8.8921	0.616882
AGTR2	17.237	3.29189	20.4065	8.97483
AGTRAP	133.965	13.6186	84.2218	10.5724
AGTRAP	205.922	26.9525	127.104	14.0621
AGXT	13.1395	5.49879	11.1945	4.80756
AGXT2	5.00482	0.985807	5.98316	2.55564
AGXT2L1	5.15088	0.692563	7.47083	1.87707
AGXT2L1	8.93254	2.3754	8.4536	1.38229
AGXT2L2	160.524	35.3668	101.529	17.7426
AGXT2L2	34.6982	20.7821	21.634	4.51549
AHCTF1	261.261	37.8919	245.177	24.7178
AHCTF1	317.865	63.47	315.168	15.5948
AHCTF1	5.36687	0.386279	7.48943	3.52861
AHCY	7472.04	975.957	8157.7	434.407
AHCYL1	2581.84	293.851	2367.66	158.414
AHCYL2	91.6444	16.3835	51.0148	5.41194
AHDC1	264.913	13.1634	236.132	7.57929
AHI1	88.3403	6.77174	94.8005	4.60389
AHNAK	3626.74	360.373	3211.69	70.4955
AHNAK	500.101	47.3702	298.665	32.4023
AHNAK	772.733	41.6444	525.782	16.0931
AHNAK2	814.318	69.9705	744.293	49.6473
AHR	2561.41	68.9253	2173.18	247.302
AHR	42.6061	10.1821	39.4572	6.79988
AHRR	6.09962	1.75716	7.67852	3.58843
AHSA1	2728.07	249.04	2716.49	246.967
AHSA2	290.893	39.0654	350.178	22.6786
AHSG	5.27512	0.937112	5.75262	1.54398
AHSP	18.4923	4.48459	12.4885	2.25665
AICDA	24.2041	15.0827	12.0476	1.70457
AIDA	1199.56	36.0529	902.976	40.7219
AIF1	28.3221	26.423	13.4351	1.74169
AIF1	56.4352	5.84995	47.8919	11.1616
AIF1	8.63122	2.53468	9.48386	1.7657
AIF1L	4806.49	92.3612	2847.31	54.3969
AIF1L	542.768	32.6668	278.575	20.428
AIFM1	1355.45	129.426	1267.31	157.333
AIFM1	179.778	21.5123	199.457	40.0238
AIFM1	382.585	24.2531	430.036	51.5417
AIFM1	46.8236	6.76977	41.3266	8.99932
AIFM2	43.5374	0.810473	36.3428	5.59653
AIFM3	17.8038	14.4763	15.1745	4.98306
AIG1	199.325	20.8098	192.243	8.22051
AIM1	68.4952	3.5858	93.0848	16.6065
AIM1L	6.30354	1.92521	5.86305	1.23474
AIM1L	8.53216	1.41606	13.4052	5.98245
AIM1L	13.2863	4.25206	16.7364	3.10681
AIM1L	14.2941	6.12055	21.28	7.54617
AIM2	7.14851	0.675027	5.95456	0.724766
AIM2	25.0978	6.36479	36.6584	2.61587
AIMP2	2769.93	121.57	2453.2	134.073
AIP	979.804	55.1309	908.671	7.29679
AIPL1	11.7245	4.60793	11.9729	1.68489
AIPL1	7.4148	0.488149	11.1037	2.98374
AIRE	5.21775	1.98991	4.18918	0.945828
AIRE	4940.63	360.733	4515.88	460.789
AIRE	8.13754	1.74207	6.75904	2.25464
AJAP1	96.5741	7.27417	108.115	18.7477
AJAP1	27.6096	10.965	30.8305	9.03651
AJAP1	228.516	36.1327	268.659	2.73056
AK1	317.744	45.6609	394.829	46.0662
AK2	2112.21	83.0777	2121.99	62.9461
AK2	420.556	22.0814	177.307	9.482
AK2	3458.94	268.89	2950.07	76.406
AK2P2	62.2731	18.6226	58.2621	7.76723
AK3	380.749	12.1479	217.58	17.4833
AK3L1	884.399	12.2005	1248.53	39.5786
AK3L1	11.265	3.80486	19.6624	6.031
AK3L1	1159.04	69.7362	1432.25	63.2517
AK3L1	451.266	44.7445	610.981	57.5477
AK5	8.4381	4.11065	6.4558	1.18542
AK5	4.69026	0.840838	5.08804	0.149951
AK5	8.10222	4.66484	10.1677	3.37892
AK7	5.85945	1.56528	4.59292	0.650356
AKAP1	229.405	45.2629	261.31	26.2114
AKAP1	6.12169	0.960133	5.99345	2.52633
AKAP10	76.4346	7.18725	94.7384	10.4747
AKAP11	8.44525	3.26548	8.21966	1.79031
AKAP11	213.766	7.18119	332.505	31.1719
AKAP11	14.5863	6.71999	12.9118	5.6329
AKAP11	10.5268	5.50581	8.72876	1.73641
AKAP11	117.993	12.656	203.909	24.2422
AKAP12	141.928	28.2136	348.88	57.9441
AKAP12	22.0807	7.79064	55.9744	11.3931
AKAP12	15.7363	6.46103	21.6212	5.93726
AKAP12	50.7708	8.53168	159.761	21.6421
AKAP13	63.2619	5.4769	55.7172	5.96048
AKAP13	122.655	17.2531	154.876	21.8067
AKAP13	336.86	20.484	348.156	28.7765
AKAP14	4.97355	0.625964	4.98526	1.17674
AKAP14	5.17233	1.49431	6.99131	3.1017
AKAP14	5.78256	0.923215	5.42553	0.719701
AKAP2	9.73182	6.0004	14.3472	7.72589
AKAP2	18.1607	0.755156	19.112	6.20246
AKAP2	7.32434	1.08355	6.79204	2.0706
AKAP3	11.1692	1.83383	11.7175	4.76536
AKAP4	6.62929	2.08208	7.3347	1.85416
AKAP4	8.0708	2.93536	8.75447	0.839338
AKAP4	5.941	2.05003	7.80768	2.87972
AKAP5	7.07981	1.18171	6.34424	1.52154
AKAP6	6.86706	0.900714	4.85348	1.0935
AKAP7	4.36368	0.604086	4.77494	1.01867
AKAP7	12.0104	2.19781	14.5524	4.15192
AKAP7	194.249	30.4733	239.092	22.7899
AKAP7	5.78221	0.615163	7.77071	2.57438
AKAP8	407.818	31.2623	350.306	50.7772
AKAP8L	367.192	35.1619	332.938	15.0746
AKAP9	22.7509	5.58773	34.8934	4.24978
AKAP9	19.7186	2.23968	15.3072	3.28075
AKIRIN1	757.083	3.86348	837.949	47.3975
AKIRIN1	53.5726	11.3376	55.6718	5.03467
AKIRIN1	772.884	115.417	885.969	39.717
AKIRIN2	1009.56	44.0156	1096.69	25.547
AKNA	35.6765	16.4546	32.1261	11.3158
AKNAD1	6.14235	1.92839	6.50699	0.155162
AKR1A1	1309.14	55.3886	1154.82	90.3637
AKR1A1	20.6344	5.54877	23.4758	10.6685
AKR1A1	1751.55	116.224	1636.87	92.8328
AKR1B1	3745.11	191.399	3380.59	140.297
AKR1B10	7.26335	0.328045	7.73563	3.49748
AKR1B15	7.82221	1.54876	8.33182	1.08733
AKR1C1	3.61131	0.470076	5.21968	0.518868
AKR1C2	5.33745	0.707535	6.19521	1.8017
AKR1C2	7.43333	1.22864	7.03794	3.63299
AKR1C2	5.54253	0.554305	7.49919	1.19016
AKR1C2	18.3729	0.728836	9.91604	1.45878
AKR1C2	6.22639	2.4033	5.41238	1.01343
AKR1C2	6.21752	1.56681	5.08975	1.01709
AKR1C3	73.7918	10.0205	95.5964	6.66393
AKR1C4	8.56235	1.95663	7.43482	1.08558
AKR1C4	23.8092	4.05168	23.2233	1.61749
AKR1CL1	6.02166	2.20444	6.72154	2.45039
AKR1CL1	13.8741	4.03817	15.914	8.55562
AKR1D1	453.005	28.9449	512.758	61.774
AKR1D1	9359.66	868.406	9873.98	269.466
AKR1E2	10.0127	3.37392	14.8169	3.31093
AKR7A2	1659.18	119.261	1996.32	47.819
AKR7A3	339.55	39.5164	374.442	24.3003
AKR7A3	4.79595	0.493333	6.90134	4.43368
AKR7L	6.33478	0.974733	5.4046	0.89316
AKT1	1687.13	97.7518	2222.11	287.996
AKT1	2398.38	165.743	3026.38	358.894
AKT1	19.893	15.6487	22.0909	7.44474
AKT1S1	102.747	9.10147	61.3149	12.7403
AKT2	40.569	13.9294	22.6524	3.8373
AKT3	5.75755	0.594725	4.99795	0.56416
AKT3	15.5961	9.1663	21.9378	8.12994
AKT3	10.1594	1.25557	11.5421	1.37405
AKT3	23.0837	13.4433	31.499	20.9534
AKTIP	1138.71	52.5399	1548.58	222.269
AKTIP	290.953	10.6403	372.971	37.0675
ALAD	28.4911	19.2683	14.55	3.25711
ALAD	119.458	13.552	93.1053	14.4374
ALAD	5.09935	0.244087	5.82222	1.96183
ALAS1	16.6804	1.4734	24.2001	6.54392
ALAS1	29.7617	2.77683	47.5862	8.7148
ALAS1	7.77619	1.57625	9.25219	2.04914
ALAS2	5.34546	0.531179	5.90214	1.88945
ALAS2	8.48331	2.97712	7.44857	0.812942
ALAS2	7.63838	1.23346	7.59876	1.44892
ALB	87.6793	23.0049	89.2129	12.2495
ALB	7.47329	0.902777	7.51133	1.83107
ALCAM	1718.75	22.6046	1824.79	219.656
ALDH16A1	137.263	16.6662	102.859	10.7531
ALDH18A1	858.875	70.1654	981.715	39.3345
ALDH1A1	4.10938	0.285414	4.61931	0.33066
ALDH1A1	6.95585	1.03282	11.0268	1.75427
ALDH1A2	19.5242	3.66005	16.7431	2.31191
ALDH1A2	7.70516	0.791195	5.95893	0.798422
ALDH1A3	230.356	13.2192	442.853	52.1994
ALDH1A3	228.235	35.0388	486.239	30.8121
ALDH1B1	728.121	120.448	900.584	43.3951
ALDH1B1	143.026	6.86502	155.909	14.8904
ALDH1L1	9.33462	1.77054	9.31137	5.20773
ALDH1L2	21.9209	2.31302	13.447	3.81544
ALDH1L2	13.5009	2.64878	9.34463	0.883702
ALDH2	528.252	11.7654	448.912	34.6041
ALDH3A1	23.9996	4.15064	18.4573	4.01361
ALDH3A2	114.093	12.6968	174.052	11.5557
ALDH3A2	1100.43	45.1502	810.316	101.481
ALDH3A2	365.611	28.4452	394.541	60.299
ALDH3B1	27.3685	4.02295	17.7204	7.26212
ALDH3B1	615.7	26.752	484.489	64.7006
ALDH3B2	98.5542	9.20531	179.986	6.83305
ALDH3B2	9.97785	0.753722	12.8028	5.25267
ALDH3B2	339.555	48.838	597.758	75.3933
ALDH4A1	6.72402	1.99124	10.1986	4.52892
ALDH4A1	116.132	12.2336	98.2645	7.32615
ALDH4A1	35.3126	8.40296	27.5429	8.92595
ALDH4A1	31.3182	8.49694	31.6884	10.7475
ALDH5A1	269.841	29.4233	257.255	16.3321
ALDH5A1	463.914	11.4744	433.918	81.5763
ALDH6A1	410.878	25.6937	299.889	23.3894
ALDH6A1	166.2	3.98296	117.687	7.50586
ALDH7A1	2689.25	186.468	2742.03	225.465
ALDH7A1	3410.49	223.226	3296.03	171.538
ALDH8A1	15.889	5.7499	14.9994	5.19492
ALDH8A1	5.77715	0.499837	8.61535	1.98524
ALDH8A1	6.58568	1.44299	7.37722	3.42109
ALDH9A1	5572.28	350.038	2744.22	179.199
ALDOA	8.05865	2.25883	7.38112	2.01348
ALDOA	9289.28	897.626	9947.09	286.013
ALDOA	9.68309	0.911936	11.1496	2.09471
ALDOA	5186.99	231.298	5861.15	122.085
ALDOB	67.2124	25.632	49.2436	14.357
ALDOC	40.7829	10.755	41.4285	11.2378
ALG1	151.344	3.96848	170.273	8.22928
ALG10	80.484	7.06336	100.256	33.234
ALG10B	71.6129	8.43123	104.488	21.1113
ALG10B	155.642	10.642	200.499	17.3673
ALG10B	100.038	14.5496	194.862	38.0443
ALG11	93.6204	23.2934	107.122	9.6103
ALG11	8.5135	1.89378	9.97821	4.52311
ALG12	38	15.0894	36.2944	2.70934
ALG13	55.9058	17.4228	81.8395	1.35841
ALG13	1751.09	88.5616	2045	116.145
ALG14	441.016	61.5039	392.884	28.5523
ALG14	229.963	33.4837	210.146	19.1243
ALG1L	80.5275	6.86119	40.8364	12.2399
ALG1L	39.5244	1.58339	21.0246	6.17624
ALG2	22.064	15.7697	17.8121	6.03132
ALG2	16.4504	6.68143	13.4422	1.39862
ALG3	363.626	69.8086	421.749	28.0935
ALG3	1083.83	35.8538	1033.86	49.9224
ALG5	642.736	68.6468	483.91	80.1773
ALG6	457.234	35.0222	532.814	45.6501
ALG8	1357.77	56.0284	1194.39	66.4734
ALG8	8.22547	2.32206	10.0433	3.37395
ALG8	1597.01	130.058	1546.45	93.8422
ALG9	834.136	22.5755	846.898	47.7277
ALK	25.2617	4.35915	15.9523	0.874374
ALKBH1	24.6359	11.2056	44.7558	0.998711
ALKBH1	318.671	38.3233	273.121	13.6918
ALKBH1	380.322	16.2293	315.473	14.1642
ALKBH2	1385.64	133.963	1374.97	126.661
ALKBH3	596.332	55.8617	562.328	37.1014
ALKBH4	119.994	10.6672	127.807	15.7691
ALKBH5	4308.92	267.143	5098.9	332.721
ALKBH6	473.729	52.7171	538.549	46.0404
ALKBH7	397.052	42.691	381.79	43.6254
ALKBH8	198.605	9.82365	214.345	10.2915
ALLC	5.48107	1.34175	5.75251	1.13461
ALLC	7.47569	1.5628	5.89367	1.4993
ALLC	9.82222	5.73342	6.97086	0.817398
ALMS1	75.0778	9.3737	115.065	2.94443
ALMS1P	13.5747	2.40532	12.7763	2.69355
ALOX12	7.2037	2.94109	6.26908	0.91886
ALOX12B	7.49383	1.76776	6.01537	0.696661
ALOX12P2	6.42803	0.317564	9.70391	5.17329
ALOX12P2	7.32402	1.68139	7.08734	2.26204
ALOX15	6.83095	1.50742	6.83519	2.56207
ALOX15	12.7359	2.23656	11.62	1.38192
ALOX15	11.0119	0.826963	10.8893	2.39685
ALOX15	8.43912	2.52705	10.2268	4.24615
ALOX15B	5.97714	1.25188	4.29335	0.325604
ALOX15B	6.16774	0.67514	4.69294	1.32433
ALOX15B	30.1608	12.8607	23.2507	5.42789
ALOX5	241.997	30.8815	185.043	29.0253
ALOX5	13.2411	9.30455	8.68314	1.65023
ALOX5	5.60029	0.742328	4.62086	0.932014
ALOX5AP	6.60236	0.915247	10.6972	1.84064
ALOXE3	20.0326	4.97512	27.3496	10.7515
ALPI	19.9631	3.72526	8.59228	2.0092
ALPK1	35.0142	1.03706	27.8437	3.55664
ALPK2	6.35358	1.95017	8.36402	2.10296
ALPK3	5.96558	0.585747	6.44427	2.21462
ALPL	50.4537	18.7492	31.3803	7.4713
ALPP	2125.5	194.952	2045.55	330.057
ALPPL2	14.8373	6.27059	9.9692	0.898118
ALS2	360.039	29.3889	359.713	32.2087
ALS2CL	8.65389	0.852363	7.62293	2.13342
ALS2CL	5.78802	0.711476	5.31916	1.54997
ALS2CL	5.65616	1.10556	7.76905	1.02633
ALS2CR11	5.83241	1.13173	5.37207	0.461886
ALS2CR12	6.30568	1.40149	9.17364	2.05151
ALS2CR14	91.1558	15.3443	116.006	6.62758
ALS2CR16	6.56112	1.01073	7.90203	0.518809
ALS2CR4	1547.35	51.8325	2014.61	38.2261
ALS2CR8	9.89665	2.79054	9.08222	2.12871
ALX1	123.491	23.3604	121.354	10.3997
ALX3	19.6343	2.79663	21.4952	7.94134
ALX3	72.6067	8.80856	64.7321	7.91512
ALX4	6.87755	2.75469	6.19029	1.5596
AMAC1	9.77479	3.32188	11.4517	1.51854
AMAC1L1	7.83521	2.83085	4.32025	0.0255373
AMAC1L2	17.4265	3.88926	24.1879	2.84149
AMAC1L2	9.67576	6.03883	8.62524	0.634354
AMAC1L2	5.00344	1.13521	6.18503	2.39091
AMAC1L3	19.0835	4.98349	16.4158	6.9087
AMACR	44.168	12.4622	43.8232	2.82951
AMACR	39.5853	6.0228	38.3066	5.35399
AMACR	10.2235	3.62446	10.667	2.10075
AMBN	8.1613	0.659659	7.49144	1.40995
AMBN	6.07683	0.783497	5.40443	0.807092
AMBN	8.46023	3.30773	5.02004	1.24513
AMBN	7.50517	1.80891	7.05563	1.73346
AMBP	6.51231	0.840591	7.91212	1.65837
AMBRA1	48.1211	10.7469	28.7096	7.51838
AMD1	2478.35	75.6926	2750.3	157.157
AMD1	1622.15	93.5438	1683.59	140.857
AMDHD1	17.1841	5.23474	12.0447	4.89916
AMDHD2	242.786	46.8547	294.309	37.3104
AMELX	6.51007	2.22798	5.80199	1.79836
AMELY	11.2018	3.91896	8.80719	3.30662
AMFR	807.095	98.3481	912.702	58.7714
AMFR	133.088	28.4199	150.864	28.5584
AMH	6.02152	1.24665	9.2698	4.86344
AMHR2	6.51746	2.06148	4.7361	0.972812
AMICA1	9.05464	2.31068	9.44971	1.08065
AMIGO1	24.6187	4.75992	22.7616	7.70638
AMIGO2	10.7317	1.59841	15.0142	1.2338
AMIGO3	6.78775	0.913884	7.43927	1.23198
AMMECR1	20.4661	1.11653	17.0301	4.79715
AMMECR1	259.002	33.4426	421.726	15.7918
AMMECR1	77.4188	11.8829	139.039	23.0304
AMMECR1L	319.503	18.84	375.58	47.6128
AMN	9.34046	1.95904	7.64652	2.0117
AMN1	7.35428	1.37653	17.9415	6.41803
AMOT	129.733	5.28036	208.628	17.7848
AMOTL1	9.56379	2.7724	11.3731	3.95426
AMOTL2	64.6327	14.364	44.2647	4.95034
AMPD1	4.62577	0.830312	5.20796	1.1305
AMPD2	7.35491	2.69244	7.21646	2.96164
AMPD2	3.95016	0.315369	5.51493	1.79337
AMPD2	7.99863	1.86679	9.73966	3.39551
AMPD3	6.65069	1.41424	7.51891	0.797875
AMPD3	5.85722	0.798399	6.05691	0.656959
AMPD3	4.2732	0.548179	5.32758	0.567059
AMPD3	9.38915	4.37128	7.27659	2.27462
AMPH	28.9206	1.10448	19.191	2.1867
AMPH	4.84207	0.552829	7.51633	0.314611
AMT	48.6453	13.6869	35.3294	8.18578
AMTN	11.2056	1.23997	6.80147	1.52132
AMY1A	5.33479	1.42126	5.7266	0.222795
AMY1A	2248.09	35.736	2068.46	179.184
AMY1A	5.52909	1.68501	4.69732	0.47687
AMY1B	8.59693	2.63875	7.11617	3.41688
AMY1B	16.9086	8.54027	17.0567	5.16386
AMY1B	389.757	29.9592	405.324	21.5489
AMY1C	11046.3	573.388	12494.2	2638.03
AMY2A	4.93335	0.548338	6.37317	0.97912
AMY2A	7.47337	2.82898	7.05896	3.24693
AMY2A	24.5037	6.5208	16.1195	2.6688
AMY2A	12.0965	5.14363	10.2837	2.70434
AMY2B	6.86714	1.58263	6.85571	3.72019
AMY2B	7.83092	3.28322	14.2617	13.0552
AMZ1	7.53794	1.44207	7.08646	1.27311
AMZ2	59.5874	7.90329	67.1743	24.0199
AMZ2	3819.49	220.205	3605.29	417.417
ANAPC1	6.07913	1.25476	7.81543	4.15563
ANAPC1	1101.96	171.32	1310.73	213.574
ANAPC1	219.968	10.1771	238.412	30.691
ANAPC10	403.249	7.51388	369.231	13.5387
ANAPC11	1797.2	235.628	1734.45	142.286
ANAPC11	25.7683	5.62522	22.0958	0.572898
ANAPC11	25.2496	10.0823	23.1727	9.76104
ANAPC11	2797.13	156.445	2591.12	72.4252
ANAPC11	9.12612	2.81799	6.22514	0.979401
ANAPC13	2998.18	165.518	3416.72	194.408
ANAPC2	9.00377	3.28648	6.01357	1.10747
ANAPC2	12.182	3.7898	15.2796	5.99823
ANAPC4	921.044	84.911	1110.37	20.3427
ANAPC5	2616.1	179.78	3005.2	50.0393
ANAPC7	311.239	70.6235	315.24	18.2847
ANG	58.3328	11.7094	42.057	3.17358
ANG	177.711	25.4426	104.41	11.9536
ANGEL1	325.022	27.5628	349.235	80.7147
ANGEL2	293.966	23.0493	492.67	17.0218
ANGPT1	31.2165	1.88095	42.8233	12.0667
ANGPT1	36.881	4.44334	42.1826	5.81491
ANGPT2	5.66276	1.40737	4.33334	0.636908
ANGPT2	6.62974	1.323	8.65328	3.70048
ANGPT2	5.74954	1.75177	5.09857	0.695459
ANGPT4	5.15708	0.639099	4.75681	0.952462
ANGPTL1	4.26523	0.71546	7.05837	1.09263
ANGPTL1	5.17586	1.41296	5.8488	1.84642
ANGPTL2	266.731	40.6347	95.413	3.14542
ANGPTL3	7.38026	1.97347	8.17082	3.10961
ANGPTL3	7.61615	0.916287	5.0094	0.907544
ANGPTL4	26.1913	2.70371	21.1774	11.4181
ANGPTL4	82.7297	18.3939	63.3008	3.97507
ANGPTL4	420.186	57.4976	217.969	13.2769
ANGPTL5	6.76481	1.46327	4.42119	0.883477
ANGPTL6	6.86108	0.667242	6.91079	0.690014
ANGPTL7	6.06707	1.11281	6.30985	0.0819429
ANK1	5.00023	0.441278	5.1511	0.958314
ANK1	9.93032	2.10782	7.28109	1.43071
ANK2	6.14977	1.29681	6.37583	0.278346
ANK2	9.08916	3.1496	8.33845	2.97826
ANK3	114.303	8.15339	80.45	6.6088
ANK3	87.0631	14.3676	79.7364	4.81543
ANK3	10.9663	2.65219	15.7289	3.38846
ANKAR	9.56259	2.03293	9.3419	3.81379
ANKAR	24.9822	12.2027	13.3697	5.54421
ANKDD1A	345.772	34.404	260.375	27.6595
ANKFN1	6.69707	4.23258	4.67376	0.320559
ANKFY1	482.743	93.0831	397.8	15.6879
ANKFY1	54.8858	16.4124	47.3557	5.48288
ANKFY1	8.18198	0.806594	12.5023	1.28441
ANKH	6.53622	1.18243	5.44504	1.558
ANKH	5.12016	0.119504	6.48507	2.05129
ANKHD1	494.539	23.3063	444.66	27.4453
ANKHD1	35.617	8.97048	40.6145	13.216
ANKHD1	5.81627	1.06221	5.70997	1.1382
ANKHD1-EIF4EBP3	12.3047	4.7798	18.7843	4.53549
ANKIB1	2041.46	176.396	2356.75	25.4462
ANKK1	6.27492	1.02718	7.2557	2.57636
ANKLE1	70.7987	14.148	117.015	10.9872
ANKLE2	682.069	27.8622	614.448	65.8209
ANKMY1	251.45	10.1658	238.122	25.3792
ANKMY1	8.33193	4.98575	9.90125	4.08778
ANKMY1	5.27672	0.834294	5.24079	0.81158
ANKMY2	132.641	16.0835	137.33	3.47076
ANKRA2	271.119	28.6223	296.062	28.8982
ANKRA2	402.686	62.0613	443.163	61.2377
ANKRD1	47.8895	8.87652	124.94	21.5651
ANKRD10	50.7148	13.7886	30.3965	2.05877
ANKRD10	63.6663	10.3444	62.2737	4.1838
ANKRD11	970.485	130.491	1272.1	112.609
ANKRD11	6.53522	0.812195	7.29654	0.940014
ANKRD12	277.397	41.9505	259.33	20.571
ANKRD13A	870.939	53.5871	778.231	37.962
ANKRD13B	12.4279	5.13188	12.5586	3.51038
ANKRD13C	297.244	31.2189	295.41	56.5183
ANKRD13D	9.00001	1.46978	8.59735	2.77877
ANKRD13D	4.65997	1.05128	6.87842	2.48883
ANKRD13D	10.065	4.41441	9.57127	2.67405
ANKRD13D	16.5261	4.95548	16.9081	11.698
ANKRD13D	138.902	21.4076	151.963	27.7282
ANKRD13D	8.01894	2.77572	6.66387	1.65141
ANKRD16	100.722	4.81067	71.4754	7.56545
ANKRD16	360.06	37.3894	438.002	9.34584
ANKRD16	136.388	27.974	136.103	13.0999
ANKRD17	74.9658	14.3901	72.5532	6.57794
ANKRD17	335.907	7.68724	271.671	45.3813
ANKRD17	751.832	60.8175	635.904	56.4625
ANKRD18A	15.5632	8.95672	12.8214	5.39432
ANKRD18A	8.47183	0.49413	7.64238	0.850143
ANKRD18B	7.15514	1.81837	7.46407	2.49546
ANKRD18B	12.1896	7.06419	10.8598	0.499483
ANKRD19	5.43857	0.185473	4.03556	0.519371
ANKRD2	11.2193	4.93228	16.3697	8.64979
ANKRD20A1	8.89345	1.61149	16.7705	5.69972
ANKRD20A1	12.3763	2.14531	18.0203	7.54039
ANKRD20A1	107.363	14.1761	142.067	24.4665
ANKRD20A1	35.583	6.39851	49.3362	13.1128
ANKRD20A2	5.25527	1.99775	4.09918	0.184755
ANKRD20A3	6.72387	1.8697	4.34177	0.490461
ANKRD20A3	13.442	5.48184	9.22255	3.24223
ANKRD20A4	5.20227	0.50182	6.36927	1.72335
ANKRD20B	6.71247	1.60524	6.8694	2.87112
ANKRD20B	4.62764	0.282926	5.3923	0.662145
ANKRD20B	38.2042	7.90947	49.2493	8.83809
ANKRD20B	4.93583	1.04559	4.01666	0.676145
ANKRD21	6.45605	2.44597	7.57332	1.66353
ANKRD22	83.5521	6.61308	146.669	29.3973
ANKRD22	166.781	12.3267	199.281	14.5374
ANKRD23	36.4908	8.56956	51.0044	11.063
ANKRD23	6.66314	2.21118	5.78699	0.196685
ANKRD24	6.01304	0.68659	7.27921	1.99321
ANKRD24	7.80609	2.08445	4.50537	0.952168
ANKRD26	58.1339	8.87743	71.9191	9.75159
ANKRD27	353.351	24.1754	195.107	9.24093
ANKRD28	82.4431	14.4981	115.598	15.1864
ANKRD28	216.07	33.9452	302.32	23.6455
ANKRD29	12.0361	6.44623	13.7767	6.04517
ANKRD29	9.83283	3.30075	7.06605	0.914997
ANKRD30A	3.69961	0.447396	5.40539	0.494765
ANKRD30A	4.44405	0.529652	4.22265	0.786053
ANKRD30A	4.7727	0.316143	5.2708	0.933397
ANKRD30B	2318.96	338.039	2335.06	267.979
ANKRD31	8.38451	3.34488	6.39843	1.86299
ANKRD32	114.077	11.9552	141.095	3.67531
ANKRD32	102.052	11.8961	150.954	19.0235
ANKRD33	427.507	68.4315	246.171	1.97808
ANKRD34A	15.4782	7.28655	19.9961	11.1007
ANKRD34B	5.16475	2.26333	4.45663	0.617596
ANKRD34C	9.18312	2.5206	9.21018	1.22751
ANKRD35	55.3519	29.6063	43.2289	12.5703
ANKRD35	5.91058	0.706356	5.88485	0.720798
ANKRD36	42.4638	13.2081	52.184	13.5537
ANKRD36	5.12468	0.580068	6.10473	0.541835
ANKRD36	5.48449	1.23986	6.01857	2.0857
ANKRD36	95.9736	15.9612	121.27	4.55179
ANKRD36B	141.834	33.5777	201.833	18.7416
ANKRD36B	25.0032	3.67497	31.9527	6.63821
ANKRD37	150.319	47.5018	96.7335	14.2681
ANKRD38	273.127	31.4088	105.392	15.2588
ANKRD39	301.15	46.0044	348.109	14.9664
ANKRD40	287.688	52.9407	310.984	4.61865
ANKRD41	87.8113	8.60392	123.011	30.3492
ANKRD41	200.179	33.781	247.172	23.8443
ANKRD42	5.00208	0.20599	5.94826	1.84391
ANKRD43	42.2817	11.4038	54.2175	14.499
ANKRD44	6.32934	1.44083	7.82041	2.72231
ANKRD44	32.9022	12.4522	31.8146	10.1569
ANKRD45	8.96238	1.3409	5.63685	1.69092
ANKRD46	682.745	55.8814	1137.92	78.8974
ANKRD47	13.3983	6.48618	15.2121	10.1258
ANKRD49	288.782	38.4357	257.837	27.2827
ANKRD5	5.95278	1.64814	4.64622	1.24358
ANKRD5	7.74422	1.92612	9.04923	2.32691
ANKRD5	14.0512	8.61231	10.0626	3.91717
ANKRD50	134.733	12.1206	156.131	15.2247
ANKRD52	68.2696	12.6248	50.0588	8.55526
ANKRD53	13.4841	1.60305	8.60139	0.508746
ANKRD54	164.101	6.52711	183.292	13.5254
ANKRD55	4.52668	1.15189	5.54984	1.32263
ANKRD56	6.90662	0.71798	6.41925	0.301285
ANKRD57	2669.36	181.959	2824.7	326.94
ANKRD58	8.55381	1.03623	8.18374	4.23452
ANKRD6	42.3895	10.5939	33.3233	7.10227
ANKRD6	259.058	11.018	197.312	20.5997
ANKRD7	21.7918	3.97334	25.1825	10.4562
ANKRD7	9.00659	2.76905	7.16943	0.406417
ANKRD9	47.9112	6.71412	34.029	3.09298
ANKRD9	1385.41	196.659	1399.46	63.0017
ANKS1A	972.361	35.4767	954.507	10.8022
ANKS1B	15.6604	8.99639	22.979	5.86294
ANKS1B	6.75938	0.167264	10.4134	3.34554
ANKS1B	13.8581	2.46468	19.0683	6.4988
ANKS3	67.4515	6.70146	75.6364	9.01849
ANKS4B	6.61971	0.0880002	6.92459	2.31535
ANKS6	6.15518	1.35731	5.86718	1.65121
ANKZF1	146.065	2.39761	142.178	6.79103
ANKZF1	17.8936	2.65351	19.2728	7.26457
ANKZF1	42.8478	12.0831	38.4554	4.7851
ANLN	583.638	70.8669	769.996	40.5215
ANO1	86.3395	11.0078	28.3077	3.42945
ANO10	69.2078	3.9687	51.0469	11.1514
ANO2	35.2064	7.82617	49.5778	9.87973
ANO3	6.16638	0.954092	4.80552	0.501901
ANO4	5.26142	0.891327	6.45524	1.10422
ANO5	12.4755	6.22932	8.90696	1.31298
ANO6	744.847	64.3002	641.742	36.4516
ANO7	4.92901	1.08811	6.54714	0.94496
ANO7	21.5276	13.1435	25.7195	13.4189
ANO7	5.13586	1.54034	5.91715	1.91872
ANO8	110.024	15.6331	77.6059	9.29148
ANO9	26.7536	9.41829	24.8399	2.83578
ANO9	53.7245	22.5249	56.2392	14.0399
ANO9	23.2441	9.97458	19.0359	8.30702
ANP32A	226.457	55.2663	237.55	13.2075
ANP32B	10548.9	179.358	10974.1	544.617
ANP32C	4.08066	0.580076	4.80755	0.71139
ANP32C	318.683	16.8208	381.037	66.7948
ANP32D	4.92813	0.368726	5.48727	0.143693
ANP32E	11.352	0.998277	11.4043	4.69223
ANPEP	382.816	15.3827	113.094	17.9336
ANRIL	13.2708	2.74621	10.3664	2.25503
ANTXR1	1327.47	138.882	1320.89	114.954
ANTXR1	202.752	16.9082	205.935	28.9139
ANTXR1	176.977	10.3694	217.879	1.95841
ANTXR1	117.532	12.3102	147.694	10.6951
ANTXR2	31.5269	5.52417	16.7974	4.20387
ANTXRL	6.41265	2.8529	5.0779	0.189619
ANUBL1	27.9611	3.00333	52.2475	1.71451
ANXA1	4948.78	210.64	5551.03	299.051
ANXA10	7.97343	3.00809	6.06523	1.11367
ANXA11	363.194	41.6212	179.854	9.99496
ANXA11	751.166	9.90714	437.274	11.8511
ANXA11	44.7534	8.84366	29.9954	7.65884
ANXA13	8.79013	1.85535	13.4075	4.10108
ANXA13	7.27004	4.78413	6.49719	1.74118
ANXA13	7.89358	0.351506	16.7547	5.11921
ANXA2	4523.71	90.1613	4991.08	633.629
ANXA2	190.086	15.5621	246.857	13.803
ANXA2	13924.5	807.373	13445.3	373.096
ANXA2P1	434.448	64.3383	419.877	36.2292
ANXA2P1	3348.62	138.448	3211.98	431.008
ANXA2P2	21123.1	429.326	20199.8	929.031
ANXA2P3	81.6651	6.17093	57.7645	3.90356
ANXA3	159.151	14.3637	314.027	21.1872
ANXA4	53.3645	8.81652	28.631	3.94405
ANXA5	1266.64	77.7972	394.292	26.1072
ANXA6	12.3193	5.51811	17.9609	5.93023
ANXA6	29.1677	13.9602	43.4062	10.8658
ANXA7	11.48	9.52627	11.9809	1.66476
ANXA7	2336.15	211.627	2104.31	333.297
ANXA8	7.7228	1.65545	7.5275	0.834094
ANXA8	6.25489	1.91659	4.65733	0.566661
ANXA8L1	12.4531	6.23409	9.43004	3.71119
ANXA8L2	19.8549	4.48669	13.4102	1.84353
ANXA9	40.9377	10.0418	70.1483	17.4298
AOAH	23.3016	5.29069	28.3805	7.42949
AOC2	11.8074	1.82117	20.0898	9.77346
AOC2	13.88	5.38845	16.4185	10.0586
AOC2	9.19735	3.68092	12.3184	3.81136
AOC3	13.7709	7.42427	11.9118	2.13212
AOF2	1757.78	197.29	2228.09	111.3
AOX1	7.02179	1.28151	12.2573	4.76634
AOX2P	7.45337	2.01675	8.57763	4.20451
AP1B1	16.1144	6.00125	28.4868	7.87577
AP1B1	368.632	91.3898	493.905	10.9438
AP1G1	161.556	29.68	161.472	32.0222
AP1G1	178.41	27.1273	191.578	20.3153
AP1G2	5.29552	1.02491	6.73511	0.856274
AP1G2	601.752	86.1287	450.072	26.2359
AP1GBP1	15.9839	5.32953	12.3891	1.47347
AP1GBP1	24.6158	3.43879	24.0802	1.76711
AP1M1	1266.33	48.5003	1460.68	169.48
AP1M2	903.974	28.1061	302.626	29.1221
AP1S1	1090.23	78.3725	1598.36	159.568
AP1S1	868.297	94.9284	935.34	30.6337
AP1S1	1320.07	208.339	1847.77	122.286
AP1S2	293.867	14.6943	384.246	34.5526
AP1S2	271.632	17.1865	384.234	9.07912
AP1S3	12.3997	3.49945	13.4291	6.59294
AP2A1	168.457	20.2064	219.976	56.2325
AP2A1	105.389	17.4453	158.347	7.22868
AP2A1	5.9054	1.46192	6.15901	0.571779
AP2A2	27.5044	5.2503	40.3936	6.0238
AP2B1	134.803	4.23421	178.803	5.79841
AP2B1	250.747	10.719	325.79	17.8361
AP2M1	2620.03	272.663	2646.88	124.542
AP2M1	3371.78	280.245	3370.62	106.997
AP2S1	5652.35	432.575	6507.32	384.879
AP2S1	12992.4	344.739	14750.7	407.817
AP3B1	2581.65	183.41	2291.35	175.725
AP3B2	7.15031	2.24166	6.80033	0.664069
AP3D1	8.11133	2.25003	13.3001	5.49839
AP3D1	371.68	20.7519	404.329	36.4992
AP3D1	441.753	45.7566	429.921	35.6506
AP3M1	824.506	117.911	630.579	11.0571
AP3M1	1207.37	128.529	1001.5	96.3606
AP3M1	5.1307	0.451054	7.06795	3.14907
AP3M2	451.876	20.6619	689.8	74.2111
AP3S1	1305.33	121.574	1547.63	51.8011
AP3S2	155.913	25.606	128.475	13.761
AP4B1	468.789	10.6011	584.873	6.35935
AP4E1	314.947	34.9987	415.345	39.3837
AP4M1	40.817	11.8333	43.6102	9.4873
AP4S1	14.6678	4.07446	13.6562	0.870813
APAF1	266.014	42.1895	318.176	12.1037
APAF1	18.3682	7.57576	28.0597	4.38439
APBA1	4.82304	0.908942	4.68521	1.76591
APBA1	5.20055	0.773614	8.78042	2.73452
APBA2	23.3116	10.798	41.1252	5.36291
APBA2BP	7.15951	0.509916	6.74029	0.927232
APBA2BP	23.3651	6.995	38.1584	6.23699
APBA3	177.077	23.9884	78.5908	8.61286
APBB1	7.71799	2.85236	8.8799	3.94573
APBB1	6.67077	2.93119	5.57934	2.95729
APBB1	7.98611	3.10827	6.73987	0.713978
APBB1IP	42.5338	12.5864	57.3117	6.2749
APBB2	8.44575	3.11024	8.50888	3.36245
APBB2	60.4772	16.6395	44.2358	9.5405
APBB3	617.189	37.1217	761.05	86.5275
APBB3	182.665	8.51384	254.535	7.44011
APC	9.56863	2.51311	17.4842	2.73126
APC2	6.44711	2.19461	6.08993	1.66906
APCDD1	114.086	30.3203	53.3601	6.08431
APCDD1L	10.245	4.86222	11.4284	5.81429
APCS	9.9524	1.32177	9.83543	1.04543
APEG1	89.1878	14.1382	79.5932	6.39371
APEH	1952.56	197.799	1639.15	40.6545
APEX1	3877.54	71.0111	3875.9	307.039
APEX1	5226.88	162.538	5129.3	490.825
APEX2	1296.22	77.945	618.817	26.8915
APH1A	2764.32	128.111	2511.93	54.9932
APH1A	569.815	46.7798	527.273	47.4905
APH1B	303.191	59.626	209.255	31.8001
API5	1473.79	143.43	1521.36	81.6286
APIP	1586.18	166.174	2321.73	122.817
APIP	490.506	75.9828	688.837	59.2743
APITD1	148.598	19.8983	152.958	11.3274
APITD1	472.455	32.2272	615.471	38.4558
APLF	15.579	4.49968	32.5545	27.2212
APLF	5.99086	1.79977	5.94801	2.02187
APLN	21.4188	4.46783	21.0487	6.87952
APLNR	4.79042	0.723768	5.21741	1.31314
APLP1	13.6778	4.35746	22.2879	15.2048
APLP1	9.53918	5.91732	8.85526	2.22549
APLP2	106.904	39.6086	101.086	25.7787
APLP2	634.708	43.7196	790.097	66.3894
APM-1	39.9832	11.4597	30.1906	3.71944
APOA1	37.4892	4.18265	24.8347	4.90554
APOA1BP	5226.54	258.864	5707.5	13.4311
APOA2	6.3081	0.219039	5.04637	0.976306
APOA4	5.93766	1.65208	6.39333	2.86452
APOA5	7.2178	0.935457	7.08612	1.00138
APOB	5.03371	0.856655	6.012	1.76104
APOB48R	4.59086	0.546934	8.31072	3.57188
APOBEC1	9.85655	2.26052	11.1423	0.545218
APOBEC2	5.1523	0.324647	5.19177	0.543842
APOBEC3A	6.09123	0.162335	5.6437	1.11817
APOBEC3B	34.1499	3.66721	88.6753	6.27761
APOBEC3C	35.6892	5.0456	30.514	12.5045
APOBEC3D	27.6774	7.589	31.2413	7.63038
APOBEC3D	8.52293	1.59483	12.7965	2.97611
APOBEC3F	70.2589	26.462	54.8403	13.1061
APOBEC3F	66.3818	5.79269	55.1214	1.73407
APOBEC3F	34.1538	16.5676	16.9792	8.64319
APOBEC3F	52.1123	10.7744	57.3058	3.83075
APOBEC3G	51.3002	0.974178	36.9905	12.0706
APOBEC3G	77.1138	4.87826	66.5684	5.48456
APOBEC3H	5.29786	0.720563	8.88691	3.54556
APOBEC4	5.17694	1.06042	8.73873	3.144
APOC1	46.2477	14.1721	35.7537	7.29049
APOC2	15.1832	4.41843	9.63271	1.8991
APOC3	5.82504	0.929525	5.20504	1.55647
APOC4	7.60143	4.92708	6.43696	0.69764
APOD	4.1218	0.131112	5.61501	1.75688
APOE	96.2473	11.3833	61.057	12.4555
APOF	5.17051	0.882571	4.80068	0.716254
APOH	4.19029	0.23185	5.19128	1.21885
APOL1	10.4098	2.82757	13.9011	2.20258
APOL1	6.17556	1.08377	7.54539	1.20679
APOL2	26.9475	3.15297	22.9082	8.93819
APOL2	43.8025	3.50977	38.9223	4.79633
APOL2	5.56105	0.692405	4.65019	0.642473
APOL2	10.6637	5.56703	10.1814	3.06885
APOL3	3.48914	0.344286	4.75544	0.864021
APOL3	94.4783	25.8539	72.6575	3.7648
APOL3	9.20614	0.592924	13.8644	5.23946
APOL4	6.71409	1.41391	6.37157	2.36571
APOL4	7.53354	0.73578	7.1935	1.4328
APOL5	5.68271	1.76739	8.43871	4.86953
APOL6	30.4423	6.94836	22.5965	5.29958
APOLD1	59.7171	8.9192	80.5234	14.6958
APOM	70.0685	14.5742	63.8234	3.81321
APOO	1019.71	88.3998	1200.88	119.662
APOOL	199.774	38.8995	161.809	21.2198
APP	3223.04	287.83	3029.5	165.282
APP	185.87	37.8172	178.089	5.1081
APP	2612.29	207.894	2643.32	75.709
APPBP2	44.7666	4.18436	51.2579	5.50939
APPBP2	610.308	26.2026	639.864	75.4775
APPL1	309.753	17.2523	288.331	12.1026
APPL2	431.408	41.8253	430.092	59.3286
APRIN	4.66403	0.551086	6.25209	2.39831
APRT	1211.51	83.4384	1271.15	196.647
APRT	769.525	46.6846	780.034	35.1465
APTX	894.179	82.8149	954.997	55.5709
APTX	4.19352	0.102096	4.49047	0.938599
APTX	542.735	100.377	561.226	74.5154
AQP1	13.9803	6.41039	18.3708	4.22721
AQP1	12.6074	4.34792	10.1528	3.20611
AQP10	5.11751	0.290763	5.4586	0.893593
AQP11	84.9654	9.23292	182.977	21.4518
AQP12A	7.41211	2.97926	8.53715	2.11543
AQP12B	22.4442	5.12913	17.5943	2.97517
AQP2	8.85479	2.62791	7.81622	1.39472
AQP3	14.3333	6.25174	11.1856	2.44855
AQP4	5.77902	0.922646	8.09009	2.35165
AQP4	6.90279	4.03755	4.56252	0.481938
AQP5	67.0589	0.46979	60.967	3.62037
AQP6	21.1996	15.9222	9.93156	0.254712
AQP6	6.52492	1.16597	5.47923	0.418873
AQP7	6.64268	0.500124	5.88376	1.06712
AQP7P1	15.5072	2.07968	15.9351	5.60464
AQP7P2	26.1116	14.8478	33.8298	11.8985
AQP7P2	12.4199	8.9639	7.12386	2.90851
AQP7P2	4.67663	1.39208	6.5258	0.533791
AQP7P2	13.2407	4.65582	10.5778	4.82179
AQP7P2	7.10282	3.11186	5.81962	0.50769
AQP8	6.76777	4.19332	5.17561	1.22179
AQP9	59.1127	7.20264	31.0189	5.47507
AQR	80.9351	3.19743	112.205	9.78971
AQR	626.021	17.3549	632.693	29.352
AR	887.074	87.6725	552.539	42.1592
AR	65.7751	10.3642	39.9376	6.27025
AR	7.12619	0.276415	9.32827	2.73067
ARAF	1041.21	95.9612	374.346	50.8864
ARAP1	238.309	25.2349	262.562	52.6235
ARAP2	119.054	11.5295	184.741	14.5404
ARAP2	64.2989	10.2836	94.9616	12.4936
ARAP3	162.118	12.9279	118.533	4.46531
ARAP3	385.706	38.3876	348.602	14.3042
ARC	40.7512	3.12674	15.9414	11.0168
ARCN1	2097.13	206.89	2105.61	148.647
ARD1A	1162.09	109.969	1328.48	126.774
ARD1B	6.53328	1.49085	6.23153	1.69376
AREG	4.97516	0.587213	5.34704	1.24099
AREGB	7.59573	4.24925	5.37989	1.44774
ARF1	294.814	13.5023	315.276	59.9692
ARF1	3275.99	349.907	3870.5	216.38
ARF1	23.1451	4.36037	20.8259	9.27888
ARF3	1261.14	105.262	1078.42	146.639
ARF4	518.256	20.3834	482.835	12.4307
ARF4	3198.29	79.7585	3216.8	187.269
ARF5	1813.33	215.141	1860.45	106.455
ARF6	34.0927	6.89502	35.433	15.7692
ARFGAP1	82.1418	31.5979	79.8742	3.83479
ARFGAP1	653.185	23.1728	670.637	89.8334
ARFGAP2	431.074	29.3108	430.665	45.8057
ARFGAP3	4.99565	0.38341	5.82678	1.5208
ARFGAP3	227.143	8.97812	233.561	4.82743
ARFGEF1	229.288	20.8516	315.523	29.4654
ARFGEF1	1776.12	286.67	2193.32	48.4252
ARFGEF2	404.4	30.6405	457.674	19.108
ARFIP1	555.704	23.6469	233.717	17.3176
ARFIP1	20.0998	6.17127	26.641	4.58627
ARFIP1	21.5128	1.11399	11.466	1.95046
ARFIP2	17.8131	7.8851	18.3086	1.9927
ARFRP1	29.0912	8.42961	27.805	6.02485
ARG1	6.72877	1.78618	6.93173	2.34489
ARG2	20.9359	5.22499	27.193	8.65217
ARG99	5.81496	0.990162	8.59343	4.09881
ARGFX	4.99253	0.571152	4.74003	0.365163
ARGFXP2	5.83519	1.8223	7.39457	2.07772
ARGFXP2	5.23411	1.10531	5.06098	0.561724
ARGLU1	1359.97	100.686	1603.41	19.2941
ARHGAP1	918.376	41.1377	569.321	64.0887
ARHGAP10	19.4373	3.33127	22.8057	3.16811
ARHGAP11A	82.2841	9.80039	128.23	19.2974
ARHGAP11A	24.5418	3.98694	26.8823	10.3842
ARHGAP11A	4.8432	0.956409	6.70336	2.598
ARHGAP11B	123.961	18.4789	142.452	4.5309
ARHGAP12	57.2075	6.08544	76.021	10.0405
ARHGAP12	508.714	9.82125	725.6	43.6179
ARHGAP15	27.0139	9.665	20.1876	6.0739
ARHGAP17	1112.96	40.1112	1370.46	37.528
ARHGAP17	123.187	27.5818	154.541	34.8149
ARHGAP17	11.8515	3.38956	9.83823	2.08171
ARHGAP18	24.5956	5.60721	32.7992	3.11032
ARHGAP19	206.195	12.2761	265.976	20.3533
ARHGAP20	15.8219	2.49593	16.4837	3.12731
ARHGAP21	1724.55	63.2754	1931.68	153.377
ARHGAP22	56.7331	3.7305	72.2748	7.12999
ARHGAP23	1238.4	126.096	1089.27	69.0028
ARHGAP23	39.6391	9.53617	56.5259	10.1746
ARHGAP23	5.60726	1.16012	5.81086	1.19775
ARHGAP24	4.95902	1.254	4.41045	0.139527
ARHGAP24	5.6049	1.2219	6.96697	1.46208
ARHGAP24	5.60952	0.353232	5.3966	1.47704
ARHGAP24	9.15258	1.18889	8.9864	4.11368
ARHGAP25	14.2533	4.68581	15.1503	6.13372
ARHGAP25	4.82675	0.453864	6.82906	0.376296
ARHGAP25	10.016	2.74922	14.7372	3.46145
ARHGAP26	67.439	7.86841	23.9725	3.34607
ARHGAP27	103.04	11.3745	126.54	2.48083
ARHGAP28	8.05301	3.16657	6.75021	2.16784
ARHGAP28	5.7611	0.374496	6.149	1.50326
ARHGAP28	6.86744	2.30658	8.67182	3.36368
ARHGAP28	11.8665	2.44522	8.18856	3.27206
ARHGAP29	54.141	5.81479	33.05	6.76784
ARHGAP30	10.6017	2.82818	7.78747	1.21431
ARHGAP30	50.6432	12.4669	18.0693	12.9478
ARHGAP30	6.04471	2.16226	7.08978	1.19402
ARHGAP4	22.5952	10.268	27.8277	7.18086
ARHGAP5	18.0436	8.39751	19.5862	4.32446
ARHGAP6	5.55531	0.765584	7.69075	1.58506
ARHGAP6	7.27989	3.41719	5.97303	1.18589
ARHGAP6	10.8627	4.34184	13.2676	4.44075
ARHGAP6	6.3433	0.60805	5.71674	0.402295
ARHGAP8	18.6174	4.40065	17.3862	10.9448
ARHGAP8	49.558	11.3328	67.0571	7.40625
ARHGAP8	4.42317	0.227047	5.58381	1.16763
ARHGAP9	7.72655	1.28393	14.1779	7.82544
ARHGAP9	4.38108	0.734838	4.80421	0.475994
ARHGDIA	3526.29	230.792	2737.36	85.0373
ARHGDIB	478.384	67.0358	2100.75	150.336
ARHGDIG	5.68923	2.45487	4.5397	0.634158
ARHGDIG	21.4728	9.36678	22.6019	6.59684
ARHGEF1	151.532	16.7238	69.869	16.7077
ARHGEF1	17.401	12.5557	11.5509	4.82756
ARHGEF1	181.818	10.5571	103.085	13.8639
ARHGEF10	323.39	34.4854	523.622	40.2084
ARHGEF10L	32.8742	9.1632	32.0683	8.04332
ARHGEF10L	32.7138	5.95842	25.0795	8.37924
ARHGEF10L	12.1494	10.7618	6.93037	0.716676
ARHGEF11	6.7412	1.63257	12.1805	12.7542
ARHGEF11	135.829	11.0162	155.532	3.78789
ARHGEF11	99.8036	24.5027	106.463	16.7185
ARHGEF12	141.114	6.29741	170.635	18.3575
ARHGEF15	5.73107	1.17825	6.35919	1.70039
ARHGEF16	401.142	74.0639	541.267	8.51277
ARHGEF17	166.53	12.7645	204.493	28.7137
ARHGEF18	2173.83	173.546	2707.69	199.153
ARHGEF19	215.307	18.9885	209.29	12.9598
ARHGEF2	2138.42	43.4361	1951.16	104.991
ARHGEF3	214.871	14.9813	221.742	9.46828
ARHGEF4	19.043	3.27538	9.67619	3.55155
ARHGEF4	4.84665	0.714902	4.89826	1.17962
ARHGEF5	320.554	20.2694	223.997	16.7304
ARHGEF5L	489.534	15.9486	424.093	14.7795
ARHGEF6	6.36809	1.63142	4.79726	1.07471
ARHGEF7	705.794	16.1192	750.093	31.158
ARHGEF7	4.18072	0.915613	8.31771	2.87505
ARHGEF7	17.6322	7.08597	21.543	9.46309
ARHGEF7	6.40413	0.312617	22.5032	10.3273
ARHGEF9	22.8984	4.66663	22.1282	6.98572
ARID1A	4.79025	0.242913	5.82569	1.12725
ARID1A	1192.34	56.2769	1451.86	69.6931
ARID1B	8.01054	2.1764	8.92114	5.34614
ARID1B	15.888	5.01815	10.3033	2.95078
ARID2	170.267	35.3008	147.826	6.34781
ARID2	146.742	14.498	182.496	23.5272
ARID3A	55.0631	5.84781	54.2247	2.03528
ARID3B	59.6474	14.9987	74.9502	10.052
ARID3C	5.48174	0.548215	5.82464	0.75967
ARID4A	75.0437	6.47097	83.5672	9.58016
ARID4A	91.5486	18.5184	86.7849	13.68
ARID4A	172.482	17.1152	209.233	4.04865
ARID4B	705.813	84.4545	739.696	51.2888
ARID4B	51.394	12.1035	78.0917	10.68
ARID4B	250.331	27.5458	245.472	7.0238
ARID5A	7.18291	1.68557	6.74488	0.946421
ARID5A	6.4654	2.05521	6.48993	0.945263
ARID5A	8.40924	1.79073	9.89944	2.25452
ARID5B	359.524	52.4901	257.575	29.0262
ARIH1	332.823	20.17	421.441	30.8634
ARIH2	535.03	39.1537	518.665	37.0592
ARL1	1167.35	41.2766	1504.46	83.1145
ARL10	14.107	8.92174	15.2268	2.42774
ARL11	5.56623	0.849593	5.04487	1.16487
ARL13A	7.45645	3.38103	7.54849	2.82012
ARL13B	94.2536	13.3442	98.9608	9.99749
ARL13B	51.4455	6.7218	38.6376	12.9986
ARL14	5.33484	0.544656	11.4704	5.06701
ARL15	63.7043	10.7797	70.3686	10.629
ARL15	37.3171	4.63827	40.1969	6.17027
ARL16	4080.01	382.858	4035.09	370.435
ARL16	1052.65	107.542	1249.67	118.983
ARL17B	134.026	11.5304	82.0961	2.84216
ARL17B	154.231	20.6051	154.909	2.44067
ARL17B	10.3433	1.95567	11.5717	3.01567
ARL17P1	54.3502	4.88797	54.0699	4.04175
ARL2	3801.04	307.007	4999.43	356.054
ARL2BP	891.171	58.7355	1113.71	70.458
ARL3	84.1426	25.7446	57.898	10.7915
ARL4A	83.7793	9.23931	97.8224	29.4605
ARL4A	8.35667	1.87333	12.9176	4.15052
ARL4A	84.0414	9.60495	71.1267	9.57296
ARL4A	14.2018	1.12478	19.2857	7.03044
ARL4A	70.1061	18.0063	109.168	10.948
ARL4C	284.099	20.4099	458.872	33.1396
ARL4D	18.2133	6.85362	22.5876	5.41639
ARL5A	211.123	42.6584	436.781	17.237
ARL5A	670.131	40.5579	2181.46	439.007
ARL5A	3970.65	229.268	9014.22	288.207
ARL5B	196.36	11.8737	222.632	20.996
ARL5B	112.817	13.3641	128.64	25.5926
ARL5C	6.3125	1.25465	5.40249	0.616636
ARL6	28.9251	2.13274	45.1762	11.5932
ARL6	4.30204	0.642376	5.64025	2.11009
ARL6	38.1705	4.13642	65.8103	6.63465
ARL6	5.56021	0.674066	5.75998	0.928881
ARL6IP1	7413.85	1029.69	10174.6	1250.76
ARL6IP1	76.3988	16.8783	128.857	14.8582
ARL6IP4	560.777	116.792	440.401	19.9753
ARL6IP4	23.9734	11.8049	36.767	12.5021
ARL6IP4	1002.43	15.9354	872.575	67.3605
ARL6IP5	1991.4	169.1	2013.72	72.9647
ARL6IP6	1308.11	15.2728	1275	179.324
ARL6IP6	8.38524	1.7099	6.34879	3.24093
ARL8A	7.40999	0.830182	7.4692	3.04465
ARL8B	1179.3	83.8249	1095.53	54.4841
ARL9	167.555	17.533	243.775	18.1619
ARMC1	1511.28	246.776	1139.85	75.7161
ARMC10	291.038	23.3691	285.442	16.9634
ARMC10	1922.63	191.494	2169.93	83.6268
ARMC2	4.73665	0.635444	5.62221	1.2639
ARMC2	7.99671	1.52975	12.0953	1.90737
ARMC3	5.31273	1.51417	6.25244	0.8667
ARMC4	6.40702	1.05206	6.83089	1.00185
ARMC5	126.913	22.8729	118.99	2.71776
ARMC6	298.843	38.2253	296.866	18.9311
ARMC7	683.695	14.595	698.971	15.4403
ARMC8	18.8564	10.528	36.8916	8.68921
ARMC8	491.633	47.6643	588.627	51.772
ARMC8	10.7536	3.40909	12.5874	5.26184
ARMC8	141.672	9.78602	213.75	9.25461
ARMC9	43.0328	6.58003	55.2782	11.9339
ARMCX1	118.254	10.5832	153.295	25.611
ARMCX1	527.648	20.7951	650.738	81.0587
ARMCX2	72.7909	10.637	64.9118	11.3431
ARMCX3	105.476	13.3951	83.4237	4.80532
ARMCX3	16.1429	9.33477	8.7902	3.66124
ARMCX3	6.37496	0.44672	6.88385	0.162483
ARMCX3	51.0618	17.1661	40.1609	10.3265
ARMCX4	14.8454	1.1385	20.159	1.87268
ARMCX5	322.193	12.2354	356.38	51.7894
ARMCX6	484.317	57.8763	386.041	10.2413
ARMCX6	36.7345	6.00155	26.1341	6.1945
ARMCX6	811.122	157.281	651.5	31.2935
ARMET	2025.61	133.603	2559.96	71.095
ARMS2	6.94716	1.64813	5.94341	1.28244
ARNT	86.2741	11.294	88.18	6.66902
ARNT	36.4224	6.92475	30.124	1.56006
ARNT2	67.6709	6.41648	108.109	16.6286
ARNTL	16.6617	3.49017	16.3899	6.35054
ARNTL	57.1163	7.23982	63.4267	3.45873
ARNTL2	12.0701	3.46142	8.31292	0.803278
ARP11	24.939	5.14498	17.5965	5.25013
ARPC1A	3925.13	397.6	3636.79	210.98
ARPC1B	1229.49	53.1515	549.675	42.233
ARPC2	21.5966	16.366	22.8216	17.0316
ARPC2	7295.02	252.197	7883.4	269.351
ARPC2	30.6766	12.0287	28.9021	22.0685
ARPC3	6197.42	367.811	5803.76	25.588
ARPC4	9.01824	1.48544	7.67104	1.37139
ARPC4	1332.06	78.6875	1058.01	23.7306
ARPC4	1157.88	77.2431	741.492	2.54018
ARPC5	3860.29	167.818	4054.18	67.1275
ARPC5L	1749.7	89.8006	1267.81	142.081
ARPM1	81.1213	6.66752	68.2098	8.53546
ARPM2	6.10102	0.798452	11.3989	3.80601
ARPP19	435.101	25.3134	250.921	20.5538
ARPP19	1393.97	105.258	906.331	46.9946
ARPP-21	11.2605	5.00318	44.2892	17.5859
ARPP-21	15.5782	4.8858	50.8712	5.79299
ARPP-21	5.78392	0.185763	6.91732	1.25314
ARPP-21	4.20351	0.666882	4.28241	1.14393
ARPP-21	5.5844	1.3861	4.33579	0.590359
ARR3	5.19687	1.43217	6.05663	1.135
ARRB1	49.2079	5.64807	67.2599	6.97186
ARRB1	89.3177	1.15364	78.0624	6.65501
ARRB2	17.6438	7.99035	18.6439	3.00635
ARRB2	29.201	9.27574	40.7016	6.03811
ARRDC1	39.8349	4.21966	29.1699	8.57519
ARRDC2	181.445	11.0266	120.617	6.37868
ARRDC2	25.3654	28.2211	7.06916	1.32119
ARRDC2	68.2931	13.005	46.1656	10.5023
ARRDC3	200.724	14.35	165.27	19.1246
ARRDC3	20.1663	4.77881	14.9775	5.95198
ARRDC4	63.9101	8.90006	68.6383	6.99801
ARRDC4	61.6534	8.96619	70.5144	6.74492
ARRDC5	6.47568	1.51351	6.26275	1.04554
ARS2	4580.07	341.648	5045.08	279.848
ARS2	7.95733	2.28167	7.90538	1.62564
ARSA	66.7052	12.4255	77.9257	9.36082
ARSA	24.47	9.328	17.5057	4.55044
ARSB	11.4795	2.77632	9.86708	2.05054
ARSB	187.298	15.817	238.827	23.1219
ARSB	47.277	12.5968	46.2673	7.18423
ARSB	60.3259	11.7482	56.4587	5.76346
ARSD	23.3126	7.28806	34.8312	0.993398
ARSD	15.8715	10.9512	14.1887	2.17944
ARSD	171.082	9.58137	167.821	8.27108
ARSE	4.19028	0.308571	3.96114	0.36393
ARSF	5.10784	0.776274	5.7963	1.21446
ARSG	17.6302	6.53591	18.3863	5.65524
ARSH	7.03092	2.05187	5.57178	1.17103
ARSI	9.70183	5.22623	7.39691	1.61676
ARSJ	37.7922	7.23693	30.7789	4.04674
ARSK	135.76	16.7389	112.254	9.26071
ART1	38.3199	11.7763	37.9297	8.50529
ART3	5.16286	0.150631	5.43011	0.954223
ART4	8.53634	1.69452	10.7921	7.26296
ART5	3.77053	0.132747	4.33845	0.329975
ART5	4.62029	0.33553	6.05544	1.71108
ARTN	8.35434	2.90362	6.01509	1.31542
ARTN	4.61181	0.285602	5.25965	0.757371
ARTN	7.17345	1.9794	5.28558	0.436574
ARTN	68.8223	7.84125	98.8107	10.4359
ARV1	483.361	12.9079	569.537	41.4347
ARVCF	10.8858	3.17791	18.2552	8.09915
ARVP6125	22.6857	14.815	13.2175	2.48734
ARVP6125	9.5392	1.33294	11.3102	6.1363
ARX	6.13594	1.57811	7.23904	1.89929
AS3MT	216.378	35.8836	218.781	6.79889
ASAH1	413.957	50.4117	475.382	34.2791
ASAH1	16.2472	7.10731	30.4614	1.36108
ASAH2	11.3732	1.71207	8.71998	3.26296
ASAH2	5.61854	0.492035	7.61214	1.0579
ASAH2	5.53591	1.23224	9.42807	3.43743
ASAH2B	18.1043	3.144	18.6454	5.86426
ASAH2B	8.5167	2.70454	8.88484	0.520877
ASAH2C	48.8225	18.5645	22.8713	2.64443
ASAM	179.278	48.2984	58.2565	12.0442
ASAP1	712.374	54.4201	1360.62	157.14
ASAP1	4358.56	493.571	6690.66	415.264
ASAP1	2699.92	234.556	4116.82	189.121
ASAP1IT1	13.403	2.69356	12.3594	2.74202
ASAP2	268.064	27.7835	474.387	34.7702
ASAP2	643.956	75.7885	1047.14	149.269
ASAP3	182.842	20.9677	216.774	13.6482
ASB1	527.158	26.2025	441.067	50.0839
ASB10	7.38084	0.97938	6.93465	2.17165
ASB11	4.61439	0.447467	5.22085	1.48995
ASB11	9.02083	4.14298	7.47864	0.208198
ASB11	13.7741	6.0971	15.905	3.95617
ASB12	5.16786	0.992408	4.42103	0.274324
ASB13	123.605	21.7709	194.23	21.3502
ASB14	5.75052	1.45467	5.76467	1.33312
ASB15	6.29963	1.78597	5.30418	0.861291
ASB16	11.1276	5.82466	6.78407	0.986231
ASB17	5.89728	0.367134	6.89251	3.70427
ASB17	16.8029	6.28407	13.1628	2.8811
ASB18	5.63051	0.389595	7.04684	1.27457
ASB2	11.8716	2.69321	9.87195	2.94756
ASB3	366.717	16.819	362.685	22.8659
ASB3	180.319	5.75715	199.166	8.6409
ASB3	110.357	22.5287	96.3101	18.4851
ASB4	5.54269	0.891579	6.68364	2.10777
ASB4	5.42374	0.384435	5.62799	0.563676
ASB4	9.32087	3.44336	11.6811	2.17735
ASB5	5.71848	0.177785	7.5015	1.92851
ASB5	4.60299	0.591094	5.74218	1.25053
ASB6	13.2305	5.50301	9.07027	3.37876
ASB6	141.388	7.48487	141.927	17.4342
ASB6	126.577	26.8537	118.064	7.4886
ASB7	103.75	27.4941	93.1311	12.6963
ASB7	59.5358	14.1956	58.5081	4.23287
ASB7	275.827	21.879	228.471	15.0465
ASB8	954.345	75.8286	992.74	72.9779
ASB8	593.852	65.1465	464.089	31.8189
ASB9	60.1017	2.74003	143.979	7.87098
ASB9	133.298	26.2071	319.829	24.6573
ASCC1	2013.37	55.4903	1757.43	78.7548
ASCC2	1340.29	162.294	731.583	21.4242
ASCC3	634.528	77.365	287.279	21.9904
ASCC3	143.904	15.6373	63.5061	4.95622
ASCC3	88.4381	37.146	86.5341	17.3566
ASCC3	24.1936	2.78116	23.0461	3.2853
ASCL1	6.04313	0.91303	5.93318	0.776701
ASCL2	14.3065	4.55822	10.0324	2.45688
ASCL3	7.57954	1.24774	10.9676	1.04101
ASCL4	4.56135	0.580773	4.74668	1.1607
ASCL5	5.08145	0.978905	5.72756	1.856
ASCL5	22.8984	13.1912	15.9642	7.73995
ASF1A	570.424	127.307	576.731	82.336
ASF1B	2039.19	238.486	1535.51	200.345
ASFMR1	8.10419	3.83165	13.916	2.01942
ASGR1	41.5879	11.5805	29.1293	0.44926
ASGR2	9.2614	0.454186	6.87067	1.83195
ASGR2	5.08984	0.373625	4.70212	0.845266
ASGR2	6.4675	1.21095	5.95711	1.43605
ASH1L	15.728	4.05077	16.7322	3.65004
ASH2L	726.543	57.7221	727.728	40.4638
ASIP	4.83728	0.607442	5.66182	1.08678
ASL	5.50879	0.608233	4.55301	0.41186
ASL	23.6621	3.17318	24.9594	3.39512
ASL	61.9453	9.49222	81.1255	19.1213
ASMT	4.51787	0.124464	5.55369	2.4716
ASMTL	52.6434	9.08401	56.8123	13.4659
ASMTL	124.858	15.3255	167.848	27.0468
ASMTL	166.299	33.0776	200.942	16.2092
ASNA1	83.1906	13.1391	116.069	15.1018
ASNS	1764.53	21.2152	1805.34	26.1841
ASNS	556.789	16.8412	544.256	26.0296
ASNSD1	1831.15	79.1377	2016.8	142.503
ASPA	5.43749	2.09646	7.94618	3.32753
ASPG	7.97244	1.72241	7.1662	1.5415
ASPH	94.6008	14.5904	101.199	11.6679
ASPH	175.366	22.3473	232.344	37.6101
ASPH	11.0086	2.187	9.82734	4.62483
ASPHD1	56.8687	3.89113	51.473	6.09999
ASPHD1	69.043	5.71702	102.103	28.1147
ASPHD1	7.45949	2.71828	7.03204	1.34511
ASPHD2	85.8211	15.2548	119.728	9.69234
ASPM	1607.72	172.994	1484.73	230.81
ASPN	5.85344	0.985345	4.78259	0.674132
ASPRV1	9.14225	1.14154	5.54634	0.910334
ASPSCR1	353.2	44.6358	458.241	58.3301
ASPSCR1	175.547	34.1772	215.667	6.27102
ASPSCR1	3820.31	326.756	4482.82	116.229
ASRGL1	94.2314	13.2406	66.601	14.0646
ASS1	7114.69	1205.61	7478.79	276.435
ASS1	8553.16	427.758	8374.7	254.329
ASS1	42.5858	10.3891	64.0318	13.4754
ASTE1	259.236	31.7709	246.615	38.3011
ASTL	8.54121	2.36714	18.1428	9.46254
ASTN1	9.21416	2.20192	9.68132	3.06109
ASTN1	10.1565	3.17467	12.8942	6.00142
ASTN2	22.7707	5.23092	25.7993	2.95455
ASTN2	9.60449	0.521057	11.5044	4.11451
ASTN2	10.2361	1.33891	6.94526	0.867302
ASXL1	477.456	20.5699	471.804	21.6078
ASXL2	995.022	61.4735	1117.12	75.015
ASXL3	6.01505	1.64526	5.31818	1.33268
ASZ1	5.20172	1.86684	5.0971	0.862926
ASZ1	7.21305	2.67486	5.93088	0.837724
ATAD1	734.346	93.7682	1431.19	45.6026
ATAD1	271.322	25.4553	569.854	19.9541
ATAD2	1529.62	35.9163	1564.64	171.328
ATAD2B	73.8614	5.4511	80.4985	10.8652
ATAD3A	833.127	117.382	736.043	106.141
ATAD3B	77.5296	33.225	74.7238	9.16811
ATAD3C	6.94208	1.36128	7.54535	2.32023
ATAD5	9.11257	7.09124	6.1643	2.14203
ATCAY	6.70562	0.455259	7.45871	2.34073
ATE1	7.96035	1.73709	8.15195	1.58033
ATE1	64.0342	8.40162	73.3755	4.79473
ATE1	7.38725	3.41112	6.88973	2.35433
ATE1	11.6499	1.11066	21.0408	4.75501
ATF1	176.968	12.4526	196.692	35.4744
ATF2	166.557	19.2784	152.906	8.47063
ATF3	218.981	49.7397	162.273	9.38155
ATF3	5.95142	2.14352	5.02928	1.31123
ATF3	7.51723	0.406862	8.07754	1.19455
ATF4	10801.3	335.445	9420.92	234.39
ATF4	73.056	10.7347	58.6748	20.5859
ATF4	874.036	97.3576	745.138	40.7511
ATF5	1958.22	184.519	1210.66	55.9465
ATF6	1038.28	27.1226	1206.12	56.012
ATF6B	138.732	13.2456	137.022	1.23298
ATF6B	130.532	21.2035	118.374	19.7022
ATF7	10.8204	3.84983	14.0557	5.76857
ATF7IP	15.4138	3.59792	10.4807	2.19502
ATF7IP2	83.8216	20.3551	60.2294	10.1997
ATG10	316.317	9.16551	310.693	31.069
ATG10	110.227	11.3534	99.9966	8.92332
ATG12	1108.17	108.174	981.118	63.3932
ATG12	71.4796	5.92504	60.9263	2.51635
ATG16L1	657.98	37.329	1166.66	59.0745
ATG16L1	527.271	15.9662	919.902	68.4773
ATG16L2	31.095	8.77885	27.5853	3.20176
ATG2A	574.123	65.8812	446.229	31.0007
ATG2B	23.1279	11.1987	32.5416	10.8623
ATG3	1396.57	78.6048	1456.24	78.8566
ATG3	35.0148	3.75381	40.3437	15.2133
ATG4A	178.762	26.4953	90.9109	7.49863
ATG4A	6.93224	1.86793	7.40431	3.0739
ATG4A	214.449	10.0674	114.454	9.65042
ATG4B	5.91897	1.45516	6.76652	2.30754
ATG4B	2103.91	156.642	2512.03	268.35
ATG4C	5.9516	1.79367	7.90052	3.31074
ATG4C	394.041	28.1182	457.231	57.6949
ATG4D	103.664	5.59	103.071	10.0605
ATG4D	109.201	16.3078	173.17	24.7503
ATG5	86.1997	5.16861	155.043	19.4506
ATG7	306.009	4.50845	277.053	21.2561
ATG9A	6.64373	0.879369	12.0002	7.62838
ATG9A	449.002	28.165	490.546	23.6916
ATG9A	271.336	13.2524	364.076	23.5558
ATG9B	7.79001	1.32457	5.92722	1.53825
ATHL1	48.6199	9.91166	45.357	18.7227
ATIC	4933.63	364.718	5061.44	266.379
ATL1	53.8538	8.82053	72.8891	14.6365
ATL1	40.7051	5.2455	51.8318	17.7773
ATL2	286.559	2.69328	367.43	40.13
ATL3	779.46	53.8867	724.687	46.0173
ATM	6.25501	2.59409	5.35115	0.149864
ATM	319.725	11.0618	280.075	23.0037
ATM	336.913	5.97927	279.147	69.4646
ATM	7.70585	2.19819	8.57541	3.41525
ATMIN	215.366	12.8384	126.543	19.6319
ATMIN	116.52	24.8813	105.242	24.2206
ATN1	28.4375	11.4171	36.5986	4.48326
ATN1	453.285	41.9404	418.317	54.7664
ATN1	5.28308	0.7451	4.94699	0.444234
ATOH1	5.47859	0.912009	4.43194	0.0960806
ATOH7	35.4084	8.06959	28.3511	4.33742
ATOH7	15.8489	9.438	12.0351	3.45492
ATOH8	92.7419	11.139	47.5787	7.68421
ATOX1	2000.75	105.723	2088.23	108.613
ATP10A	157.496	10.1603	115.244	11.1149
ATP10A	24.6762	8.03153	21.2203	5.07028
ATP10B	11.4855	1.97023	9.01246	1.52743
ATP10D	7.57025	2.80556	6.4826	1.20836
ATP11A	5.11393	1.36201	6.08861	0.526572
ATP11A	10.3449	5.71396	6.24673	2.01232
ATP11B	48.4065	7.9956	106.572	16.3602
ATP11B	95.0572	14.479	160.451	13.755
ATP11C	258.561	31.8372	301.643	25.313
ATP11C	191.572	12.6709	238.608	14.6465
ATP11C	368.764	37.144	556.221	61.4244
ATP12A	13.6697	8.97448	13.3996	1.91714
ATP13A1	393.497	67.0497	310.653	36.5083
ATP13A2	37.4381	4.76153	38.9121	7.24307
ATP13A3	6.19731	0.358972	5.73905	1.38006
ATP13A3	24.9982	7.89308	58.697	8.40683
ATP13A4	11.1932	3.92435	6.06096	0.593709
ATP13A5	5.09712	0.404558	4.46126	0.650376
ATP1A1	2049.77	90.362	1330.2	84.1478
ATP1A1	8316.64	450.276	6023.76	291.878
ATP1A1	1921.9	155.071	1019.42	62.231
ATP1A2	4.61468	0.349099	3.63464	0.340582
ATP1A3	16.6738	0.643901	15.621	5.06062
ATP1A4	5.69576	1.49064	5.72645	3.08422
ATP1A4	6.40616	1.1354	5.13245	0.924879
ATP1B1	704.585	101.345	889.597	92.522
ATP1B1	1341.29	118.009	1842.35	122.536
ATP1B1	960.337	42.9716	1104	66.7757
ATP1B2	14.6473	1.6578	10.0812	2.65276
ATP1B3	2822.26	160.125	3390.24	84.9883
ATP1B3	5.84399	1.52776	9.17079	1.33599
ATP1B3	429.104	22.4243	498.17	21.137
ATP1B3	5.11884	0.682919	7.16219	5.39828
ATP1B3	2009.14	37.0606	2307.25	226.858
ATP1B4	5.90164	1.74797	5.03738	1.28594
ATP2A1	10.4993	5.26939	5.82342	1.66132
ATP2A1	12.7443	6.24671	9.29237	2.15485
ATP2A1	4.62411	1.01581	5.54551	1.16045
ATP2A1	6.95484	1.42176	8.7004	5.10186
ATP2A2	2069.05	83.5289	2398.55	53.5858
ATP2A2	463.745	80.7532	596.325	39.3224
ATP2A2	2564.69	65.8968	3022.41	181.374
ATP2A3	13.7653	3.28408	11.182	2.05665
ATP2A3	5.49695	0.141503	5.02274	0.616812
ATP2B1	412.64	74.009	453.528	17.6825
ATP2B1	16.693	3.99312	10.6737	2.52423
ATP2B1	195.163	31.1397	210.157	11.9653
ATP2B2	6.21746	0.40888	6.11621	0.373445
ATP2B2	5.27399	1.24465	5.33894	0.546281
ATP2B2	4.43008	0.424566	4.91071	0.302089
ATP2B3	4.83051	0.649738	4.6209	0.354732
ATP2B3	18.124	6.24167	24.7108	7.28738
ATP2B3	5.12818	1.46283	5.19847	1.18783
ATP2B4	75.7185	10.5659	138.221	3.95778
ATP2B4	1136.62	90.1645	584.334	97.2049
ATP2B4	878.168	48.8719	446.363	49.3799
ATP2C1	698.248	48.0463	788.28	73.2366
ATP2C1	149.283	11.6828	194.678	27.4642
[truncated: 45,323 more rows]
