# Supplementary material for: A genome‐scale screen reveals context‐dependent ovarian cancer sensitivity to miRNA overexpression
Source: Mol Syst Biol. 2015 Dec 11;11(12):842. doi: 10.15252/msb.20156308 (PMC4704493; doi:10.15252/msb.20156308)
Supplement: Supplementary file 11 — Dataset EV7 [file MSB-11-842-s015.xlsx]

## Sheet: Index
Dataset EV7: A whole genome expression array identifying SIX4-responsive genes
Gene	HUGO Gene symbol
siNC AVG	Average expression (n=3) of a gene in PEO1 or PEO4 72 hours after transfection with siNC
siNC SD	Standard deviation of expression values of a gene in PEO1 or PEO4 72 hours after tranfection with siNC
siSIX4 AVG	Average expression (n=3) of a gene in PEO1 or PEO4 72 hours after transfection with siSIX4
siSIX4 SD	Standard deviation of expression values of a gene in PEO1 or PEO4 72 hours after tranfection with siSIX4

## Sheet: PEO1
Gene	siNC AVG	siNC SD	siSIX4 AVG	siSIX4 SD
7A5	9.56562	2.66711	11.6152	1.43906
A1BG	17.1548	6.50501	28.9132	15.2775
A1BG	10.2292	1.90733	8.56972	0.777461
A1CF	8.23719	1.1468	8.50006	2.34917
A1CF	11.6841	5.29137	13.0295	6.39104
A1CF	4.933	0.390394	6.77835	1.21699
A26C3	12.0835	1.81395	9.17073	4.98704
A26C3	4.55989	0.384401	4.19276	0.314622
A26C3	13.5006	0.600118	8.56658	1.814
A2BP1	9.35928	1.10441	10.0048	1.05047
A2BP1	6.37493	2.19844	5.75178	0.708976
A2BP1	5.64116	0.731704	5.84036	2.2686
A2BP1	5.53366	1.91271	5.35286	0.499822
A2LD1	30.7011	8.45511	28.739	2.77389
A2M	5.86094	0.75951	6.65346	0.354393
A2ML1	6.9783	3.27476	7.71288	2.25298
A3GALT2	9.43052	3.06358	7.86921	1.0823
A3GALT2	9.12931	2.66839	7.80379	4.31049
A4GALT	6.40076	0.813715	25.0054	11.7821
A4GNT	17.2279	5.34175	16.7873	9.2372
AAA1	8.91601	1.80443	9.28412	1.22442
AAA1	28.7702	8.50252	19.7567	4.46846
AAA1	12.2656	6.1363	10.2516	3.81141
AAA1	5.49706	0.70761	4.5611	0.456452
AAA1	4.62323	0.795942	5.25959	0.424775
AAAS	13.8545	3.62479	17.0971	1.28046
AACS	57.7845	16.025	99.4587	11.3349
AACSL	37.866	12.0332	30.8048	1.06782
AADAC	9.96707	1.48671	12.5697	0.968565
AADACL1	623.358	92.2605	400.779	41.9706
AADACL1	763.033	54.9725	382.39	82.0059
AADACL2	13.3232	4.90538	10.4583	2.73903
AADACL3	6.67339	0.50786	6.72525	1.14426
AADACL4	4.70899	0.85388	5.40164	0.827111
AADAT	12.3608	2.3566	9.22896	0.609323
AADAT	6.00881	0.495029	5.83005	0.491972
AADAT	6.6815	3.23166	6.41794	0.648972
AADAT	87.357	14.3988	30.4063	10.1795
AAGAB	99.3477	13.0432	16.8076	4.03774
AAK1	38.4081	4.60971	50.4192	10.9757
AAK1	7.04661	0.587263	8.66042	4.01558
AAK1	4.99436	0.709143	5.2633	1.05435
AAMP	224.096	10.9659	207.793	18.1395
AANAT	4.3981	0.662312	5.11555	0.446584
AARS	1705.22	45.6821	1264.93	37.1167
AARS2	47.0963	13.3006	31.1173	11.3354
AARSD1	206.298	24.3073	173.076	23.8664
AASDH	36.2635	9.10146	62.8109	17.9585
AASDHPPT	80.238	6.77269	41.0098	12.9568
AASDHPPT	280.348	68.6019	216.128	18.7829
AASS	11.5363	1.03664	11.0468	0.330696
AASS	13.2546	4.10654	13.0943	4.08174
AATF	304.177	20.4357	203.956	15.8566
AATK	17.1011	6.37928	16.2312	8.76512
AATK	9.84771	3.83991	8.54473	3.72699
AATK	18.0501	1.23652	34.8469	2.26805
ABAT	15.3356	5.3522	21.4989	10.094
ABAT	5.23886	1.19224	5.7409	1.39213
ABAT	5.1548	1.04912	5.70056	0.845961
ABCA1	159.45	16.3591	87.7221	17.5827
ABCA10	12.9928	5.10169	9.47731	1.89627
ABCA10	11.0086	2.01374	9.27926	1.07433
ABCA11	8.44669	0.601762	8.62954	3.23187
ABCA12	4.87277	0.39241	6.15328	0.411609
ABCA12	4.73375	0.532986	6.05754	1.47708
ABCA13	4.63622	1.25992	4.64624	0.263252
ABCA2	7.43899	2.28019	6.48249	1.18553
ABCA2	4.61953	0.572532	5.75194	0.791343
ABCA3	57.1276	1.94171	78.4126	30.548
ABCA4	7.99278	2.75769	8.38871	2.55549
ABCA5	4.27869	0.236525	4.79977	0.687512
ABCA5	5.53837	0.446166	5.20692	1.02843
ABCA5	5.66372	0.380057	6.74355	1.69514
ABCA6	17.2931	10.5511	14.1993	4.32058
ABCA6	9.38099	1.58364	9.46237	1.61134
ABCA7	11.3201	3.5331	8.34075	1.28838
ABCA7	9.95156	3.78519	10.2127	3.42352
ABCA7	7.43143	2.04883	6.3293	1.64768
ABCA8	7.32385	1.57151	8.27595	0.730582
ABCA8	11.6661	2.7562	10.601	0.258814
ABCA9	11.1671	1.54367	11.9818	0.776021
ABCA9	6.24024	1.71489	10.2421	3.62939
ABCB1	10.2097	3.40483	7.8339	2.58875
ABCB1	4.66881	0.986998	4.63957	0.466928
ABCB10	64.3106	20.304	69.5755	27.5343
ABCB11	11.7963	4.30354	9.44932	3.01814
ABCB4	6.63058	1.45241	7.12907	1.30132
ABCB5	5.09507	0.453897	5.83966	0.939616
ABCB6	12.7934	1.30394	14.1008	1.62281
ABCB7	126.632	12.6666	174.886	28.2428
ABCB8	10.4837	3.90548	9.13404	2.8596
ABCB9	29.3658	12.4529	23.8546	10.5592
ABCB9	71.2308	14.4476	77.7369	14.719
ABCB9	214.486	35.1665	198.654	16.0553
ABCC1	14.2083	7.78316	11.2015	3.97858
ABCC1	20.4962	2.56249	20.4615	3.38083
ABCC10	5.84652	0.197053	7.98609	2.17719
ABCC11	4.43749	0.43299	7.22754	3.37627
ABCC11	8.74005	0.898325	10.3296	1.66503
ABCC11	7.66854	3.7628	6.71905	0.567102
ABCC12	6.15944	0.469948	7.55504	0.447186
ABCC13	5.73189	1.05174	4.73979	0.422436
ABCC13	18.2211	9.93784	10.8316	1.12147
ABCC13	16.1957	7.38336	10.2031	3.46322
ABCC2	6.08883	0.28681	7.98559	1.55571
ABCC3	8.58916	2.48891	11.935	1.71021
ABCC3	11.8985	7.01436	21.8206	9.50014
ABCC4	24.745	4.32442	15.5664	6.02619
ABCC4	16.0164	4.41625	11.0797	4.34841
ABCC5	4.51999	0.57017	4.83731	0.400081
ABCC5	167.832	26.5962	137.575	12.9169
ABCC5	15.4846	4.01166	42.1282	6.35654
ABCC6	6.98058	2.2239	7.92284	2.35379
ABCC6	5.98418	0.961501	6.17436	2.01447
ABCC6	5.8587	1.25787	7.81914	4.7263
ABCC6	21.3692	4.156	24.6995	7.43825
ABCC6	16.0521	3.15733	13.1836	4.30312
ABCC6	9.45094	2.09125	13.6067	3.83678
ABCC6P1	9.14933	2.35261	10.6067	3.41033
ABCC6P2	22.7393	4.11242	32.9315	12.9111
ABCC8	4.23016	0.0291024	5.18406	0.7086
ABCC9	13.9345	4.36701	9.1425	2.77548
ABCC9	17.6858	4.95041	28.8665	6.66086
ABCC9	9.84963	5.35898	6.96239	1.53614
ABCD1	5.50402	1.05855	6.4858	1.91945
ABCD2	13.1774	7.84547	10.6654	1.82674
ABCD2	5.05174	0.0361485	5.06379	1.11899
ABCD3	77.6596	10.4397	36.934	11.6474
ABCD4	14.9083	4.82757	19.3942	3.47798
ABCD4	6.85956	1.30283	5.56421	0.523924
ABCD4	7.75039	1.90112	8.45895	2.67689
ABCD4	8.10047	0.732184	6.60673	1.09494
ABCE1	372.674	46.5179	152.195	36.7455
ABCE1	252.481	17.6791	98.1257	32.2684
ABCF1	311.799	53.2227	227.384	26.6691
ABCF1	1376.15	77.1982	1133.69	60.4973
ABCF2	4.57379	0.386971	4.88993	0.522861
ABCF2	257.13	31.9898	161.812	40.7604
ABCF2	83.6707	13.5588	53.8006	6.52974
ABCF3	16.5392	3.5304	22.7906	6.52315
ABCG1	22.9528	1.07516	17.9538	6.16498
ABCG1	7.00129	1.47178	6.2841	1.5693
ABCG1	29.9877	14.4975	44.5454	13.0116
ABCG1	4.86528	1.21119	3.95739	0.342237
ABCG1	4.65194	0.161897	5.13196	0.724213
ABCG1	15.4524	5.44753	23.7539	15.2193
ABCG2	4.83347	1.45185	4.85444	0.581453
ABCG4	18.3172	4.72224	20.8903	7.8202
ABCG5	7.95148	1.31217	7.70139	0.729344
ABCG8	18.3333	3.95347	18.3666	3.81319
ABHD1	10.7309	6.36576	10.4916	1.74495
ABHD10	141.228	27.4842	131.864	33.1031
ABHD11	70.8388	5.9603	77.5243	10.1264
ABHD11	9.01002	2.8364	9.31703	3.67274
ABHD11	49.991	7.44464	59.807	5.98122
ABHD12	61.6175	8.15422	74.3624	25.2346
ABHD12	83.564	28.0705	84.7032	20.6079
ABHD12	157.108	9.4664	202.225	9.54564
ABHD12B	16.5448	2.62075	14.2883	5.41456
ABHD12B	16.8164	7.33173	15.7494	3.32871
ABHD12B	5.10112	0.636252	5.4837	0.5242
ABHD13	10.4843	6.1487	14.182	10.6012
ABHD13	15.7952	5.43812	15.7953	8.04084
ABHD14A	64.0719	7.75301	79.5614	20.1253
ABHD14B	9.17863	1.89851	32.6357	10.4175
ABHD15	15.5747	3.59956	19.3706	7.6658
ABHD2	10.5308	2.24923	8.09035	1.38912
ABHD2	5.07979	0.174093	5.7269	0.689382
ABHD2	30.9668	8.75897	22.2598	6.06415
ABHD3	16.573	3.98476	7.93454	1.7946
ABHD4	14.5689	8.34066	21.2314	3.25427
ABHD5	18.971	7.13387	10.5725	3.92008
ABHD6	11.0697	4.57253	9.23011	1.75575
ABHD7	284.532	36.2568	333.305	11.9575
ABHD8	25.3244	6.30475	54.2759	12.5512
ABHD9	5.93308	1.05326	7.17884	3.19996
ABI1	12.5176	2.1988	9.8208	1.15259
ABI1	122.87	24.1376	100.647	30.4198
ABI2	38.0101	17.5913	46.8463	17.546
ABI2	269.917	79.3782	282.256	23.2193
ABI2	29.9147	3.1501	38.2109	5.87681
ABI2	11.8888	3.01206	9.28131	1.86399
ABI3	5.19658	0.455763	5.04448	0.154572
ABI3BP	6.12675	0.855664	5.72688	1.09596
ABL1	101.057	8.98388	93.55	12.2598
ABL1	8.61335	4.14796	9.76653	3.85073
ABL1	7.54218	1.23215	11.4589	4.40435
ABL2	8.93542	2.04732	6.25609	1.14446
ABL2	14.8171	4.57432	8.01945	0.125468
ABL2	11.3395	2.25695	10.4255	1.70676
ABLIM1	325.428	29.9083	457.738	25.619
ABLIM1	40.9735	9.21813	42.2188	16.4674
ABLIM1	10.5739	3.99667	8.91214	0.512181
ABLIM1	144.543	15.2837	191.481	35.0788
ABLIM2	5.05957	0.974145	5.20874	0.781781
ABLIM3	8.14845	0.529245	7.54865	1.51429
ABO	4.26901	0.182754	4.29315	0.390314
ABP1	5.11019	0.735801	7.6717	1.68427
ABR	90.5001	12.0188	265.559	19.6519
ABR	8.25541	0.475415	10.1613	1.43415
ABR	8.88041	3.36445	6.74658	0.986871
ABRA	4.90018	0.219031	4.80927	0.903378
ABT1	44.3051	13.3354	29.3591	7.73616
ABTB1	22.3488	9.90136	85.0673	28.3188
ABTB1	5.79075	0.987546	13.6462	2.66505
ABTB2	63.4668	10.8911	39.2709	7.09265
ACAA1	248.903	15.9885	253.339	12.6904
ACAA2	145.934	48.9152	69.7637	8.12628
ACACA	266.509	11.6151	215.051	2.16205
ACACA	236.109	56.3112	205.257	26.8577
ACACA	4.93324	0.796471	4.22211	0.159001
ACACB	8.40237	1.58737	9.33906	2.1393
ACAD10	9.13238	1.65591	42.0196	19.5441
ACAD11	45.0341	11.419	43.8006	11.8071
ACAD8	160.703	31.8124	134.143	17.2093
ACAD8	13.4345	1.24786	9.63067	3.69157
ACAD9	172.271	12.166	237.684	25.0583
ACADL	10.1107	2.18648	9.03672	2.5408
ACADM	170.98	16.3776	175.301	15.9027
ACADM	349.022	18.0296	340.928	45.5083
ACADS	5.81208	0.728737	16.3921	1.9456
ACADSB	12.8204	3.68849	12.8914	3.94908
ACADVL	13.8741	1.96982	26.1277	5.93402
ACADVL	433.965	41.9912	708.008	94.95
ACADVL	101.968	34.2597	171.725	46.7886
ACAN	4.47966	0.102096	4.31675	0.371564
ACAP1	6.16627	1.0724	5.88226	1.18821
ACAP2	45.6925	2.91274	29.5471	12.9513
ACAP3	4.7423	0.907424	4.67566	0.42402
ACAT1	1448.71	17.2411	1965.57	162.553
ACAT2	12.7035	2.4029	18.7867	11.0475
ACAT2	495.844	58.8002	460.954	41.6893
ACBD3	149.578	11.829	161.479	12.9834
ACBD4	14.3597	6.59305	13.0928	1.85785
ACBD5	8.08938	0.544323	10.2623	1.9866
ACBD5	5.59391	0.520176	6.36702	1.89074
ACBD5	16.278	4.70139	13.7018	5.37341
ACBD6	242.69	42.1687	196.726	23.7216
ACBD7	105.044	15.3786	225.912	55.6116
ACBD7	11.6413	0.247306	11.7376	2.5971
ACCN1	4.6618	0.969732	5.93006	1.34515
ACCN1	8.27006	1.35306	12.5952	5.85897
ACCN2	9.13172	1.83376	29.0294	9.07715
ACCN2	5.55243	0.570771	5.72498	0.847582
ACCN3	14.1768	2.78084	15.9633	2.10231
ACCN3	4.9059	0.253594	6.41653	1.87326
ACCN4	7.16342	1.5573	5.44946	0.779171
ACCN4	5.93346	0.691642	5.40832	0.937582
ACCN4	5.96513	0.941294	5.75711	1.25266
ACCN5	14.7167	2.54436	8.27759	0.843936
ACCS	39.6743	2.7678	51.725	11.1346
ACCSL	6.94666	1.81768	4.87631	0.874
ACCSL	5.79695	0.97018	5.53015	0.368041
ACD	44.1975	7.12808	30.5093	4.01668
ACE	10.8696	2.1759	9.99324	1.76124
ACE	4.63232	0.477183	4.94939	0.421135
ACE	9.25723	0.544346	7.19002	0.943051
ACE2	14.4513	3.30325	14.5046	3.69744
ACER1	4.99281	0.440295	5.36363	1.44834
ACER1	8.23262	1.04629	10.1291	2.4929
ACER2	30.7761	20.2087	32.4731	27.9866
ACER2	17.1197	6.21361	9.9943	2.7417
ACER3	9.8156	0.75848	22.9756	9.43517
ACHE	14.6088	3.04393	11.7509	6.4033
ACHE	8.46273	1.03334	9.3728	1.06477
ACHE	11.4949	3.19047	9.49524	2.05639
ACIN1	116.505	17.032	104.809	16.8121
ACLY	1197.33	133.77	166.438	21.2253
ACLY	553.357	112.035	88.7049	25.9804
ACMSD	5.91521	0.973911	8.9804	1.56909
ACN9	405.517	52.2504	317.884	55.79
ACN9	302.413	66.0633	250.085	32.8456
ACO1	275.707	41.3631	490.569	12.8445
ACO2	165.107	41.2851	182.312	26.1454
ACOT1	7.97786	1.34443	18.2421	7.44268
ACOT1	83.6135	10.7056	111.224	31.2881
ACOT11	7.42045	0.670411	12.2139	5.52101
ACOT11	30.5008	4.67024	27.345	8.08095
ACOT12	5.1437	0.620101	5.58004	0.533085
ACOT2	5.00806	0.215014	4.80365	0.731733
ACOT2	177.799	6.88286	156.335	17.3955
ACOT4	38.8388	5.36968	64.1004	24.1361
ACOT6	10.9587	1.69704	13.3076	5.17362
ACOT7	5.2532	0.729399	4.2548	0.602754
ACOT7	12.6173	7.04046	10.31	1.83949
ACOT7	631.437	96.3832	346.309	48.4989
ACOT7	11.6725	0.57909	10.8248	3.37314
ACOT7	7.62034	2.38659	7.40936	1.42276
ACOT7	243.739	11.8645	102.254	23.6913
ACOT7	6.51694	1.61053	5.56139	0.528333
ACOT8	10.1836	1.15225	25.3866	8.3067
ACOT9	108.035	19.4431	151.899	93.5698
ACOT9	170.769	19.5642	248.589	32.4077
ACOX1	110.126	18.0587	64.7349	13.4447
ACOX1	5.48433	0.880372	5.04513	1.11309
ACOX1	5.02637	0.664689	4.82539	0.278089
ACOX2	40.193	2.22011	19.2506	4.25998
ACOX3	59.3953	0.844257	65.3032	10.4946
ACOXL	7.4354	1.23843	6.38146	0.990548
ACP1	415.499	35.3461	430.779	55.0189
ACP1	2475.39	222.51	2319.78	98.4545
ACP2	86.2347	15.6569	84.0489	19.3449
ACP5	5.22482	0.616099	5.87296	0.904626
ACP6	150.306	15.0747	193.049	2.99672
ACPL2	99.9716	19.6419	110.203	18.506
ACPL2	85.59	14.6314	99.2131	12.9662
ACPP	10.7791	1.66115	19.8657	7.87538
ACPT	5.9268	0.972348	6.29268	1.51843
ACPT	10.3016	6.40014	13.5137	6.81447
ACR	5.62892	0.319558	5.91084	0.465367
ACRBP	6.18568	0.471309	5.61401	0.121951
ACRC	7.08558	1.31186	6.58076	1.63176
ACRV1	5.19995	0.802517	5.29603	0.81217
ACRV1	5.67311	0.536708	5.65073	0.858851
ACSBG1	12.0505	2.39828	10.4414	5.13612
ACSBG2	6.22811	0.763238	7.57252	3.13568
ACSF2	25.51	7.04427	82.9624	21.0528
ACSF3	28.7459	2.68564	18.1855	4.93973
ACSL1	52.2781	11.1075	155.116	7.92922
ACSL3	576.6	22.069	473.521	27.8037
ACSL3	34.3892	5.98337	17.5449	5.48536
ACSL3	59.6932	7.74971	26.0341	3.63495
ACSL4	11.5723	6.49391	15.2237	4.41509
ACSL4	8.30736	2.75354	6.70319	1.08834
ACSL4	4.40134	0.332288	4.91417	0.906542
ACSL4	107.7	22.4725	345.148	54.5941
ACSL5	5.73992	1.46575	10.9145	5.52076
ACSL5	13.5877	2.24185	13.8605	11.0772
ACSL5	4.62112	0.25512	5.73464	1.1075
ACSL5	4.63268	0.630458	5.82004	0.346857
ACSL5	8.71005	1.82925	42.5645	11.2916
ACSL6	10.8431	1.44243	9.60879	0.607524
ACSL6	8.85976	2.49139	8.49645	0.461191
ACSL6	4.57531	0.335245	4.4906	0.141724
ACSL6	5.21833	0.28089	5.81042	0.87752
ACSM1	5.50851	0.723371	6.47469	0.616678
ACSM2A	9.49708	0.713064	6.8472	1.96464
ACSM2B	8.31729	1.47831	7.11424	0.868796
ACSM2B	9.87629	4.60496	8.79189	4.07932
ACSM2B	15.2755	2.87049	15.6406	2.5326
ACSM3	9.5054	2.24109	10.2773	2.17796
ACSM3	8.9364	1.41793	13.1744	4.36872
ACSM3	20.5876	8.67575	14.8646	4.24425
ACSM4	6.6598	0.70928	9.04258	1.52563
ACSM5	7.92143	1.29137	9.32478	1.57437
ACSM5	11.2151	2.34134	9.77127	3.86215
ACSM5	6.05804	1.18858	5.56945	0.750436
ACSS1	10.6839	2.41448	29.6067	3.48227
ACSS2	43.9631	4.98797	51.2951	12.286
ACSS2	5.78524	0.755945	5.01853	0.637517
ACSS2	57.8982	9.41801	240.845	39.511
ACSS2	68.902	10.0115	252.266	16.5999
ACSS2	13.4191	2.99897	9.20241	3.42883
ACSS3	7.5738	2.50144	7.12813	2.60326
ACTA1	5.92407	1.07265	5.24864	0.760038
ACTA2	9.70312	2.60898	26.3014	0.884948
ACTB	6196.58	218.414	5164.16	429.674
ACTB	7580.14	747.111	8704.01	580.133
ACTB	3008.4	12.1433	2587.09	85.6637
ACTBL2	9.1248	3.96773	6.94688	1.46709
ACTC1	4.98971	0.680923	4.8022	0.271665
ACTC1	15.4452	5.69127	20.584	5.01616
ACTG1	20097.1	1283.05	19586	2902.68
ACTG1	8620.17	838.572	9178.32	831.093
ACTG2	5.16987	1.03702	6.59408	1.25
ACTL6A	1521.61	99.2304	942.485	88.4352
ACTL6A	1183.64	124.35	788.356	146.804
ACTL6B	7.01481	0.789088	7.85316	3.10607
ACTL7A	5.38593	0.342026	5.25374	0.502552
ACTL7B	11.5389	0.964783	7.94666	2.65188
ACTL8	7.68443	3.08424	5.68216	1.07291
ACTN1	1718.49	109.899	1485.03	109.666
ACTN2	8.36616	0.516085	7.25391	1.60535
ACTN3	5.83049	1.74475	6.12668	0.845318
ACTN4	476.677	43.7764	537.954	44.9144
ACTR10	350.868	12.369	299.028	44.6439
ACTR1A	283.713	35.944	88.1431	3.41071
ACTR1B	36.9135	8.72231	149.821	31.7342
ACTR2	855.328	96.4531	932.652	249.482
ACTR3	320.625	58.8932	249.405	29.1338
ACTR3B	45.2526	9.92795	27.7298	5.03002
ACTR3B	26.0106	24.0812	10.7673	2.80151
ACTR3B	43.1361	13.4917	28.5455	9.25786
ACTR3B	10.5094	2.04641	6.95136	0.894511
ACTR5	27.7209	13.5685	13.2095	2.26966
ACTR6	164.528	21.1208	145.602	30.8658
ACTR8	12.465	2.65683	11.0516	2.61653
ACTRT1	13.5032	3.55907	23.7856	9.26993
ACTRT2	6.12333	1.04381	5.57478	0.380528
ACVR1	37.4409	15.4311	32.8194	16.4147
ACVR1B	6.4438	1.63138	6.06998	0.627904
ACVR1B	7.84798	1.08522	7.87907	1.58734
ACVR1B	115.125	14.443	140.869	17.7341
ACVR1B	6.61152	0.968639	5.29274	1.25863
ACVR1C	15.6261	4.62211	13.1642	4.94917
ACVR2A	14.4686	10.4845	9.33973	2.25124
ACVR2A	15.1918	4.14866	7.63477	1.28225
ACVR2B	14.8523	4.00116	14.0602	9.94291
ACVR2B	8.20613	0.804309	11.7391	7.08747
ACVRL1	5.67838	2.09255	5.60646	1.29659
ACVRL1	6.89709	2.20422	7.08023	0.518074
ACY1	77.6945	13.3759	201.753	8.11953
ACY3	5.75054	1.02561	9.65249	3.23416
ACYP1	65.9796	20.5224	56.1384	14.1698
ACYP1	48.1928	5.90948	41.9208	4.22875
ACYP1	7.73261	1.17695	8.78211	2.76908
ACYP2	19.9785	4.3201	18.3083	4.72971
ACYP2	10.7613	3.28681	13.3238	7.17611
ADA	14.996	3.64257	49.5911	9.60968
ADAD1	10.7805	6.48963	7.52905	1.57132
ADAD2	5.22187	0.485034	7.65592	3.68682
ADAL	41.3319	26.6224	29.2737	2.98644
ADAM10	15.4742	6.22165	19.9124	6.82091
ADAM10	53.3217	8.36062	75.1101	15.6419
ADAM11	7.95686	1.82511	9.04544	3.85443
ADAM12	12.1107	6.81174	7.10745	3.27206
ADAM12	18.5806	5.8074	17.141	8.8387
ADAM12	7.84622	1.69279	7.75744	2.26333
ADAM15	127.237	9.86625	227.362	54.8825
ADAM15	1442.61	187.608	1929.66	157.129
ADAM15	39.4827	16.0743	56.105	27.2874
ADAM15	31.4813	6.273	30.6038	3.11911
ADAM17	126.681	22.3556	224.532	40.9703
ADAM17	25.253	7.17848	38.7841	6.35596
ADAM18	5.6306	0.286405	6.01552	0.837135
ADAM19	5.4329	0.177708	5.14294	1.61696
ADAM19	5.30324	0.132587	4.90601	0.128432
ADAM19	617.467	74.2171	1766.09	154.563
ADAM2	16.6014	2.03175	19.8635	9.81354
ADAM20	4.27577	0.154206	4.58196	0.48447
ADAM21	5.3058	1.17072	4.42545	0.115145
ADAM21P	6.15476	1.28663	6.14543	1.00646
ADAM22	5.93468	0.973785	7.14881	0.353548
ADAM22	17.6077	5.28399	10.0912	2.91096
ADAM22	5.32298	0.876983	6.30168	1.12263
ADAM23	54.9953	19.2296	97.0065	7.94988
ADAM28	6.52296	0.459554	5.89535	2.33625
ADAM28	6.29834	1.76256	5.78665	1.33396
ADAM28	4.81288	0.518483	5.9433	1.96135
ADAM29	10.4292	0.818562	8.62076	1.06037
ADAM30	8.17025	2.24268	12.2122	4.70483
ADAM32	11.0163	1.95504	11.5027	5.66352
ADAM32	11.4016	1.68918	13.7333	7.19775
ADAM32	4.30409	0.326668	5.4424	0.768155
ADAM32	11.1934	1.0049	13.6526	5.94374
ADAM33	5.51872	0.688775	6.40963	0.998191
ADAM33	6.47651	1.26753	5.66712	0.683749
ADAM3A	14.9588	4.80693	11.2901	3.23662
ADAM3A	7.16776	1.21888	6.84788	2.17281
ADAM3A	7.97152	1.12876	9.96625	3.08215
ADAM5	8.52225	3.3093	7.17425	0.893524
ADAM5	10.349	0.920269	12.9987	3.41036
ADAM5P	5.35219	0.226942	6.08495	1.37614
ADAM6	10.7123	2.73949	8.56081	2.21071
ADAM6	16.224	6.80344	8.80817	0.747237
ADAM7	5.0843	0.523954	7.41146	3.66463
ADAM8	5.93501	1.19242	8.5892	1.26153
ADAM9	11.3579	1.91497	30.9164	7.37134
ADAMDEC1	11.015	2.04687	9.23304	1.76717
ADAMDEC1	6.73696	0.986195	6.39166	0.86558
ADAMTS1	5.67149	0.690449	6.71765	1.49222
ADAMTS10	5.78471	0.87845	6.03998	1.08872
ADAMTS12	6.10737	0.200872	6.30897	0.683004
ADAMTS13	5.75707	0.708649	6.68853	1.36663
ADAMTS13	5.0746	1.57702	5.08581	1.20908
ADAMTS13	14.6539	0.990575	11.2584	4.51717
ADAMTS14	11.5954	1.18889	15.7302	5.2997
ADAMTS14	5.91779	1.65179	5.4199	0.602264
ADAMTS14	5.38088	0.597195	6.43232	2.2404
ADAMTS15	14.3095	3.51075	16.4216	7.24691
ADAMTS16	5.32676	0.596415	5.5235	1.64956
ADAMTS17	10.8713	5.72552	14.8822	1.86876
ADAMTS18	11.176	3.16237	8.9677	0.601294
ADAMTS18	5.72111	0.637415	8.86977	3.12813
ADAMTS19	4.63913	0.438696	4.08716	0.552931
ADAMTS2	10.2842	5.88129	8.54734	2.03547
ADAMTS2	7.71242	1.6464	8.78321	2.07373
ADAMTS20	8.65414	1.41493	8.08316	3.25627
ADAMTS20	5.52333	0.681309	4.40812	0.382387
ADAMTS20	9.82374	2.34129	7.01822	3.13026
ADAMTS3	7.94623	0.1186	19.219	9.23728
ADAMTS4	24.3349	5.9272	31.3081	10.7964
ADAMTS5	5.0394	0.21305	6.31186	0.933824
ADAMTS6	13.4716	4.52264	12.243	2.024
ADAMTS7	11.5174	6.13153	7.1539	0.709368
ADAMTS7	8.67623	1.96885	10.7283	5.18457
ADAMTS8	23.1708	8.44947	24.5103	21.0456
ADAMTS9	4.89328	1.27091	4.86617	0.486352
ADAMTSL1	5.31999	0.920708	4.80014	1.08406
ADAMTSL1	8.49858	1.59943	8.24155	3.14189
ADAMTSL1	9.64109	1.2675	10.3829	2.08303
ADAMTSL1	4.75119	0.598225	4.97913	0.612891
ADAMTSL1	4.51588	0.97232	4.72511	0.206427
ADAMTSL2	6.02729	0.325691	5.05801	0.0539413
ADAMTSL3	19.1129	5.90932	14.7949	2.08131
ADAMTSL4	13.7801	4.99104	19.0117	4.20983
ADAMTSL4	5.92035	1.03335	7.17328	1.96404
ADAMTSL4	4.93992	0.795488	5.19125	0.714024
ADAMTSL5	19.6567	3.90572	13.156	3.11106
ADAP1	8.67688	1.17721	8.85613	1.91732
ADAP2	6.53235	0.918883	12.8907	2.69571
ADAR	711.859	13.0556	943.418	232.842
ADAR	7.69243	1.87799	12.1009	3.52719
ADAR	270.351	26.8823	313.387	3.93226
ADARB1	6.36112	0.443069	7.15896	1.00072
ADARB1	8.00663	0.804516	6.63962	0.32802
ADARB1	5.23571	0.139836	5.50174	0.367681
ADARB1	8.17001	1.252	9.57366	2.77386
ADARB2	7.23577	2.37331	9.40983	4.28446
ADAT1	27.7389	5.44786	49.7719	19.6538
ADAT2	13.1076	4.67987	13.7035	3.07534
ADAT3	18.0807	5.74011	13.9174	4.01537
ADC	7.50985	0.6256	7.1435	0.402996
ADCK1	32.0176	20.712	18.9667	3.58799
ADCK2	986.555	76.837	1106.27	63.0844
ADCK4	9.65379	2.64102	23.0541	4.08535
ADCK5	13.4707	4.89419	13.8698	5.38907
ADCY1	43.4488	13.1155	40.5307	12.0345
ADCY1	7.72806	1.23731	9.1266	2.08906
ADCY10	7.93312	1.77236	7.51254	1.18123
ADCY2	11.5696	6.28116	9.59752	1.88839
ADCY3	422.728	7.7994	686.896	72.4945
ADCY4	5.32978	0.443149	4.72828	0.63403
ADCY5	18.5801	7.28879	24.0526	6.66546
ADCY6	20.4339	4.4913	49.7754	19.7192
ADCY6	63.1729	31.8572	94.5113	21.4335
ADCY7	14.5158	1.19197	19.0615	5.78876
ADCY8	13.8797	5.72512	9.14734	1.46657
ADCY9	4.57545	0.57953	9.11271	4.31148
ADCYAP1	4.86703	0.364332	4.62336	0.645201
ADCYAP1R1	4.44768	0.709609	5.01754	0.635882
ADD1	49.8476	15.0389	40.4299	22.6848
ADD1	858.622	111.747	627.295	57.2655
ADD2	4.77768	0.42484	5.3308	0.608622
ADD2	5.67252	0.365451	10.7385	0.421136
ADD2	6.12626	1.02487	4.9577	0.563073
ADD2	17.7572	9.66278	14.0825	11.5777
ADD3	5.08058	1.02736	4.72932	0.542193
ADD3	32.7255	11.4462	33.1372	8.37525
ADD3	123.106	34.3377	172.013	21.4764
ADD3	24.0313	9.15365	26.2889	2.23897
ADH1A	12.1691	0.421458	16.7185	6.49774
ADH1B	6.32839	0.153096	8.00245	3.48391
ADH1C	11.4702	3.17806	13.2896	4.82634
ADH4	4.51792	0.282995	5.61372	0.929519
ADH4	6.78634	1.05293	9.19131	3.32237
ADH5	9.12333	2.0572	15.6015	1.17777
ADH6	4.64668	0.394757	5.31648	1.49427
ADH7	12.8812	3.14236	14.4897	2.16001
ADHFE1	8.39638	0.165352	10.4101	3.05712
ADHFE1	13.0921	5.44789	11.2792	2.25392
ADI1	49.6819	14.7558	23.1109	8.19836
ADIG	5.4839	1.0959	5.67179	1.23303
ADIPOQ	8.55113	1.32933	14.4967	10.5688
ADIPOR1	534.479	82.7623	328.087	37.0961
ADIPOR1	1104.79	54.2405	702.877	28.8007
ADIPOR2	315.714	31.7554	336.293	19.0899
ADK	1249.07	83.3454	851.055	166.624
ADK	9.96073	1.76072	10.9413	2.76384
ADK	6.18085	1.09181	9.02567	2.32209
ADK	279.319	24.4994	159.131	19.8524
ADM	261.708	35.3799	186.032	50.4191
ADM2	11.2071	0.420597	7.05726	1.44305
ADNP	154.261	33.6536	40.4482	15.3284
ADNP	24.3375	5.93551	12.3089	2.7358
ADNP2	281.803	32.707	185.441	37.2363
ADO	121.151	14.1021	107.98	31.5189
ADORA1	5.06698	0.497707	4.693	0.627193
ADORA1	5.53205	1.10466	4.89566	0.317262
ADORA1	55.6528	12.9135	54.5286	6.25255
ADORA2A	9.44085	3.44663	13.6965	7.70644
ADORA2B	341.337	61.6419	550.351	90.6996
ADORA3	9.47783	1.07499	13.5071	10.0088
ADORA3	9.39714	1.91585	10.6312	1.66584
ADPGK	147.306	24.3485	157.633	27.2882
ADPRH	12.2144	4.94572	9.2645	2.36807
ADPRHL1	4.97831	0.260516	5.16017	0.806455
ADPRHL1	5.92995	0.768698	5.08369	0.712644
ADPRHL1	14.9574	7.59123	22.5559	6.58348
ADPRHL2	133.695	14.1327	184.155	17.013
ADRA1A	5.14519	0.868067	4.9279	1.15795
ADRA1A	4.99174	1.54566	5.93206	1.29398
ADRA1A	9.02988	2.16565	10.873	1.38529
ADRA1A	5.29222	1.00994	4.75024	0.240398
ADRA1A	5.21156	0.775789	5.3514	0.846409
ADRA1B	40.4755	4.51039	22.4189	11.9761
ADRA1D	4.99259	0.519705	6.26071	0.593689
ADRA2A	9.72281	1.18139	14.372	9.45025
ADRA2B	28.1861	16.6503	25.9612	10.3728
ADRA2C	7.10739	0.976215	7.34271	2.40883
ADRA2C	5.22017	0.618902	7.41439	2.99934
ADRB1	8.80127	0.803928	12.1846	2.66948
ADRB2	48.3292	8.91688	14.5529	3.61212
ADRB3	8.70876	0.615237	7.84714	2.54395
ADRBK1	719.732	54.7352	717.994	60.8989
ADRBK1	9.16003	1.30121	10.2489	3.75551
ADRBK2	7.24633	0.508301	8.42776	4.95719
ADRM1	355.736	31.8665	198.794	45.4252
ADRM1	850.43	76.3611	561.967	54.4764
ADSL	1413.81	130.374	868.295	65.3347
ADSS	441.787	26.2958	483.018	9.91219
ADSS	185.177	46.6185	140.871	4.55689
ADSSL1	14.4028	4.44497	16.6743	4.01615
ADSSL1	6.87143	2.01744	9.75624	1.11203
ADSSL1	15.7199	2.48293	16.5076	7.76789
AEBP1	8.53574	4.05017	8.25157	0.515031
AEBP2	67.6705	7.39994	73.1929	19.051
AEN	86.0452	18.2548	25.6314	14.334
AES	270.752	8.17242	281.509	38.0828
AES	70.71	14.067	88.2691	26.2366
AES	5.98011	1.53	5.54346	0.736071
AFAP1	6.22698	0.384965	6.32392	1.09018
AFAP1	88.1512	21.1975	131.626	6.28227
AFAP1	9.22195	0.526172	7.98056	2.45411
AFAP1L1	13.996	4.03827	23.2098	15.7982
AFAP1L2	124.693	4.76988	129.638	9.60741
AFAP1L2	53.6319	8.84344	43.2963	9.00499
AFAR3	9.1973	1.31893	8.50399	4.6855
AFARP1	22.4256	5.66389	25.1166	5.08194
AFARP1	7.76973	2.28955	6.92037	2.64381
AFF1	11.8142	6.4554	10.8741	3.55138
AFF1	30.2826	9.05252	15.9394	0.563436
AFF2	5.88447	0.415046	6.7875	1.69479
AFF3	4.67853	0.216176	5.8356	0.542245
AFF3	6.06482	1.75296	6.0722	1.44095
AFF4	55.9042	6.97288	23.6012	6.49576
AFG3L1	14.1397	3.49293	8.48917	2.22939
AFG3L1	5.80415	0.48308	6.26464	0.397103
AFG3L1	14.8829	1.40113	13.3664	3.6195
AFG3L1	13.7173	4.37274	17.4729	12.621
AFG3L2	1004.68	76.6222	871.958	64.5695
AFM	4.66064	0.725105	4.49863	0.167999
AFMID	98.9216	38.7629	94.8579	13.5299
AFMID	144.264	16.5172	207.911	26.5259
AFP	12.7977	4.45348	10.4245	5.16798
AFTPH	123.529	22.9894	165.91	20.6999
AFTPH	15.5665	9.25004	16.5034	0.100673
AFTPH	55.1535	4.23157	52.3133	9.1415
AGA	12.7837	2.20216	20.118	11.0156
AGAP1	7.39855	0.424654	9.43366	1.08676
AGAP1	7.4178	2.23927	7.96857	3.36688
AGAP11	5.89703	0.857713	6.59287	1.16208
AGAP2	6.5388	1.31706	9.13227	2.24498
AGAP3	8.57425	3.70488	9.39162	1.50183
AGAP3	147.146	13.4559	150.274	43.3536
AGAP6	38.7678	15.9991	40.1766	27.1868
AGAP7	10.2727	3.04295	8.40558	1.89943
AGAP8	60.1225	9.8677	48.6332	6.96528
AGBL1	4.93179	0.357048	5.40608	2.02081
AGBL1	7.43849	2.1837	6.53159	0.760709
AGBL2	11.0538	0.179863	8.76501	0.763242
AGBL3	8.66274	1.04216	10.563	2.11038
AGBL4	5.60704	0.460312	5.55467	0.651719
AGBL5	129.545	14.9955	258.44	18.6308
AGBL5	16.291	5.3617	19.6128	6.42701
AGC1	4.26311	0.238565	4.22711	0.226056
AGER	10.1759	5.60245	10.4209	0.45614
AGER	7.74634	1.22604	9.09208	3.84788
AGER	14.9906	4.64336	12.6423	4.68521
AGFG1	9.64152	2.65539	10.0624	1.56204
AGFG1	21.9488	3.35726	8.85099	1.3102
AGFG2	23.1339	0.812911	30.4224	4.6895
AGFG2	15.9838	2.13232	14.1522	1.88946
AGGF1	140.963	1.74718	280.833	5.5744
AGGF1	31.2793	5.13077	31.6038	19.3985
AGK	292.67	23.5462	207.59	30.4946
AGL	19.8444	9.3133	11.4507	1.80206
AGL	31.6751	1.509	16.103	3.15765
AGL	5.38704	0.251958	5.6071	0.568552
AGL	94.485	30.9503	64.4744	13.934
AGL	5.34634	0.340304	6.61387	1.73162
AGL	6.73604	0.587224	7.58235	2.00781
AGL	15.5084	2.2473	13.1803	2.95932
AGL	31.6726	7.12332	46.9746	5.82686
AGMAT	5.02395	0.193605	5.12031	0.619462
AGPAT1	4.66573	0.972492	4.90162	0.40419
AGPAT1	11.1805	3.49211	9.59675	3.43194
AGPAT1	60.6546	9.81099	64.7536	5.96754
AGPAT2	29.9709	11.5275	73.1567	20.9938
AGPAT2	22.1479	4.51132	59.6988	12.9335
AGPAT2	36.323	6.26249	69.67	18.1883
AGPAT3	7.17032	1.42255	7.75781	1.66682
AGPAT3	4.95383	0.376528	5.5265	0.795543
AGPAT3	9.50595	1.78949	11.4011	2.05605
AGPAT4	8.00955	2.36662	7.50255	1.88538
AGPAT4	7.538	1.59119	6.06699	1.27444
AGPAT5	33.9927	1.90502	70.3978	10.8557
AGPAT6	61.4061	1.19164	56.5196	12.3283
AGPAT9	255.563	46.5798	622.479	40.0094
AGPS	109.66	40.8	72.9266	20.9319
AGR2	13.3078	4.22567	36.3773	11.3704
AGR2	7.53034	2.32048	9.40294	2.27574
AGR3	9.3766	2.49804	9.26374	4.72572
AGR3	18.9186	6.86759	15.737	3.35114
AGRN	11.8141	4.91968	11.8004	3.2217
AGRN	238.166	40.2489	311.505	25.8471
AGRP	10.7262	1.37344	12.9581	2.76277
AGRP	6.80942	0.495584	6.46625	0.472099
AGT	9.11913	0.69195	7.99268	0.928207
AGTPBP1	5.07256	0.546383	4.63223	0.576094
AGTPBP1	25.1547	4.60835	33.2184	7.02973
AGTR1	17.427	2.56213	19.0608	2.50612
AGTR1	13.4158	4.67311	12.2876	1.63931
AGTR2	5.10274	0.633389	5.28622	1.24489
AGTRAP	23.7018	1.70702	48.2481	16.0067
AGTRAP	33.5116	4.03838	82.6469	18.8774
AGXT	8.61599	1.51849	13.4545	3.95625
AGXT2	4.7025	0.731228	6.64571	1.77558
AGXT2L1	4.80086	0.318079	4.52765	0.963086
AGXT2L1	9.03311	1.13716	9.09177	0.683909
AGXT2L2	21.1945	7.05732	51.7655	2.34654
AGXT2L2	5.15789	0.645173	9.67134	1.98378
AHCTF1	80.3725	2.55179	24.1319	7.50545
AHCTF1	88.5214	15.2507	52.3357	9.11803
AHCTF1	6.93044	1.78082	5.95317	1.63648
AHCY	2482.56	294.082	2656.01	52.3454
AHCYL1	335.181	3.79678	567.895	20.425
AHCYL2	5.69435	0.830419	6.88323	0.478834
AHDC1	6.19884	0.25001	6.91534	1.50343
AHI1	6.88171	0.995179	7.66174	1.23333
AHNAK	356.622	58.4404	895.385	189.341
AHNAK	24.1969	6.7154	24.4533	5.10136
AHNAK	32.8431	20.3388	37.5775	12.7357
AHNAK2	35.8368	7.67502	74.5949	12.465
AHR	576.397	110.231	833.721	127.624
AHR	39.0131	5.66014	31.4159	3.75294
AHRR	5.10721	0.239958	6.83016	0.975175
AHSA1	705.925	55.3055	566.35	59.3177
AHSA2	42.3988	6.16922	73.4279	36.3971
AHSG	5.23802	0.48946	6.17591	1.06384
AHSP	18.8098	15.6116	27.68	7.14672
AICDA	16.1643	6.34149	11.4662	2.74238
AIDA	169.895	14.4963	225.083	19.4408
AIF1	14.2824	8.46008	15.215	6.74615
AIF1	13.7076	0.624326	23.5646	7.08348
AIF1	13.0655	1.39565	13.1103	6.98044
AIF1L	124.991	15.1929	409.481	66.8596
AIF1L	6.51002	0.471068	16.7397	3.23564
AIFM1	275.21	32.7105	260.259	23.2174
AIFM1	40.1163	5.85862	33.1154	10.7923
AIFM1	85.3018	7.80783	71.804	34.6483
AIFM1	12.0772	0.998665	8.25329	2.3581
AIFM2	9.17126	1.86223	12.3332	2.86148
AIFM3	8.49366	2.85802	7.27895	1.14185
AIG1	27.7573	5.65863	48.4557	15.6677
AIM1	9.07354	1.56898	9.57449	0.0718156
AIM1L	5.28891	0.247211	5.55826	0.137548
AIM1L	9.97303	2.17843	11.1454	3.67738
AIM1L	10.1254	1.32469	9.90747	1.13689
AIM1L	7.95233	1.17608	9.90676	0.941504
AIM2	5.94613	1.31827	6.17311	0.408153
AIM2	9.88512	3.38346	15.4339	2.18967
AIMP2	931.187	64.7603	615.913	109.313
AIP	339.536	24.7659	426.063	89.888
AIPL1	6.58163	1.60671	7.2524	1.09987
AIPL1	4.44288	0.0730824	5.49886	0.691468
AIRE	4.87934	0.139614	5.0201	1.14446
AIRE	1250.31	224.194	1884.64	171.187
AIRE	8.3933	0.999812	7.99907	1.13423
AJAP1	4.72914	0.356874	5.87309	1.24986
AJAP1	7.69441	0.777726	7.29455	1.10807
AJAP1	15.7768	7.45662	11.781	3.22045
AK1	33.5015	5.50147	29.6487	10.4544
AK2	718.137	153.132	467.794	56.5882
AK2	6.73201	0.989052	7.42521	1.87113
AK2	760.172	26.9967	573.236	109.183
AK2P2	20.1805	9.73638	16.1401	2.46099
AK3	47.0434	3.34409	19.0579	8.1055
AK3L1	495.505	48.9275	445.093	72.2424
AK3L1	15.774	5.72242	16.4758	7.08005
AK3L1	507.189	64.266	437.992	52.1188
AK3L1	148.274	8.75656	174.538	26.161
AK5	10.7504	2.64732	11.2527	1.90415
AK5	5.06002	0.51273	4.73469	1.03915
AK5	11.9939	2.46403	10.0875	1.46726
AK7	4.73495	0.439742	4.7719	0.560608
AKAP1	21.9232	6.54206	17.1378	2.78886
AKAP1	5.65662	0.243926	8.62487	3.32271
AKAP10	18.0422	5.29344	14.238	3.30984
AKAP11	10.0169	1.7532	8.56541	1.98306
AKAP11	51.0171	30.2828	17.3564	5.48925
AKAP11	18.2321	5.90953	12.1378	1.58944
AKAP11	7.22555	1.74012	7.69065	0.61945
AKAP11	48.2257	4.07546	21.6533	9.70025
AKAP12	350.86	48.2585	126.474	27.9278
AKAP12	59.7883	11.5572	33.3741	11.3297
AKAP12	47.3797	6.75908	23.0797	2.74345
AKAP12	165.657	19.6408	67.9851	16.8205
AKAP13	30.2162	14.0665	33.0596	2.27556
AKAP13	7.0195	0.572032	11.2174	3.00839
AKAP13	123.54	6.37577	161.327	6.56195
AKAP14	8.29336	1.58443	8.06753	0.753117
AKAP14	4.98028	0.439499	5.02488	0.394887
AKAP14	6.04584	0.220675	5.56711	0.684908
AKAP2	13.212	9.41513	7.42905	1.52145
AKAP2	15.582	7.09428	14.3337	2.06301
AKAP2	15.1414	3.84585	21.0297	1.29317
AKAP3	5.01667	0.739485	6.38721	2.05192
AKAP4	8.32231	0.558741	10.2242	3.48775
AKAP4	6.27785	0.832455	7.88675	0.71508
AKAP4	4.18419	0.198425	4.67432	0.00656688
AKAP5	6.05041	1.12985	6.12103	0.299437
AKAP6	5.62723	0.675247	5.08779	0.17501
AKAP7	4.60901	0.228368	4.73636	0.356539
AKAP7	5.06141	0.628769	6.27967	1.19598
AKAP7	117.055	10.9942	99.3092	56.5938
AKAP7	4.48035	0.699329	5.14039	0.339704
AKAP8	89.4301	23.3042	103.365	32.8871
AKAP8L	48.241	20.1832	59.636	11.1875
AKAP9	4.76098	0.782544	4.51869	0.637908
AKAP9	4.79952	0.830134	5.30022	0.366501
AKIRIN1	222.841	6.68107	167.569	6.79557
AKIRIN1	6.97459	1.72594	8.28698	0.842869
AKIRIN1	153.587	5.1348	101.249	29.7821
AKIRIN2	200.305	11.2441	179.715	35.9027
AKNA	14.3929	7.05661	25.781	10.8934
AKNAD1	14.5176	0.797289	20.8307	3.2884
AKR1A1	261.622	52.604	453.972	67.6009
AKR1A1	24.5577	9.82565	20.8794	2.30875
AKR1A1	341.834	38.6907	579.308	44.9804
AKR1B1	1122.96	196.675	1550.78	23.4981
AKR1B10	6.04796	1.24884	7.74705	3.2227
AKR1B15	5.29449	1.10369	6.53356	0.41281
AKR1C1	5.58476	1.79331	4.66817	0.18293
AKR1C2	8.03423	1.32109	7.74319	0.425828
AKR1C2	13.1297	6.57968	9.98966	2.87981
AKR1C2	9.30783	4.59885	11.3991	3.42583
AKR1C2	22.8156	8.45223	11.2107	4.45694
AKR1C2	7.29312	0.741228	6.34898	0.372085
AKR1C2	9.25163	4.17199	6.87003	0.518787
AKR1C3	60.8783	20.3667	83.5194	32.519
AKR1C4	4.60352	0.685576	4.81937	0.222454
AKR1C4	27.176	12.0537	23.3195	2.84214
AKR1CL1	6.38174	2.25765	6.29938	0.980191
AKR1CL1	10.6787	3.6676	13.1377	9.2509
AKR1D1	8.64822	3.08456	11.6953	4.54826
AKR1D1	2647.03	450.895	3650.84	165.63
AKR1E2	25.7961	10.7948	24.1963	7.37916
AKR7A2	402.168	15.816	708.511	29.3831
AKR7A3	79.1247	5.25433	135.051	21.618
AKR7A3	9.54935	2.54145	6.20865	2.41314
AKR7L	7.94177	3.84005	6.65232	1.09339
AKT1	816.536	34.7435	940.077	30.8194
AKT1	810.713	68.2742	921.72	81.6418
AKT1	14.4993	8.51729	19.0595	11.2634
AKT1S1	24.3544	6.22484	17.5441	3.08224
AKT2	6.51382	0.504397	5.93846	1.46438
AKT3	10.2828	5.12095	8.54562	2.75241
AKT3	10.4198	1.17414	10.5772	2.10105
AKT3	14.3196	7.76778	14.5843	1.66191
AKT3	15.2191	1.89137	10.2243	1.87277
AKTIP	263.315	38.6977	190.464	30.3687
AKTIP	88.606	20.0307	77.8447	23.064
ALAD	10.2918	3.07791	10.6327	3.5346
ALAD	21.319	5.26181	27.3836	8.42999
ALAD	9.98076	0.705227	8.50493	0.952848
ALAS1	6.27092	0.934203	5.38995	0.733865
ALAS1	10.1716	4.25561	8.29393	3.59939
ALAS1	6.65754	0.375096	6.6594	1.78602
ALAS2	6.30033	1.54345	5.50629	0.200452
ALAS2	10.9701	1.72156	13.5983	6.31401
ALAS2	7.57792	2.40842	7.93659	1.95489
ALB	24.7938	7.25658	21.7704	9.89668
ALB	8.16513	1.84124	10.5801	5.25347
ALCAM	436.462	38.0553	344.115	10.2229
ALDH16A1	35.6857	9.67202	47.5804	17.6868
ALDH18A1	329.055	30.5384	180.63	15.2351
ALDH1A1	4.99696	0.54019	4.70708	0.0949756
ALDH1A1	6.85364	1.73607	7.69794	1.59807
ALDH1A2	26.1064	3.19236	25.659	4.71237
ALDH1A2	13.5298	0.584846	10.3257	1.05931
ALDH1A3	4392.56	104.664	4286.81	273.449
ALDH1A3	5260.33	293.386	5675.8	425.903
ALDH1B1	250.524	31.5634	225.056	2.37449
ALDH1B1	42.4249	14.8214	45.2403	3.73308
ALDH1L1	9.09572	0.998353	14.4283	5.5909
ALDH1L2	11.1204	4.862	12.9659	3.49542
ALDH1L2	14.4324	3.1636	11.521	2.26717
ALDH2	18.1322	3.0536	29.2227	9.38044
ALDH3A1	11.6825	4.74276	6.00985	0.97313
ALDH3A2	28.5667	7.39317	35.9565	13.3676
ALDH3A2	79.961	6.44771	57.1412	3.36139
ALDH3A2	45.4459	16.7865	33.3077	18.3804
ALDH3B1	12.4029	5.25664	23.6189	7.90171
ALDH3B1	19.6518	7.67814	333.599	69.8799
ALDH3B2	16.5824	3.44874	70.925	23.5351
ALDH3B2	7.53176	0.647704	10.7326	0.719323
ALDH3B2	80.5639	12.112	198.396	49.1323
ALDH4A1	5.12397	0.96064	5.55208	0.765054
ALDH4A1	15.3648	3.24743	46.9081	7.23715
ALDH4A1	9.75824	2.45382	16.7412	5.61699
ALDH4A1	21.0856	6.11075	30.8127	16.3881
ALDH5A1	40.2236	21.3774	78.8452	19.0807
ALDH5A1	45.9447	6.30727	64.2844	2.24821
ALDH6A1	27.6625	8.92842	50.8116	6.68192
ALDH6A1	6.4218	1.0241	16.1429	5.47366
ALDH7A1	772.191	42.0655	930.924	35.3423
ALDH7A1	873.519	99.2922	1117.56	157.973
ALDH8A1	14.4918	3.01649	16.5354	5.94461
ALDH8A1	8.53427	0.942193	12.3989	4.09175
ALDH8A1	8.04668	0.780931	7.37912	1.66163
ALDH9A1	1844.26	151.744	1790.5	61.8432
ALDOA	7.82444	2.65917	8.64116	4.29909
ALDOA	2624.5	196.431	3247.28	311.761
ALDOA	18.5018	6.33422	21.6437	12.8492
ALDOA	1498.86	309.267	1669.3	117.074
ALDOB	5.20758	0.635988	6.32583	0.530494
ALDOC	9.36918	0.217857	11.455	1.17883
ALG1	23.7684	12.6145	31.5947	4.58725
ALG10	18.155	7.02875	7.39945	1.3836
ALG10B	21.3009	16.3773	5.59689	0.516127
ALG10B	33.8213	6.73364	18.5891	3.20279
ALG10B	29.0172	13.0249	14.0871	3.47812
ALG11	25.57	3.78104	18.3701	3.15055
ALG11	5.06272	0.448108	4.5955	0.23689
ALG12	19.1573	6.07321	28.0438	11.2117
ALG13	35.9675	2.05066	20.1561	6.99025
ALG13	1292.02	37.2093	873.638	55.9862
ALG14	106.735	21.9447	78.8186	4.77002
ALG14	26.9281	4.59015	22.5362	4.84862
ALG1L	4.70102	0.598221	5.27558	0.868494
ALG1L	8.71175	2.32048	8.15228	1.34714
ALG2	18.5618	3.60865	21.1474	9.69097
ALG2	14.4016	1.14995	11.1925	3.5294
ALG3	86.3652	18.0146	76.2844	17.3876
ALG3	520	54.5617	606.843	99.3237
ALG5	147.054	32.0098	119.326	7.99667
ALG6	110.366	3.92264	64.5767	18.8363
ALG8	131.145	27.0377	106.032	26.7531
ALG8	11.3545	6.38939	8.32112	1.0423
ALG8	252.416	16.5645	283.398	20.336
ALG9	196.59	38.9681	135.346	43.3387
ALK	10.1163	2.72647	14.3932	8.28486
ALKBH1	11.3208	5.30894	10.0512	2.76861
ALKBH1	66.2558	15.6846	46.6345	17.3863
ALKBH1	55.1217	6.47734	55.7325	16.2109
ALKBH2	209.184	21.4176	226.422	28.8258
ALKBH3	82.8528	9.59471	32.1374	16.1153
ALKBH4	24.0714	10.1687	39.789	7.9399
ALKBH5	1320.6	90.6561	850.66	42.6538
ALKBH6	180.029	34.7371	166.9	25.02
ALKBH7	44.7549	4.06337	88.371	25.633
ALKBH8	8.79315	0.626534	17.8253	9.85101
ALLC	5.77242	0.497695	5.94141	1.25708
ALLC	17.6053	9.01763	12.1757	4.95949
ALLC	5.05124	0.663894	5.08369	1.09316
ALMS1	17.7633	2.17863	15.888	1.31026
ALMS1P	25.5999	2.97474	24.1128	7.84982
ALOX12	10.6183	1.9708	13.2321	5.92398
ALOX12B	4.95351	0.71587	5.41341	0.506215
ALOX12P2	9.91879	0.118913	16.951	8.17071
ALOX12P2	9.99182	5.12346	8.06343	2.23356
ALOX15	16.3316	4.82073	14.6365	5.1553
ALOX15	9.6287	0.340613	8.38438	2.28507
ALOX15	9.83732	2.70009	9.01571	4.52041
ALOX15	7.85253	2.68911	6.9233	0.942527
ALOX15B	6.17986	0.927848	7.26904	1.33763
ALOX15B	7.62956	1.76982	8.65425	3.15579
ALOX15B	12.0718	5.68627	13.2948	5.1591
ALOX5	5.93835	0.268257	13.8493	0.926358
ALOX5	23.8186	12.3253	19.2369	7.7273
ALOX5	9.14472	1.34699	10.2441	2.01205
ALOX5AP	7.51217	1.0676	21.4999	5.07008
ALOXE3	11.2486	1.82024	7.85263	2.76268
ALPI	10.9548	3.85678	12.2201	6.74665
ALPK1	9.19223	4.41342	10.9937	1.98167
ALPK2	5.21882	0.304929	5.6058	1.26647
ALPK3	9.08975	3.89036	8.64757	1.84433
ALPL	7.60257	2.9927	8.17968	2.44419
ALPP	338.14	78.8779	435.847	105.326
ALPPL2	14.8409	5.29508	18.4531	6.73044
ALS2	156.7	34.3299	136.205	35.3972
ALS2CL	13.4344	2.93655	12.7054	3.66209
ALS2CL	3.87209	0.190465	5.38768	0.844717
ALS2CL	6.13498	0.737516	4.91838	0.596777
ALS2CR11	7.30614	1.69045	5.41245	0.444392
ALS2CR12	11.529	1.61467	11.4596	3.23582
ALS2CR14	30.7198	19.4839	29.3937	6.72006
ALS2CR16	15.4479	6.54332	23.6889	2.67233
ALS2CR4	423.621	34.1097	257.63	54.0235
ALS2CR8	6.17982	0.947491	7.63859	0.888407
ALX1	17.4119	4.21986	23.6457	12.1442
ALX3	5.96671	1.17035	9.75152	1.62446
ALX3	22.3665	3.95483	29.7444	6.33009
ALX4	7.17843	1.40903	7.40253	1.90976
AMAC1	6.10308	1.52637	9.63556	6.26753
AMAC1L1	8.48957	1.08966	8.20434	3.89155
AMAC1L2	19.7074	4.87009	9.09319	1.51084
AMAC1L2	17.4321	8.61418	18.9113	6.14368
AMAC1L2	7.86981	1.84059	9.93841	1.43229
AMAC1L3	16.7931	2.37587	13.9734	3.04432
AMACR	18.2193	6.61366	21.7428	4.18283
AMACR	5.40487	0.531396	6.71624	0.87588
AMACR	10.8306	1.48809	11.2795	1.36902
AMBN	7.80263	3.15446	6.54181	0.725321
AMBN	8.91651	2.95604	7.80302	1.71693
AMBN	9.89751	1.33444	9.97863	1.24935
AMBN	15.5055	4.03189	15.6257	5.33092
AMBP	8.17204	0.215358	7.99029	1.46976
AMBRA1	13.2706	1.91892	11.9022	1.9564
AMD1	332.22	14.1702	294.406	10.3923
AMD1	163.424	14.9444	216.033	18.9086
AMDHD1	6.69067	1.7924	6.74637	2.86615
AMDHD2	97.9591	13.8674	141.825	46.8017
AMELX	9.91923	2.46526	8.76922	1.96858
AMELY	14.5702	5.05485	8.05033	0.649193
AMFR	248.155	48.8055	576.782	124.039
AMFR	15.3222	6.22764	36.4587	13.1243
AMH	5.26448	0.847263	7.30287	2.7037
AMHR2	6.03065	1.18512	4.8335	0.447718
AMICA1	9.10737	0.0756569	15.3776	6.25838
AMIGO1	14.8861	5.42893	12.2579	2.20544
AMIGO2	5.94961	0.513089	6.50559	0.253252
AMIGO3	8.44632	1.05309	7.30844	1.10239
AMMECR1	22.9043	7.85521	18.9663	9.93874
AMMECR1	533.643	26.8371	45.8343	4.12106
AMMECR1	145.029	29.7343	22.1021	12.8598
AMMECR1L	109.553	12.6694	49.8346	14.7558
AMN	16.4941	3.32285	11.588	2.58623
AMN1	15.3859	9.34782	11.9932	6.51446
AMOT	50.3111	9.02515	83.7863	13.7719
AMOTL1	12.6567	2.7043	11.3673	3.10604
AMOTL2	15.8905	1.68745	25.6739	11.7706
AMPD1	5.53919	0.531742	5.64663	1.24524
AMPD2	5.61161	0.597597	6.12512	1.69761
AMPD2	5.21285	0.294028	4.9104	0.302614
AMPD2	6.23605	0.957227	7.63961	0.759235
AMPD3	5.17721	0.304069	5.50181	0.608248
AMPD3	6.97054	1.70416	8.0546	1.84039
AMPD3	6.06775	0.793942	6.41466	1.03688
AMPD3	19.1408	6.01475	15.312	6.09763
AMPH	5.34937	0.143654	7.74842	3.79325
AMPH	12.5121	5.27351	13.2839	2.27301
AMT	12.1029	3.11552	16.3123	2.62431
AMTN	4.87602	0.545335	5.80373	0.639721
AMY1A	14.4586	4.65884	17.7431	3.60054
AMY1A	330.226	6.14168	348.787	78.3258
AMY1A	4.59354	0.812416	4.66087	0.873751
AMY1B	10.4659	2.42198	6.5381	0.962247
AMY1B	10.3664	1.98319	9.30914	3.30506
AMY1B	68.3036	16.2314	58.4071	26.482
AMY1C	3203.32	495.654	3760.82	362.129
AMY2A	13.9961	2.91681	10.9269	2.16115
AMY2A	13.0194	2.67414	7.85804	0.864343
AMY2A	12.0158	0.600436	17.7319	9.95323
AMY2A	12.5621	8.07561	14.4138	4.08111
AMY2B	9.3276	1.55593	8.56242	1.63416
AMY2B	10.9184	3.15354	8.06954	0.829747
AMZ1	4.22698	0.370952	5.5015	1.80257
AMZ2	7.54156	1.91101	11.1653	7.59499
AMZ2	1036.92	142.957	1142.27	82.4276
ANAPC1	13.4044	4.02747	12.8674	3.61987
ANAPC1	128.684	17.1764	441.864	36.3699
ANAPC1	28.5443	10.2851	52.0123	2.11458
ANAPC10	112.179	3.97414	47.3503	14.7536
ANAPC11	286.097	10.818	339.742	10.9173
ANAPC11	10.3402	4.09189	7.77663	1.92666
ANAPC11	24.6448	6.89122	29.3946	14.8596
ANAPC11	1721.88	170.484	2196.8	54.2954
ANAPC11	10.3345	1.90629	10.9141	4.09019
ANAPC13	1249.16	58.5251	418.768	60.1379
ANAPC2	10.581	2.47418	7.78375	2.445
ANAPC2	12.7273	4.86237	12.8635	7.68793
ANAPC4	186.649	16.6071	152.046	16.5248
ANAPC5	942.834	10.1774	965.083	107.202
ANAPC7	40.5609	1.60556	10.2038	4.56243
ANG	16.6237	5.80707	12.3522	1.67289
ANG	30.5178	11.1923	42.9435	9.74475
ANGEL1	36.5056	10.8665	18.7248	5.05142
ANGEL2	101.011	16.2409	69.4969	4.27919
ANGPT1	11.0006	1.71352	12.2017	1.08624
ANGPT1	14.4025	5.21966	13.8039	1.79192
ANGPT2	7.12044	2.0248	6.29622	0.0687784
ANGPT2	10.7482	1.07246	13.2118	7.68176
ANGPT2	4.55991	0.256351	5.18149	0.707437
ANGPT4	4.99815	0.741787	5.08762	0.335783
ANGPTL1	12.9821	6.52171	7.87016	1.43655
ANGPTL1	4.92063	0.260768	5.35578	0.85374
ANGPTL2	4.6843	0.774275	6.62284	1.53438
ANGPTL3	14.57	6.94612	18.9022	9.58949
ANGPTL3	7.02025	1.00319	11.738	7.21411
ANGPTL4	7.56333	1.78587	6.65729	1.28455
ANGPTL4	27.7774	2.22853	28.0473	12.4049
ANGPTL4	33.2624	6.36438	24.774	14.3108
ANGPTL5	7.64769	1.29458	16.5586	14.7767
ANGPTL6	11.4397	4.02455	10.1804	0.270761
ANGPTL7	6.84663	1.01482	6.39703	0.30118
ANK1	4.67313	0.775272	5.07512	0.721242
ANK1	6.08891	1.05796	5.74445	1.98725
ANK2	7.82473	2.40766	7.08858	0.568193
ANK2	4.76459	0.49686	4.68113	0.816148
ANK3	25.1101	10.6228	20.0473	6.10743
ANK3	15.7651	3.40507	11.591	3.64217
ANK3	9.34655	1.37073	10.9722	2.69184
ANKAR	6.7745	1.09582	5.85177	0.747912
ANKAR	13.7191	4.23065	14.0565	2.25124
ANKDD1A	6.39146	0.932659	5.79943	0.50029
ANKFN1	6.04827	0.693675	7.18242	2.69184
ANKFY1	111.205	9.69595	50.8842	17.9116
ANKFY1	18.2366	9.4921	14.481	4.18789
ANKFY1	12.3885	3.37949	12.5373	4.54332
ANKH	9.19298	1.78471	8.45423	2.70325
ANKH	5.72167	0.850628	5.68104	1.37908
ANKHD1	50.066	12.8784	55.311	32.5867
ANKHD1	22.2411	5.18408	18.7108	7.844
ANKHD1	6.5853	0.103994	6.30209	2.49963
ANKHD1-EIF4EBP3	6.57733	0.484908	6.07195	0.355702
ANKIB1	450.064	44.4079	420.416	56.2245
ANKK1	5.84624	0.622204	6.46743	0.689431
ANKLE1	10.0011	3.54915	10.7876	1.44635
ANKLE2	202.392	21.2788	192.753	28.0306
ANKMY1	22.2446	8.46696	61.7873	17.8573
ANKMY1	5.00422	0.309172	4.62864	0.486285
ANKMY1	5.32929	0.585872	5.31077	0.748558
ANKMY2	11.8489	3.2257	20.4834	6.05002
ANKRA2	70.1497	26.1181	70.6645	4.40483
ANKRA2	109.683	16.9221	170.749	41.3104
ANKRD1	68.4836	17.2593	28.6704	9.39413
ANKRD10	16.3958	2.5695	11.0469	3.02634
ANKRD10	19.8646	10.8361	15.1954	3.32828
ANKRD11	250.892	45.5321	170.405	10.2487
ANKRD11	12.2279	1.92337	16.865	5.26957
ANKRD12	94.2286	7.38648	57.2068	7.62047
ANKRD13A	82.2224	7.9697	204.077	20.8403
ANKRD13B	17.2594	4.65262	15.0637	4.01485
ANKRD13C	115.333	13.2808	87.252	13.2273
ANKRD13D	13.1589	4.62442	13.7656	9.82205
ANKRD13D	5.75426	1.39601	8.93568	3.17648
ANKRD13D	10.7747	4.55856	11.7608	5.14673
ANKRD13D	8.01029	0.583994	9.22813	0.655868
ANKRD13D	18.6953	0.800982	24.6868	7.70855
ANKRD13D	5.78582	1.40566	5.38331	0.675273
ANKRD16	13.757	4.7903	14.504	7.05801
ANKRD16	83.9334	24.3453	28.0694	15.4159
ANKRD16	24.3975	7.80095	13.8951	0.718566
ANKRD17	9.47546	1.30716	9.93059	1.56398
ANKRD17	102.56	16.5611	94.1273	9.21272
ANKRD17	197.531	29.9894	126.962	17.5818
ANKRD18A	7.6339	1.16092	7.80909	3.25863
ANKRD18A	23.0421	3.98929	20.3722	4.19199
ANKRD18B	9.74019	1.01152	7.24057	1.50467
ANKRD18B	11.9825	3.69365	20.2878	14.7103
ANKRD19	5.90915	1.09831	4.27199	0.196445
ANKRD2	14.2028	7.80762	11.3169	4.88256
ANKRD20A1	10.4588	1.31727	8.91635	0.542761
ANKRD20A1	13.5198	1.56705	9.91769	1.32242
ANKRD20A1	14.2507	2.25781	15.2957	3.64203
ANKRD20A1	12.2036	3.30415	10.4139	1.93663
ANKRD20A2	5.25533	0.849736	6.8722	1.69482
ANKRD20A3	5.94266	1.13031	6.02824	0.97735
ANKRD20A3	10.7407	5.04364	10.2256	1.34101
ANKRD20A4	9.16285	4.96606	11.304	4.88269
ANKRD20B	10.146	0.932942	8.46163	3.41781
ANKRD20B	5.42704	0.728541	5.908	1.25786
ANKRD20B	8.76399	0.958428	7.4898	1.84661
ANKRD20B	5.30599	1.18262	4.53643	0.491818
ANKRD21	12.3878	4.94473	8.86778	4.04092
ANKRD22	145.054	18.7257	89.7741	14.499
ANKRD22	187.147	53.0605	134.365	23.1788
ANKRD23	13.4134	3.18474	16.7903	5.75438
ANKRD23	10.2738	2.42074	15.9439	0.461541
ANKRD24	11.7415	2.24072	17.6294	12.4324
ANKRD24	4.58557	0.501048	4.73734	0.947417
ANKRD26	9.65375	0.452106	16.7381	2.86281
ANKRD27	56.0814	8.79467	25.8326	8.18078
ANKRD28	21.5247	7.41255	22.2981	6.98459
ANKRD28	38.4757	8.57916	20.427	4.96763
ANKRD29	10.1986	0.326935	11.654	6.08719
ANKRD29	11.8074	0.69356	9.41272	2.66139
ANKRD30A	7.74139	1.66201	10.5467	3.98131
ANKRD30A	4.73402	1.23064	4.21128	0.700571
ANKRD30A	4.32426	0.568339	3.81091	0.734116
ANKRD30B	668.802	101.033	898.41	71.9693
ANKRD31	30.2065	8.73702	14.8637	4.17297
ANKRD32	17.6825	2.9	14.4551	4.5013
ANKRD32	27.77	9.91334	19.5288	9.28799
ANKRD33	56.7639	8.18876	148.622	16.3239
ANKRD34A	12.5324	3.21097	12.168	5.09264
ANKRD34B	4.43861	0.659333	4.55356	0.336225
ANKRD34C	19.7223	11.9806	13.8603	2.1836
ANKRD35	34.2146	15.7763	22.9938	8.49831
ANKRD35	8.06305	1.65402	13.3259	6.49322
ANKRD36	8.75774	2.69241	6.96103	2.02331
ANKRD36	7.02434	0.71543	8.29709	1.57952
ANKRD36	13.0623	4.75976	11.9439	0.58235
ANKRD36	33.3104	2.79156	20.3583	5.8463
ANKRD36B	70.8189	6.76713	44.7714	20.5032
ANKRD36B	6.21732	0.987741	6.87908	1.58638
ANKRD37	9.12074	2.38443	10.614	4.0302
ANKRD38	10.4292	1.16692	29.8471	11.25
ANKRD39	276.193	30.9521	145.477	25.6115
ANKRD40	79.7626	12.5387	42.7898	4.64627
ANKRD41	8.90904	0.557208	10.9087	5.42698
ANKRD41	5.98919	1.48277	5.98211	1.38084
ANKRD42	4.82002	0.580661	4.98943	0.810621
ANKRD43	7.18326	0.827873	6.49693	2.13563
ANKRD44	8.75294	2.14465	7.36303	2.51764
ANKRD44	4.71644	0.304662	7.06004	1.18833
ANKRD45	12.7137	6.65392	9.67094	0.24702
ANKRD46	37.8905	2.35598	13.8026	5.29885
ANKRD47	9.23138	1.71353	9.35737	1.3866
ANKRD49	21.969	8.44837	14.5623	3.62604
ANKRD5	6.0018	1.47953	4.67831	0.687331
ANKRD5	13.1232	5.0447	17.06	0.909477
ANKRD5	12.8896	3.28586	9.77816	2.18324
ANKRD50	29.3442	13.8058	15.203	4.62785
ANKRD52	8.20295	2.39596	7.90811	0.125621
ANKRD53	10.7819	1.79647	9.37134	2.37077
ANKRD54	32.2522	9.50207	28.2134	2.44437
ANKRD55	4.42855	0.310824	5.02637	0.894517
ANKRD56	14.7843	5.20925	16.3852	1.75919
ANKRD57	273.157	18.4108	291.451	25.724
ANKRD58	12.6696	4.00636	9.74936	2.73765
ANKRD6	14.5792	3.00749	18.7272	1.26278
ANKRD6	59.6572	10.8893	98.1493	16.4367
ANKRD7	14.4437	4.64429	16.6854	5.86458
ANKRD7	8.08685	1.48203	7.2098	1.70906
ANKRD9	21.2195	8.28872	15.5783	1.43144
ANKRD9	1048.46	153.738	886.323	18.9387
ANKS1A	151.725	16.1117	167.591	39.8701
ANKS1B	18.9348	10.1249	12.1252	0.710682
ANKS1B	14.6198	4.71627	12.905	3.13206
ANKS1B	5.69589	0.456469	6.67365	2.07479
ANKS3	22.5992	4.63825	32.6002	8.42464
ANKS4B	11.6457	0.993935	14.5584	2.51102
ANKS6	8.57914	1.12009	9.11268	4.71448
ANKZF1	32.4142	8.02802	53.2444	17.01
ANKZF1	8.63979	1.03037	7.82158	2.61194
ANKZF1	12.8232	1.48566	18.787	8.00731
ANLN	208.175	35.4966	177.354	45.4044
ANO1	12.0701	3.7971	12.7831	5.83292
ANO10	20.2805	6.39846	32.363	14.4407
ANO2	8.01935	0.769616	10.6077	5.97373
ANO3	6.17114	0.560811	5.05797	0.179901
ANO4	6.77552	1.08014	7.6085	1.35984
ANO5	5.31702	1.13566	5.55823	1.60557
ANO6	88.832	16.3247	145.513	25.7285
ANO7	11.3887	3.60058	7.74722	0.881682
ANO7	8.40083	2.55853	7.68597	1.8098
ANO7	4.55378	0.664507	6.03613	1.30475
ANO8	16.8936	8.5011	12.0032	2.00823
ANO9	16.3043	7.82249	19.2089	10.4619
ANO9	14.8244	5.05041	18.2878	9.77583
ANO9	4.69218	0.643017	7.26023	1.8854
ANP32A	51.8168	26.2035	46.4284	14.6021
ANP32B	3280.78	69.1285	3308.49	126.87
ANP32C	5.45508	0.9395	6.33031	1.78721
ANP32C	90.6583	10.3604	56.4451	22.195
ANP32D	10.3385	4.35309	14.5	6.90552
ANP32E	15.8844	6.37088	15.7736	5.77109
ANPEP	436.401	81.9259	776.997	135.198
ANRIL	19.355	3.38679	13.3518	1.19066
ANTXR1	97.0699	8.61102	115.036	14.2388
ANTXR1	32.9676	5.91485	27.8472	9.32663
ANTXR1	34.7282	15.0005	19.1363	1.42357
ANTXR1	20.0198	9.29737	15.9638	7.01272
ANTXR2	11.1569	3.38395	20.6976	10.3154
ANTXRL	10.944	3.49813	14.9364	4.05845
ANUBL1	7.53746	2.07199	7.44279	2.18533
ANXA1	510.68	62.1941	1332.99	46.3062
ANXA10	11.9758	1.89744	9.44683	2.38614
ANXA11	58.5645	16.6153	64.8276	5.20644
ANXA11	154.802	14.226	184.634	8.14943
ANXA11	12.5585	1.64752	22.5025	7.14398
ANXA13	6.97964	2.33739	7.78127	0.795703
ANXA13	8.09271	1.12716	7.20387	0.602398
ANXA13	4.69078	0.172778	5.30047	0.669212
ANXA2	2357.19	12.7463	2663.74	304.765
ANXA2	29.0036	10.8777	52.7868	7.77014
ANXA2	6885.96	349.325	8062.12	891.732
ANXA2P1	229.029	30.252	245.637	52.1775
ANXA2P1	1473.29	110.145	1668.16	130.317
ANXA2P2	12130	1617.64	15352.9	1143.84
ANXA2P3	48.7702	25.4499	66.727	25.4133
ANXA3	592.109	36.7168	579.179	64.0558
ANXA4	6.19628	1.09383	13.5271	6.09544
ANXA5	363.853	18.2432	633.314	40.6655
ANXA6	6.99781	0.359215	9.64078	4.82742
ANXA6	7.00944	1.39067	8.91054	1.76063
ANXA7	5.09876	0.246207	5.09881	0.629049
ANXA7	403.446	24.2954	266.99	39.808
ANXA8	11.8508	3.90497	9.35231	1.88701
ANXA8	5.47389	0.955496	6.9189	1.20744
ANXA8L1	10.863	1.52078	15.8556	1.84787
ANXA8L2	7.21792	1.144	6.17846	0.988366
ANXA9	10.1345	0.852825	74.2876	27.5138
AOAH	7.17754	1.60054	9.52341	3.89644
AOC2	9.38428	1.27109	11.5502	3.05135
AOC2	21.8701	10.3238	17.0374	2.06457
AOC2	8.60737	3.64313	10.1694	2.97499
AOC3	10.9451	4.4575	12.8798	7.66685
AOF2	316.279	19.2362	286.249	29.5473
AOX1	4.77376	0.339319	7.08974	2.99607
AOX2P	7.37946	1.53642	14.4934	6.69751
AP1B1	9.38084	5.09796	6.71072	1.53674
AP1B1	185.959	25.3225	188.092	24.5789
AP1G1	42.1292	3.29026	52.0678	7.40868
AP1G1	26.2244	6.52677	32.8979	12.6624
AP1G2	5.37046	0.851125	5.17763	0.0529647
AP1G2	72.1314	38.7594	176.517	26.6969
AP1GBP1	5.20204	0.567019	6.02343	1.1225
AP1GBP1	8.88748	0.638035	13.7067	5.27753
AP1M1	544.732	46.1775	531.911	55.0823
AP1M2	235.733	6.6278	285.474	8.14199
AP1S1	337.049	36.6061	559.562	35.2121
AP1S1	311.336	64.4129	500.144	26.3844
AP1S1	433.333	11.8072	630.27	28.6402
AP1S2	30.0575	7.44131	20.9555	7.86357
AP1S2	12.5297	3.43035	12.5007	4.95045
AP1S3	36.668	9.28568	15.863	6.60894
AP2A1	27.9117	6.74754	26.8414	4.80781
AP2A1	21.0365	6.20524	13.5514	5.28552
AP2A1	11.3132	7.94718	15.6237	12.6831
AP2A2	10.9176	2.57368	10.7594	3.13129
AP2B1	38.0385	13.1544	67.5048	22.6151
AP2B1	72.1421	9.75901	109.842	17.8789
AP2M1	696.368	39.4185	1323.52	150.848
AP2M1	843.445	109.68	1577.15	78.9215
AP2S1	1921.93	250.087	2537.17	53.7493
AP2S1	8112.5	286.262	8298.49	315.613
AP3B1	429.513	52.3703	650.171	55.3746
AP3B2	8.98264	1.21979	8.92959	4.12817
AP3D1	5.7051	0.777492	5.11887	0.449886
AP3D1	90.99	23.6629	110.611	4.56124
AP3D1	117.144	19.688	88.2092	26.1667
AP3M1	150.052	3.13139	142.255	20.0521
AP3M1	264.727	26.2166	222.676	38.2197
AP3M1	8.46703	1.31085	8.38347	1.55567
AP3M2	112.717	11.3448	55.0228	6.47909
AP3S1	402.528	20.6925	391.506	52.4932
AP3S2	19.409	8.86007	15.5797	3.09055
AP4B1	160.279	9.75559	86.9491	7.72603
AP4E1	126.135	1.89287	56.0493	8.66553
AP4M1	9.14769	2.66866	14.5803	3.75592
AP4S1	11.0303	0.70195	10.6629	2.39069
APAF1	23.9051	2.59185	30.6137	15.6621
APAF1	11.0163	3.11837	15.5182	6.92071
APBA1	5.06787	0.744657	5.31798	0.71913
APBA1	9.68064	1.9193	7.67839	1.35417
APBA2	7.21623	3.57502	6.22733	0.787576
APBA2BP	21.1066	8.93636	19.3553	10.1142
APBA2BP	10.0983	3.53287	12.7562	2.69721
APBA3	51.7107	5.88387	47.8041	6.79835
APBB1	7.18308	0.332611	9.18814	0.946502
APBB1	4.29119	0.417937	5.46316	0.433409
APBB1	12.3239	7.18377	11.083	3.87676
APBB1IP	21.1091	9.01875	19.7113	2.47338
APBB2	19.4351	5.01619	16.1257	7.31772
APBB2	5.24487	0.75743	7.9883	3.28402
APBB3	103.925	9.58023	83.6449	11.8734
APBB3	39.608	4.08966	33.1074	7.40721
APC	7.85087	1.78623	11.791	4.80801
APC2	5.04092	0.736375	4.68594	0.431276
APCDD1	16.1633	11.0926	11.2602	3.48698
APCDD1L	4.83887	0.605145	5.02349	0.814629
APCS	4.14515	0.274831	4.51217	1.18892
APEG1	31.4805	26.4669	25.724	8.68853
APEH	362.56	6.3381	332.3	5.0339
APEX1	1725.53	179.79	1423.89	134.012
APEX1	1555.17	118.313	1317.38	25.405
APEX2	320.712	12.707	153.376	12.6344
APH1A	828.803	102.229	1402.48	68.6516
APH1A	190.022	30.6844	340.529	55.7104
APH1B	15.9724	6.57009	30.105	10.9816
API5	311.25	39.0992	95.9561	15.4238
APIP	431.345	45.5478	77.2351	19.2868
APIP	95.9874	40.5248	15.0555	7.40299
APITD1	22.6719	3.49645	25.9467	15.519
APITD1	110.329	15.9895	121.49	36.968
APLF	8.47343	0.933944	9.97656	2.17463
APLF	10.5729	4.27832	10.5876	2.42228
APLN	11.1149	3.83958	7.33701	0.69421
APLNR	8.70154	1.37557	7.89434	2.51755
APLP1	6.84214	0.989985	7.6915	2.36946
APLP1	9.60115	3.65259	6.95292	1.54715
APLP2	16.0742	5.70201	28.3269	13.4743
APLP2	62.5173	25.437	239.411	18.7428
APM-1	7.67437	0.986207	9.0615	2.76329
APOA1	17.8151	7.27456	9.46478	3.98065
APOA1BP	1015.63	98.6749	1364.9	18.5529
APOA2	8.15122	2.11786	10.3167	3.44522
APOA4	8.24406	1.76258	7.88037	1.80355
APOA5	8.12676	3.55347	6.8594	0.654755
APOB	5.57999	0.826332	5.04814	0.505786
APOB48R	5.20214	0.108363	6.03569	1.49149
APOBEC1	7.07684	1.20873	7.08643	0.573525
APOBEC2	4.87088	0.740974	4.59249	0.364622
APOBEC3A	8.15611	1.47436	6.86317	1.95461
APOBEC3B	7.526	1.52783	24.9627	7.26729
APOBEC3C	19.0088	7.51385	36.3801	3.6857
APOBEC3D	11.5514	7.67229	8.6979	1.56612
APOBEC3D	8.29281	1.32507	6.38853	1.70334
APOBEC3F	31.3731	7.80606	30.599	8.97779
APOBEC3F	9.47641	3.81161	23.1044	7.5724
APOBEC3F	12.8805	5.63156	13.7729	4.26659
APOBEC3F	8.81671	1.24349	9.79868	1.25509
APOBEC3G	7.88414	2.94105	10.2629	2.57463
APOBEC3G	26.6425	5.13333	20.9291	6.84221
APOBEC3H	5.74489	0.612857	5.36212	0.725354
APOBEC4	10.7093	2.61586	13.1497	5.36928
APOC1	18.5939	4.40965	22.1206	13.0858
APOC2	11.2081	2.71519	11.1235	2.19941
APOC3	7.90071	1.37119	6.98353	1.7805
APOC4	10.0924	4.00347	8.75681	3.25648
APOD	4.28746	0.7787	4.64246	0.404325
APOE	5.03826	0.397971	6.29276	2.12901
APOF	4.48197	0.307618	4.59316	0.52718
APOH	4.42729	0.379116	6.33899	1.92579
APOL1	7.05931	1.02323	5.18885	1.08663
APOL1	6.91419	0.947044	6.7536	2.75427
APOL2	8.67293	0.89256	13.2121	2.23388
APOL2	11.6283	2.63608	11.4179	3.38464
APOL2	5.77798	0.692645	4.74648	1.14018
APOL2	6.1689	0.862498	5.93682	1.91754
APOL3	4.72781	1.02296	4.07323	0.173911
APOL3	20.3057	7.23769	22.9435	4.25519
APOL3	7.70114	1.77705	8.57006	3.57367
APOL4	8.4641	1.8607	8.5992	2.09611
APOL4	15.3241	2.09066	16.5662	5.75245
APOL5	4.67778	0.179451	5.69624	1.72469
APOL6	7.05034	2.23954	10.0337	2.6964
APOLD1	12.5152	5.5225	15.6985	7.96154
APOM	14.7318	0.908337	71.1396	6.56402
APOO	286.75	59.9651	225.262	26.3567
APOOL	45.865	8.06327	39.0452	9.4024
APP	135.74	6.46873	401.963	49.5119
APP	21.4254	2.00379	44.2802	11.3983
APP	123.994	6.24556	344.517	19.4812
APPBP2	9.70362	1.91996	15.1602	4.31422
APPBP2	45.7752	11.6246	9.85859	2.32067
APPL1	67.2199	25.6083	72.8622	39.0253
APPL2	75.9997	21.4452	84.1355	32.9286
APRIN	8.6329	0.983952	6.64375	0.414014
APRT	609.131	59.5642	934.498	126.828
APRT	287.648	62.2171	363.219	38.8057
APTX	256.011	9.4405	210.746	49.5262
APTX	4.79865	0.274163	4.38462	0.231242
APTX	137.134	14.0722	124.407	13.6
AQP1	10.3688	2.19164	8.65591	4.94418
AQP1	5.10128	0.355314	5.14357	0.638673
AQP10	7.39	2.01642	6.93514	1.34724
AQP11	37.0914	13.1684	40.302	7.87983
AQP12A	5.59373	0.185668	6.47533	1.83668
AQP12B	16.8984	2.03002	14.483	4.93078
AQP2	13.0037	2.93738	10.0028	0.86649
AQP3	6.47919	1.15806	7.32927	1.73155
AQP4	5.10877	0.37679	5.12656	1.43398
AQP4	5.54588	0.242778	5.12108	0.416617
AQP5	4.65134	0.364885	4.36915	0.16431
AQP6	8.12445	1.70927	6.42641	1.52814
AQP6	6.79975	1.39782	6.69879	2.77391
AQP7	5.70412	1.2445	6.52178	3.03995
AQP7P1	25.9071	12.7208	23.1905	14.0737
AQP7P2	8.42054	0.800587	8.86105	2.18023
AQP7P2	5.76721	0.515223	6.21159	1.82395
AQP7P2	7.11503	1.92181	7.11601	0.928427
AQP7P2	11.4948	3.96014	12.9555	2.23092
AQP7P2	8.65469	2.66906	8.11645	1.28197
AQP8	10.8343	1.46443	7.83969	0.961241
AQP9	5.53783	0.242335	5.14775	0.243543
AQR	22.8666	19.5613	8.93275	2.85035
AQR	301.211	23.8672	247.514	9.29266
AR	21.9803	7.03427	35.4637	9.80061
AR	93.4074	29.1375	123.546	29.2108
AR	5.40221	0.0265054	5.37428	0.240844
ARAF	249.276	3.91041	315.251	58.0019
ARAP1	41.066	6.33579	79.4734	23.5676
ARAP2	31.8849	20.3036	26.2632	7.27242
ARAP2	12.1992	5.03274	14.4081	4.87642
ARAP3	7.59794	0.554196	15.0294	4.77221
ARAP3	52.6548	1.37606	141.766	13.6239
ARC	5.47341	0.800748	4.75755	0.286343
ARCN1	671.027	105.656	563.484	68.8426
ARD1A	812.134	151.446	513.605	18.6798
ARD1B	9.47393	1.01888	9.69631	0.685168
AREG	4.89087	0.486045	4.93077	0.711966
AREGB	7.22485	1.34578	7.36161	0.291342
ARF1	79.7246	31.2577	56.0959	18.3592
ARF1	1043.2	129.697	1001.88	36.6895
ARF1	15.198	0.650757	14.0464	2.54858
ARF3	93.7847	12.9218	234.329	15.1917
ARF4	200.795	34.1766	193.077	9.5831
ARF4	696.904	81.3536	696.258	64.6603
ARF5	608.998	33.7208	945.155	37.4067
ARF6	9.34198	1.0282	13.1665	1.27897
ARFGAP1	11.3153	0.954173	10.4373	2.31622
ARFGAP1	85.8732	37.5916	106.211	17.6709
ARFGAP2	168.164	22.8337	174.546	15.2229
ARFGAP3	5.06961	0.883335	4.72571	0.476362
ARFGAP3	102.269	12.1387	160.931	19.8166
ARFGEF1	26.4038	5.25407	21.0946	1.83243
ARFGEF1	298.637	65.5669	271.594	13.7683
ARFGEF2	26.7099	4.09629	26.6193	3.34079
ARFIP1	28.7341	3.5373	107.802	25.9574
ARFIP1	11.2489	5.05258	10.377	2.32119
ARFIP1	30.2501	21.1412	19.8879	4.40524
ARFIP2	13.1864	5.88922	13.2131	6.60446
ARFRP1	5.4074	0.643386	6.66795	2.51217
ARG1	17.696	3.75067	12.2465	3.04524
ARG2	14.497	1.41444	11.1935	4.64858
ARG99	10.5459	4.57759	8.92254	2.3874
ARGFX	6.29107	0.802456	4.95277	0.367561
ARGFXP2	11.152	3.40108	9.80031	1.45815
ARGFXP2	13.1149	1.08234	7.98687	1.86629
ARGLU1	281.027	12.3902	177.774	10.6824
ARHGAP1	50.8089	2.40926	415.744	22.6207
ARHGAP10	42.2928	12.3975	55.8599	23.0257
ARHGAP11A	26.0907	15.1777	23.3791	1.60575
ARHGAP11A	16.3322	5.56884	24.6926	2.71734
ARHGAP11A	8.02499	4.01858	8.69934	2.16651
ARHGAP11B	23.9703	7.54678	18.6856	8.38627
ARHGAP12	13.2665	5.84134	11.4408	2.8731
ARHGAP12	51.1534	7.73528	45.4741	4.93239
ARHGAP15	16.4832	5.17698	22.5186	14.6771
ARHGAP17	327.509	4.71209	428.199	12.5612
ARHGAP17	15.6456	5.1708	24.6352	14.6897
ARHGAP17	22.0503	3.8413	20.4599	7.73626
ARHGAP18	8.97184	1.59195	16.8726	5.58789
ARHGAP19	67.1382	9.03578	85.9747	10.5877
ARHGAP20	6.67943	0.592058	11.711	5.61078
ARHGAP21	394.677	27.338	391.569	44.0601
ARHGAP22	17.6682	10.91	7.23219	0.951114
ARHGAP23	21.446	6.98123	93.9589	24.7005
ARHGAP23	8.97168	1.81338	9.74016	5.98518
ARHGAP23	7.03551	0.798873	9.5381	2.75566
ARHGAP24	5.8962	0.405867	6.21026	0.694133
ARHGAP24	13.0348	4.91209	15.6694	8.80012
ARHGAP24	8.34754	1.24137	9.76697	0.649805
ARHGAP24	22.0608	5.97793	24.2246	3.49728
ARHGAP25	13.9016	1.75756	9.2031	2.06636
ARHGAP25	5.28438	0.426886	8.95117	2.03011
ARHGAP25	7.64171	1.26328	9.03095	1.65164
ARHGAP26	6.11284	0.828558	7.81968	0.530037
ARHGAP27	10.0996	3.74104	13.026	3.0937
ARHGAP28	5.73257	2.08958	5.50848	0.581078
ARHGAP28	6.22601	0.967456	7.13552	0.732827
ARHGAP28	7.2745	3.29405	5.89507	1.67155
ARHGAP28	20.0728	4.76038	15.8875	8.65531
ARHGAP29	28.7826	6.6358	19.5899	6.8464
ARHGAP30	7.57804	1.08822	8.84604	4.01027
ARHGAP30	11.7186	3.14932	13.2008	1.90598
ARHGAP30	8.1509	1.34575	12.7611	5.14094
ARHGAP4	14.0913	4.83201	9.34827	2.78072
ARHGAP5	18.9059	4.01368	19.9141	4.66784
ARHGAP6	13.1768	6.4633	9.26445	0.767094
ARHGAP6	10.9119	6.1885	13.2741	3.16169
ARHGAP6	17.0424	2.51371	18.987	5.43313
ARHGAP6	9.84562	2.41816	16.9856	8.38472
ARHGAP8	11.6713	2.85485	17.752	6.89389
ARHGAP8	46.1647	5.86012	37.2058	7.78133
ARHGAP8	4.54909	0.346818	4.9561	0.736137
ARHGAP9	9.42212	2.52291	16.2168	4.72212
ARHGAP9	3.97757	0.286046	4.20046	0.419459
ARHGDIA	823.854	58.2071	448.941	74.3449
ARHGDIB	795.575	53.9315	1531.47	29.2008
ARHGDIG	5.02697	0.98636	4.79358	0.342714
ARHGDIG	10.1265	2.54625	18.1586	9.77941
ARHGEF1	46.1087	27.278	36.238	12.563
ARHGEF1	12.5521	4.69661	9.88834	3.23172
ARHGEF1	28.8672	3.70924	62.7962	10.4278
ARHGEF10	50.2007	13.9456	67.7782	19.9605
ARHGEF10L	12.1393	3.80618	9.24008	2.6123
ARHGEF10L	14.728	5.5097	17.7736	11.0829
ARHGEF10L	10.8085	2.8487	12.4034	2.32105
ARHGEF11	11.9152	5.16924	8.76762	3.78564
ARHGEF11	11.9016	4.67693	11.1743	3.63621
ARHGEF11	8.23532	1.24482	9.1184	1.5862
ARHGEF12	22.5851	9.01149	21.2331	10.3135
ARHGEF15	4.66531	0.318258	5.25759	0.513857
ARHGEF16	100.124	33.3108	128.574	42.5495
ARHGEF17	8.74769	1.25594	11.6752	4.07882
ARHGEF18	348.276	51.6177	334.644	5.20526
ARHGEF19	13.7399	2.94389	30.0016	7.73133
ARHGEF2	633.823	49.1034	688.421	33.6189
ARHGEF3	41.1358	7.13367	88.082	20.1655
ARHGEF4	4.40982	0.22734	4.60469	0.690716
ARHGEF4	4.5064	0.304691	4.9798	0.507912
ARHGEF5	28.7313	6.12124	151.15	8.9465
ARHGEF5L	103.747	2.05603	114.988	16.4494
ARHGEF6	16.0622	6.32493	63.4317	11.2857
ARHGEF7	173.304	14.5528	143.945	9.12129
ARHGEF7	4.57573	0.425723	5.1176	0.404535
ARHGEF7	9.30078	4.07774	7.41334	0.780987
ARHGEF7	12.0267	4.1552	9.98747	4.29181
ARHGEF9	14.1122	4.50452	22.3831	1.21161
ARID1A	4.76783	0.336214	4.47093	0.72086
ARID1A	264.389	16.007	310.973	37.1275
ARID1B	8.42625	2.41397	8.82623	0.322678
ARID1B	12.1475	3.86499	10.5551	1.25083
ARID2	47.5329	7.69409	34.1427	12.2786
ARID2	19.9913	4.64811	39.5895	7.44291
ARID3A	70.338	10.8953	77.383	6.48988
ARID3B	165.838	36.8673	48.5886	9.70907
ARID3C	14.1169	5.38068	11.161	2.11686
ARID4A	7.77999	1.59542	8.53519	1.74277
ARID4A	7.56211	0.789864	9.56587	2.36908
ARID4A	57.182	12.4835	61.8076	24.2136
ARID4B	158.232	30.5915	99.775	13.2871
ARID4B	17.518	2.31635	16.5955	4.79165
ARID4B	76.0256	18.471	66.725	14.4084
ARID5A	8.96974	3.35448	7.26469	0.35976
ARID5A	14.2267	0.457919	15.7255	5.4285
ARID5A	7.62674	2.57481	6.43473	1.35629
ARID5B	7.47235	1.16395	11.9432	2.65163
ARIH1	75.6122	12.2455	60.45	4.77325
ARIH2	145.732	26.8005	137.505	16.6962
ARL1	201.028	27.395	286.368	19.1624
ARL10	6.28576	0.491561	6.02893	0.832968
ARL11	9.97288	1.72231	7.37588	0.722019
ARL13A	10.376	3.86063	8.96555	4.96313
ARL13B	23.9253	6.06054	12.6212	3.36322
ARL13B	6.46182	1.59105	4.50442	0.361551
ARL14	9.50072	1.70065	16.0089	3.72622
ARL15	34.0686	7.84258	29.3101	12.1667
ARL15	16.8919	1.87753	15.8099	7.17559
ARL16	777.165	127.895	935.37	122.536
ARL16	293.663	21.5657	272.315	27.4801
ARL17B	19.9596	5.58446	21.2021	10.0334
ARL17B	62.3334	5.74032	73.8359	9.07272
ARL17B	15.4364	5.56992	9.47672	3.88274
ARL17P1	12.9496	3.2533	19.33	6.18412
ARL2	1874.86	130.312	1953.06	215.518
ARL2BP	358.868	61.3238	501.629	60.91
ARL3	6.44411	1.3345	6.89523	1.06603
ARL4A	21.4006	6.91883	8.03367	1.92516
ARL4A	6.34807	0.967645	7.16533	0.673769
ARL4A	38.4815	6.33818	21.4294	5.42049
ARL4A	13.1119	4.51655	10.839	2.78184
ARL4A	20.2544	6.69708	10.5827	4.62202
ARL4C	83.597	20.0955	172.243	25.1914
ARL4D	28.6495	6.61286	17.4898	6.67472
ARL5A	59.15	5.58296	22.3457	15.9879
ARL5A	203.982	45.5122	50.2836	10.4911
ARL5A	1102	150.504	384.434	32.0778
ARL5B	55.5985	13.6569	55.579	7.1213
ARL5B	31.1996	2.76546	27.6468	10.2694
ARL5C	8.66305	0.732263	7.70639	1.01848
ARL6	10.3361	1.23137	5.213	0.774519
ARL6	4.72382	0.219507	5.08478	0.254634
ARL6	22.3235	5.95995	11.1037	3.6936
ARL6	4.71656	0.467913	4.58306	0.835519
ARL6IP1	2278.39	347.078	476.809	113.038
ARL6IP1	40.2849	1.41361	9.00039	1.1949
ARL6IP4	265.098	23.6196	338.46	35.0056
ARL6IP4	8.53384	1.41822	6.75435	1.2871
ARL6IP4	650.561	66.4924	824.642	151.773
ARL6IP5	1204.21	56.7566	581.125	57.2358
ARL6IP6	237.261	55.607	227.035	23.4294
ARL6IP6	10.1654	3.29986	7.44882	2.76386
ARL8A	8.56304	3.27677	5.39607	0.244796
ARL8B	283.103	9.88789	235.421	24.9713
ARL9	34.0864	8.9842	61.7535	3.12235
ARMC1	168.397	13.9016	290.525	31.0372
ARMC10	67.6101	17.5194	95.3521	1.16874
ARMC10	370.18	62.5553	387.86	35.1299
ARMC2	5.372	1.59247	5.08265	1.3797
ARMC2	13.3206	3.83234	10.9109	4.60701
ARMC3	6.0849	1.15311	6.40045	1.18409
ARMC4	5.92719	0.989225	6.66648	1.15382
ARMC5	10.1548	4.65308	9.4143	3.39755
ARMC6	60.0073	10.2106	56.3255	18.274
ARMC7	60.3725	7.02568	53.1444	4.25086
ARMC8	8.5117	1.56819	7.35475	0.749358
ARMC8	100.57	5.214	70.7591	13.0265
ARMC8	15.023	2.0024	13.8974	3.38421
ARMC8	21.4575	5.05381	26.065	8.76507
ARMC9	10.9703	2.38203	30.4731	24.729
ARMCX1	77.4911	31.9845	69.7428	17.3992
ARMCX1	217.455	2.1143	203.65	27.8783
ARMCX2	151.376	19.8887	147.978	20.4758
ARMCX3	10.843	4.89204	17.0875	4.71332
ARMCX3	12.4501	1.88895	13.2153	5.23973
ARMCX3	8.83985	1.39646	15.7462	12.0541
ARMCX3	12.5031	3.4118	18.2279	6.1433
ARMCX4	19.1374	10.1465	10.5759	1.77828
ARMCX5	82.3673	14.3401	73.7186	3.9671
ARMCX6	124.012	41.1569	214.426	49.0812
ARMCX6	13.7601	7.18807	16.0805	3.83394
ARMCX6	192.181	27.7852	320.104	20.9317
ARMET	761.578	79.3968	1382.51	127.276
ARMS2	6.38422	1.79451	4.95134	0.923003
ARNT	25.5993	10.5279	15.9617	1.79903
ARNT	5.99676	0.177062	5.92214	2.11798
ARNT2	27.6714	7.54354	19.4996	7.91216
ARNTL	8.19714	2.01417	8.00674	1.15688
ARNTL	8.97481	1.56947	12.2158	2.64959
ARNTL2	7.81004	1.05217	8.02898	0.627219
ARP11	12.815	2.46468	9.14021	0.323528
ARPC1A	2594.97	159.593	2910.57	268.458
ARPC1B	318.591	35.7668	722.726	96.3608
ARPC2	9.81277	3.8757	8.70668	2.79791
ARPC2	1667.28	14.6243	2244.33	115.57
ARPC2	13.9115	1.74563	10.8397	1.15981
ARPC3	1834.95	197.642	2264.48	230.327
ARPC4	12.7514	4.4545	8.05634	1.50237
ARPC4	407.257	57.9862	394.547	19.1989
ARPC4	351.426	49.7565	398.139	42.5576
ARPC5	1243.37	92.1951	1561.59	167.666
ARPC5L	243.844	17.1495	169.332	20.6874
ARPM1	76.2028	2.96491	44.3878	12.1826
ARPM2	14.2349	5.07651	13.1221	2.24628
ARPP19	180.213	35.2401	23.5974	3.16684
ARPP19	795.567	71.2499	123.308	30.5613
ARPP-21	33.4571	5.04208	21.5127	11.8636
ARPP-21	15.747	1.8929	14.2862	5.28094
ARPP-21	6.0838	0.739177	6.68139	1.43921
ARPP-21	3.96338	0.107642	4.49798	0.518188
ARPP-21	5.55613	1.19309	6.0173	1.08978
ARR3	12.363	2.36676	9.09428	0.189057
ARRB1	6.85423	0.390414	11.5535	0.535625
ARRB1	27.771	1.2159	39.9543	14.7844
ARRB2	6.50259	0.855074	5.77296	1.11076
ARRB2	8.49216	5.57475	5.8977	1.00837
ARRDC1	8.55016	1.3681	11.9217	3.36813
ARRDC2	42.1613	4.14966	24.3966	4.96543
ARRDC2	15.8944	12.4717	9.31531	4.14653
ARRDC2	5.35623	0.836223	5.20312	0.411457
ARRDC3	39.0053	7.5549	111.254	5.30209
ARRDC3	12.3298	5.96127	9.4642	3.44473
ARRDC4	8.15368	1.28898	9.25872	1.96875
ARRDC4	17.3338	3.49255	20.3769	4.9688
ARRDC5	10.8975	3.12575	14.8561	9.03939
ARS2	1333.79	197.107	1107.84	24.445
ARS2	14.3003	3.03116	17.4552	6.74477
ARSA	48.9421	5.5197	56.2655	7.24696
ARSA	22.7647	1.11737	29.6043	11.1543
ARSB	12.3021	2.36394	9.57132	2.15763
ARSB	22.3158	4.41147	20.8212	6.60726
ARSB	9.20884	1.99	13.5901	7.72433
ARSB	12.2359	4.71108	7.86809	1.98382
ARSD	9.2695	2.57101	14.2991	4.20399
ARSD	12.3206	1.427	18.3778	12.72
ARSD	11.5105	0.523352	19.7882	7.13051
ARSE	4.06236	0.305855	4.08625	0.308353
ARSF	5.83137	1.20147	4.94636	0.286082
ARSG	5.80976	0.0867522	6.29144	1.23643
ARSH	6.83902	1.59142	9.08359	2.27252
ARSI	5.37936	0.906973	6.8353	1.02579
ARSJ	21.4938	1.45889	29.8803	8.60133
ARSK	13.9326	5.41024	25.4838	3.87774
ART1	12.2477	1.18125	17.851	10.7368
ART3	5.66108	0.673716	7.00627	1.19653
ART4	7.12265	1.19811	7.48863	1.30313
ART5	4.05126	0.526167	4.65892	1.28396
ART5	5.58524	0.60271	6.01919	0.932384
ARTN	8.71584	0.407601	6.42794	2.09416
ARTN	6.66623	0.8612	6.48236	1.44252
ARTN	6.20756	0.462057	9.9296	7.24895
ARTN	93.3647	5.50021	66.0444	15.1076
ARV1	237.29	21.9388	207.237	25.4391
ARVCF	7.3165	1.16923	7.2658	0.605856
ARVP6125	16.505	6.39994	13.6743	6.2623
ARVP6125	6.10113	0.162989	6.26468	0.368585
ARX	4.66789	0.548187	5.7064	0.67484
AS3MT	17.9629	7.21882	38.8099	10.5727
ASAH1	143.625	16.3461	158.145	15.396
ASAH1	19.4108	7.73182	28.0827	16.1117
ASAH2	9.79281	3.71319	11.9002	4.25943
ASAH2	15.6935	5.34644	10.0949	1.1939
ASAH2	9.72843	1.58389	9.72639	3.46796
ASAH2B	5.93278	1.18759	5.52358	1.72079
ASAH2B	9.67	1.3714	11.8356	8.71682
ASAH2C	19.2753	10.1961	22.0799	15.407
ASAM	4.99472	0.463848	7.7577	0.69782
ASAP1	401.416	53.3019	301.727	47.7649
ASAP1	1605.92	127.296	1302.94	117.431
ASAP1	815.093	88.2714	567.204	21.6582
ASAP1IT1	8.29373	2.14652	7.58871	1.87407
ASAP2	363.917	12.6013	415.802	50.7559
ASAP2	706.632	76.279	831.258	24.1895
ASAP3	11.8419	2.52122	12.5896	3.53402
ASB1	38.2727	1.09473	25.4446	6.27402
ASB10	10.6143	2.02017	8.58917	1.77175
ASB11	5.79436	3.12056	4.06751	0.667188
ASB11	15.8037	3.3354	18.9342	5.58004
ASB11	6.76307	2.29705	5.49114	0.864499
ASB12	4.48884	0.241318	5.96539	0.64997
ASB13	63.6393	14.4359	122.798	4.46669
ASB14	4.95551	0.822553	4.695	0.437674
ASB15	4.66595	0.167175	4.46832	0.417949
ASB16	11.117	3.10896	7.6994	1.2131
ASB17	7.31495	1.09089	6.60764	1.33512
ASB17	12.6614	4.42032	15.5171	5.87984
ASB18	8.06343	0.679286	8.81362	3.56818
ASB2	6.40753	1.26314	6.25099	1.01995
ASB3	95.6329	27.3185	88.7312	6.47298
ASB3	24.0318	8.66008	31.9375	18.8284
ASB3	35.2549	10.376	36.6808	24.3995
ASB4	11.4046	1.17464	11.9356	1.09274
ASB4	9.03545	3.25877	8.23476	1.36212
ASB4	9.9076	2.71554	12.7934	5.79551
ASB5	15.1306	2.07655	11.8161	1.70413
ASB5	11.4112	2.05757	9.04222	2.88341
ASB6	5.14867	0.0905458	4.85389	0.244436
ASB6	6.98138	1.86686	11.3839	3.43803
ASB6	6.57309	0.856081	6.51014	1.27434
ASB7	12.7531	2.61229	14.6141	5.14964
ASB7	13.7719	3.78252	12.6575	2.55105
ASB7	21.0701	5.4089	26.5346	8.8068
ASB8	62.5792	12.0652	132.142	19.4433
ASB8	75.5127	15.3235	117.782	17.6318
ASB9	45.7267	17.7862	65.304	16.5447
ASB9	140.529	12.568	191.803	20.9804
ASCC1	752.553	52.1041	899.118	27.9901
ASCC2	394.757	18.7119	390.869	16.8829
ASCC3	77.8543	6.79831	47.4525	9.61176
ASCC3	36.3877	12.6108	45.7721	12.7101
ASCC3	13.5764	3.03637	14.7491	6.99422
ASCC3	6.66725	1.4082	5.87358	1.90413
ASCL1	7.16777	1.11556	5.85975	1.04309
ASCL2	6.93264	1.8723	7.07923	1.42533
ASCL3	15	5.31068	11.3392	3.42657
ASCL4	4.50846	0.684245	4.31209	0.436208
ASCL5	7.33664	1.63463	6.87194	1.09288
ASCL5	14.664	3.24277	10.1874	3.63208
ASF1A	169.029	12.4393	126.312	5.00291
ASF1B	395.954	55.1912	442.561	58.9928
ASFMR1	8.66974	2.21806	9.6921	2.17791
ASGR1	9.99015	4.80568	14.6478	2.97414
ASGR2	15.6191	1.84116	24.3786	9.9964
ASGR2	5.58702	0.154672	4.38747	0.486386
ASGR2	5.22342	0.364408	5.02077	0.356528
ASH1L	15.8571	5.48583	10.4243	0.589016
ASH2L	491.078	62.6609	333.455	39.2157
ASIP	4.22848	0.328873	4.16351	0.109735
ASL	6.57148	1.51184	5.31504	0.367374
ASL	12.9335	1.20433	16.9394	0.331588
ASL	36.9039	18.8486	41.2245	13.2187
ASMT	4.78169	0.269996	5.69915	1.1083
ASMTL	6.95898	1.4248	7.38934	1.44001
ASMTL	34.761	7.12853	19.2369	9.74165
ASMTL	49.6436	20.6252	21.4844	3.21176
ASNA1	22.7603	11.7297	33.6757	11.6711
ASNS	511.236	7.76163	216.202	31.5242
ASNS	177.62	15.33	60.9213	9.57993
ASNSD1	560.798	38.501	433.316	14.0887
ASPA	9.66871	2.1739	7.8921	1.8874
ASPG	6.43179	0.263217	8.01303	4.02742
ASPH	15.0598	2.3411	22.379	4.84246
ASPH	22.5084	9.7433	55.8384	31.4508
ASPH	18.6923	5.45497	14.4335	2.64394
ASPHD1	8.33432	3.56075	10.0338	0.372311
ASPHD1	42.3222	15.7373	32.7521	22.5164
ASPHD1	8.72494	3.03032	8.33586	2.51966
ASPHD2	8.10249	3.59608	7.56875	1.11389
ASPM	615.481	88.814	624.203	51.8064
ASPN	5.63253	0.769884	5.35712	0.873258
ASPRV1	6.43291	0.685126	6.03711	0.887038
ASPSCR1	59.7692	19.1726	51.8071	8.3565
ASPSCR1	10.1986	0.97766	19.8004	7.36751
ASPSCR1	925.27	79.5152	778.875	79.5101
ASRGL1	10.9015	3.19687	9.6173	1.34059
ASS1	18.8116	7.02825	93.2383	10.9633
ASS1	85.1271	7.41714	210.765	44.7564
ASS1	10.2014	3.50891	7.91565	0.9305
ASTE1	37.9456	16.9445	16.1008	4.28062
ASTL	5.77706	1.27381	6.70345	0.730843
ASTN1	6.82301	1.04943	6.10378	0.880592
ASTN1	5.53256	0.164498	7.80711	1.40411
ASTN2	13.0528	4.78928	11.0048	1.32538
ASTN2	8.39498	0.495324	7.75	1.57943
ASTN2	9.31863	2.76466	8.29268	0.665435
ASXL1	174.432	17.6312	166.013	16.6702
ASXL2	152.135	5.78498	127.277	29.1465
ASXL3	7.00273	1.07233	6.90014	1.65702
ASZ1	4.361	0.35407	5.32571	1.3929
ASZ1	10.9732	6.58454	9.0988	1.00921
ATAD1	78.6834	17.0805	147.221	11.2967
ATAD1	32.3971	26.9681	53.0749	7.05747
ATAD2	503.735	59.851	174.107	53.6588
ATAD2B	29.3274	13.0289	17.1409	12.688
ATAD3A	147.617	18.1568	87.6884	17.622
ATAD3B	378.319	83.5538	213.137	57.8303
ATAD3C	12.4349	3.11611	11.5669	3.92348
ATAD5	8.95372	1.30467	8.38634	0.261913
ATCAY	4.78246	0.375051	6.06837	2.29079
ATE1	5.08258	0.344758	4.87223	0.880926
ATE1	20.0157	4.48398	13.7718	2.02149
ATE1	6.16805	1.16963	5.42331	0.873547
ATE1	13.1878	5.11539	9.85991	3.17015
ATF1	60.2529	4.23716	33.1709	18.5605
ATF2	8.05501	1.7284	10.1131	0.853675
ATF3	69.9178	12.2578	57.1985	13.1285
ATF3	5.59801	1.3837	5.84996	0.978218
ATF3	5.44167	0.64757	5.38208	0.751486
ATF4	3001.02	153.1	2182.66	116.502
ATF4	18.5635	4.74372	18.651	10.0686
ATF4	215.008	13.8607	144.263	21.7333
ATF5	264.006	46.3213	184.016	10.5107
ATF6	216.189	17.8193	187.176	11.0596
ATF6B	21.5161	11.0543	46.6259	9.9035
ATF6B	24.1778	6.41194	45.37	7.19029
ATF7	10.8963	4.01262	11.5751	2.06354
ATF7IP	14.5017	7.50593	20.4693	6.38061
ATF7IP2	7.91356	2.78628	11.2113	6.49073
ATG10	35.4878	3.51256	77.8616	7.12136
ATG10	7.10632	0.133831	12.2244	1.78754
ATG12	186.64	24.5099	333.449	48.1657
ATG12	15.7879	1.72881	19.1608	6.58087
ATG16L1	280.443	24.9367	198.293	32.4299
ATG16L1	296.558	43.0126	216.561	33.8746
ATG16L2	27.5643	13.6955	22.9188	6.12466
ATG2A	75.6775	9.52495	160.58	36.6231
ATG2B	9.57447	2.02256	18.8029	15.0453
ATG3	256.419	13.2137	246.6	46.179
ATG3	6.15543	1.77329	8.87603	3.4699
ATG4A	108.866	3.84622	37.5001	23.5187
ATG4A	7.1128	1.31233	8.03243	1.81245
ATG4A	77.2812	2.22867	26.9931	6.4736
ATG4B	7.42896	1.27952	8.81119	3.99057
ATG4B	661.269	9.24065	502.9	7.77702
ATG4C	3.96042	0.658368	5.57543	1.20678
ATG4C	88.6506	12.4992	106.124	5.43844
ATG4D	19.0262	1.94029	15.1738	3.47494
ATG4D	39.103	14.18	41.7876	15.3359
ATG5	76.9847	23.5924	33.5243	13.0925
ATG7	223.169	6.44131	249.341	33.3258
ATG9A	5.92002	1.35425	6.61617	1.1498
ATG9A	107.508	27.5206	194.406	39.4152
ATG9A	95.3522	14.5752	152.437	37.1139
ATG9B	5.05348	0.113271	5.47215	0.420078
ATHL1	13.9956	4.45981	9.63048	2.78421
ATIC	1852.65	72.5779	1342.7	62.7172
ATL1	27.612	26.2503	49.9135	16.8244
ATL1	13.1012	3.54261	56.4478	11.6724
ATL2	118.229	14.4329	48.0253	14.2925
ATL3	243.424	21.2501	292.575	11.6309
ATM	5.25704	0.881068	7.10148	1.9086
ATM	16.9967	3.48695	27.7033	11.6596
ATM	36.4059	4.70518	40.587	15.5927
ATM	10.9588	1.64253	9.47134	3.19339
ATMIN	21.6831	5.72846	14.7489	11.4964
ATMIN	25.3414	8.53012	18.5603	6.04144
ATN1	7.70039	0.804216	9.57714	1.3002
ATN1	47.4425	12.3622	74.2152	11.5509
ATN1	4.58718	0.695487	6.05997	1.63433
ATOH1	4.46337	0.532721	5.99183	1.22332
ATOH7	11.6749	4.40727	13.0504	3.79355
ATOH7	10.2488	2.09615	10.8468	1.78166
ATOH8	8.6847	2.61518	8.26545	2.61181
ATOX1	1395.68	113.298	1115.25	72.0425
ATP10A	66.9676	15.2247	39.9378	1.9918
ATP10A	7.59867	2.15735	5.7616	1.36533
ATP10B	17.8075	8.84619	20.0904	10.0322
ATP10D	5.05802	0.746545	4.65793	0.651677
ATP11A	5.29208	0.761839	5.19955	0.46761
ATP11A	11.5249	4.9334	9.55684	1.72033
ATP11B	21.3597	9.98723	29.7874	13.4737
ATP11B	67.2056	16.0157	72.5461	35.7771
ATP11C	69.4241	17.4703	68.878	29.5566
ATP11C	79.5305	24.5851	87.4835	15.2322
ATP11C	132.529	14.2616	191.388	43.7229
ATP12A	10.3736	3.39369	7.37634	0.858783
ATP13A1	103.79	9.33544	93.3147	11.1369
ATP13A2	23.0674	6.15307	16.4831	1.71051
ATP13A3	8.48225	1.31267	7.31267	1.25898
ATP13A3	52.5109	16.1411	21.1851	4.09892
ATP13A4	10.9029	6.13255	8.78962	1.85977
ATP13A5	4.80735	0.94485	5.15097	0.808401
ATP1A1	905.548	175.296	931.348	23.762
ATP1A1	3132.47	168.015	3036.2	175.632
ATP1A1	529.094	54.9179	490.492	63.9057
ATP1A2	5.16932	0.672737	6.28153	0.699325
ATP1A3	17.4601	2.51187	14.1365	5.90282
ATP1A4	5.01358	0.777383	5.21183	1.29654
ATP1A4	4.52039	0.486762	4.54683	0.285108
ATP1B1	596.052	54.5524	212.606	11.2441
ATP1B1	1370.13	25.4896	530.121	59.248
ATP1B1	984.65	37.4653	379.04	31.6156
ATP1B2	8.25769	3.06801	5.75983	0.670593
ATP1B3	1191.3	103.94	1031.56	124.752
ATP1B3	12.0838	4.88699	10.7442	1.64861
ATP1B3	285.613	45.438	202.639	5.97532
ATP1B3	14.4081	2.49069	9.45911	4.68373
ATP1B3	674.429	48.177	656.005	76.4165
ATP1B4	4.99113	0.59743	5.2249	0.387888
ATP2A1	10.8529	3.61529	15.951	4.07025
ATP2A1	7.9344	2.78357	10.048	1.33342
ATP2A1	5.09256	0.535812	4.89716	0.810016
ATP2A1	6.0619	0.747804	5.98857	0.436484
ATP2A2	693.099	27.6005	503.75	43.6675
ATP2A2	135.631	24.606	94.3775	13.5704
ATP2A2	1001.78	89.8274	679.186	94.1458
ATP2A3	8.09814	1.11925	6.76161	0.55037
ATP2A3	7.21307	1.56203	7.55752	1.94072
ATP2B1	51.5576	11.9731	37.356	9.41718
ATP2B1	16.4747	3.6302	20.4792	12.164
ATP2B1	14.6532	4.29135	14.8846	4.69916
ATP2B2	10.4663	2.36347	6.86753	1.55408
ATP2B2	5.72586	0.657572	7.97635	2.29009
ATP2B2	5.50204	0.934889	5.0492	0.892511
ATP2B3	6.12316	0.674712	5.75717	1.32045
ATP2B3	6.38007	1.37931	7.90259	2.00748
ATP2B3	9.7272	1.83089	13.2718	6.17345
ATP2B4	28.1398	8.40765	15.6239	2.64994
ATP2B4	272.747	68.0712	316.192	18.6389
ATP2B4	163.597	17.3976	232.121	5.18258
ATP2C1	100.004	5.39341	143.256	31.1418
ATP2C1	36.8081	25.1915	43.6925	19.8328
[truncated: 45,323 more rows]

## Sheet: PEO4
Gene	siNC AVG	siNC SD	siSIX4 AVG	siSIX4 SD
7A5	7.53787	1.32315	6.89422	1.16724
A1BG	15.4713	6.75222	21.5494	8.37421
A1BG	5.45398	0.268417	6.58209	2.37397
A1CF	5.88755	1.8743	5.52057	0.749902
A1CF	10.8651	1.97721	6.27513	1.24801
A1CF	8.07002	1.40857	8.44342	1.62197
A26C3	16.4226	11.2337	13.8164	4.08531
A26C3	4.06602	0.220326	4.86398	1.01663
A26C3	6.97652	0.182889	7.23588	2.29834
A2BP1	7.10383	1.1481	9.62896	3.96228
A2BP1	5.01624	1.24299	4.76846	0.1644
A2BP1	4.46946	0.444534	5.62489	2.84524
A2BP1	9.60683	3.37931	11.5251	5.04085
A2LD1	50.8656	3.24891	68.7464	5.14303
A2M	4.31794	0.434229	5.16866	0.539566
A2ML1	4.66783	0.590458	4.58337	0.676931
A3GALT2	5.01466	1.30791	5.41245	0.476983
A3GALT2	6.2594	2.97115	6.98067	1.5525
A4GALT	5.69382	0.0765389	8.20789	0.468358
A4GNT	12.1904	3.18741	10.3119	2.74917
AAA1	9.33461	3.26471	6.60989	2.74901
AAA1	7.70753	1.67959	7.43322	0.649995
AAA1	5.25324	0.144026	6.65003	0.803629
AAA1	5.32199	0.448462	5.83412	1.24105
AAA1	4.95268	0.871502	4.91423	0.803576
AAAS	160.649	21.2443	171.963	10.0881
AACS	288.265	1.95099	338.776	15.1966
AACSL	30.768	10.1003	32.6594	7.88693
AADAC	11.5391	2.06846	13.4861	5.61305
AADACL1	600.035	15.519	545.438	55.6541
AADACL1	542.914	52.486	541.19	87.8918
AADACL2	7.35872	0.398275	5.60352	0.329039
AADACL3	6.15551	2.7439	6.09234	1.18777
AADACL4	12.9107	2.53136	11.4245	5.49508
AADAT	21.5088	5.56858	14.4693	4.16216
AADAT	6.27837	0.669658	6.90775	0.949328
AADAT	7.70245	1.2726	7.02235	1.31368
AADAT	296.636	34.2166	246.509	23.8416
AAGAB	357.854	17.4031	212.988	29.5167
AAK1	150.755	18.3167	122.109	13.3116
AAK1	5.66773	1.88615	5.35822	1.73923
AAK1	8.21419	1.23278	10.9767	0.346594
AAMP	824.495	99.1229	848.276	84.6894
AANAT	5.96288	1.9995	5.27427	0.565401
AARS	2920.32	45.4662	2855.36	180.076
AARS2	328.672	14.7466	320.729	17.5723
AARSD1	379.168	16.642	386.868	46.5849
AASDH	258.597	25.3463	259.368	9.18269
AASDHPPT	491.224	28.8905	406.804	16.034
AASDHPPT	1139.29	104.866	1027.71	84.4033
AASS	63.5103	21.8191	76.716	7.80789
AASS	43.1185	5.14414	51.5213	7.12885
AATF	880.369	64.5175	739.832	68.89
AATK	25.8253	10.442	36.5651	7.26395
AATK	5.49205	0.0707852	4.75011	0.169329
AATK	99.7829	24.2797	95.8958	9.36547
ABAT	17.8671	4.65779	16.3348	6.93527
ABAT	61.9973	1.47883	92.7269	3.66558
ABAT	30.1451	15.0507	52.0037	11.6906
ABCA1	9.42801	2.69318	11.4313	2.75184
ABCA10	9.51787	3.03562	11.0209	2.04695
ABCA10	54.3511	13.8711	42.731	3.37214
ABCA11	102.293	18.8794	80.3591	10.7736
ABCA12	5.17882	1.04354	5.03868	1.05688
ABCA12	9.15663	1.13421	6.43368	1.24832
ABCA13	4.12419	0.434394	5.92452	2.04448
ABCA2	5.38848	0.982904	6.09088	0.877277
ABCA2	31.0509	5.91024	43.5138	11.3677
ABCA3	31.8085	11.8153	49.8255	3.78668
ABCA4	733.516	53.3807	935.435	39.108
ABCA5	15.8156	4.81738	20.046	7.98406
ABCA5	7.34252	1.34563	7.44622	2.52776
ABCA5	7.99223	2.68008	8.1017	0.756911
ABCA6	6.51541	1.38887	7.17489	1.80291
ABCA6	9.71996	2.19165	7.55887	0.805364
ABCA7	4.73057	1.02351	5.47955	0.425566
ABCA7	11.5769	2.32633	15.0906	3.37397
ABCA7	4.8136	0.60257	5.5586	0.459061
ABCA8	6.03566	1.48905	5.02771	1.80006
ABCA8	13.723	5.66402	8.73064	0.87117
ABCA9	33.2816	3.58794	28.7132	5.48815
ABCA9	19.3024	5.41798	7.97529	1.1172
ABCB1	13.8776	1.48235	7.86024	1.21805
ABCB1	5.19393	0.891692	5.33314	1.34609
ABCB10	263.823	51.0391	267.514	42.4971
ABCB11	7.80442	3.09997	6.10008	1.15937
ABCB4	4.92427	2.01881	5.96624	0.8574
ABCB5	5.28788	0.987679	5.03919	1.29879
ABCB6	95.554	13.894	91.4806	18.2303
ABCB7	842.944	102.08	719.9	74.7589
ABCB8	30.7588	7.65581	40.3288	5.91151
ABCB9	12.2692	2.25016	9.09196	2.14795
ABCB9	199.207	5.57871	183.945	13.2362
ABCB9	558.193	42.708	498.316	24.1299
ABCC1	29.5352	4.99312	18.0151	3.56232
ABCC1	138.469	31.2729	137.8	14.6792
ABCC10	40.9585	13.3642	44.4969	1.81538
ABCC11	4.15613	0.79979	4.25668	0.735402
ABCC11	6.91602	1.35696	7.33666	1.72923
ABCC11	9.31662	3.02663	8.72127	3.80362
ABCC12	8.95006	4.4722	5.79834	0.78004
ABCC13	5.45844	1.55135	4.92868	1.02008
ABCC13	8.83695	1.26226	8.16715	1.13687
ABCC13	10.141	1.16611	18.672	16.5621
ABCC2	6.70697	2.69636	5.61165	0.930329
ABCC3	11.7958	4.96481	14.6812	4.23038
ABCC3	206.377	35.3711	287.507	16.9869
ABCC4	432.196	15.757	367.296	13.0557
ABCC4	261.154	34.9846	230.12	25.3136
ABCC5	8.36124	1.73933	18.3455	7.22346
ABCC5	315.633	11.5852	317.483	27.011
ABCC5	278.546	30.9058	343.093	17.147
ABCC6	16.7355	11.7807	15.2632	4.72888
ABCC6	12.0134	0.868607	12.5378	4.4893
ABCC6	8.00437	2.55389	15.0865	5.9397
ABCC6	11.5046	8.08727	6.98466	0.818693
ABCC6	9.49539	1.66248	9.98854	2.61355
ABCC6	39.2053	9.86549	42.5813	11.6587
ABCC6P1	15.1873	1.39765	16.4436	3.99463
ABCC6P2	39.7751	2.40176	47.7007	8.77089
ABCC8	4.71047	0.700593	4.11094	0.38857
ABCC9	19.7891	2.37526	17.5541	5.62789
ABCC9	17.3798	5.43904	22.3757	6.78667
ABCC9	7.78086	1.53499	7.9852	0.839043
ABCD1	45.8997	11.3612	49.4571	10.645
ABCD2	6.7349	1.65254	6.75085	1.38793
ABCD2	3.72043	0.351496	5.38219	2.25204
ABCD3	191.443	3.36251	164.385	26.2013
ABCD4	9.75575	3.46312	6.27398	0.768032
ABCD4	12.708	2.92281	12.5399	3.58153
ABCD4	13.8542	7.91395	13.772	2.20693
ABCD4	9.44281	2.19488	10.5192	3.24432
ABCE1	1201.74	101.916	874.708	63.959
ABCE1	968.07	63.4187	724.057	47.0116
ABCF1	1041.01	36.3274	1060.97	53.7702
ABCF1	3225.85	179.007	3168.17	201.683
ABCF2	5.07155	1.85283	4.31625	0.900546
ABCF2	526.343	32.6331	522.969	10.8669
ABCF2	195.541	25.7434	167.047	14.5393
ABCF3	65.2699	10.6368	76.5326	11.0256
ABCG1	12.8012	4.75525	16.9164	8.65186
ABCG1	28.7406	4.43082	29.2538	12.8038
ABCG1	120.501	9.9077	114.587	7.59967
ABCG1	5.6229	0.725456	6.47601	1.86193
ABCG1	15.0747	4.54517	13.1652	3.77698
ABCG1	12.7083	2.3817	13.537	1.53008
ABCG2	4.28322	0.753975	5.01572	0.414311
ABCG4	26.6282	5.93229	33.1021	6.20106
ABCG5	9.1039	1.19627	8.4888	3.15084
ABCG8	6.66153	1.2892	5.86842	0.570368
ABHD1	11.84	2.69222	19.1468	7.5207
ABHD10	380.71	41.8208	341.418	12.149
ABHD11	197.87	9.21548	157.872	7.95346
ABHD11	25.8497	6.25658	23.0305	12.8601
ABHD11	186.439	11.5525	163.199	4.94388
ABHD12	239.999	17.9332	282.751	21.4109
ABHD12	199.455	42.6225	214.236	9.87839
ABHD12	215.828	20.129	218.809	36.1182
ABHD12B	7.18035	0.35158	8.37679	2.30344
ABHD12B	11.0732	1.21237	10.5458	2.54916
ABHD12B	5.46559	1.10493	4.39519	0.208872
ABHD13	13.0603	3.47994	15.2422	5.0086
ABHD13	8.25515	1.61207	6.94239	1.45349
ABHD14A	283.713	4.67765	339.407	58.2366
ABHD14B	105.67	13.9379	152.56	28.9957
ABHD15	64.5937	10.4286	101.962	20.9894
ABHD2	52.2091	0.63023	43.9112	7.42367
ABHD2	4.45205	0.645702	7.3615	2.50166
ABHD2	81.4818	13.4828	67.013	8.68129
ABHD3	166.65	21.3418	56.7899	1.51455
ABHD4	66.1539	18.2577	70.8733	9.71938
ABHD5	147.909	38.699	112.342	11.8333
ABHD6	29.716	1.88382	26.0867	5.51253
ABHD7	514.95	61.542	625.714	109.386
ABHD8	123.711	8.07762	201.299	5.79613
ABHD9	19.8059	12.7194	20.6583	4.22284
ABI1	6.8344	2.29842	9.42696	2.75225
ABI1	345.461	37.4078	329.125	39.1877
ABI2	255.856	31.3585	228.63	9.06474
ABI2	1520.42	136.47	1466.28	242.129
ABI2	241.712	3.41845	208.789	8.05491
ABI2	6.57578	1.49454	6.34883	1.53411
ABI3	11.8685	0.24538	8.48582	1.9362
ABI3BP	13.8126	1.12481	12.5235	4.49725
ABL1	469.927	26.1529	482.221	41.0581
ABL1	28.1944	9.07942	22.936	1.87045
ABL1	16.3381	3.26669	20.1914	3.22688
ABL2	24.8737	7.78604	17.4951	5.46971
ABL2	12.6894	8.1261	12.3124	5.12033
ABL2	9.73417	4.06256	7.89657	0.823914
ABLIM1	1313.61	259.121	1542.39	235.382
ABLIM1	89.0221	8.26598	72.6879	1.89431
ABLIM1	12.1782	2.9193	15.7876	3.61652
ABLIM1	617.148	42.0315	661.976	23.0473
ABLIM2	21.0821	6.42907	20.8098	2.38221
ABLIM3	7.83011	3.22272	5.76362	1.33294
ABO	7.65564	1.53297	11.0629	3.08685
ABP1	14.7594	0.450345	21.4699	6.22658
ABR	245.868	3.58807	356.226	42.3181
ABR	10.9027	1.07457	11.3419	2.1975
ABR	8.37455	2.93313	7.71082	2.31546
ABRA	7.26822	1.95401	4.81023	1.40116
ABT1	164.386	23.3312	142.623	9.98654
ABTB1	205.638	33.1141	225.426	17.5816
ABTB1	50.9611	10.4235	81.3521	4.94847
ABTB2	15.4471	6.12915	13.613	1.36148
ACAA1	566.629	54.909	602.513	50.1243
ACAA2	783.313	108.025	628.713	22.7631
ACACA	1604.86	82.1878	1335.55	89.0586
ACACA	1234.38	134.924	1047.28	166.619
ACACA	4.83704	0.133399	5.16884	0.77499
ACACB	186.283	13.1235	167.493	10.5329
ACAD10	210.118	31.0481	252.321	10.9361
ACAD11	301.768	19.7684	296.74	13.5687
ACAD8	421.693	69.5461	404.966	3.55335
ACAD8	17.0201	3.19475	19.3142	5.31106
ACAD9	938.918	13.4362	969.881	36.0515
ACADL	8.79168	3.85683	22.097	2.23522
ACADM	1305.68	111.744	1166.84	51.9229
ACADM	1670.31	132.456	1333.77	85.7059
ACADS	42.7886	2.21407	74.742	6.76721
ACADSB	13.7376	2.28237	12.7752	3.50555
ACADVL	54.0168	18.8185	58.6458	24.6782
ACADVL	1656.6	119.96	2011	58.3721
ACADVL	240.185	9.51556	293.769	79.5285
ACAN	4.25079	0.858004	4.48382	0.570639
ACAP1	5.51352	0.57875	5.52437	1.3559
ACAP2	225.317	26.8561	221.741	23.9198
ACAP3	8.46776	0.687566	10.159	3.25827
ACAT1	2866.13	253.17	3124.36	224.589
ACAT2	8.9596	1.53284	8.57565	0.933179
ACAT2	1050.54	140.401	958.46	16.266
ACBD3	774.785	79.2389	765.841	43.8899
ACBD4	96.9715	19.9639	109.379	12.7394
ACBD5	97.7014	10.8198	91.6837	18.8511
ACBD5	7.16467	1.26802	7.60378	1.1801
ACBD5	10.498	2.18083	10.6964	5.55022
ACBD6	414.373	32.0985	385.75	27.2825
ACBD7	349.183	34.2853	460.012	42.7873
ACBD7	6.43022	0.521575	6.25583	1.21244
ACCN1	39.5067	9.12995	47.1119	13.1858
ACCN1	7.20505	1.29065	5.9504	1.04741
ACCN2	83.6032	18.8519	141.254	12.631
ACCN2	6.51275	3.82074	5.01319	0.998072
ACCN3	13.5821	2.68782	14.7156	2.00849
ACCN3	7.11282	0.417911	9.65272	1.75276
ACCN4	6.64066	1.71402	4.7103	0.562583
ACCN4	9.88298	3.44043	9.38737	1.47925
ACCN4	5.21953	0.427844	5.10957	0.851808
ACCN5	6.36377	1.86493	6.215	1.30543
ACCS	160.13	7.97522	197.742	16.29
ACCSL	7.34301	1.82302	5.14422	0.654783
ACCSL	4.72196	0.653168	5.2918	1.69225
ACD	158.259	14.9779	173.921	23.0782
ACE	6.53876	1.65475	5.74313	0.293512
ACE	6.77604	3.00281	7.1515	2.88133
ACE	5.83166	0.527813	9.09887	0.686932
ACE2	22.9028	3.30538	22.0069	10.4609
ACER1	5.38276	0.744877	4.81363	0.480984
ACER1	7.75405	3.34254	5.03287	0.995663
ACER2	93.3816	12.8544	94.4	9.33287
ACER2	10.1173	1.45449	11.914	3.47294
ACER3	39.6064	2.61673	36.1563	6.05875
ACHE	7.26637	0.524932	8.43859	0.570455
ACHE	6.04089	0.0292208	5.40635	0.683506
ACHE	7.27247	1.64799	12.5804	0.698444
ACIN1	584.802	95.6122	684.354	27.9658
ACLY	2050.86	46.4485	944.421	64.2867
ACLY	1893.77	330.567	1094.34	99.3057
ACMSD	5.50827	0.352324	6.61028	1.32699
ACN9	699.593	56.3638	651.236	61.1633
ACN9	927.592	107.816	800.704	48.2357
ACO1	1116.27	49.8596	1376.27	26.223
ACO2	291.555	49.2373	303.655	25.9731
ACOT1	25.7979	9.88214	27.4766	9.29004
ACOT1	213.208	13.0396	265.181	24.194
ACOT11	168.738	6.67601	225.266	27.4728
ACOT11	13.3844	2.46667	10.9109	2.08332
ACOT12	7.66138	1.75737	5.18737	0.627627
ACOT2	5.82739	1.16685	6.17173	1.95167
ACOT2	192.916	31.8764	181.675	16.0957
ACOT4	34.0777	11.0063	56.115	9.06203
ACOT6	7.49691	0.534599	6.33291	0.613991
ACOT7	4.21525	0.394416	5.37522	1.48462
ACOT7	8.77979	4.36108	8.31461	1.15483
ACOT7	3967.88	235.208	4066.82	80.2645
ACOT7	12.0817	2.87095	13.3705	3.35292
ACOT7	6.07866	1.34896	7.45367	0.150188
ACOT7	1504.2	127.912	1564	119.402
ACOT7	5.65988	0.257805	5.55197	1.39908
ACOT8	123.428	14.5974	121.168	20.3784
ACOT9	185.876	30.4459	167.11	8.88762
ACOT9	547.986	20.4624	588.928	34.0743
ACOX1	1006.63	69.0294	887.435	84.8963
ACOX1	41.6931	5.81582	32.3949	9.04561
ACOX1	31.8702	3.27289	31.5353	3.23616
ACOX2	286.646	23.7291	252.318	22.4179
ACOX3	297.381	33.0148	336.27	34.7381
ACOXL	5.29283	1.34926	5.07292	1.29716
ACP1	1362.26	28.9828	1339.87	33.113
ACP1	6893.52	755.684	7358.53	562.078
ACP2	441.822	15.4529	538.619	88.8414
ACP5	6.2616	0.673115	11.5296	3.05448
ACP6	379.84	10.4015	347.78	7.0301
ACPL2	355.386	10.9052	406.79	13.4292
ACPL2	391.878	28.6461	468.296	34.9799
ACPP	7.60763	1.97983	10.4484	3.52425
ACPT	29.2618	3.73183	25.9654	7.47811
ACPT	24.6153	2.26272	19.028	10.7442
ACR	6.4677	0.315924	5.75933	0.666875
ACRBP	8.46306	1.66285	7.99239	2.48269
ACRC	23.0945	2.82782	23.0396	3.68691
ACRV1	7.45424	1.82728	6.1261	1.52031
ACRV1	7.28922	0.0955295	7.42768	1.03879
ACSBG1	8.73472	1.7742	9.95319	2.70026
ACSBG2	7.15279	2.76055	5.57928	1.77421
ACSF2	175.328	41.623	214.409	6.3668
ACSF3	30.5196	6.67622	19.7379	1.30295
ACSL1	129.541	5.29225	160.837	18.9581
ACSL3	1994.37	132.549	2277.18	146.984
ACSL3	157.85	15.5863	133.226	28.1212
ACSL3	189.79	14.9007	182.833	8.30366
ACSL4	29.9607	8.53093	25.9179	9.3487
ACSL4	6.64557	1.81859	6.43854	1.79613
ACSL4	4.55559	0.231692	4.32888	0.344
ACSL4	587.619	100.414	812.997	97.7514
ACSL5	84.0105	9.8632	112.226	23.1566
ACSL5	12.8068	3.5506	10.5985	2.15433
ACSL5	5.35798	0.509658	4.32296	0.402615
ACSL5	11.0456	3.88383	10.9257	4.02055
ACSL5	238.14	8.54535	321.725	30.9925
ACSL6	6.67947	0.95688	9.0366	2.22368
ACSL6	5.26213	0.359318	6.39626	2.2145
ACSL6	4.68618	0.537863	5.70772	0.64902
ACSL6	5.88924	1.76181	5.63417	0.911049
ACSM1	5.10158	0.264205	7.33029	2.44581
ACSM2A	4.6393	1.42248	5.01531	0.983476
ACSM2B	6.8641	1.96345	5.68299	0.830936
ACSM2B	8.29414	1.68601	5.23141	0.299026
ACSM2B	6.19173	0.878598	6.26318	3.68518
ACSM3	55.1957	7.96953	66.0116	8.06848
ACSM3	153.698	2.78375	126.133	6.21305
ACSM3	117.55	22.1039	96.9294	17.3735
ACSM4	6.21457	2.77054	6.3485	0.614152
ACSM5	6.07556	1.42627	5.05243	0.508745
ACSM5	6.89656	3.94706	7.3653	1.24427
ACSM5	8.6434	1.63838	8.74243	1.19415
ACSS1	54.9091	18.8285	84.618	12.1263
ACSS2	97.1649	10.1188	102.263	5.93685
ACSS2	4.52447	1.06579	4.49582	0.633588
ACSS2	689.183	84.6095	936.169	33.2178
ACSS2	875.904	76.0215	1088.06	95.0004
ACSS2	7.78706	1.31534	8.5484	4.21683
ACSS3	64.7694	13.6279	82.7855	19.1309
ACTA1	9.29713	1.48677	7.97303	1.53333
ACTA2	432.255	49.1792	357.05	2.19337
ACTB	12301.7	330.83	12572.5	566.174
ACTB	18446.4	1713.93	20149.5	684.235
ACTB	9573.74	426.789	8925.81	438.029
ACTBL2	11.6623	2.66897	8.23368	1.93075
ACTC1	7.63572	1.78496	7.01054	1.6319
ACTC1	6.42588	0.843179	6.04784	1.4982
ACTG1	21593.2	1571.58	20327.9	2145.64
ACTG1	25449.7	1001.96	25271.8	680.305
ACTG2	6.24217	1.32857	6.31668	0.705567
ACTL6A	3745.47	96.3378	3107.8	138.162
ACTL6A	2416.28	115.146	2360.26	279.612
ACTL6B	8.13093	1.75382	6.22954	1.20004
ACTL7A	5.23462	1.69927	4.24366	1.14445
ACTL7B	5.54825	2.04125	6.52545	0.821136
ACTL8	10.3381	3.06567	13.6276	4.34591
ACTN1	3637.92	173.343	3189.58	141.763
ACTN2	7.85615	4.30173	5.95681	1.8341
ACTN3	11.3902	1.48815	12.6612	1.25495
ACTN4	1284.58	98.2428	1267.94	48.5504
ACTR10	1486.02	137.475	1433.94	106.406
ACTR1A	886.346	63.0673	730.175	84.6642
ACTR1B	230.151	21.221	280.027	33.7167
ACTR2	3956.02	668.571	4085.84	367.717
ACTR3	1137.45	190.567	1077.08	109.95
ACTR3B	104.852	7.85272	115.155	10.7897
ACTR3B	10.9608	1.27754	7.42705	2.16305
ACTR3B	109.382	14.6219	96.6693	7.11725
ACTR3B	7.01374	0.0749975	7.60882	1.45239
ACTR5	259.181	31.3792	215.046	28.1312
ACTR6	915.291	16.833	715.271	45.2905
ACTR8	94.4253	10.8272	75.7841	16.2272
ACTRT1	35.0109	6.1781	32.3076	10.5728
ACTRT2	3.93124	0.19623	4.9435	1.48222
ACVR1	924.916	139.183	888.994	122.388
ACVR1B	10.4787	1.08228	14.2841	3.13074
ACVR1B	13.789	2.40091	8.82273	1.56485
ACVR1B	393.399	50.3164	522.694	48.8728
ACVR1B	9.57695	3.30998	9.97369	1.96511
ACVR1C	6.96941	0.935226	6.52361	0.961692
ACVR2A	48.6676	3.98278	54.1192	16.8544
ACVR2A	191.388	12.5338	154.844	28.4603
ACVR2B	32.1689	7.69946	22.8118	8.70806
ACVR2B	5.57396	0.858409	5.67472	1.73712
ACVRL1	4.93792	0.872442	4.51266	0.645456
ACVRL1	16.8635	11.9745	8.1992	1.74907
ACY1	288.531	40.9396	383.966	25.1615
ACY3	6.8429	0.965899	6.46571	0.701685
ACYP1	281.354	20.6197	267.734	21.0924
ACYP1	513.451	9.66397	467.404	29.8502
ACYP1	27.1188	6.56039	21.1	6.18283
ACYP2	12.4978	3.20064	16.4586	3.43415
ACYP2	173.41	2.68759	193.222	29.2264
ADA	237.232	18.8752	286.565	24.2681
ADAD1	5.31372	0.725213	5.83134	0.186187
ADAD2	4.17726	0.566115	4.70953	0.941295
ADAL	107.139	10.8186	117.506	10.8747
ADAM10	80.9874	13.5401	110.159	30.4631
ADAM10	405.495	61.3543	516.071	47.3582
ADAM11	14.7131	11.0068	17.346	4.87396
ADAM12	7.49452	2.18828	7.8911	0.45612
ADAM12	12.8397	2.56687	13.0651	5.61675
ADAM12	5.61795	0.951427	8.36795	1.62005
ADAM15	806.97	27.124	975.888	37.0929
ADAM15	4714.34	504.652	5334.58	121.001
ADAM15	85.8891	19.6521	97.9063	18.5875
ADAM15	148.707	35.2945	156.242	18.5415
ADAM17	497.351	62.4091	665.546	46.0609
ADAM17	127.344	35.3474	151.524	15.8891
ADAM18	6.23507	0.709659	6.15359	1.22682
ADAM19	6.5234	0.398995	5.93433	1.37824
ADAM19	6.89265	4.16049	5.56346	0.207032
ADAM19	217.069	17.1962	294.767	19.0371
ADAM2	11.5049	2.1289	18.0555	6.90465
ADAM20	4.19913	0.772282	5.94742	0.33874
ADAM21	13.9779	4.28267	24.4748	1.71909
ADAM21P	16.2067	7.97136	16.1224	4.32487
ADAM22	8.24346	1.01807	13.5334	7.26572
ADAM22	7.61765	2.49685	6.18837	0.844911
ADAM22	5.9331	1.86799	5.41211	0.461376
ADAM23	35.9965	7.08653	50.9379	15.8269
ADAM28	4.5726	0.520078	4.21892	0.813095
ADAM28	12.4173	5.52202	19.1508	7.46697
ADAM28	4.22083	0.753361	5.15642	0.851495
ADAM29	13.579	2.77454	9.53361	2.61961
ADAM30	7.01307	0.635261	5.18245	1.54261
ADAM32	19.3522	0.966287	25.9662	12.176
ADAM32	21.6703	7.16319	26.196	5.33821
ADAM32	11.4469	1.98428	7.36759	1.69306
ADAM32	11.2938	0.774433	11.414	1.97976
ADAM33	7.37565	1.31196	10.4338	1.31014
ADAM33	8.46604	1.16345	10.579	1.01104
ADAM3A	5.53935	0.824338	5.53922	1.31979
ADAM3A	6.71467	1.67452	4.22101	0.389407
ADAM3A	5.21784	0.969046	5.22854	0.949377
ADAM5	4.59915	0.271266	9.40848	6.5647
ADAM5	5.95833	1.68764	5.06451	1.43932
ADAM5P	3.97745	0.297706	4.83064	1.60426
ADAM6	8.69284	4.47252	7.49594	1.8718
ADAM6	12.0179	6.47066	12.0963	2.04003
ADAM7	9.94575	0.57687	13.0764	2.7017
ADAM8	8.29574	1.26456	10.0844	3.82391
ADAM9	118.371	10.837	161.723	13.8668
ADAMDEC1	7.7167	1.90506	5.38696	0.985978
ADAMDEC1	5.10066	1.05335	4.71407	0.865752
ADAMTS1	228.888	22.5668	300.398	19.955
ADAMTS10	12.253	6.52933	7.93274	2.87997
ADAMTS12	7.62506	2.35746	5.76834	0.666391
ADAMTS13	7.40826	2.95633	8.03498	1.76805
ADAMTS13	4.26409	0.74687	4.67976	0.265453
ADAMTS13	20.1117	16.8608	19.1517	5.99195
ADAMTS14	9.77826	0.567559	6.90603	1.36314
ADAMTS14	6.80705	3.02009	6.36472	2.18041
ADAMTS14	7.5318	1.8022	6.98519	0.609337
ADAMTS15	14.0465	4.56533	19.9841	7.13158
ADAMTS16	7.69894	2.00896	7.99851	1.94633
ADAMTS17	9.03352	3.62805	6.96034	1.61978
ADAMTS18	18.4403	10.237	10.9215	1.61556
ADAMTS18	4.4457	0.539245	5.41642	0.523097
ADAMTS19	5.1016	0.34703	7.78515	3.01571
ADAMTS2	8.38993	2.68401	13.428	3.58811
ADAMTS2	9.69106	4.07025	14.4443	3.61849
ADAMTS20	6.32071	1.53062	7.77561	2.2443
ADAMTS20	6.46106	0.92035	4.72653	0.628511
ADAMTS20	5.92237	0.285536	5.81224	0.29298
ADAMTS3	80.3543	11.9778	68.8326	17.0688
ADAMTS4	13.2506	5.56093	15.0088	4.43589
ADAMTS5	5.20501	0.634451	4.73794	0.561877
ADAMTS6	12.0447	3.95281	9.31083	1.37729
ADAMTS7	9.60987	5.76542	6.29755	0.358839
ADAMTS7	11.0685	3.77158	9.01648	4.43625
ADAMTS8	8.69659	1.34431	17.1579	4.5198
ADAMTS9	405.892	65.1753	296.968	16.3516
ADAMTSL1	6.25876	1.83883	6.29336	1.56551
ADAMTSL1	4.71861	0.953705	4.4224	0.841617
ADAMTSL1	5.58552	0.300101	5.28709	0.390433
ADAMTSL1	4.9003	0.923507	4.82586	0.799422
ADAMTSL1	6.73339	2.28951	4.84809	0.222167
ADAMTSL2	8.46223	2.8689	6.80907	1.3935
ADAMTSL3	17.2288	2.44016	13.7958	5.16238
ADAMTSL4	23.5302	8.23836	37.5714	4.8453
ADAMTSL4	6.7138	3.9875	7.86925	3.99452
ADAMTSL4	5.22569	1.10902	7.57459	0.82514
ADAMTSL5	29.2604	6.49029	44.0431	6.49745
ADAP1	37.7725	2.80007	55.0329	4.54233
ADAP2	7.31114	0.897847	9.96372	3.2471
ADAR	4721.6	135.355	4946.82	361.171
ADAR	21.5796	2.90982	16.6175	2.44275
ADAR	1702.22	271.181	1694.74	182.43
ADARB1	17.6256	7.8022	17.7219	4.26367
ADARB1	24.6038	2.91532	40.1359	7.14648
ADARB1	7.67052	1.25061	6.84027	1.89126
ADARB1	189.534	10.1484	276.423	14.6061
ADARB2	9.09253	2.48284	9.43202	0.860573
ADAT1	169.082	2.53519	200.657	24.881
ADAT2	52.3597	15.3522	32.4332	12.2483
ADAT3	37.7155	12.2984	49.577	14.839
ADC	47.6877	14.0412	44.8592	3.86645
ADCK1	138.716	10.1484	159.334	6.01714
ADCK2	1095.97	52.2253	1256.71	75.6685
ADCK4	93.8813	1.67765	95.5057	5.18725
ADCK5	142.899	10.6995	184.401	33.7481
ADCY1	67.2415	6.97621	134.533	22.5994
ADCY1	11.5771	3.47009	16.283	4.85884
ADCY10	6.01373	1.66759	6.68451	1.85256
ADCY2	5.94135	2.04096	7.0309	1.16784
ADCY3	1742.73	70.4123	2311.93	57.9676
ADCY4	8.58627	1.97998	10.791	1.87876
ADCY5	11.6486	7.23969	8.90751	4.31711
ADCY6	98.3469	10.1246	154.078	5.64405
ADCY6	225.149	21.5033	291.232	30.8829
ADCY7	188.856	21.8202	219.535	20.5348
ADCY8	10.6618	2.31198	10.1189	0.734226
ADCY9	40.5033	12.9509	87.0838	12.3515
ADCYAP1	5.81891	1.22026	4.40844	0.62833
ADCYAP1R1	5.12144	0.73343	6.2388	0.671472
ADD1	409.751	58.4603	417.362	53.1511
ADD1	5952.39	163.515	5762.45	486.772
ADD2	4.76535	0.290563	4.71731	0.709597
ADD2	21.9295	7.53805	18.045	5.74241
ADD2	7.8877	2.03005	6.82171	0.117569
ADD2	28.3484	8.97871	29.8322	9.50844
ADD3	4.77209	0.299911	5.43873	0.621839
ADD3	843.891	25.319	627.881	8.82917
ADD3	1283.89	187.697	1162.34	82.0833
ADD3	465.226	63.2604	410.206	15.9877
ADH1A	10.501	0.246114	11.8908	3.44403
ADH1B	5.39031	0.93257	5.6243	0.732048
ADH1C	6.55617	1.14242	6.51173	1.47453
ADH4	5.63989	1.63194	5.79576	0.720713
ADH4	5.83812	1.60165	5.83744	1.19568
ADH5	75.8787	7.52152	110.162	3.79149
ADH6	12.6833	1.70785	11.4641	2.78315
ADH7	7.68526	1.16139	8.29383	1.47212
ADHFE1	61.1071	10.8356	66.6903	4.61083
ADHFE1	20.7966	4.33975	22.7365	4.25061
ADI1	304.522	11.6183	204.093	23.7252
ADIG	5.38644	0.368217	4.44929	0.93962
ADIPOQ	9.69929	3.36529	8.81063	2.3639
ADIPOR1	1116.91	80.3848	732.958	62.3071
ADIPOR1	1411.66	136.867	1093.28	147.826
ADIPOR2	1108.51	64.1353	1304.03	31.6115
ADK	3410.46	142.491	3100.69	183.367
ADK	130.655	25.2464	110.813	13.671
ADK	6.12045	1.2357	7.55433	2.39136
ADK	696.754	118.202	569.733	32.6046
ADM	3379.15	285.093	3121.6	130.137
ADM2	52.1316	5.13154	62.107	8.90575
ADNP	1550.54	136.873	1305.94	62.9981
ADNP	158.138	10.8902	142.971	14.0965
ADNP2	741.577	68.0022	665.961	57.2552
ADO	701.736	60.3138	701.488	42.5274
ADORA1	5.58663	0.227901	6.48646	0.791209
ADORA1	70.8091	9.94056	51.0504	16.4389
ADORA1	1441.03	121.118	1243.88	36.1599
ADORA2A	9.5902	2.20192	10.7884	1.14565
ADORA2B	74.3332	6.67601	96.6437	3.976
ADORA3	5.8607	1.34295	9.51644	4.04504
ADORA3	5.55431	1.11864	7.17901	1.14221
ADPGK	471.99	47.2276	523.094	51.0886
ADPRH	22.1543	5.69391	30.1827	2.85514
ADPRHL1	4.97148	0.687872	7.75836	3.60499
ADPRHL1	29.7384	10.9683	25.1631	8.76392
ADPRHL1	10.3011	2.65623	13.8042	4.34205
ADPRHL2	1134.84	132.134	1299.33	207.784
ADRA1A	5.7643	0.412256	4.65987	0.711971
ADRA1A	4.28028	0.950004	5.87451	3.10173
ADRA1A	12.3137	5.8445	10.5868	2.33917
ADRA1A	7.36697	2.64125	5.7264	0.245488
ADRA1A	7.59652	1.83206	10.7713	3.56041
ADRA1B	35.5755	2.0339	24.4126	5.90259
ADRA1D	4.63649	0.59596	4.73988	0.422283
ADRA2A	35.8042	11.9415	36.3567	5.0318
ADRA2B	33.4559	12.7616	40.3692	6.72369
ADRA2C	5.92319	1.46022	4.63314	0.902587
ADRA2C	56.5794	2.33411	75.3629	2.14309
ADRB1	8.77851	3.78095	8.81296	1.87533
ADRB2	469.532	19.2202	539.943	39.2272
ADRB3	6.26843	1.17788	5.87574	1.44181
ADRBK1	1778.96	78.9793	1624.08	190.824
ADRBK1	5.47221	0.226708	8.6408	4.40876
ADRBK2	12.4987	8.88338	6.23251	1.04044
ADRM1	1326.8	96.3712	1154.87	90.1223
ADRM1	5012.63	262.405	4593.74	141.52
ADSL	3398.09	261.334	3058.85	144.182
ADSS	648.905	106.411	682.506	64.4232
ADSS	343.101	11.1774	394.892	29.5531
ADSSL1	7.36291	3.0401	7.63225	1.19726
ADSSL1	73.364	3.47331	88.1271	0.979635
ADSSL1	22.274	0.698194	17.1526	5.5782
AEBP1	12.4963	5.55936	12.7022	4.5552
AEBP2	412.108	31.6668	458.718	24.6378
AEN	165.256	30.0854	118.861	18.7419
AES	1149.53	93.9082	1321.36	129.908
AES	409.758	65.6412	427.49	37.3466
AES	10.9779	2.94103	15.9881	0.670876
AFAP1	43.2106	6.52266	55.5983	8.42555
AFAP1	1248.23	166.861	1452.63	93.9663
AFAP1	29.7413	14.8313	23.1021	2.42743
AFAP1L1	27.6789	7.74147	18.0158	6.1031
AFAP1L2	126.662	7.73468	149.808	11.3085
AFAP1L2	74.2359	4.37471	68.7923	8.59818
AFAR3	12.0887	4.17559	9.16319	2.9538
AFARP1	11.8983	4.08542	12.1405	2.96061
AFARP1	5.37182	2.05939	5.26004	0.918594
AFF1	24.4056	11.1705	17.5733	11.7608
AFF1	106.046	9.42276	113.35	2.6371
AFF2	6.10606	1.23347	4.6988	0.999083
AFF3	150.344	25.8461	126.941	19.9861
AFF3	5.43895	1.07952	5.47995	0.486273
AFF4	721.626	64.7192	392.656	68.4817
AFG3L1	175.005	10.5199	173.31	21.1194
AFG3L1	7.25582	0.853873	13.526	3.8321
AFG3L1	8.58718	3.00511	6.05758	0.937014
AFG3L1	7.16337	1.35981	6.8146	1.31842
AFG3L2	2812.64	116.886	2564.78	236.719
AFM	5.96533	1.01679	4.59401	0.706382
AFMID	15.3651	4.9799	22.9888	6.99025
AFMID	213.332	34.2136	177.395	24.0516
AFP	6.50403	0.894332	6.2665	1.70385
AFTPH	577.181	70.3923	685.237	15.3584
AFTPH	165.343	30.88	202.929	21.3949
AFTPH	333.627	20.3555	370.639	53.9893
AGA	70.8066	12.4277	85.1424	8.58116
AGAP1	9.2701	2.63509	12.8668	4.65737
AGAP1	12.1349	0.693832	9.15521	3.38568
AGAP11	4.71028	0.169163	5.86213	1.62136
AGAP2	8.15056	3.35617	6.80275	0.964167
AGAP3	28.7291	3.18441	42.2319	7.96195
AGAP3	349.597	10.4091	341.007	26.6968
AGAP6	122.666	38.9159	119.611	15.4302
AGAP7	16.7492	5.63788	12.6532	2.20676
AGAP8	464.318	20.4826	385.943	65.7048
AGBL1	5.97653	1.00194	7.0555	0.715576
AGBL1	7.62643	0.37152	6.61296	0.632307
AGBL2	11.0834	3.00087	10.2962	1.05639
AGBL3	5.57454	0.221787	6.06228	1.96119
AGBL4	5.68976	0.825052	5.54708	1.06002
AGBL5	932.216	55.9803	1228.54	10.8894
AGBL5	179.547	11.318	226.285	40.6976
AGC1	5.43804	0.80727	6.27973	0.852932
AGER	14.6895	8.38745	12.6023	3.15687
AGER	5.45811	0.95452	5.32333	0.815037
AGER	33.1068	7.41422	27.8853	2.59403
AGFG1	49.1389	9.67692	32.6713	2.88412
AGFG1	124.984	23.3728	80.8942	4.29163
AGFG2	101.722	9.80457	104.087	19.0874
AGFG2	11.5219	3.68711	6.70715	0.708275
AGGF1	1033.99	57.3079	1147.1	216.762
AGGF1	112.101	21.6352	106.509	6.10852
AGK	804.294	13.3569	713.053	36.7855
AGL	8.54926	2.43285	9.08517	0.942257
AGL	17.2921	7.19667	15.5437	0.397375
AGL	5.25405	1.11663	4.60916	0.549212
AGL	856.562	90.5497	745.124	37.5281
AGL	10.2516	2.17288	11.9027	2.46571
AGL	7.15426	1.65919	11.4817	4.29644
AGL	11.0606	3.13248	9.41605	2.18629
AGL	258.419	28.8949	214.539	39.5075
AGMAT	29.5383	9.7712	36.7052	4.15526
AGPAT1	4.5325	0.611066	4.33082	1.23156
AGPAT1	7.98892	0.304064	7.35906	1.49356
AGPAT1	342.62	30.8246	387.545	20.7578
AGPAT2	243.435	7.88906	311.19	29.1945
AGPAT2	231.924	30.8627	366.679	44.366
AGPAT2	304.974	22.2517	333.445	23.23
AGPAT3	57.2136	18.041	58.3093	14.5258
AGPAT3	10.1431	2.20285	10.6678	1.37349
AGPAT3	143.931	25.8419	130.065	5.12254
AGPAT4	7.04682	1.88359	5.92559	0.613969
AGPAT4	48.3805	6.14841	33.4376	5.10519
AGPAT5	324.443	12.7598	459.004	28.8208
AGPAT6	148.626	31.5663	140.381	15.5307
AGPAT9	132.03	13.8789	85.8002	5.95474
AGPS	1218.32	26.6839	795.105	69.4346
AGR2	9.24116	2.18069	6.11138	0.74017
AGR2	14.3924	3.46546	9.66585	1.61706
AGR3	7.68837	3.60725	7.48359	0.59126
AGR3	8.63116	2.20524	7.85297	0.37121
AGRN	9.30538	2.8307	14.403	1.84265
AGRN	1136.81	260.343	1702.24	217.228
AGRP	6.12303	1.33196	8.67307	3.70906
AGRP	6.21872	1.2897	6.15708	1.58753
AGT	15.9338	3.48412	16.5436	2.92834
AGTPBP1	7.14885	1.32896	9.83273	2.53015
AGTPBP1	176.266	10.9122	169.96	21.4282
AGTR1	6.67524	1.28623	7.77775	3.80344
AGTR1	14.0567	7.16125	12.2948	9.87404
AGTR2	17.9561	7.81719	12.8147	1.48186
AGTRAP	122.016	6.70317	174.085	8.42205
AGTRAP	199.418	5.49211	252.087	13.8803
AGXT	9.1439	1.85553	12.3667	2.01865
AGXT2	4.8611	0.925249	5.64755	1.00402
AGXT2L1	8.03702	3.15563	6.45528	1.2794
AGXT2L1	16.8695	6.46325	14.0305	4.16223
AGXT2L2	154.17	21.624	218.942	27.5714
AGXT2L2	32.0208	3.20609	53.9244	7.0012
AHCTF1	282.052	14.8794	222.02	9.08542
AHCTF1	299.75	30.1109	245.752	12.6884
AHCTF1	6.75135	2.23321	5.4455	0.75399
AHCY	7702.02	646.828	8177.24	335.67
AHCYL1	3331.47	95.2327	3324.39	116.408
AHCYL2	66.1922	13.2501	89.8892	12.3182
AHDC1	232.881	4.27678	250.026	56.9817
AHI1	110.825	12.9834	107.411	5.87878
AHNAK	3392.75	171.815	4628.51	408.252
AHNAK	267.093	6.49126	297.525	11.0411
AHNAK	499.691	61.94	526.378	35.9856
AHNAK2	785.892	35.5623	996.946	41.0659
AHR	2305.27	66.447	2262.38	342.05
AHR	64.6757	3.3904	55.3937	2.15906
AHRR	7.29712	3.30997	4.99461	1.02401
AHSA1	2866.05	189.407	2780.67	166.006
AHSA2	359.174	47.0768	448.541	44.7476
AHSG	5.86237	0.359496	5.81319	1.72731
AHSP	15.179	5.56155	21.0325	9.78099
AICDA	11.4167	2.39667	15.0305	5.64376
AIDA	1189.21	63.1992	1409.54	70.5367
AIF1	20.5931	6.82421	23.1721	7.75785
AIF1	39.4859	7.49566	64.301	8.38352
AIF1	6.30025	0.769912	7.43671	1.35798
AIF1L	4311.76	28.8613	4284	300.655
AIF1L	487.964	57.7843	446.544	36.3422
AIFM1	1161.28	40.5806	1172.15	184.337
AIFM1	212.239	36.7561	185.49	22.5541
AIFM1	391.648	16.0252	384.991	12.4121
AIFM1	39.8442	10.2065	42.2601	11.0942
AIFM2	50.3202	3.0116	48.8902	1.34177
AIFM3	21.6778	9.72161	15.3606	3.07002
AIG1	225.579	18.0792	218.319	19.6085
AIM1	57.8756	6.88399	63.3196	3.11085
AIM1L	4.83532	0.554105	6.69775	0.989582
AIM1L	8.70243	2.00571	9.55036	2.3801
AIM1L	16.5986	5.21339	12.44	1.44437
AIM1L	14.7435	5.18125	21.8322	9.09177
AIM2	9.10041	1.53303	8.46312	1.92723
AIM2	37.5285	14.5744	32.9336	11.4173
AIMP2	2762.78	178.776	2452.29	67.2095
AIP	859.004	104.15	951.316	63.138
AIPL1	11.8304	3.7396	13.6514	0.645117
AIPL1	11.6252	6.58961	10.4313	2.82102
AIRE	5.56239	1.54818	4.69051	0.989272
AIRE	4227.42	166.315	4139.14	289.057
AIRE	6.14122	0.770511	6.88305	1.65243
AJAP1	31.2689	7.86927	85.6228	17.9368
AJAP1	19.8069	3.43711	21.0868	6.94991
AJAP1	119.7	12.6631	168.764	11.0445
AK1	240.466	19.6251	274.033	15.3933
AK2	2029.86	102.589	1797.17	60.9051
AK2	286.629	16.2687	260.186	24.6578
AK2	2998.8	154.682	2902.76	29.7768
AK2P2	55.2959	9.45809	41.4561	7.24036
AK3	403.523	5.71095	321.89	19.4269
AK3L1	762.673	37.8776	585.293	24.8053
AK3L1	13.2078	6.92524	9.1975	3.24851
AK3L1	994.596	89.6639	788.143	76.886
AK3L1	438.85	11.7894	330.115	56.0785
AK5	5.43696	1.29845	8.03219	2.50137
AK5	6.03008	1.22288	4.41034	0.181931
AK5	7.47887	3.76002	9.54819	2.03988
AK7	6.05602	1.38831	5.32779	1.49846
AKAP1	224.785	23.8316	239.05	35.1514
AKAP1	5.85415	2.06648	8.09198	1.20587
AKAP10	77.4236	8.28583	87.6339	6.656
AKAP11	7.89302	2.05656	6.21899	1.88346
AKAP11	268.551	41.8235	218.813	21.4062
AKAP11	16.2425	3.25389	14.2459	2.5385
AKAP11	10.5762	6.19321	9.87874	4.39533
AKAP11	176.456	6.78414	111.445	14.8169
AKAP12	162.207	16.4254	160.799	12.4455
AKAP12	16.6549	3.51958	10.4938	4.35785
AKAP12	13.3151	6.02518	20.4815	11.3909
AKAP12	67.1273	36.6321	58.7036	5.84642
AKAP13	72.6411	16.4976	62.542	3.19123
AKAP13	110.164	12.1522	129.899	14.8274
AKAP13	368.835	40.3099	424.619	35.78
AKAP14	6.14756	2.19015	4.77977	0.616349
AKAP14	4.83149	1.63478	4.13023	0.3355
AKAP14	5.72574	0.364338	7.02537	0.381431
AKAP2	10.3363	2.99706	6.92288	1.58151
AKAP2	15.5842	2.3875	21.0347	2.19562
AKAP2	8.83144	3.74224	4.79878	1.10341
AKAP3	15.5957	8.34223	10.0915	1.09311
AKAP4	11.5319	5.0024	5.05347	1.6216
AKAP4	10.6658	1.79702	7.33701	2.44288
AKAP4	7.85948	1.816	7.19499	1.17699
AKAP5	5.48045	0.734817	6.48901	1.64038
AKAP6	5.9049	1.40274	5.56441	1.02248
AKAP7	4.32048	0.249972	5.42248	1.37118
AKAP7	17.4976	3.81286	16.1897	6.72499
AKAP7	260.041	16.0593	212.672	44.4226
AKAP7	7.3427	5.23688	7.84276	2.20825
AKAP8	379.596	8.02092	347.745	28.6899
AKAP8L	336.41	17.4036	332.707	24.938
AKAP9	26.7746	15.0496	19.0078	5.27827
AKAP9	20.8136	10.2962	19.5071	3.01295
AKIRIN1	608.239	37.4173	577.242	57.1047
AKIRIN1	47.7674	2.53963	34.1044	9.28406
AKIRIN1	714.725	61.6365	644.477	24.5154
AKIRIN2	1151.13	78.064	1213.66	105.28
AKNA	25.5837	1.21639	24.4699	6.66934
AKNAD1	8.00414	1.73123	12.3889	8.89385
AKR1A1	1401.42	168.3	1617.59	109.139
AKR1A1	20.3287	9.26281	15.4067	3.5358
AKR1A1	1853.24	22.7522	1977.64	123.291
AKR1B1	3242.58	182.523	3599.61	347.051
AKR1B10	8.48089	3.36021	10.0567	6.50984
AKR1B15	6.65868	2.22899	7.17129	1.39551
AKR1C1	4.46781	0.450065	4.53552	0.596609
AKR1C2	6.30608	1.17	6.98314	1.77771
AKR1C2	10.4859	1.12406	7.3676	1.3325
AKR1C2	4.69613	1.3913	5.91443	0.0977717
AKR1C2	24.9396	10.8679	19.551	3.01348
AKR1C2	6.27353	2.44059	5.22479	0.72152
AKR1C2	5.59593	1.40583	4.28914	0.465098
AKR1C3	124.958	11.1952	104.38	27.13
AKR1C4	7.62038	2.24216	6.64844	0.4567
AKR1C4	40.8643	5.58914	32.5602	3.35946
AKR1CL1	5.77679	1.32734	5.32138	1.22271
AKR1CL1	12.6402	1.45094	14.793	3.46548
AKR1D1	330.23	20.1841	507.333	57.6444
AKR1D1	8092.69	1090.58	8434.79	555.634
AKR1E2	11.1343	1.81815	10.8176	1.57367
AKR7A2	1554.1	79.8711	2019.74	71.2904
AKR7A3	319.555	24.2562	377.138	39.0777
AKR7A3	6.81409	1.84765	5.77004	1.11206
AKR7L	5.35296	1.3647	5.44309	1.59659
AKT1	1656.7	31.2894	1801.94	113.426
AKT1	2303.57	139.149	2724.88	161.216
AKT1	21.0183	4.05801	19.9833	3.21334
AKT1S1	90.7258	12.1414	76.6955	18.2323
AKT2	38.8203	1.4662	45.0551	7.65271
AKT3	5.53624	0.348948	5.70555	1.49923
AKT3	12.321	3.63878	10.1637	1.90187
AKT3	10.7057	6.34532	9.6347	3.07927
AKT3	30.2101	10.4852	11.615	1.05987
AKTIP	1537.26	122.471	1541.05	80.0741
AKTIP	369.658	30.9695	334.707	28.2856
ALAD	22.8049	2.49715	22.927	6.53849
ALAD	110.864	20.7712	106.604	8.15988
ALAD	6.0825	2.869	6.50325	1.13413
ALAS1	16.5803	2.19689	12.9579	3.72985
ALAS1	38.2738	3.90654	35.1006	7.22576
ALAS1	7.94515	1.64504	7.21999	0.285425
ALAS2	4.87847	0.163286	4.7428	1.45259
ALAS2	5.90429	1.83472	7.00943	0.854407
ALAS2	7.03742	2.2895	10.4852	0.907049
ALB	64.7052	7.67774	48.7504	7.11253
ALB	6.28004	1.83969	6.54425	1.52073
ALCAM	1701.12	241.59	1578.55	109.791
ALDH16A1	114.858	7.58248	152.432	7.30117
ALDH18A1	905.979	166.623	662.786	27.9102
ALDH1A1	5.13577	0.65759	4.58048	0.878023
ALDH1A1	13.3179	3.71247	12.2223	1.88367
ALDH1A2	18.3501	2.85927	12.2309	2.13772
ALDH1A2	7.12442	2.3425	5.43922	1.12246
ALDH1A3	416.923	60.9331	581.408	55.9183
ALDH1A3	457.357	68.8611	529.752	117.059
ALDH1B1	666.625	61.7357	652.537	18.412
ALDH1B1	138.787	46.9094	94.9257	19.4207
ALDH1L1	5.02181	0.620593	10.7317	3.11724
ALDH1L2	16.7081	7.14533	20.7115	2.56938
ALDH1L2	14.0438	4.19952	10.7636	2.32718
ALDH2	516.656	27.0875	634.501	45.7396
ALDH3A1	20.1206	5.63464	44.4874	4.81764
ALDH3A2	178.963	14.2864	198.705	22.9227
ALDH3A2	959.528	6.59061	1072.64	66.993
ALDH3A2	432.893	45.1138	435.098	28.0993
ALDH3B1	27.6575	9.88434	45.0104	7.04772
ALDH3B1	583.317	27.5846	907.528	97.2342
ALDH3B2	120.446	12.7198	171.437	18.5548
ALDH3B2	11.9577	4.24039	14.0938	2.93557
ALDH3B2	340.87	7.34958	541.917	52.2287
ALDH4A1	21.9842	15.5736	22.8435	13.1966
ALDH4A1	105.492	13.086	151.974	16.0942
ALDH4A1	24.325	7.93137	38.378	9.43782
ALDH4A1	33.0256	3.44309	38.3087	1.9662
ALDH5A1	273.124	56.9381	351.675	31.0558
ALDH5A1	506.95	17.6662	653.35	29.9518
ALDH6A1	471.677	63.4255	681.801	41.8856
ALDH6A1	174.482	17.1131	267.309	14.4517
ALDH7A1	2948.68	327.222	2905.58	151.799
ALDH7A1	3500.51	169.431	3997.56	470.799
ALDH8A1	21.5459	1.83352	14.5561	4.01485
ALDH8A1	6.62591	2.1174	6.85828	0.41031
ALDH8A1	8.23285	2.66401	6.6759	2.64352
ALDH9A1	5574.29	196.039	5081.72	186.984
ALDOA	11.4708	4.76641	8.53422	2.51525
ALDOA	9320.51	2329.39	9810.64	213.785
ALDOA	11.6329	6.0424	8.6269	3.56025
ALDOA	5003.85	312.078	5086.75	679.125
ALDOB	67.0554	17.2004	80.8389	25.9323
ALDOC	32.6198	4.76068	31.7182	4.40881
ALG1	166.74	21.9766	166.707	29.08
ALG10	86.1708	4.72027	40.3243	5.02147
ALG10B	82.3904	2.78468	41.6301	6.87107
ALG10B	177.009	5.81434	159.57	31.7561
ALG10B	140.581	9.03685	86.7263	16.0943
ALG11	110.562	15.9622	88.9842	7.18375
ALG11	11.5507	3.40417	8.22652	1.75825
ALG12	37.0063	16.12	38.4624	7.43983
ALG13	91.7111	16.7238	44.1777	10.9302
ALG13	1878.99	104.59	1662.25	66.3728
ALG14	477.565	35.3885	471.559	82.8842
ALG14	244.663	35.0953	220.684	13.4731
ALG1L	70.3775	5.13036	78.6609	9.3372
ALG1L	33.2908	10.8759	33.633	3.73426
ALG2	11.6678	2.03654	18.5143	4.56314
ALG2	25.5166	8.17313	23.6237	8.60389
ALG3	397.394	96.0147	351.279	52.545
ALG3	931.799	49.494	940.025	31.6017
ALG5	683.821	12.768	674.977	41.014
ALG6	683.18	24.7937	632.64	6.97805
ALG8	1352.89	75.0286	1458.32	80.4125
ALG8	6.53433	0.749645	6.83732	1.12699
ALG8	1671.2	178.291	1645.36	90.7916
ALG9	806.864	74.7196	772.102	44.2013
ALK	27.4134	8.40799	20.952	5.09908
ALKBH1	32.1492	11.9626	29.6827	4.81008
ALKBH1	314.227	13.9677	358.213	26.0289
ALKBH1	337.233	35.3426	358.017	21.2297
ALKBH2	1332.42	214.326	1333.33	240.69
ALKBH3	594.771	58.3846	446.599	3.33493
ALKBH4	105.894	16.0101	87.2052	7.15048
ALKBH5	4157.42	104.448	3532.19	99.1441
ALKBH6	552.711	70.8709	418.471	21.5921
ALKBH7	317.84	34.4307	325.411	23.5918
ALKBH8	180.269	13.9178	156.485	3.9122
ALLC	5.66754	0.713843	4.75245	1.02188
ALLC	7.83813	1.10819	7.96816	1.26119
ALLC	7.33439	2.00091	8.04643	1.50479
ALMS1	84.2118	9.33552	77.8777	28.3484
ALMS1P	11.2544	2.98163	10.8541	2.08192
ALOX12	7.69537	1.83245	6.07432	1.91439
ALOX12B	6.49111	2.87938	7.36029	1.82607
ALOX12P2	7.42404	2.73383	7.85623	1.55792
ALOX12P2	7.26238	1.44852	6.76481	0.771321
ALOX15	7.96314	1.49234	9.00113	3.44906
ALOX15	11.7023	2.00989	10.8056	1.96766
ALOX15	12.2815	2.97042	6.20615	2.17539
ALOX15	12.3346	11.8976	10.0191	2.45973
ALOX15B	5.36875	0.582029	5.30289	1.1672
ALOX15B	6.91587	4.24681	6.08668	1.97717
ALOX15B	24.3945	1.84864	22.6693	8.4801
ALOX5	275.521	20.2957	495.583	20.7768
ALOX5	9.65419	1.9954	10.2425	2.85446
ALOX5	4.58973	0.987527	5.25104	0.571315
ALOX5AP	7.10592	2.91873	9.59285	3.92851
ALOXE3	17.4161	0.602627	28.127	9.14785
ALPI	16.3026	5.97089	18.9293	11.2221
ALPK1	64.4319	10.0578	70.3335	11.0518
ALPK2	6.3394	1.32805	6.63229	1.51762
ALPK3	6.45231	1.86803	7.17327	1.33305
ALPL	27.1794	3.54753	62.4266	4.51644
ALPP	1758.94	242.517	1624.2	194.603
ALPPL2	7.12434	0.807318	10.6651	4.43958
ALS2	428.151	36.2257	407.028	27.3414
ALS2CL	7.39728	1.53855	9.72982	2.69607
ALS2CL	6.42311	0.491344	7.46858	1.88173
ALS2CL	4.8257	0.816765	6.96103	2.018
ALS2CR11	5.62841	0.895141	4.27797	0.0704399
ALS2CR12	18.001	17.9418	9.76268	2.90139
ALS2CR14	100.436	19.1916	89.0733	3.76174
ALS2CR16	7.19455	2.79248	6.49143	0.739535
ALS2CR4	1745.93	22.441	1538.94	81.6467
ALS2CR8	10.3474	4.41091	15.7435	5.94301
ALX1	141.867	14.866	141.929	7.37098
ALX3	20.5975	7.18466	19.4119	6.45314
ALX3	51.3848	9.69772	56.9836	4.05656
ALX4	5.6564	0.774697	4.88224	1.80305
AMAC1	11.6777	2.51251	8.41936	2.17914
AMAC1L1	7.13751	2.06139	7.55372	1.3814
AMAC1L2	14.2749	2.94606	14.6843	1.25299
AMAC1L2	14.3315	3.86923	10.6298	1.46043
AMAC1L2	6.37764	0.434864	5.23115	0.869341
AMAC1L3	19.1354	9.31674	17.2451	6.89473
AMACR	53.6991	8.91361	60.1954	7.70185
AMACR	41.9206	2.39008	40.2811	5.06868
AMACR	15.795	1.88184	15.4452	2.76946
AMBN	8.28143	2.92578	7.13556	2.91711
AMBN	5.7072	0.258918	6.9154	0.786672
AMBN	5.40342	0.238695	5.93331	0.93182
AMBN	7.34563	1.73771	7.76948	2.59524
AMBP	8.43275	1.18895	8.76589	0.951553
AMBRA1	38.4372	5.1767	51.0084	11.4563
AMD1	2072.75	192.855	2510.62	155.784
AMD1	1108.52	95.6901	1437.21	70.5878
AMDHD1	11.0585	1.84355	12.1757	2.29143
AMDHD2	253.721	66.2822	257.067	68.67
AMELX	6.07288	1.76441	5.91455	0.865935
AMELY	6.33199	0.977107	7.57643	0.506266
AMFR	673.134	73.7986	923.316	14.0446
AMFR	132.989	19.2117	147.359	8.84555
AMH	5.86327	1.0253	4.6878	0.788575
AMHR2	7.04388	1.24973	5.29551	1.08695
AMICA1	8.44323	1.93329	7.41764	1.25099
AMIGO1	20.1479	8.88751	24.804	4.60921
AMIGO2	12.4133	2.12595	9.57543	1.94501
AMIGO3	7.00147	1.22803	7.15013	1.90132
AMMECR1	24.9072	0.942382	11.9617	3.57958
AMMECR1	480.47	71.2514	254.679	21.7555
AMMECR1	138.951	18.2533	80.6756	4.69233
AMMECR1L	373.733	7.73163	334.265	27.1264
AMN	6.65954	1.08648	8.64678	0.481649
AMN1	12.6536	7.72171	8.58502	1.81168
AMOT	162.469	5.39369	170.605	7.8514
AMOTL1	9.73143	2.33515	6.55679	0.646858
AMOTL2	41.2977	6.18432	41.2748	5.40725
AMPD1	5.03038	1.48862	5.13776	0.540224
AMPD2	6.92618	2.2806	5.9393	1.96141
AMPD2	4.82595	0.600812	6.61587	0.674058
AMPD2	6.77336	0.822681	9.24055	0.828044
AMPD3	4.33722	0.631628	8.79385	3.02666
AMPD3	5.23606	0.415044	7.20489	0.917405
AMPD3	5.96107	0.828144	5.56169	1.00476
AMPD3	6.26375	2.1914	9.11625	1.9204
AMPH	20.2173	3.60101	31.7625	6.25222
AMPH	6.34622	1.13107	7.94469	2.11305
AMT	49.434	10.4484	53.2398	8.87414
AMTN	9.7492	3.564	7.96067	2.50693
AMY1A	8.45563	2.04519	6.9488	1.62288
AMY1A	2257.09	152.677	2254.9	163.99
AMY1A	5.36259	0.137596	4.22515	0.924695
AMY1B	6.33785	0.781271	6.29628	0.905553
AMY1B	19.7769	8.96673	14.6537	6.61518
AMY1B	394.248	24.8651	412.247	93.9629
AMY1C	9919.97	1302.18	10838.3	797.933
AMY2A	6.2496	2.02092	6.63359	0.416753
AMY2A	8.09561	2.13716	5.15411	1.00331
AMY2A	44.1742	2.46636	40.46	18.4493
AMY2A	15.5048	2.91618	21.6733	7.20087
AMY2B	7.19103	0.694032	10.9076	5.79206
AMY2B	7.77177	1.05686	8.08165	1.48158
AMZ1	7.85001	1.43024	8.3483	0.385024
AMZ2	68.7694	1.74771	75.689	22.1361
AMZ2	4141.45	455.077	4550.75	296.459
ANAPC1	8.73741	1.58359	7.04721	1.49136
ANAPC1	917.735	98.0007	1161.74	80.7931
ANAPC1	239.365	34.2726	277.631	6.68171
ANAPC10	457.262	39.7157	384.882	47.5656
ANAPC11	1548.85	54.8138	1826.97	93.9193
ANAPC11	19.4495	1.68009	33.5863	0.133915
ANAPC11	33.6066	7.81035	26.6483	5.16304
ANAPC11	2650.61	181.503	3223.24	263.156
ANAPC11	5.76091	0.6597	5.10721	0.347096
ANAPC13	3199.79	128.672	2155.77	86.7596
ANAPC2	6.19729	1.45781	6.4306	0.801465
ANAPC2	16.4101	10.0709	13.6871	4.72406
ANAPC4	1168.67	151.452	1053.4	19.9958
ANAPC5	3031.27	53.4714	2877.69	56.9377
ANAPC7	354.467	60.977	297.842	19.6744
ANG	55.1155	10.9757	76.2971	21.1191
ANG	147.195	17.5946	242.237	6.28025
ANGEL1	379.504	63.4883	331.455	51.2301
ANGEL2	496.527	43.9278	463.397	40.4129
ANGPT1	34.4831	11.4115	18.7495	7.81003
ANGPT1	47.1659	9.6448	31.5527	5.03555
ANGPT2	4.18591	0.298817	4.04573	0.588819
ANGPT2	4.92749	1.25318	6.85051	0.40021
ANGPT2	5.38538	0.551378	5.63324	0.98131
ANGPT4	4.60843	0.86654	4.89059	0.938885
ANGPTL1	4.83018	0.885713	5.81334	1.18638
ANGPTL1	5.25906	0.514676	6.00001	1.15184
ANGPTL2	155.616	23.4885	244.369	5.83974
ANGPTL3	6.44506	1.35843	7.07002	1.45518
ANGPTL3	5.17451	0.893557	5.75574	1.16477
ANGPTL4	28.075	3.44321	28.7512	9.64259
ANGPTL4	75.4729	4.58814	75.086	5.74167
ANGPTL4	293.01	22.4534	398.005	27.9769
ANGPTL5	5.29208	0.756118	5.38379	0.273844
ANGPTL6	6.60699	0.691552	6.70582	0.938622
ANGPTL7	6.14779	0.917713	6.17886	0.636573
ANK1	6.93773	1.68589	6.70436	0.743364
ANK1	7.91075	2.08969	11.84	1.51579
ANK2	4.46697	0.594516	5.35877	1.05282
ANK2	7.14019	1.03031	7.47932	1.7706
ANK3	175.311	20.3281	121.527	22.3776
ANK3	141.427	20.7372	106.355	7.98945
ANK3	14.3322	4.8853	19.7641	10.5325
ANKAR	12.5498	6.01311	16.6607	3.78115
ANKAR	19.11	4.82741	27.285	1.28968
ANKDD1A	330.34	7.22189	569.3	60.7132
ANKFN1	5.13187	0.15219	5.31209	0.375442
ANKFY1	474.872	6.54715	407.086	32.3531
ANKFY1	64.047	9.04762	45.2633	6.2583
ANKFY1	9.58954	4.00199	11.7937	3.00304
ANKH	5.60369	0.443828	5.32705	0.302106
ANKH	4.72745	0.482208	6.84185	1.23109
ANKHD1	567.48	66.5178	594.791	78.3698
ANKHD1	30.7674	6.12331	41.9038	4.93315
ANKHD1	5.48502	1.61298	5.61671	0.763521
ANKHD1-EIF4EBP3	28.1911	11.2498	13.4341	3.3009
ANKIB1	2339.59	351.672	2288.5	248.933
ANKK1	5.73862	1.66003	8.24559	2.36877
ANKLE1	39.7756	8.45941	62.6839	7.12434
ANKLE2	573.56	10.7212	571.446	44.0673
ANKMY1	296.219	14.6758	359.594	26.4416
ANKMY1	8.51366	2.92996	11.0293	3.10402
ANKMY1	4.83011	0.776629	5.84477	0.706377
ANKMY2	184.025	10.2954	171.311	19.6449
ANKRA2	345.97	30.3468	327.085	18.7676
ANKRA2	575.352	94.5894	530.714	8.51713
ANKRD1	45.8525	16.8662	36.4089	8.7289
ANKRD10	41.7747	8.7208	47.9606	11.3747
ANKRD10	67.5687	12.764	57.7075	9.13151
ANKRD11	1045.2	126.563	956.433	17.3096
ANKRD11	9.2201	3.77162	6.14757	1.00347
ANKRD12	349.367	13.9754	301.598	27.1516
ANKRD13A	652.36	57.3707	968.214	54.8828
ANKRD13B	15.9426	5.74361	15.6826	0.741113
ANKRD13C	313.731	53.9732	320.164	10.4116
ANKRD13D	6.46479	1.6072	12.1853	1.19236
ANKRD13D	5.4285	0.188892	5.77352	1.12133
ANKRD13D	8.22141	1.53804	7.38648	1.58815
ANKRD13D	20.775	7.24528	14.7658	3.18593
ANKRD13D	108.783	4.37162	106.211	11.5471
ANKRD13D	12.696	10.2655	8.62694	3.04236
ANKRD16	85.3899	16.1847	73.9669	0.87289
ANKRD16	328.906	16.9568	183.606	3.98467
ANKRD16	100.614	4.45782	63.4371	9.33123
ANKRD17	81.8032	8.00556	67.281	11.1263
ANKRD17	383.425	46.2334	320.404	44.1704
ANKRD17	790.37	49.1152	739.539	57.0887
ANKRD18A	13.0252	2.68921	12.3801	3.17371
ANKRD18A	7.26218	2.87149	7.25236	0.341701
ANKRD18B	5.68016	1.06134	6.0228	1.08693
ANKRD18B	16.4521	5.23126	16.5168	2.77806
ANKRD19	5.80378	1.003	4.59173	0.813449
ANKRD2	11.7551	2.92507	10.5015	3.82181
ANKRD20A1	11.3827	3.42289	11.5965	1.64805
ANKRD20A1	12.4613	3.72642	10.4789	2.57187
ANKRD20A1	112.712	12.1805	124.63	14.9584
ANKRD20A1	36.4471	2.78368	57.3754	5.70766
ANKRD20A2	4.67199	0.533022	4.83388	0.605797
ANKRD20A3	4.65678	0.88165	4.75869	0.143558
ANKRD20A3	8.69863	1.84191	8.96287	0.964367
ANKRD20A4	4.744	0.804883	8.58094	3.52472
ANKRD20B	7.16476	2.25292	7.75444	5.46091
ANKRD20B	4.82993	0.765607	4.70741	0.595571
ANKRD20B	34.4305	2.75013	30.9603	11.2936
ANKRD20B	4.42118	0.86477	5.31853	1.1422
ANKRD21	6.36775	0.76486	7.1577	1.83857
ANKRD22	100.072	8.52923	49.8878	6.0022
ANKRD22	181.448	35.0554	120.618	9.54628
ANKRD23	43.3994	5.62738	30.7719	7.17845
ANKRD23	9.87959	3.18252	6.8465	1.15711
ANKRD24	9.40128	1.85829	5.56859	0.801128
ANKRD24	5.81798	1.36572	4.82887	1.16977
ANKRD26	79.3676	10.0366	59.8794	8.78506
ANKRD27	351.643	55.0941	307.86	35.2626
ANKRD28	79.6949	4.91623	86.9437	15.4479
ANKRD28	235.725	38.776	203.794	27.2639
ANKRD29	10.4047	3.35051	10.3048	1.60855
ANKRD29	7.35802	3.9026	12.1868	3.85666
ANKRD30A	5.86064	0.997253	5.8159	0.941263
ANKRD30A	4.23493	0.368855	4.85025	1.1604
ANKRD30A	5.33762	0.380326	4.31515	0.740507
ANKRD30B	2199.59	72.5837	2099.37	84.094
ANKRD31	7.7823	5.58177	7.3065	1.29099
ANKRD32	138.122	22.0427	125.152	12.2821
ANKRD32	151.751	11.6664	112.957	17.4773
ANKRD33	404.721	41.3548	454.764	44.0567
ANKRD34A	26.5099	8.73654	25.0887	6.40976
ANKRD34B	5.40379	0.101928	3.93685	0.153213
ANKRD34C	8.12367	3.15208	9.1248	2.6374
ANKRD35	51.532	13.2288	54.6813	10.4854
ANKRD35	5.44609	1.1303	6.1414	2.69589
ANKRD36	42.2678	4.75306	34.4131	6.73942
ANKRD36	4.90584	1.21425	7.32065	4.02577
ANKRD36	5.09141	0.820023	4.75163	0.499016
ANKRD36	111.805	11.5943	91.7167	10.2063
ANKRD36B	169.278	12.411	159.644	29.4165
ANKRD36B	18.5401	3.5502	26.2106	2.4768
ANKRD37	129.828	27.4272	149.229	12.9476
ANKRD38	271.895	46.333	211.888	16.6706
ANKRD39	269.007	69.6298	176.882	39.1863
ANKRD40	241.16	47.0522	279.518	18.0958
ANKRD41	64.4802	20.635	75.9352	14.723
ANKRD41	129.262	13.911	126.122	15.6056
ANKRD42	5.97315	0.846876	4.92717	0.758827
ANKRD43	41.2235	6.30056	54.5815	4.50257
ANKRD44	7.12865	1.39191	4.91118	0.158573
ANKRD44	19.5656	9.37767	17.8565	2.48451
ANKRD45	6.41129	2.17035	7.37077	0.815483
ANKRD46	630.609	68.6307	477.287	38.0868
ANKRD47	12.4212	3.86551	19.8088	9.15117
ANKRD49	320.189	21.8258	268.834	21.2081
ANKRD5	4.8305	0.233507	7.68841	3.23775
ANKRD5	8.92444	1.84493	11.433	1.0832
ANKRD5	7.36084	1.75304	11.8989	1.04723
ANKRD50	112.5	19.3435	113.044	13.5196
ANKRD52	42.6936	13.1047	36.0438	9.19458
ANKRD53	19.9053	11.2461	18.7011	5.54092
ANKRD54	165.277	9.45224	152.444	23.9293
ANKRD55	4.70825	1.82433	5.55895	1.15724
ANKRD56	7.03472	2.86932	5.38912	1.35435
ANKRD57	2367.76	292.588	2053.83	76.6673
ANKRD58	11.493	0.836259	8.53125	1.12284
ANKRD6	46.4006	8.17242	60.0179	9.95826
ANKRD6	283.933	50.6828	324.277	6.65295
ANKRD7	27.09	14.5376	29.7911	8.44526
ANKRD7	12.1723	3.38093	10.3332	1.73802
ANKRD9	32.3612	10.794	35.97	7.20823
ANKRD9	1251.64	70.4498	1276.98	21.9687
ANKS1A	924.997	125.005	1019.94	80.6679
ANKS1B	15.3832	5.80819	20.6041	4.91561
ANKS1B	6.70493	1.32316	5.75867	0.267265
ANKS1B	18.2368	1.55705	16.8856	8.5746
ANKS3	56.8448	3.40102	50.4002	8.53352
ANKS4B	6.18535	1.33406	7.7294	4.6893
ANKS6	5.99272	1.44347	5.58313	1.46281
ANKZF1	129.184	37.5533	150.626	11.8164
ANKZF1	15.3124	3.98738	15.241	6.33988
ANKZF1	38.9581	3.74707	43.3441	8.15438
ANLN	613.027	40.9104	640.909	59.5938
ANO1	109.117	7.91227	91.3771	15.8786
ANO10	60.9943	12.9407	61.7235	8.12906
ANO2	35.6577	7.38887	44.6862	9.77125
ANO3	4.6118	0.871814	4.34105	0.441338
ANO4	5.97883	1.35603	5.56696	1.10587
ANO5	10.5463	0.40364	11.8855	4.78286
ANO6	822.579	79.4736	853.47	48.5346
ANO7	4.7091	0.441465	4.71347	0.516522
ANO7	11.5206	2.22849	15.6377	4.53634
ANO7	4.44868	1.06673	4.14123	0.205672
ANO8	95.3402	12.7375	96.8528	12.7682
ANO9	23.0536	1.11536	31.7413	8.84026
ANO9	62.4277	14.8049	109.127	12.3535
ANO9	30.521	5.65922	53.2602	5.72404
ANP32A	206.98	1.80751	200.231	35.2046
ANP32B	9934.64	550.974	10913.4	447.817
ANP32C	4.63655	0.941711	4.57296	0.558725
ANP32C	360.719	32.793	298.702	27.7481
ANP32D	5.96674	2.04534	5.43248	1.96546
ANP32E	15.3212	4.21782	15.233	6.02697
ANPEP	352.647	40.4749	501.183	20.3043
ANRIL	15.9626	9.19528	22.1147	11.6787
ANTXR1	1521	253.109	1444.81	128.061
ANTXR1	164.841	30.2895	153.123	15.5588
ANTXR1	149.323	7.90772	147.37	9.86497
ANTXR1	107.323	17.0406	107.014	4.38107
ANTXR2	18.2243	5.1261	36.6641	1.5252
ANTXRL	6.52771	2.53271	5.00336	0.899995
ANUBL1	34.5547	9.33795	34.7772	5.15002
ANXA1	4344.33	720.472	5333.13	425.395
ANXA10	7.72656	2.1361	7.08991	1.27828
ANXA11	355.555	23.2634	316.488	16.921
ANXA11	680.624	23.797	594.077	26.7305
ANXA11	43.7483	6.00589	47.0315	13.0362
ANXA13	11.8523	7.44224	11.0419	2.44556
ANXA13	6.18751	1.52948	5.17578	0.819619
ANXA13	10.6578	4.40458	9.02021	2.61998
ANXA2	3880.15	191.409	4833.94	112.199
ANXA2	184.167	13.4957	151.401	10.4131
ANXA2	13336.8	323.046	13255.5	955.938
ANXA2P1	377.391	11.0247	356.237	33.4906
ANXA2P1	3534.68	688.114	3045.72	41.1597
ANXA2P2	21628.5	608.381	19995	1532.68
ANXA2P3	54.8736	1.93662	67.865	7.21253
ANXA3	143.594	17.9356	151.074	33.1777
ANXA4	73.9597	29.9384	87.1002	21.5115
ANXA5	1003.14	74.37	1213.81	52.6603
ANXA6	11.9668	1.6197	9.41793	0.456559
ANXA6	20.1616	1.02104	22.8726	7.51794
ANXA7	7.78982	2.07253	7.51154	0.997721
ANXA7	2614.74	263.306	1965.4	152.55
ANXA8	8.7587	2.94707	8.92472	3.72079
ANXA8	5.60599	1.12963	4.37553	0.0701354
ANXA8L1	19.5715	7.06647	9.48316	2.94783
ANXA8L2	15.0791	6.55187	11.0263	1.14375
ANXA9	52.2494	2.61309	74.3845	8.00045
AOAH	28.5867	8.32897	27.5313	8.03702
AOC2	14.0767	5.11004	15.4686	6.73881
AOC2	16.4218	1.58518	10.7951	1.73123
AOC2	8.28726	0.828255	9.2046	1.66196
AOC3	15.0874	5.42911	14.4657	1.58458
AOF2	1549.52	211.373	1454.34	88.4503
AOX1	10.0438	0.549578	14.8783	3.8611
AOX2P	7.77255	0.0794397	8.34053	1.05254
AP1B1	14.349	5.89535	20.1362	5.28409
AP1B1	382.128	55.4841	313.276	40.5526
AP1G1	188.764	32.1234	221.288	13.6558
AP1G1	214.164	31.3074	235.367	9.79714
AP1G2	5.28093	0.255967	5.39717	0.781158
AP1G2	705.126	102.784	754.878	120.997
AP1GBP1	19.6168	6.18668	21.5254	5.63854
AP1GBP1	31.2152	1.9388	26.6348	8.55471
AP1M1	1106.85	120.734	1076.27	26.4406
AP1M2	887.858	149.081	992.083	54.6302
AP1S1	1327.08	176.215	1674.93	159.078
AP1S1	836.032	154.704	877.237	39.3263
AP1S1	1622.81	206.917	1893.29	74.999
AP1S2	254.389	28.3853	272.145	5.23818
AP1S2	246.597	40.506	282.203	15.2949
AP1S3	11.4707	2.51508	7.4578	2.37045
AP2A1	194.745	66.5592	189.032	18.3966
AP2A1	97.9915	22.139	121.822	7.43507
AP2A1	8.11795	4.49935	5.95929	2.36614
AP2A2	35.6441	8.40019	37.5856	5.85083
AP2B1	133.737	26.1059	143.656	15.8224
AP2B1	296.41	59.6286	286.254	27.4987
AP2M1	2369.78	107.857	2917.22	180.197
AP2M1	2699.1	264.961	3308.14	167.21
AP2S1	5778.21	509.481	6137.22	207.085
AP2S1	11948.7	208.798	12700.3	771.059
AP3B1	3382.15	183.146	3588.6	258.517
AP3B2	8.12801	2.58278	9.04877	0.744511
AP3D1	10.8455	3.49381	7.77879	3.09266
AP3D1	353.668	24.8369	342.163	51.5571
AP3D1	378.471	14.1092	383.09	18.6798
AP3M1	1102.36	72.4587	1012.22	30.0639
AP3M1	1458.12	182.106	1376.29	85.8347
AP3M1	6.62098	1.75956	6.60238	1.51608
AP3M2	536.887	32.3249	393.643	5.39078
AP3S1	1606.54	102.295	1177.46	40.4764
AP3S2	115.617	14.5846	113.092	3.63891
AP4B1	571.346	11.7134	490.85	77.3572
AP4E1	353.19	42.0531	312.851	6.53499
AP4M1	35.9673	4.36321	52.8845	3.33274
AP4S1	10.801	6.00125	11.7509	1.97412
APAF1	241.074	3.89463	226.891	14.9058
APAF1	21.1849	7.27869	13.655	1.31844
APBA1	4.80446	0.424033	4.50337	0.464627
APBA1	5.57867	0.547374	6.09669	0.372402
APBA2	38.7507	6.22229	25.9311	1.29241
APBA2BP	7.6218	2.11106	7.17391	1.19451
APBA2BP	32.7197	6.137	39.7949	1.9676
APBA3	149.462	13.5699	130.153	14.2997
APBB1	11.3846	2.90683	11.2054	3.09377
APBB1	6.30257	1.15214	5.22207	0.535393
APBB1	9.19934	3.22783	10.1433	2.80582
APBB1IP	42.199	9.89297	39.0992	6.49892
APBB2	6.95254	0.859076	7.94714	2.49985
APBB2	46.9504	16.705	66.6206	2.11292
APBB3	808.735	108.507	822.7	18.4765
APBB3	288.978	47.2549	249.423	21.0231
APC	12.3666	5.14612	12.5641	1.29832
APC2	7.21579	1.22288	5.19341	0.664919
APCDD1	67.6498	4.45875	121.899	13.5159
APCDD1L	10.8085	2.70185	10.9034	2.7862
APCS	11.9397	2.68095	11.1688	3.02463
APEG1	78.0713	26.7089	74.0336	11.2088
APEH	2086.12	106.537	2134.03	68.9854
APEX1	3803.84	630.252	4465.19	466.797
APEX1	5919.48	270.787	6101.1	78.3015
APEX2	1346.74	91.6748	977.941	80.2868
APH1A	2708.72	234.649	3586.92	150.082
APH1A	581.217	33.5647	652.237	26.1716
APH1B	334.757	37.9199	407.05	35.782
API5	1747.71	114.123	1388.88	102.452
APIP	1869.08	213.941	944.325	95.8834
APIP	580.228	8.58383	290.141	32.4385
APITD1	161.183	4.31923	144.408	4.37417
APITD1	601.583	27.9677	560.241	48.1285
APLF	14.7106	1.59079	14.3432	2.35869
APLF	6.3338	0.5834	5.2867	1.22801
APLN	19.4437	2.22132	22.6052	9.02075
APLNR	4.98289	0.974111	8.71534	6.64465
APLP1	15.166	2.82612	12.8318	3.34369
APLP1	9.65062	2.35717	8.59031	0.43494
APLP2	43.2315	4.83029	66.191	20.1452
APLP2	251.87	35.8422	590.522	6.5612
APM-1	41.1244	9.47666	41.0909	9.00969
APOA1	30.7742	11.1899	33.6028	7.55235
APOA1BP	4830.55	159.174	5885.06	18.1533
APOA2	5.73819	1.18257	4.57979	0.65992
APOA4	6.88555	1.91926	6.14782	0.80997
APOA5	7.8688	0.965759	8.44558	0.414704
APOB	5.58491	0.492817	5.33067	1.73347
APOB48R	6.6542	2.02152	6.48735	1.24385
APOBEC1	8.2847	1.21277	10.875	2.6658
APOBEC2	4.68818	1.22673	5.71043	0.35789
APOBEC3A	6.33547	1.96368	5.28894	0.17828
APOBEC3B	38.6173	15.3354	92.1842	11.006
APOBEC3C	33.2044	9.40947	39.0856	0.283084
APOBEC3D	26.4114	9.76199	38.0913	4.75517
APOBEC3D	9.5498	2.77229	9.89835	3.18308
APOBEC3F	42.4021	13.9385	60.3015	13.7686
APOBEC3F	71.4383	5.02464	86.306	20.5731
APOBEC3F	13.9999	2.62757	39.9794	4.26548
APOBEC3F	57.9618	14.1533	62.311	7.16174
APOBEC3G	36.0532	12.3721	62.3768	11.1426
APOBEC3G	67.4314	12.9806	87.7572	5.74993
APOBEC3H	5.43103	1.47047	5.32311	0.480936
APOBEC4	5.30206	0.857311	4.73901	0.313348
APOC1	32.4427	6.24554	53.1941	5.66434
APOC2	10.1785	3.92774	7.75492	0.465257
APOC3	5.27725	1.23775	5.50712	1.36836
APOC4	7.75476	2.50782	9.28863	3.69203
APOD	4.28681	0.686044	6.25219	2.55534
APOE	49.7212	4.70588	90.8413	12.7112
APOF	6.63527	2.3093	5.17929	0.514321
APOH	6.79317	1.1305	5.72824	2.33615
APOL1	14.1887	6.90796	14.3301	2.20624
APOL1	6.5438	0.560328	6.54808	0.65712
APOL2	25.5582	6.74864	21.796	5.71414
APOL2	42.9859	7.29975	37.1129	8.35276
APOL2	5.6557	2.85814	5.71644	1.32255
APOL2	8.67896	0.889541	9.92833	1.79222
APOL3	4.14261	0.401401	4.49849	0.876955
APOL3	83.595	4.69649	95.8568	15.9856
APOL3	15.7827	2.98231	15.8647	3.68919
APOL4	10.5447	5.9116	7.65647	1.49509
APOL4	11.7235	5.41204	5.3791	0.957345
APOL5	5.29525	1.68691	6.63942	2.0827
APOL6	42.2436	6.75434	31.2833	2.78581
APOLD1	44.6343	18.7378	80.8033	10.774
APOM	72.6548	11.3847	125.119	11.4091
APOO	869.407	81.6881	797.538	13.5264
APOOL	177.27	5.03329	155.286	19.8126
APP	2646.36	158.094	4113.87	205.751
APP	156.706	25.4102	214.557	30.4804
APP	2041.26	103.241	3129.64	291.065
APPBP2	60.9424	11.044	44.5499	4.57966
APPBP2	770.673	27.1349	551.183	62.1585
APPL1	268.393	9.78311	262.576	47.0925
APPL2	539.168	50.7155	600.75	11.0524
APRIN	5.27997	0.757529	4.54072	0.557531
APRT	1049.38	80.2162	1263.94	98.6972
APRT	694.246	44.8439	815.758	65.9443
APTX	918.473	55.1278	909.448	30.0201
APTX	4.44272	0.671328	4.76124	1.04086
APTX	583.117	43.6878	565.164	12.5785
AQP1	15.7257	6.0777	21.1516	5.32611
AQP1	8.7791	2.62122	10.5691	0.77502
AQP10	5.65635	0.971695	4.46247	0.34613
AQP11	90.9293	19.7244	112.191	22.8943
AQP12A	7.58161	3.18882	8.53235	1.56415
AQP12B	15.884	2.38799	27.6926	4.65374
AQP2	9.45848	3.68463	9.84282	3.41128
AQP3	19.947	6.36265	20.015	2.89234
AQP4	8.91233	2.42085	8.91904	0.930033
AQP4	4.2654	0.791757	4.62751	0.738039
AQP5	74.9556	28.3054	100.019	15.6155
AQP6	11.4514	2.57975	12.8023	1.21952
AQP6	5.32909	0.481681	5.63651	1.08042
AQP7	5.67323	1.23391	5.46201	0.817304
AQP7P1	16.4043	8.52535	24.4066	12.5155
AQP7P2	33.9348	14.1979	27.0563	5.21972
AQP7P2	6.86506	1.39622	8.70952	2.30607
AQP7P2	6.35965	3.10845	6.7359	1.11716
AQP7P2	13.4433	2.84652	9.31195	2.05135
AQP7P2	6.55299	1.18508	5.96197	0.445204
AQP8	5.58135	1.86068	5.32536	1.03705
AQP9	62.6385	6.53639	96.1479	15.8329
AQR	87.7415	10.7113	74.9997	3.59885
AQR	703.019	52.4496	680.214	25.5176
AR	1036.46	199.743	1146.67	91.0334
AR	67.1088	6.58476	86.7103	9.5488
AR	14.1357	5.399	10.653	1.58981
ARAF	1065.02	68.4572	1013.72	68.5504
ARAP1	230.287	11.3635	275.798	30.8875
ARAP2	137.865	8.081	190.861	30.4795
ARAP2	68.1116	5.21905	35.5401	11.5009
ARAP3	132.487	5.09549	152.046	12.5443
ARAP3	313.101	6.17627	425.004	5.34454
ARC	21.3811	10.3881	43.1928	5.77167
ARCN1	2206.76	151.049	2344.9	70.2429
ARD1A	934.959	52.3637	891.505	93.7639
ARD1B	5.75889	0.716755	6.29307	1.71426
AREG	5.70588	1.22146	4.72314	0.859158
AREGB	5.26479	0.73731	4.47962	0.0848887
ARF1	281.676	29.1346	217.983	35.5093
ARF1	2840.53	461.43	2851.29	230.218
ARF1	20.9822	11.1985	21.38	6.66442
ARF3	938.282	171.284	1558.95	171.918
ARF4	480.669	39.7246	552.951	42.6576
ARF4	2849.54	124.961	2948.65	159.087
ARF5	1760.39	328.669	2242.45	92.3116
ARF6	24.7305	6.95596	45.2089	12.6389
ARFGAP1	63.1408	3.38794	75.9127	12.2284
ARFGAP1	536.149	19.1477	617.355	54.0183
ARFGAP2	428.204	50.2068	444.189	22.2771
ARFGAP3	7.11629	2.43009	6.07072	3.77083
ARFGAP3	198.793	23.5391	265.354	4.58114
ARFGEF1	278.166	66.7223	246.839	25.2989
ARFGEF1	1934.23	56.5762	1830.69	42.3366
ARFGEF2	442.265	15.987	450.453	7.46115
ARFIP1	418.467	48.9339	566.538	28.984
ARFIP1	17.1552	6.97506	19.7475	5.59814
ARFIP1	25.2683	5.54869	25.5364	6.94643
ARFIP2	21.3716	6.91795	15.1981	2.96963
ARFRP1	38.0584	5.27778	35.5765	5.09241
ARG1	5.71383	0.481996	4.73444	0.539948
ARG2	21.4332	3.93836	29.503	1.45465
ARG99	6.78381	1.00973	7.19677	2.58362
ARGFX	6.39409	1.73848	6.10577	1.56781
ARGFXP2	6.83636	2.29483	5.20263	0.681564
ARGFXP2	7.37693	1.85389	6.97665	1.87423
ARGLU1	1499.75	54.6561	1498.72	25.5609
ARHGAP1	665.722	39.758	903.161	39.0509
ARHGAP10	25.7462	6.97733	27.4787	4.80549
ARHGAP11A	101.114	6.90447	92.4217	10.2495
ARHGAP11A	29.0831	9.81231	24.4111	0.662734
ARHGAP11A	4.12881	0.688472	5.40363	1.26445
ARHGAP11B	118.585	8.2229	126.461	4.84617
ARHGAP12	69.779	17.5949	57.9012	17.1311
ARHGAP12	691.9	42.3817	649.742	8.36661
ARHGAP15	20.9757	9.16999	20.6754	6.85215
ARHGAP17	1106.47	75.218	1158.28	37.5276
ARHGAP17	117.85	16.7429	115.804	6.02331
ARHGAP17	8.21063	2.44794	8.49769	0.943206
ARHGAP18	20.7696	3.31101	28.2242	6.12244
ARHGAP19	303.633	12.9639	334.214	13.6291
ARHGAP20	21.116	4.31695	26.6751	8.22249
ARHGAP21	1711.64	274.838	1971.49	219.318
ARHGAP22	35.3769	1.8533	53.8695	4.95521
ARHGAP23	799.103	82.4201	1395.7	176.507
ARHGAP23	31.6354	7.75033	40.1229	3.66999
ARHGAP23	5.10311	1.53382	6.02994	1.4008
ARHGAP24	4.90438	0.950047	4.95498	0.223884
ARHGAP24	9.49315	3.00255	5.64686	0.14038
ARHGAP24	5.05008	1.09772	6.54435	2.39968
ARHGAP24	8.13194	1.83137	7.2186	0.954652
ARHGAP25	13.0132	6.94745	27.0308	6.71163
ARHGAP25	5.82857	1.85276	6.8674	1.11825
ARHGAP25	7.32049	0.64445	10.9662	5.40449
ARHGAP26	51.8093	11.5685	49.0272	13.0304
ARHGAP27	119.712	16.742	125.731	15.8928
ARHGAP28	6.32296	0.23687	10.0036	1.77923
ARHGAP28	5.46582	2.07289	5.69065	0.320068
ARHGAP28	5.81198	1.46804	5.9647	0.834078
ARHGAP28	11.2128	2.91967	8.22091	2.12157
ARHGAP29	72.5476	10.4324	81.2304	10.1259
ARHGAP30	8.10299	2.67771	7.16955	0.882366
ARHGAP30	27.0684	2.08464	23.8672	7.782
ARHGAP30	6.24203	1.65213	8.03247	0.799334
ARHGAP4	29.1924	20.7064	30.2907	5.97835
ARHGAP5	17.4143	2.23719	17.9646	1.44252
ARHGAP6	6.64107	2.0103	4.99186	0.97766
ARHGAP6	4.81577	0.308007	6.39418	1.38048
ARHGAP6	8.10994	2.17239	7.25488	1.31543
ARHGAP6	10.8685	1.88703	6.61057	0.747985
ARHGAP8	18.7122	2.10058	18.6001	6.94228
ARHGAP8	46.0431	7.12726	50.7218	6.90205
ARHGAP8	4.97177	0.73869	5.2658	0.558618
ARHGAP9	14.039	4.243	11.5534	3.56441
ARHGAP9	4.8583	1.00872	5.81365	0.4319
ARHGDIA	4737.92	567.98	4038.87	173.632
ARHGDIB	489.574	76.6112	444.651	17.3856
ARHGDIG	4.5243	0.359129	6.66076	0.801855
ARHGDIG	24.6666	8.20069	20.1644	7.26294
ARHGEF1	144.498	21.7733	198.014	38.7183
ARHGEF1	14.3223	4.75476	15.6775	2.71471
ARHGEF1	191.548	17.8011	233.771	13.7187
ARHGEF10	271.785	5.11635	391.302	54.212
ARHGEF10L	16.0907	4.2943	32.8614	8.70203
ARHGEF10L	21.5556	0.576038	25.6061	4.58891
ARHGEF10L	11.8797	3.2797	8.85526	1.74385
ARHGEF11	5.80645	1.1407	6.30854	1.24415
ARHGEF11	133.912	12.429	151.017	17.1118
ARHGEF11	102.122	15.6002	102.061	6.57734
ARHGEF12	163.411	18.7753	177.933	3.99708
ARHGEF15	5.98272	0.97044	5.45707	0.23084
ARHGEF16	433.594	3.59638	414.251	24.2955
ARHGEF17	146.351	13.4774	188.085	27.5371
ARHGEF18	2437.89	98.0839	2727.69	99.1397
ARHGEF19	176.424	17.7876	203.301	14.715
ARHGEF2	2181.58	131.745	2286.84	110.113
ARHGEF3	248.121	4.85639	210.24	13.7852
ARHGEF4	12.7045	2.31544	19.9385	0.342244
ARHGEF4	5.99237	1.53952	5.67988	1.40633
ARHGEF5	239.783	12.4897	391.51	28.8339
ARHGEF5L	594.262	27.1036	679.977	50.6661
ARHGEF6	7.13859	1.23532	9.23329	1.26285
ARHGEF7	713.894	67.965	695.731	44.7293
ARHGEF7	5.63101	1.19113	3.98969	0.575975
ARHGEF7	17.7589	8.37471	15.7087	6.53791
ARHGEF7	6.21047	1.05955	6.63118	0.525132
ARHGEF9	22.5799	4.35698	26.6407	3.09429
ARID1A	5.07763	0.456131	5.88059	2.26968
ARID1A	1183.54	116.021	1042.97	39.1448
ARID1B	8.49818	2.13212	9.35887	1.58143
ARID1B	11.391	4.94234	9.12123	1.74409
ARID2	179.099	17.4092	165.267	10.9307
ARID2	177.577	26.1978	162.588	26.1717
ARID3A	53.1465	9.62601	60.9913	10.7089
ARID3B	55.7739	6.0711	63.8919	4.49521
ARID3C	10.1855	1.78357	6.44662	1.67398
ARID4A	102.644	17.8535	77.1754	8.45979
ARID4A	105.32	10.86	102.164	11.5598
ARID4A	213.045	20.7447	202.751	5.86339
ARID4B	710.181	84.6048	540.361	46.8304
ARID4B	69.0635	3.92618	71.0978	5.88794
ARID4B	244.17	31.5894	192.876	28.4958
ARID5A	5.36561	1.15659	6.38374	2.09288
ARID5A	6.22976	2.04692	6.53722	1.40582
ARID5A	7.79569	0.70329	7.80686	0.411569
ARID5B	368.718	21.3632	296.439	38.79
ARIH1	391.416	6.74933	352.969	4.75519
ARIH2	445.318	21.8497	520.523	62.5127
ARL1	1501.91	36.4444	1514.88	127.489
ARL10	12.3165	6.42675	14.8639	4.02204
ARL11	4.54981	0.415451	6.65199	1.36018
ARL13A	6.40272	2.26118	7.43979	1.95515
ARL13B	102.647	18.0205	87.2779	12.1104
ARL13B	51.3674	12.7348	25.0568	8.80883
ARL14	6.05032	2.00524	5.74161	1.86374
ARL15	67.9678	14.9625	60.7474	3.05514
ARL15	48.2821	12.1195	45.0455	5.31306
ARL16	3678.39	207.494	3064.76	120.884
ARL16	943.763	116.304	1023.41	56.9618
ARL17B	122.496	13.7773	112.376	0.628922
ARL17B	120.754	12.3049	135.668	23.6456
ARL17B	6.80194	1.22792	8.77042	1.53179
ARL17P1	49.2242	12.3621	34.7289	3.98024
ARL2	3412.47	246.543	4092.11	95.8308
ARL2BP	770.113	42.8303	1026.54	57.9889
ARL3	57.0663	10.9977	57.4966	2.66495
ARL4A	64.4785	5.26552	58.1317	5.98235
ARL4A	11.8725	4.97937	11.1468	3.46992
ARL4A	89.5149	5.49231	86.0185	10.8483
ARL4A	14.4474	2.8686	13.8045	1.86502
ARL4A	76.598	15.3111	61.7492	7.94812
ARL4C	313.395	52.4021	319.401	18.0841
ARL4D	12.7592	9.26642	19.8662	7.96069
ARL5A	355.513	31.7104	238.023	18.1188
ARL5A	1526.72	137.622	985.403	90.094
ARL5A	6815.23	271.918	5193.59	134.832
ARL5B	223.79	24.3816	200.6	18.5446
ARL5B	131.702	25.4188	125.311	14.551
ARL5C	6.03747	0.580483	6.218	0.5949
ARL6	44.175	14.6202	19.6138	6.48337
ARL6	3.9161	0.54749	4.72393	0.320971
ARL6	65.018	14.44	34.1506	18.0553
ARL6	5.01875	0.935539	5.41397	0.795856
ARL6IP1	7168.31	651.634	6007.33	146.755
ARL6IP1	68.1927	0.0795377	51.3815	11.963
ARL6IP4	466.447	72.0958	524.746	162.103
ARL6IP4	22.2915	10.4841	28.6508	5.68727
ARL6IP4	742.326	61.6779	888.557	161.793
ARL6IP5	2162.94	157.438	1891.61	40.5138
ARL6IP6	1474.05	217.768	1680.82	187.942
ARL6IP6	5.60764	0.50474	7.25052	2.2527
ARL8A	9.45552	3.47881	10.7591	2.62841
ARL8B	1272.76	115.055	1139.18	16.2547
ARL9	187.859	10.1239	180.628	9.07297
ARMC1	1449.52	221.005	1484.96	130.394
ARMC10	301.446	22.809	316.841	35.8721
ARMC10	2356.3	80.4496	2382.25	20.9532
ARMC2	4.63133	0.115998	5.58851	1.03284
ARMC2	9.01245	2.72175	8.84231	4.06879
ARMC3	6.06913	0.68642	4.4681	0.422913
ARMC4	8.26136	2.76965	7.91184	0.30812
ARMC5	182.097	15.9065	133.481	13.8237
ARMC6	284.685	10.2566	246.309	10.7259
ARMC7	666.822	38.496	607.976	93.6355
ARMC8	20.1478	2.98188	24.2305	7.03366
ARMC8	480.957	18.1484	455.238	36.167
ARMC8	11.9971	1.42913	11.0889	1.84971
ARMC8	169.065	26.059	189.643	26.3248
ARMC9	47.5331	17.0679	58.3745	8.2682
ARMCX1	199.729	55.7917	189.542	38.8045
ARMCX1	848.8	16.4865	821.337	112.529
ARMCX2	132.397	35.5565	84.6995	2.86568
ARMCX3	126.189	13.2041	150.598	11.8771
ARMCX3	12.6443	7.51057	12.2425	4.75143
ARMCX3	8.11667	2.78131	7.94848	5.52323
ARMCX3	83.4338	19.2889	88.1903	17.2217
ARMCX4	17.1084	5.98946	12.3503	5.18345
ARMCX5	388.754	41.572	372.119	38.7469
ARMCX6	514.383	41.9209	599.515	54.0589
ARMCX6	42.6326	17.4766	43.5667	2.25459
ARMCX6	866.255	76.0228	988.134	82.8049
ARMET	1810.68	125.898	2137.96	192.604
ARMS2	6.52915	0.963472	6.35698	1.70264
ARNT	101.916	8.13957	87.6861	2.69429
ARNT	42.2579	5.70592	32.3741	4.78748
ARNT2	99.7731	21.9195	154.21	8.79064
ARNTL	17.4549	7.77852	20.2789	11.2679
ARNTL	70.0499	3.15297	63.533	13.6191
ARNTL2	23.3178	12.5512	14.1888	3.56875
ARP11	25.7939	3.20522	24.6304	2.91217
ARPC1A	3758.59	338.928	3895.87	83.1611
ARPC1B	1151.1	82.9497	1297.23	219.939
ARPC2	26.5169	8.52137	25.1713	12.6834
ARPC2	6242.76	389.39	6822.85	150.39
ARPC2	19.9164	0.640148	26.9033	21.7312
ARPC3	7082.02	136.779	6588.05	116.953
ARPC4	10.2886	1.30483	10.7979	0.911405
ARPC4	1314.07	89.326	1576.24	149.002
ARPC4	955.271	51.3132	1062.05	29.8063
ARPC5	4432.6	642.174	5042.55	504.253
ARPC5L	1407.2	98.7809	1447.55	85.7177
ARPM1	90.0319	8.96681	73.5384	5.63974
ARPM2	5.82975	0.424362	5.66349	1.11803
ARPP19	383.518	21.466	235.452	50.7044
ARPP19	1284.88	113.378	749.047	38.6378
ARPP-21	16.3031	5.89177	10.7827	3.11966
ARPP-21	14.6644	3.98086	12.5178	2.95825
ARPP-21	9.24193	2.92566	7.47512	1.16853
ARPP-21	6.66827	3.94668	4.4369	0.144536
ARPP-21	6.0445	0.917527	5.6433	0.880229
ARR3	6.74297	1.91919	6.27453	1.10493
ARRB1	39.1461	3.3697	71.9444	15.9303
ARRB1	50.5001	8.92151	84.4859	15.2524
ARRB2	25.9071	11.2711	26.4897	9.97506
ARRB2	32.2426	13.0412	25.2063	5.95528
ARRDC1	51.4185	5.83006	61.4976	6.29895
ARRDC2	159.026	14.0266	155.889	10.5358
ARRDC2	8.34984	1.861	12.5464	6.39167
ARRDC2	73.3161	2.41403	70.9419	4.62527
ARRDC3	166.153	3.98412	197.388	13.4172
ARRDC3	16.4762	9.1141	14.8082	3.47407
ARRDC4	73.2395	15.9107	79.0952	20.9413
ARRDC4	81.3111	19.7896	87.4807	12.0009
ARRDC5	6.40213	1.88322	6.4136	1.38758
ARS2	4868.39	523.189	4770.12	110.011
ARS2	6.98687	1.14303	8.07607	0.764262
ARSA	78.1213	11.0891	83.8122	10.5054
ARSA	27.2337	5.20867	27.8432	5.32593
ARSB	9.86918	3.79612	20.7335	13.0209
ARSB	170.237	33.207	151.165	1.12052
ARSB	45.0936	8.16972	39.9538	10.1039
ARSB	49.9365	4.46626	56.8309	12.924
ARSD	38.3968	3.54969	48.5276	4.70428
ARSD	15.2183	5.78469	16.9256	6.79968
ARSD	229.377	20.5362	253.96	37.9268
ARSE	4.43981	0.119135	5.25654	1.16706
ARSF	4.53625	0.692855	5.41538	0.460193
ARSG	27.0288	13.4506	23.8628	2.66187
ARSH	7.40161	0.505045	10.3642	2.38088
ARSI	7.26604	0.868549	9.68033	3.24962
ARSJ	30.5564	9.55286	29.9239	4.75685
ARSK	110.174	22.1778	113.177	12.5923
ART1	41.1589	5.14466	37.1608	8.24468
ART3	6.41626	1.1399	4.64274	0.782539
ART4	9.06929	2.65157	12.4549	3.97679
ART5	4.32735	0.604838	4.55952	0.831701
ART5	4.99824	0.383251	4.85531	1.44953
ARTN	5.44349	0.770138	5.09319	0.287675
ARTN	5.91818	0.392073	5.94844	0.620203
ARTN	6.67019	0.707275	7.94441	1.98333
ARTN	68.7698	3.77456	50.1684	3.96583
ARV1	531.973	35.7753	499.81	63.7621
ARVCF	12.5057	6.83498	11.9505	3.90606
ARVP6125	26.7349	6.4811	22.6638	10.659
ARVP6125	9.5432	3.26694	10.1313	2.38251
ARX	7.60709	1.56409	5.04019	0.429477
AS3MT	160.415	28.4317	196.113	10.8542
ASAH1	370.242	47.3069	416.14	40.9025
ASAH1	32.2815	6.18603	27.5765	7.33623
ASAH2	10.0908	5.19958	5.36723	1.259
ASAH2	5.67509	0.465391	8.29391	2.63138
ASAH2	6.79926	0.923001	7.8375	2.94395
ASAH2B	21.6369	10.3489	20.1841	6.26387
ASAH2B	12.5268	4.97547	7.96453	1.16331
ASAH2C	54.8653	7.14978	56.8575	7.13935
ASAM	142.574	26.199	130.546	14.2961
ASAP1	708.345	78.4743	662.994	134.577
ASAP1	3990.39	98.6305	4110.32	259.879
ASAP1	2448.8	60.0562	2578.99	212.102
ASAP1IT1	15.5082	4.94617	9.83606	0.684837
ASAP2	232.311	13.2925	267.173	25.853
ASAP2	522.153	20.9557	617.584	48.3256
ASAP3	202.171	16.974	206.948	6.56438
ASB1	555.686	67.8254	473.344	32.5294
ASB10	7.10971	0.750075	5.77992	0.53112
ASB11	5.41686	1.09418	5.939	1.03203
ASB11	9.60916	4.00851	7.46137	0.133325
ASB11	15.5291	4.89165	15.4585	2.27818
ASB12	6.38721	1.88367	5.38096	1.49904
ASB13	93.2704	10.5584	149.816	33.4821
ASB14	5.55112	0.845578	4.93143	0.170177
ASB15	5.18929	1.09322	4.95804	0.686626
ASB16	5.98063	1.56576	9.90529	1.53867
ASB17	6.37211	0.939254	6.21374	0.344564
ASB17	13.615	2.7603	15.4612	3.27861
ASB18	5.68704	0.54084	7.73297	2.4682
ASB2	13.8679	8.43004	11.1109	1.86038
ASB3	349.55	18.07	435.754	21.656
ASB3	208.96	37.1721	189.504	18.4211
ASB3	115.455	14.8011	125.712	6.9592
ASB4	6.27066	2.04145	8.15073	2.11569
ASB4	7.14609	4.5065	6.04092	1.28263
ASB4	10.4198	0.842316	12.9484	7.27093
ASB5	6.19555	1.22437	6.05796	1.96796
ASB5	5.4488	0.807306	8.22589	2.96368
ASB6	14.9036	6.22057	10.8505	4.98846
ASB6	137.309	15.9372	105.518	1.29878
ASB6	116.317	7.49677	96.6985	20.63
ASB7	115.625	11.2818	101.369	11.4841
ASB7	73.2576	8.10471	56.7315	8.02785
ASB7	250.718	26.6987	228.781	23.4445
ASB8	826.379	63.1645	871.661	110.805
ASB8	445.282	11.6057	460.174	36.8299
ASB9	71.9893	4.30716	66.9577	11.9714
ASB9	137.279	15.7142	133.039	20.5621
ASCC1	2135.13	40.2791	2214.1	257.058
ASCC2	1302.9	98.513	1154.26	39.6065
ASCC3	670.354	99.5292	640.987	42.157
ASCC3	159.533	36.3806	139.296	8.85011
ASCC3	105.995	11.7591	85.1541	8.41173
ASCC3	24.9172	5.1244	15.5669	7.86503
ASCL1	7.9905	1.71752	7.50895	0.759144
ASCL2	10.7026	1.3978	15.6452	5.75358
ASCL3	5.55849	0.399013	7.28384	2.70632
ASCL4	4.92891	0.775594	4.37288	0.51056
ASCL5	5.14798	1.31069	4.90574	0.190347
ASCL5	15.7948	4.27536	13.2711	3.31796
ASF1A	630.459	105.389	528.835	76.1904
ASF1B	1584.68	292.264	2190.56	356.959
ASFMR1	13.7584	4.89627	9.65388	2.17372
ASGR1	41.3621	5.9676	80.6527	14.7035
ASGR2	8.23218	2.0967	6.57538	0.867904
ASGR2	5.06618	1.03882	5.03056	0.694115
ASGR2	6.09289	1.18174	4.58322	0.478086
ASH1L	24.4883	5.93259	15.9647	1.7884
ASH2L	1003.49	25.5802	920.704	84.1194
ASIP	4.50082	0.639707	5.81023	1.77442
ASL	5.59308	0.336334	5.42376	1.06609
ASL	19.7766	6.11125	19.8395	5.46899
ASL	68.536	20.0973	48.6647	6.20799
ASMT	3.73451	0.721583	5.27813	1.90324
ASMTL	48.4721	11.8965	37.0162	2.33046
ASMTL	157.626	24.4335	135.003	11.6203
ASMTL	163.409	27.4073	125.15	12.0991
ASNA1	84.5555	5.66374	85.643	16.8135
ASNS	1809.52	217.14	1476.16	59.5827
ASNS	558.03	118.944	430.796	43.2784
ASNSD1	2110.12	43.2647	2062.68	132.026
ASPA	5.86043	1.94889	5.73984	0.639285
ASPG	6.6549	2.4714	7.21276	2.10258
ASPH	82.2405	6.94987	80.9498	9.82704
ASPH	197.087	32.3666	221.232	22.2102
ASPH	9.87429	4.37317	12.293	5.20408
ASPHD1	51.0772	18.6623	55.9387	6.93497
ASPHD1	59.4347	18.7295	84.6821	9.25389
ASPHD1	10.7934	2.49433	8.38734	1.70174
ASPHD2	65.9009	6.64603	80.0164	9.06784
ASPM	1379.43	322.277	1347.56	96.3677
ASPN	5.05031	0.0448726	6.13226	0.778127
ASPRV1	6.54683	1.26273	8.23196	1.15863
ASPSCR1	354.995	30.6547	373.289	13.8168
ASPSCR1	151.742	28.7586	159.885	25.0535
ASPSCR1	3961.28	73.4072	3900.62	115.791
ASRGL1	74.2964	6.42105	55.647	7.14233
ASS1	8726.41	334.767	9765.01	909.782
ASS1	9977.68	712.193	11384.4	565.853
ASS1	40.7678	3.24296	43.3107	4.68216
ASTE1	287.342	44.6401	174.318	18.79
ASTL	11.7288	4.26189	13.3434	3.25718
ASTN1	12.5646	2.63992	13.2822	3.33429
ASTN1	10.6227	0.416794	9.54386	1.53967
ASTN2	18.9578	2.89576	25.4794	5.45228
ASTN2	8.31317	1.79642	17.5371	12.1399
ASTN2	9.32565	3.55834	10.5658	6.94784
ASXL1	461.829	50.8165	513.88	46.3052
ASXL2	1093.75	106.083	1113.32	85.4415
ASXL3	5.0517	0.695881	5.08153	0.589279
ASZ1	5.70181	1.56476	4.95792	0.382041
ASZ1	8.26956	2.19144	6.65475	2.34034
ATAD1	836.812	47.3116	1195.94	53.7789
ATAD1	380.638	61.2058	439.115	66.9089
ATAD2	1739.72	166.232	1474.46	87.8394
ATAD2B	79.4467	2.48202	68.1724	8.55205
ATAD3A	714.199	76.3554	647.208	36.6156
ATAD3B	55.1175	17.1997	37.4771	5.78832
ATAD3C	11.121	1.69543	8.04176	0.658892
ATAD5	5.66943	1.79768	7.60968	2.12858
ATCAY	5.8195	1.88167	8.39582	2.61198
ATE1	13.1647	1.76489	11.5482	2.79046
ATE1	85.5062	6.1544	66.2163	5.72147
ATE1	10.6021	4.23284	11.3043	3.81407
ATE1	16.5538	2.23639	14.8903	4.25169
ATF1	231.241	38.217	179.804	13.6647
ATF2	186.305	12.0182	185.426	6.07347
ATF3	257.165	36.0323	200.861	12.0923
ATF3	5.50952	1.83912	4.40335	0.806119
ATF3	10.8861	1.52749	7.92827	2.51886
ATF4	10473.1	877.631	9709.35	453.787
ATF4	72.6365	4.01957	69.87	14.7531
ATF4	756.677	47.3379	783.154	10.5489
ATF5	1653.07	85.5609	1435.32	122.096
ATF6	1172.99	93.084	1079.41	96.1572
ATF6B	130.633	13.898	239.761	35.3265
ATF6B	123.863	7.90261	185.023	18.8542
ATF7	7.09031	1.33461	8.19297	1.23061
ATF7IP	12.6859	3.86033	13.9237	2.97144
ATF7IP2	79.2288	12.2749	73.4481	9.13936
ATG10	271.472	33.7422	288.597	5.04802
ATG10	78.3897	6.4706	122.411	12.5239
ATG12	1042.99	8.3562	1050.38	57.134
ATG12	75.1522	4.84357	59.8699	6.86237
ATG16L1	747.17	83.4726	753.468	48.8947
ATG16L1	687.006	69.2341	575.779	33.7826
ATG16L2	26.8094	7.1245	36.2259	5.49619
ATG2A	601.302	23.3279	748.279	75.2707
ATG2B	25.7461	7.54346	25.36	17.7997
ATG3	1297.59	84.2402	1387.55	113.092
ATG3	31.4379	8.6951	41.614	13.6834
ATG4A	161.082	12.0037	137.295	9.67855
ATG4A	6.82503	2.13634	4.84813	1.09452
ATG4A	204.566	17.2966	181.261	38.2246
ATG4B	5.78829	1.2873	5.95695	2.40999
ATG4B	2215.68	107.79	2624.92	115.862
ATG4C	8.47655	1.53762	9.22673	2.46358
ATG4C	487.594	51.8643	522.119	25.5563
ATG4D	81.844	20.4217	82.8182	20.6952
ATG4D	113.128	12.4025	121.114	16.6272
ATG5	123.715	28.7692	106.016	7.86034
ATG7	387.074	32.8958	389.968	59.9932
ATG9A	6.05446	1.32848	9.83394	4.37495
ATG9A	350.121	41.5996	447.943	43.8072
ATG9A	229.342	28.6131	236.453	28.2002
ATG9B	8.13258	1.53864	5.16203	1.02769
ATHL1	49.2497	9.37306	62.5299	21.1808
ATIC	5574.26	162.81	5167.24	327.346
ATL1	64.2215	20.8478	93.5612	13.0372
ATL1	60.408	5.71682	78.5284	6.76789
ATL2	365.009	9.60905	304.29	22.8809
ATL3	739.443	39.7259	787.866	34.0033
ATM	6.47955	1.52038	6.57054	0.828711
ATM	410.79	47.6777	329.49	51.8903
ATM	352.85	19.6079	321.923	6.50439
ATM	6.77172	1.03608	11.958	2.10862
ATMIN	140.913	10.0208	134.398	20.1415
ATMIN	93.0156	32.9833	68.2146	9.69692
ATN1	26.5007	7.85403	36.0471	8.22242
ATN1	372.412	89.8744	477.624	20.4153
ATN1	5.1888	0.332616	5.17628	1.03826
ATOH1	5.45864	0.583898	5.83439	1.13388
ATOH7	36.1205	2.83952	30.241	0.344634
ATOH7	15.1148	4.21928	16.7752	5.43024
ATOH8	49.5295	7.54304	97.9954	7.20508
ATOX1	2099.38	355.136	1709.18	43.048
ATP10A	150.371	25.2838	124.786	14.7993
ATP10A	27.559	10.5485	25.6349	4.39428
ATP10B	18.3254	4.24525	10.3874	3.11082
ATP10D	7.7193	0.502694	7.83613	1.17026
ATP11A	7.29611	1.74106	6.04198	1.45976
ATP11A	14.0281	11.8673	8.59223	2.47542
ATP11B	69.1807	2.60643	69.6236	5.35419
ATP11B	147.629	34.396	113.768	1.88722
ATP11C	246.217	31.0313	216.957	21.8242
ATP11C	205.697	27.6521	233.726	16.9627
ATP11C	444.471	48.5137	414.464	29.7545
ATP12A	13.3467	1.64003	15.6704	2.29658
ATP13A1	368.668	16.5671	350.065	17.6825
ATP13A2	37.8824	4.41982	41.9187	3.21218
ATP13A3	7.47514	2.83557	5.74323	0.472335
ATP13A3	26.96	11.8548	21.6531	1.69983
ATP13A4	12.2899	8.87865	7.44986	2.43029
ATP13A5	4.90118	1.68884	4.55921	0.79946
ATP1A1	2203.18	233.84	2138.95	94.6966
ATP1A1	8655.43	184.444	8376.57	431.027
ATP1A1	1757.33	148.682	1865.22	173.472
ATP1A2	4.97813	0.353971	5.22806	0.68883
ATP1A3	16.8957	1.49023	18.8301	7.44831
ATP1A4	4.19315	0.323689	4.77225	0.238731
ATP1A4	6.45942	1.45352	6.3361	1.01304
ATP1B1	598.54	76.1351	331.278	23.1826
ATP1B1	1321.24	25.1236	806.41	30.8982
ATP1B1	757.789	46.2042	527.369	51.5267
ATP1B2	13.5323	3.60229	11.767	2.56694
ATP1B3	2835.16	419.74	2674.31	59.0689
ATP1B3	5.60495	0.781302	7.41022	1.85786
ATP1B3	403.493	50.6466	379.668	36.1578
ATP1B3	4.95842	0.454034	4.71168	0.803536
ATP1B3	2009.35	366.135	1838.7	206.644
ATP1B4	5.1837	0.246639	6.58608	0.335759
ATP2A1	9.29801	1.06688	9.58033	0.661077
ATP2A1	7.41116	0.714937	7.85757	2.09557
ATP2A1	5.92454	2.21722	4.91868	0.833915
ATP2A1	8.03419	2.09626	8.05319	1.43027
ATP2A2	1931.19	479.386	2054.49	261.281
ATP2A2	509.745	59.7916	483.211	37.8388
ATP2A2	2532.22	297.823	2233.57	103.402
ATP2A3	17.3047	5.26637	20.8389	6.88827
ATP2A3	6.0009	0.446763	7.28435	1.08266
ATP2B1	472.502	69.9451	459.413	22.4219
ATP2B1	13.1853	2.31375	16.4887	11.872
ATP2B1	229.879	25.639	231.298	32.0193
ATP2B2	6.14034	2.03951	7.47677	1.21425
ATP2B2	4.37133	0.951005	4.74067	0.867261
ATP2B2	5.07386	0.591063	4.51484	0.319212
ATP2B3	5.50042	1.65836	5.3202	1.03687
ATP2B3	14.0302	1.709	17.8956	5.06165
ATP2B3	10.1062	3.76435	5.16722	0.628147
ATP2B4	94.6265	5.66523	79.7186	10.8939
ATP2B4	1045.21	80.2398	1202.92	77.1717
ATP2B4	805.903	57.9664	924.731	55.9643
ATP2C1	769.397	42.7392	785.222	63.7523
ATP2C1	190.993	12.0036	204.775	30.0845
[truncated: 45,323 more rows]
