# Supplementary material for: A genome‐scale screen reveals context‐dependent ovarian cancer sensitivity to miRNA overexpression
Source: Mol Syst Biol. 2015 Dec 11;11(12):842. doi: 10.15252/msb.20156308 (PMC4704493; doi:10.15252/msb.20156308)
Supplement: Supplementary file 12 — Dataset EV8 [file MSB-11-842-s016.zip › Dataset_EV8/Cluster.app/Contents/Info.plist]

<?xml version="1.0" encoding="UTF-8"?>
<!DOCTYPE plist PUBLIC "-//Apple Computer//DTD PLIST 1.0//EN" "http://www.apple.com/DTDs/PropertyList-1.0.dtd">
<plist version="1.0">
<dict>
	<key>CFBundleDevelopmentRegion</key>
	<string>English</string>
	<key>CFBundleExecutable</key>
	<string>Cluster</string>
	<key>CFBundleHelpBookFolder</key>
	<string>html</string>
	<key>CFBundleHelpBookName</key>
	<string>Cluster 3.0 Help</string>
	<key>CFBundleIconFile</key>
	<string>cluster.icns</string>
	<key>CFBundleIdentifier</key>
	<string>com.u-tokyo.Cluster</string>
	<key>CFBundleInfoDictionaryVersion</key>
	<string>6.0</string>
	<key>CFBundlePackageType</key>
	<string>APPL</string>
	<key>CFBundleSignature</key>
	<string>????</string>
	<key>CFBundleVersion</key>
	<string>C Clustering Library 1.50</string>
	<key>NSMainNibFile</key>
	<string>MainMenu</string>
	<key>NSPrincipalClass</key>
	<string>NSApplication</string>
</dict>
</plist>
