# Supplementary material for: A genome‐scale screen reveals context‐dependent ovarian cancer sensitivity to miRNA overexpression
Source: Mol Syst Biol. 2015 Dec 11;11(12):842. doi: 10.15252/msb.20156308 (PMC4704493; doi:10.15252/msb.20156308)
Supplement: Supplementary file 12 — Dataset EV8 [file MSB-11-842-s016.zip › Dataset_EV8/Cluster.app/Contents/Resources/English.lproj/FileFormatPanel.nib/classes.nib]

{
    IBClasses = (
        {
            CLASS = Controller; 
            LANGUAGE = ObjC; 
            OUTLETS = {FileFormatPanel = id; }; 
            SUPERCLASS = NSObject; 
        }, 
        {CLASS = FirstResponder; LANGUAGE = ObjC; SUPERCLASS = NSObject; }
    ); 
    IBVersion = 1; 
}
