# Supplementary material for: A genome‐scale screen reveals context‐dependent ovarian cancer sensitivity to miRNA overexpression
Source: Mol Syst Biol. 2015 Dec 11;11(12):842. doi: 10.15252/msb.20156308 (PMC4704493; doi:10.15252/msb.20156308)
Supplement: Supplementary file 12 — Dataset EV8 [file MSB-11-842-s016.zip › Dataset_EV8/Cluster.app/Contents/Resources/English.lproj/FileFormatPanel.nib/info.nib]

<?xml version="1.0" encoding="UTF-8"?>
<!DOCTYPE plist PUBLIC "-//Apple Computer//DTD PLIST 1.0//EN" "http://www.apple.com/DTDs/PropertyList-1.0.dtd">
<plist version="1.0">
<dict>
	<key>IBDocumentLocation</key>
	<string>63 197 356 240 0 0 1280 832 </string>
	<key>IBFramework Version</key>
	<string>349.0</string>
	<key>IBOldestOS</key>
	<integer>3</integer>
	<key>IBOpenObjects</key>
	<array>
		<integer>5</integer>
	</array>
	<key>IBSystem Version</key>
	<string>7D24</string>
	<key>IBUsesTextArchiving</key>
	<true/>
</dict>
</plist>
