# Supplementary material for: A genome‐scale screen reveals context‐dependent ovarian cancer sensitivity to miRNA overexpression
Source: Mol Syst Biol. 2015 Dec 11;11(12):842. doi: 10.15252/msb.20156308 (PMC4704493; doi:10.15252/msb.20156308)
Supplement: Supplementary file 12 — Dataset EV8 [file MSB-11-842-s016.zip › Dataset_EV8/Cluster.app/Contents/Resources/English.lproj/FileFormatPanel.nib/keyedobjects.nib]

<?xml version="1.0" encoding="UTF-8"?>
<!DOCTYPE plist PUBLIC "-//Apple Computer//DTD PLIST 1.0//EN" "http://www.apple.com/DTDs/PropertyList-1.0.dtd">
<plist version="1.0">
<dict>
	<key>$archiver</key>
	<string>NSKeyedArchiver</string>
	<key>$objects</key>
	<array>
		<string>$null</string>
		<dict>
			<key>$class</key>
			<dict>
				<key>CF$UID</key>
				<integer>77</integer>
			</dict>
			<key>NSClassesKeys</key>
			<dict>
				<key>CF$UID</key>
				<integer>67</integer>
			</dict>
			<key>NSClassesValues</key>
			<dict>
				<key>CF$UID</key>
				<integer>68</integer>
			</dict>
			<key>NSConnections</key>
			<dict>
				<key>CF$UID</key>
				<integer>8</integer>
			</dict>
			<key>NSFontManager</key>
			<dict>
				<key>CF$UID</key>
				<integer>0</integer>
			</dict>
			<key>NSFramework</key>
			<dict>
				<key>CF$UID</key>
				<integer>5</integer>
			</dict>
			<key>NSNamesKeys</key>
			<dict>
				<key>CF$UID</key>
				<integer>62</integer>
			</dict>
			<key>NSNamesValues</key>
			<dict>
				<key>CF$UID</key>
				<integer>63</integer>
			</dict>
			<key>NSNextOid</key>
			<integer>20</integer>
			<key>NSObjectsKeys</key>
			<dict>
				<key>CF$UID</key>
				<integer>59</integer>
			</dict>
			<key>NSObjectsValues</key>
			<dict>
				<key>CF$UID</key>
				<integer>61</integer>
			</dict>
			<key>NSOidsKeys</key>
			<dict>
				<key>CF$UID</key>
				<integer>69</integer>
			</dict>
			<key>NSOidsValues</key>
			<dict>
				<key>CF$UID</key>
				<integer>70</integer>
			</dict>
			<key>NSRoot</key>
			<dict>
				<key>CF$UID</key>
				<integer>2</integer>
			</dict>
			<key>NSVisibleWindows</key>
			<dict>
				<key>CF$UID</key>
				<integer>6</integer>
			</dict>
		</dict>
		<dict>
			<key>$class</key>
			<dict>
				<key>CF$UID</key>
				<integer>4</integer>
			</dict>
			<key>NSClassName</key>
			<dict>
				<key>CF$UID</key>
				<integer>3</integer>
			</dict>
		</dict>
		<string>Controller</string>
		<dict>
			<key>$classes</key>
			<array>
				<string>NSCustomObject</string>
				<string>NSObject</string>
			</array>
			<key>$classname</key>
			<string>NSCustomObject</string>
		</dict>
		<string>IBCocoaFramework</string>
		<dict>
			<key>$class</key>
			<dict>
				<key>CF$UID</key>
				<integer>7</integer>
			</dict>
			<key>NS.objects</key>
			<array/>
		</dict>
		<dict>
			<key>$classes</key>
			<array>
				<string>NSMutableSet</string>
				<string>NSSet</string>
				<string>NSObject</string>
			</array>
			<key>$classname</key>
			<string>NSMutableSet</string>
		</dict>
		<dict>
			<key>$class</key>
			<dict>
				<key>CF$UID</key>
				<integer>50</integer>
			</dict>
			<key>NS.objects</key>
			<array>
				<dict>
					<key>CF$UID</key>
					<integer>9</integer>
				</dict>
			</array>
		</dict>
		<dict>
			<key>$class</key>
			<dict>
				<key>CF$UID</key>
				<integer>58</integer>
			</dict>
			<key>NSDestination</key>
			<dict>
				<key>CF$UID</key>
				<integer>10</integer>
			</dict>
			<key>NSLabel</key>
			<dict>
				<key>CF$UID</key>
				<integer>57</integer>
			</dict>
			<key>NSSource</key>
			<dict>
				<key>CF$UID</key>
				<integer>2</integer>
			</dict>
		</dict>
		<dict>
			<key>$class</key>
			<dict>
				<key>CF$UID</key>
				<integer>56</integer>
			</dict>
			<key>NSMaxSize</key>
			<dict>
				<key>CF$UID</key>
				<integer>55</integer>
			</dict>
			<key>NSMinSize</key>
			<dict>
				<key>CF$UID</key>
				<integer>54</integer>
			</dict>
			<key>NSScreenRect</key>
			<dict>
				<key>CF$UID</key>
				<integer>53</integer>
			</dict>
			<key>NSViewClass</key>
			<dict>
				<key>CF$UID</key>
				<integer>14</integer>
			</dict>
			<key>NSWTFlags</key>
			<integer>1886912512</integer>
			<key>NSWindowBacking</key>
			<integer>2</integer>
			<key>NSWindowClass</key>
			<dict>
				<key>CF$UID</key>
				<integer>13</integer>
			</dict>
			<key>NSWindowRect</key>
			<dict>
				<key>CF$UID</key>
				<integer>11</integer>
			</dict>
			<key>NSWindowStyleMask</key>
			<integer>3</integer>
			<key>NSWindowTitle</key>
			<dict>
				<key>CF$UID</key>
				<integer>12</integer>
			</dict>
			<key>NSWindowView</key>
			<dict>
				<key>CF$UID</key>
				<integer>16</integer>
			</dict>
		</dict>
		<string>{{109, 95}, {654, 708}}</string>
		<string>File Format</string>
		<string>NSPanel</string>
		<dict>
			<key>$class</key>
			<dict>
				<key>CF$UID</key>
				<integer>15</integer>
			</dict>
			<key>NS.string</key>
			<string>View</string>
		</dict>
		<dict>
			<key>$classes</key>
			<array>
				<string>NSMutableString</string>
				<string>NSString</string>
				<string>NSObject</string>
			</array>
			<key>$classname</key>
			<string>NSMutableString</string>
		</dict>
		<dict>
			<key>$class</key>
			<dict>
				<key>CF$UID</key>
				<integer>52</integer>
			</dict>
			<key>NSFrame</key>
			<dict>
				<key>CF$UID</key>
				<integer>51</integer>
			</dict>
			<key>NSNextResponder</key>
			<dict>
				<key>CF$UID</key>
				<integer>0</integer>
			</dict>
			<key>NSSubviews</key>
			<dict>
				<key>CF$UID</key>
				<integer>17</integer>
			</dict>
		</dict>
		<dict>
			<key>$class</key>
			<dict>
				<key>CF$UID</key>
				<integer>50</integer>
			</dict>
			<key>NS.objects</key>
			<array>
				<dict>
					<key>CF$UID</key>
					<integer>18</integer>
				</dict>
				<dict>
					<key>CF$UID</key>
					<integer>35</integer>
				</dict>
			</array>
		</dict>
		<dict>
			<key>$class</key>
			<dict>
				<key>CF$UID</key>
				<integer>34</integer>
			</dict>
			<key>NSCell</key>
			<dict>
				<key>CF$UID</key>
				<integer>20</integer>
			</dict>
			<key>NSEnabled</key>
			<true/>
			<key>NSFrame</key>
			<dict>
				<key>CF$UID</key>
				<integer>19</integer>
			</dict>
			<key>NSNextResponder</key>
			<dict>
				<key>CF$UID</key>
				<integer>16</integer>
			</dict>
			<key>NSSuperview</key>
			<dict>
				<key>CF$UID</key>
				<integer>16</integer>
			</dict>
		</dict>
		<string>{{63, 190}, {528, 498}}</string>
		<dict>
			<key>$class</key>
			<dict>
				<key>CF$UID</key>
				<integer>33</integer>
			</dict>
			<key>NSBackgroundColor</key>
			<dict>
				<key>CF$UID</key>
				<integer>25</integer>
			</dict>
			<key>NSCellFlags</key>
			<integer>-2072904127</integer>
			<key>NSCellFlags2</key>
			<integer>4194304</integer>
			<key>NSContents</key>
			<dict>
				<key>CF$UID</key>
				<integer>21</integer>
			</dict>
			<key>NSControlView</key>
			<dict>
				<key>CF$UID</key>
				<integer>18</integer>
			</dict>
			<key>NSDrawsBackground</key>
			<true/>
			<key>NSSupport</key>
			<dict>
				<key>CF$UID</key>
				<integer>22</integer>
			</dict>
			<key>NSTextColor</key>
			<dict>
				<key>CF$UID</key>
				<integer>30</integer>
			</dict>
		</dict>
		<string>The input for the clustering program is a tab-delimited text file.
An example is shown below.

The cells in red must appear in the file, although they can be any string.

The cells in bold are headers for optional columns/rows.

UNIQID: (string/number)
This column should contain unique identifiers for each gene.

NAME: (string)
A text description of each gene which will be used in display.

EWEIGHT: (real number)
A weight for each experiment that can be used to count certain experiments more
than others.

GWEIGHT: (real number)
A similar weight for each gene can be used when clustering arrays.

GORDER: (real number)
A value to be used for ordering nodes in display program

EXPID: (string, e.g. EXP1, EXP2,...)
A text description of each experiment that will be used in the display.

DATA:(real number)
Data for a single gene in a single experiment. Any desired numerical transform
(e.g. log) should be applied before clustering. Missing values are acceptable.</string>
		<dict>
			<key>$class</key>
			<dict>
				<key>CF$UID</key>
				<integer>24</integer>
			</dict>
			<key>NSName</key>
			<dict>
				<key>CF$UID</key>
				<integer>23</integer>
			</dict>
			<key>NSSize</key>
			<real>13</real>
			<key>NSfFlags</key>
			<integer>20</integer>
		</dict>
		<string>LucidaGrande</string>
		<dict>
			<key>$classes</key>
			<array>
				<string>NSFont</string>
				<string>NSObject</string>
			</array>
			<key>$classname</key>
			<string>NSFont</string>
		</dict>
		<dict>
			<key>$class</key>
			<dict>
				<key>CF$UID</key>
				<integer>29</integer>
			</dict>
			<key>NSCatalogName</key>
			<dict>
				<key>CF$UID</key>
				<integer>26</integer>
			</dict>
			<key>NSColor</key>
			<dict>
				<key>CF$UID</key>
				<integer>28</integer>
			</dict>
			<key>NSColorName</key>
			<dict>
				<key>CF$UID</key>
				<integer>27</integer>
			</dict>
			<key>NSColorSpace</key>
			<integer>6</integer>
		</dict>
		<string>System</string>
		<string>textBackgroundColor</string>
		<dict>
			<key>$class</key>
			<dict>
				<key>CF$UID</key>
				<integer>29</integer>
			</dict>
			<key>NSColorSpace</key>
			<integer>3</integer>
			<key>NSWhite</key>
			<data>
			MQA=
			</data>
		</dict>
		<dict>
			<key>$classes</key>
			<array>
				<string>NSColor</string>
				<string>NSObject</string>
			</array>
			<key>$classname</key>
			<string>NSColor</string>
		</dict>
		<dict>
			<key>$class</key>
			<dict>
				<key>CF$UID</key>
				<integer>29</integer>
			</dict>
			<key>NSCatalogName</key>
			<dict>
				<key>CF$UID</key>
				<integer>26</integer>
			</dict>
			<key>NSColor</key>
			<dict>
				<key>CF$UID</key>
				<integer>32</integer>
			</dict>
			<key>NSColorName</key>
			<dict>
				<key>CF$UID</key>
				<integer>31</integer>
			</dict>
			<key>NSColorSpace</key>
			<integer>6</integer>
		</dict>
		<string>textColor</string>
		<dict>
			<key>$class</key>
			<dict>
				<key>CF$UID</key>
				<integer>29</integer>
			</dict>
			<key>NSColorSpace</key>
			<integer>3</integer>
			<key>NSWhite</key>
			<data>
			MAA=
			</data>
		</dict>
		<dict>
			<key>$classes</key>
			<array>
				<string>NSTextFieldCell</string>
				<string>NSActionCell</string>
				<string>NSCell</string>
				<string>NSObject</string>
			</array>
			<key>$classname</key>
			<string>NSTextFieldCell</string>
		</dict>
		<dict>
			<key>$classes</key>
			<array>
				<string>NSTextField</string>
				<string>%NSTextField</string>
				<string>NSControl</string>
				<string>NSView</string>
				<string>NSResponder</string>
				<string>NSObject</string>
			</array>
			<key>$classname</key>
			<string>NSTextField</string>
		</dict>
		<dict>
			<key>$class</key>
			<dict>
				<key>CF$UID</key>
				<integer>49</integer>
			</dict>
			<key>NSCell</key>
			<dict>
				<key>CF$UID</key>
				<integer>43</integer>
			</dict>
			<key>NSDragTypes</key>
			<dict>
				<key>CF$UID</key>
				<integer>36</integer>
			</dict>
			<key>NSEditable</key>
			<true/>
			<key>NSEnabled</key>
			<true/>
			<key>NSFrame</key>
			<dict>
				<key>CF$UID</key>
				<integer>42</integer>
			</dict>
			<key>NSNextResponder</key>
			<dict>
				<key>CF$UID</key>
				<integer>16</integer>
			</dict>
			<key>NSSuperview</key>
			<dict>
				<key>CF$UID</key>
				<integer>16</integer>
			</dict>
		</dict>
		<dict>
			<key>$class</key>
			<dict>
				<key>CF$UID</key>
				<integer>7</integer>
			</dict>
			<key>NS.objects</key>
			<array>
				<dict>
					<key>CF$UID</key>
					<integer>37</integer>
				</dict>
				<dict>
					<key>CF$UID</key>
					<integer>38</integer>
				</dict>
				<dict>
					<key>CF$UID</key>
					<integer>39</integer>
				</dict>
				<dict>
					<key>CF$UID</key>
					<integer>40</integer>
				</dict>
				<dict>
					<key>CF$UID</key>
					<integer>41</integer>
				</dict>
			</array>
		</dict>
		<string>Apple PDF pasteboard type</string>
		<string>NeXT TIFF v4.0 pasteboard type</string>
		<string>NeXT Encapsulated PostScript v1.2 pasteboard type</string>
		<string>NSFilenamesPboardType</string>
		<string>Apple PICT pasteboard type</string>
		<string>{{19, 14}, {615, 163}}</string>
		<dict>
			<key>$class</key>
			<dict>
				<key>CF$UID</key>
				<integer>48</integer>
			</dict>
			<key>NSAlign</key>
			<integer>0</integer>
			<key>NSAnimates</key>
			<false/>
			<key>NSCellFlags</key>
			<integer>130560</integer>
			<key>NSCellFlags2</key>
			<integer>0</integer>
			<key>NSContents</key>
			<dict>
				<key>CF$UID</key>
				<integer>44</integer>
			</dict>
			<key>NSScale</key>
			<integer>2</integer>
			<key>NSStyle</key>
			<integer>0</integer>
		</dict>
		<dict>
			<key>$class</key>
			<dict>
				<key>CF$UID</key>
				<integer>47</integer>
			</dict>
			<key>NSClassName</key>
			<dict>
				<key>CF$UID</key>
				<integer>45</integer>
			</dict>
			<key>NSResourceName</key>
			<dict>
				<key>CF$UID</key>
				<integer>46</integer>
			</dict>
		</dict>
		<string>NSImage</string>
		<string>format</string>
		<dict>
			<key>$classes</key>
			<array>
				<string>NSCustomResource</string>
				<string>%NSCustomResource</string>
				<string>NSObject</string>
			</array>
			<key>$classname</key>
			<string>NSCustomResource</string>
		</dict>
		<dict>
			<key>$classes</key>
			<array>
				<string>NSImageCell</string>
				<string>%NSImageCell</string>
				<string>NSCell</string>
				<string>NSObject</string>
			</array>
			<key>$classname</key>
			<string>NSImageCell</string>
		</dict>
		<dict>
			<key>$classes</key>
			<array>
				<string>NSImageView</string>
				<string>NSControl</string>
				<string>NSView</string>
				<string>NSResponder</string>
				<string>NSObject</string>
			</array>
			<key>$classname</key>
			<string>NSImageView</string>
		</dict>
		<dict>
			<key>$classes</key>
			<array>
				<string>NSMutableArray</string>
				<string>NSArray</string>
				<string>NSObject</string>
			</array>
			<key>$classname</key>
			<string>NSMutableArray</string>
		</dict>
		<string>{{1, 1}, {654, 708}}</string>
		<dict>
			<key>$classes</key>
			<array>
				<string>NSView</string>
				<string>NSResponder</string>
				<string>NSObject</string>
			</array>
			<key>$classname</key>
			<string>NSView</string>
		</dict>
		<string>{{0, 0}, {1280, 832}}</string>
		<string>{213, 129}</string>
		<string>{3.40282e+38, 3.40282e+38}</string>
		<dict>
			<key>$classes</key>
			<array>
				<string>NSWindowTemplate</string>
				<string>NSObject</string>
			</array>
			<key>$classname</key>
			<string>NSWindowTemplate</string>
		</dict>
		<string>FileFormatPanel</string>
		<dict>
			<key>$classes</key>
			<array>
				<string>NSNibOutletConnector</string>
				<string>NSNibConnector</string>
				<string>NSObject</string>
			</array>
			<key>$classname</key>
			<string>NSNibOutletConnector</string>
		</dict>
		<dict>
			<key>$class</key>
			<dict>
				<key>CF$UID</key>
				<integer>60</integer>
			</dict>
			<key>NS.objects</key>
			<array>
				<dict>
					<key>CF$UID</key>
					<integer>10</integer>
				</dict>
				<dict>
					<key>CF$UID</key>
					<integer>18</integer>
				</dict>
				<dict>
					<key>CF$UID</key>
					<integer>35</integer>
				</dict>
				<dict>
					<key>CF$UID</key>
					<integer>16</integer>
				</dict>
			</array>
		</dict>
		<dict>
			<key>$classes</key>
			<array>
				<string>NSArray</string>
				<string>NSObject</string>
			</array>
			<key>$classname</key>
			<string>NSArray</string>
		</dict>
		<dict>
			<key>$class</key>
			<dict>
				<key>CF$UID</key>
				<integer>60</integer>
			</dict>
			<key>NS.objects</key>
			<array>
				<dict>
					<key>CF$UID</key>
					<integer>2</integer>
				</dict>
				<dict>
					<key>CF$UID</key>
					<integer>16</integer>
				</dict>
				<dict>
					<key>CF$UID</key>
					<integer>16</integer>
				</dict>
				<dict>
					<key>CF$UID</key>
					<integer>10</integer>
				</dict>
			</array>
		</dict>
		<dict>
			<key>$class</key>
			<dict>
				<key>CF$UID</key>
				<integer>60</integer>
			</dict>
			<key>NS.objects</key>
			<array>
				<dict>
					<key>CF$UID</key>
					<integer>2</integer>
				</dict>
				<dict>
					<key>CF$UID</key>
					<integer>18</integer>
				</dict>
				<dict>
					<key>CF$UID</key>
					<integer>10</integer>
				</dict>
			</array>
		</dict>
		<dict>
			<key>$class</key>
			<dict>
				<key>CF$UID</key>
				<integer>60</integer>
			</dict>
			<key>NS.objects</key>
			<array>
				<dict>
					<key>CF$UID</key>
					<integer>64</integer>
				</dict>
				<dict>
					<key>CF$UID</key>
					<integer>65</integer>
				</dict>
				<dict>
					<key>CF$UID</key>
					<integer>66</integer>
				</dict>
			</array>
		</dict>
		<string>File's Owner</string>
		<string>NSTextField</string>
		<string>Panel</string>
		<dict>
			<key>$class</key>
			<dict>
				<key>CF$UID</key>
				<integer>60</integer>
			</dict>
			<key>NS.objects</key>
			<array/>
		</dict>
		<dict>
			<key>$class</key>
			<dict>
				<key>CF$UID</key>
				<integer>60</integer>
			</dict>
			<key>NS.objects</key>
			<array/>
		</dict>
		<dict>
			<key>$class</key>
			<dict>
				<key>CF$UID</key>
				<integer>60</integer>
			</dict>
			<key>NS.objects</key>
			<array>
				<dict>
					<key>CF$UID</key>
					<integer>35</integer>
				</dict>
				<dict>
					<key>CF$UID</key>
					<integer>2</integer>
				</dict>
				<dict>
					<key>CF$UID</key>
					<integer>16</integer>
				</dict>
				<dict>
					<key>CF$UID</key>
					<integer>10</integer>
				</dict>
				<dict>
					<key>CF$UID</key>
					<integer>9</integer>
				</dict>
				<dict>
					<key>CF$UID</key>
					<integer>18</integer>
				</dict>
			</array>
		</dict>
		<dict>
			<key>$class</key>
			<dict>
				<key>CF$UID</key>
				<integer>60</integer>
			</dict>
			<key>NS.objects</key>
			<array>
				<dict>
					<key>CF$UID</key>
					<integer>71</integer>
				</dict>
				<dict>
					<key>CF$UID</key>
					<integer>72</integer>
				</dict>
				<dict>
					<key>CF$UID</key>
					<integer>73</integer>
				</dict>
				<dict>
					<key>CF$UID</key>
					<integer>74</integer>
				</dict>
				<dict>
					<key>CF$UID</key>
					<integer>75</integer>
				</dict>
				<dict>
					<key>CF$UID</key>
					<integer>76</integer>
				</dict>
			</array>
		</dict>
		<integer>18</integer>
		<integer>1</integer>
		<integer>6</integer>
		<integer>5</integer>
		<integer>19</integer>
		<integer>8</integer>
		<dict>
			<key>$classes</key>
			<array>
				<string>NSIBObjectData</string>
				<string>NSObject</string>
			</array>
			<key>$classname</key>
			<string>NSIBObjectData</string>
		</dict>
	</array>
	<key>$top</key>
	<dict>
		<key>IB.objectdata</key>
		<dict>
			<key>CF$UID</key>
			<integer>1</integer>
		</dict>
	</dict>
	<key>$version</key>
	<integer>100000</integer>
</dict>
</plist>
