# Supplementary material for: A genome‐scale screen reveals context‐dependent ovarian cancer sensitivity to miRNA overexpression
Source: Mol Syst Biol. 2015 Dec 11;11(12):842. doi: 10.15252/msb.20156308 (PMC4704493; doi:10.15252/msb.20156308)
Supplement: Supplementary file 12 — Dataset EV8 [file MSB-11-842-s016.zip › Dataset_EV8/Cluster.app/Contents/Resources/English.lproj/MainMenu.nib/keyedobjects.nib]

<?xml version="1.0" encoding="UTF-8"?>
<!DOCTYPE plist PUBLIC "-//Apple Computer//DTD PLIST 1.0//EN" "http://www.apple.com/DTDs/PropertyList-1.0.dtd">
<plist version="1.0">
<dict>
	<key>$archiver</key>
	<string>NSKeyedArchiver</string>
	<key>$objects</key>
	<array>
		<string>$null</string>
		<dict>
			<key>$class</key>
			<dict>
				<key>CF$UID</key>
				<integer>1546</integer>
			</dict>
			<key>NSAccessibilityConnectors</key>
			<dict>
				<key>CF$UID</key>
				<integer>1543</integer>
			</dict>
			<key>NSAccessibilityOidsKeys</key>
			<dict>
				<key>CF$UID</key>
				<integer>1544</integer>
			</dict>
			<key>NSAccessibilityOidsValues</key>
			<dict>
				<key>CF$UID</key>
				<integer>1545</integer>
			</dict>
			<key>NSClassesKeys</key>
			<dict>
				<key>CF$UID</key>
				<integer>1200</integer>
			</dict>
			<key>NSClassesValues</key>
			<dict>
				<key>CF$UID</key>
				<integer>1201</integer>
			</dict>
			<key>NSConnections</key>
			<dict>
				<key>CF$UID</key>
				<integer>873</integer>
			</dict>
			<key>NSFontManager</key>
			<dict>
				<key>CF$UID</key>
				<integer>0</integer>
			</dict>
			<key>NSFramework</key>
			<dict>
				<key>CF$UID</key>
				<integer>6</integer>
			</dict>
			<key>NSNamesKeys</key>
			<dict>
				<key>CF$UID</key>
				<integer>1139</integer>
			</dict>
			<key>NSNamesValues</key>
			<dict>
				<key>CF$UID</key>
				<integer>1140</integer>
			</dict>
			<key>NSNextOid</key>
			<integer>990</integer>
			<key>NSObjectsKeys</key>
			<dict>
				<key>CF$UID</key>
				<integer>1101</integer>
			</dict>
			<key>NSObjectsValues</key>
			<dict>
				<key>CF$UID</key>
				<integer>1138</integer>
			</dict>
			<key>NSOidsKeys</key>
			<dict>
				<key>CF$UID</key>
				<integer>1202</integer>
			</dict>
			<key>NSOidsValues</key>
			<dict>
				<key>CF$UID</key>
				<integer>1203</integer>
			</dict>
			<key>NSRoot</key>
			<dict>
				<key>CF$UID</key>
				<integer>2</integer>
			</dict>
			<key>NSVisibleWindows</key>
			<dict>
				<key>CF$UID</key>
				<integer>7</integer>
			</dict>
		</dict>
		<dict>
			<key>$class</key>
			<dict>
				<key>CF$UID</key>
				<integer>5</integer>
			</dict>
			<key>NSClassName</key>
			<dict>
				<key>CF$UID</key>
				<integer>3</integer>
			</dict>
		</dict>
		<dict>
			<key>$class</key>
			<dict>
				<key>CF$UID</key>
				<integer>4</integer>
			</dict>
			<key>NS.string</key>
			<string>NSApplication</string>
		</dict>
		<dict>
			<key>$classes</key>
			<array>
				<string>NSMutableString</string>
				<string>NSString</string>
				<string>NSObject</string>
			</array>
			<key>$classname</key>
			<string>NSMutableString</string>
		</dict>
		<dict>
			<key>$classes</key>
			<array>
				<string>NSCustomObject</string>
				<string>NSObject</string>
			</array>
			<key>$classname</key>
			<string>NSCustomObject</string>
		</dict>
		<dict>
			<key>$class</key>
			<dict>
				<key>CF$UID</key>
				<integer>4</integer>
			</dict>
			<key>NS.string</key>
			<string>IBCocoaFramework</string>
		</dict>
		<dict>
			<key>$class</key>
			<dict>
				<key>CF$UID</key>
				<integer>872</integer>
			</dict>
			<key>NS.objects</key>
			<array>
				<dict>
					<key>CF$UID</key>
					<integer>8</integer>
				</dict>
			</array>
		</dict>
		<dict>
			<key>$class</key>
			<dict>
				<key>CF$UID</key>
				<integer>871</integer>
			</dict>
			<key>NSMaxSize</key>
			<dict>
				<key>CF$UID</key>
				<integer>870</integer>
			</dict>
			<key>NSMinSize</key>
			<dict>
				<key>CF$UID</key>
				<integer>869</integer>
			</dict>
			<key>NSScreenRect</key>
			<dict>
				<key>CF$UID</key>
				<integer>868</integer>
			</dict>
			<key>NSViewClass</key>
			<dict>
				<key>CF$UID</key>
				<integer>12</integer>
			</dict>
			<key>NSWTFlags</key>
			<integer>1886912512</integer>
			<key>NSWindowBacking</key>
			<integer>2</integer>
			<key>NSWindowClass</key>
			<dict>
				<key>CF$UID</key>
				<integer>11</integer>
			</dict>
			<key>NSWindowRect</key>
			<dict>
				<key>CF$UID</key>
				<integer>9</integer>
			</dict>
			<key>NSWindowStyleMask</key>
			<integer>5</integer>
			<key>NSWindowTitle</key>
			<dict>
				<key>CF$UID</key>
				<integer>10</integer>
			</dict>
			<key>NSWindowView</key>
			<dict>
				<key>CF$UID</key>
				<integer>13</integer>
			</dict>
		</dict>
		<string>{{178, 87}, {596, 637}}</string>
		<string>Gene Cluster 3.0</string>
		<string>NSWindow</string>
		<dict>
			<key>$class</key>
			<dict>
				<key>CF$UID</key>
				<integer>4</integer>
			</dict>
			<key>NS.string</key>
			<string>View</string>
		</dict>
		<dict>
			<key>$class</key>
			<dict>
				<key>CF$UID</key>
				<integer>214</integer>
			</dict>
			<key>NSFrame</key>
			<dict>
				<key>CF$UID</key>
				<integer>867</integer>
			</dict>
			<key>NSNextResponder</key>
			<dict>
				<key>CF$UID</key>
				<integer>0</integer>
			</dict>
			<key>NSSubviews</key>
			<dict>
				<key>CF$UID</key>
				<integer>14</integer>
			</dict>
		</dict>
		<dict>
			<key>$class</key>
			<dict>
				<key>CF$UID</key>
				<integer>212</integer>
			</dict>
			<key>NS.objects</key>
			<array>
				<dict>
					<key>CF$UID</key>
					<integer>15</integer>
				</dict>
				<dict>
					<key>CF$UID</key>
					<integer>32</integer>
				</dict>
				<dict>
					<key>CF$UID</key>
					<integer>36</integer>
				</dict>
				<dict>
					<key>CF$UID</key>
					<integer>40</integer>
				</dict>
				<dict>
					<key>CF$UID</key>
					<integer>49</integer>
				</dict>
				<dict>
					<key>CF$UID</key>
					<integer>52</integer>
				</dict>
				<dict>
					<key>CF$UID</key>
					<integer>56</integer>
				</dict>
				<dict>
					<key>CF$UID</key>
					<integer>60</integer>
				</dict>
				<dict>
					<key>CF$UID</key>
					<integer>63</integer>
				</dict>
				<dict>
					<key>CF$UID</key>
					<integer>66</integer>
				</dict>
				<dict>
					<key>CF$UID</key>
					<integer>864</integer>
				</dict>
			</array>
		</dict>
		<dict>
			<key>$class</key>
			<dict>
				<key>CF$UID</key>
				<integer>31</integer>
			</dict>
			<key>NSCell</key>
			<dict>
				<key>CF$UID</key>
				<integer>17</integer>
			</dict>
			<key>NSEnabled</key>
			<true/>
			<key>NSFrame</key>
			<dict>
				<key>CF$UID</key>
				<integer>16</integer>
			</dict>
			<key>NSNextResponder</key>
			<dict>
				<key>CF$UID</key>
				<integer>13</integer>
			</dict>
			<key>NSSuperview</key>
			<dict>
				<key>CF$UID</key>
				<integer>13</integer>
			</dict>
			<key>NSvFlags</key>
			<integer>256</integer>
		</dict>
		<string>{{17, 598}, {73, 17}}</string>
		<dict>
			<key>$class</key>
			<dict>
				<key>CF$UID</key>
				<integer>30</integer>
			</dict>
			<key>NSBackgroundColor</key>
			<dict>
				<key>CF$UID</key>
				<integer>22</integer>
			</dict>
			<key>NSCellFlags</key>
			<integer>67239424</integer>
			<key>NSCellFlags2</key>
			<integer>4194304</integer>
			<key>NSContents</key>
			<dict>
				<key>CF$UID</key>
				<integer>18</integer>
			</dict>
			<key>NSControlView</key>
			<dict>
				<key>CF$UID</key>
				<integer>15</integer>
			</dict>
			<key>NSSupport</key>
			<dict>
				<key>CF$UID</key>
				<integer>19</integer>
			</dict>
			<key>NSTextColor</key>
			<dict>
				<key>CF$UID</key>
				<integer>27</integer>
			</dict>
		</dict>
		<string>File loaded</string>
		<dict>
			<key>$class</key>
			<dict>
				<key>CF$UID</key>
				<integer>21</integer>
			</dict>
			<key>NSName</key>
			<dict>
				<key>CF$UID</key>
				<integer>20</integer>
			</dict>
			<key>NSSize</key>
			<real>13</real>
			<key>NSfFlags</key>
			<integer>1044</integer>
		</dict>
		<string>LucidaGrande</string>
		<dict>
			<key>$classes</key>
			<array>
				<string>NSFont</string>
				<string>NSObject</string>
			</array>
			<key>$classname</key>
			<string>NSFont</string>
		</dict>
		<dict>
			<key>$class</key>
			<dict>
				<key>CF$UID</key>
				<integer>26</integer>
			</dict>
			<key>NSCatalogName</key>
			<dict>
				<key>CF$UID</key>
				<integer>23</integer>
			</dict>
			<key>NSColor</key>
			<dict>
				<key>CF$UID</key>
				<integer>25</integer>
			</dict>
			<key>NSColorName</key>
			<dict>
				<key>CF$UID</key>
				<integer>24</integer>
			</dict>
			<key>NSColorSpace</key>
			<integer>6</integer>
		</dict>
		<string>System</string>
		<string>controlColor</string>
		<dict>
			<key>$class</key>
			<dict>
				<key>CF$UID</key>
				<integer>26</integer>
			</dict>
			<key>NSColorSpace</key>
			<integer>3</integer>
			<key>NSWhite</key>
			<data>
			MC42NjY2NjY2OQA=
			</data>
		</dict>
		<dict>
			<key>$classes</key>
			<array>
				<string>NSColor</string>
				<string>NSObject</string>
			</array>
			<key>$classname</key>
			<string>NSColor</string>
		</dict>
		<dict>
			<key>$class</key>
			<dict>
				<key>CF$UID</key>
				<integer>26</integer>
			</dict>
			<key>NSCatalogName</key>
			<dict>
				<key>CF$UID</key>
				<integer>23</integer>
			</dict>
			<key>NSColor</key>
			<dict>
				<key>CF$UID</key>
				<integer>29</integer>
			</dict>
			<key>NSColorName</key>
			<dict>
				<key>CF$UID</key>
				<integer>28</integer>
			</dict>
			<key>NSColorSpace</key>
			<integer>6</integer>
		</dict>
		<string>controlTextColor</string>
		<dict>
			<key>$class</key>
			<dict>
				<key>CF$UID</key>
				<integer>26</integer>
			</dict>
			<key>NSColorSpace</key>
			<integer>3</integer>
			<key>NSWhite</key>
			<data>
			MAA=
			</data>
		</dict>
		<dict>
			<key>$classes</key>
			<array>
				<string>NSTextFieldCell</string>
				<string>NSActionCell</string>
				<string>NSCell</string>
				<string>NSObject</string>
			</array>
			<key>$classname</key>
			<string>NSTextFieldCell</string>
		</dict>
		<dict>
			<key>$classes</key>
			<array>
				<string>NSTextField</string>
				<string>%NSTextField</string>
				<string>NSControl</string>
				<string>NSView</string>
				<string>NSResponder</string>
				<string>NSObject</string>
			</array>
			<key>$classname</key>
			<string>NSTextField</string>
		</dict>
		<dict>
			<key>$class</key>
			<dict>
				<key>CF$UID</key>
				<integer>31</integer>
			</dict>
			<key>NSCell</key>
			<dict>
				<key>CF$UID</key>
				<integer>34</integer>
			</dict>
			<key>NSEnabled</key>
			<true/>
			<key>NSFrame</key>
			<dict>
				<key>CF$UID</key>
				<integer>33</integer>
			</dict>
			<key>NSNextResponder</key>
			<dict>
				<key>CF$UID</key>
				<integer>13</integer>
			</dict>
			<key>NSSuperview</key>
			<dict>
				<key>CF$UID</key>
				<integer>13</integer>
			</dict>
			<key>NSvFlags</key>
			<integer>256</integer>
		</dict>
		<string>{{17, 512}, {63, 17}}</string>
		<dict>
			<key>$class</key>
			<dict>
				<key>CF$UID</key>
				<integer>30</integer>
			</dict>
			<key>NSBackgroundColor</key>
			<dict>
				<key>CF$UID</key>
				<integer>22</integer>
			</dict>
			<key>NSCellFlags</key>
			<integer>67239424</integer>
			<key>NSCellFlags2</key>
			<integer>4194304</integer>
			<key>NSContents</key>
			<dict>
				<key>CF$UID</key>
				<integer>35</integer>
			</dict>
			<key>NSControlView</key>
			<dict>
				<key>CF$UID</key>
				<integer>32</integer>
			</dict>
			<key>NSSupport</key>
			<dict>
				<key>CF$UID</key>
				<integer>19</integer>
			</dict>
			<key>NSTextColor</key>
			<dict>
				<key>CF$UID</key>
				<integer>27</integer>
			</dict>
		</dict>
		<string>Job name</string>
		<dict>
			<key>$class</key>
			<dict>
				<key>CF$UID</key>
				<integer>31</integer>
			</dict>
			<key>NSCell</key>
			<dict>
				<key>CF$UID</key>
				<integer>38</integer>
			</dict>
			<key>NSEnabled</key>
			<true/>
			<key>NSFrame</key>
			<dict>
				<key>CF$UID</key>
				<integer>37</integer>
			</dict>
			<key>NSNextResponder</key>
			<dict>
				<key>CF$UID</key>
				<integer>13</integer>
			</dict>
			<key>NSSuperview</key>
			<dict>
				<key>CF$UID</key>
				<integer>13</integer>
			</dict>
			<key>NSvFlags</key>
			<integer>256</integer>
		</dict>
		<string>{{17, 468}, {78, 17}}</string>
		<dict>
			<key>$class</key>
			<dict>
				<key>CF$UID</key>
				<integer>30</integer>
			</dict>
			<key>NSBackgroundColor</key>
			<dict>
				<key>CF$UID</key>
				<integer>22</integer>
			</dict>
			<key>NSCellFlags</key>
			<integer>67239424</integer>
			<key>NSCellFlags2</key>
			<integer>4194304</integer>
			<key>NSContents</key>
			<dict>
				<key>CF$UID</key>
				<integer>39</integer>
			</dict>
			<key>NSControlView</key>
			<dict>
				<key>CF$UID</key>
				<integer>36</integer>
			</dict>
			<key>NSSupport</key>
			<dict>
				<key>CF$UID</key>
				<integer>19</integer>
			</dict>
			<key>NSTextColor</key>
			<dict>
				<key>CF$UID</key>
				<integer>27</integer>
			</dict>
		</dict>
		<string>Dataset has</string>
		<dict>
			<key>$class</key>
			<dict>
				<key>CF$UID</key>
				<integer>31</integer>
			</dict>
			<key>NSCell</key>
			<dict>
				<key>CF$UID</key>
				<integer>42</integer>
			</dict>
			<key>NSEnabled</key>
			<true/>
			<key>NSFrame</key>
			<dict>
				<key>CF$UID</key>
				<integer>41</integer>
			</dict>
			<key>NSNextResponder</key>
			<dict>
				<key>CF$UID</key>
				<integer>13</integer>
			</dict>
			<key>NSSuperview</key>
			<dict>
				<key>CF$UID</key>
				<integer>13</integer>
			</dict>
			<key>NSvFlags</key>
			<integer>256</integer>
		</dict>
		<string>{{182, 542}, {397, 76}}</string>
		<dict>
			<key>$class</key>
			<dict>
				<key>CF$UID</key>
				<integer>30</integer>
			</dict>
			<key>NSBackgroundColor</key>
			<dict>
				<key>CF$UID</key>
				<integer>44</integer>
			</dict>
			<key>NSCellFlags</key>
			<integer>-2072904127</integer>
			<key>NSCellFlags2</key>
			<integer>4195328</integer>
			<key>NSContents</key>
			<dict>
				<key>CF$UID</key>
				<integer>43</integer>
			</dict>
			<key>NSControlView</key>
			<dict>
				<key>CF$UID</key>
				<integer>40</integer>
			</dict>
			<key>NSDrawsBackground</key>
			<true/>
			<key>NSSupport</key>
			<dict>
				<key>CF$UID</key>
				<integer>19</integer>
			</dict>
			<key>NSTextColor</key>
			<dict>
				<key>CF$UID</key>
				<integer>47</integer>
			</dict>
		</dict>
		<string></string>
		<dict>
			<key>$class</key>
			<dict>
				<key>CF$UID</key>
				<integer>26</integer>
			</dict>
			<key>NSCatalogName</key>
			<dict>
				<key>CF$UID</key>
				<integer>23</integer>
			</dict>
			<key>NSColor</key>
			<dict>
				<key>CF$UID</key>
				<integer>46</integer>
			</dict>
			<key>NSColorName</key>
			<dict>
				<key>CF$UID</key>
				<integer>45</integer>
			</dict>
			<key>NSColorSpace</key>
			<integer>6</integer>
		</dict>
		<string>textBackgroundColor</string>
		<dict>
			<key>$class</key>
			<dict>
				<key>CF$UID</key>
				<integer>26</integer>
			</dict>
			<key>NSColorSpace</key>
			<integer>3</integer>
			<key>NSWhite</key>
			<data>
			MQA=
			</data>
		</dict>
		<dict>
			<key>$class</key>
			<dict>
				<key>CF$UID</key>
				<integer>26</integer>
			</dict>
			<key>NSCatalogName</key>
			<dict>
				<key>CF$UID</key>
				<integer>23</integer>
			</dict>
			<key>NSColor</key>
			<dict>
				<key>CF$UID</key>
				<integer>29</integer>
			</dict>
			<key>NSColorName</key>
			<dict>
				<key>CF$UID</key>
				<integer>48</integer>
			</dict>
			<key>NSColorSpace</key>
			<integer>6</integer>
		</dict>
		<string>textColor</string>
		<dict>
			<key>$class</key>
			<dict>
				<key>CF$UID</key>
				<integer>31</integer>
			</dict>
			<key>NSCell</key>
			<dict>
				<key>CF$UID</key>
				<integer>51</integer>
			</dict>
			<key>NSEnabled</key>
			<true/>
			<key>NSFrame</key>
			<dict>
				<key>CF$UID</key>
				<integer>50</integer>
			</dict>
			<key>NSNextResponder</key>
			<dict>
				<key>CF$UID</key>
				<integer>13</integer>
			</dict>
			<key>NSSuperview</key>
			<dict>
				<key>CF$UID</key>
				<integer>13</integer>
			</dict>
			<key>NSvFlags</key>
			<integer>256</integer>
		</dict>
		<string>{{185, 506}, {391, 23}}</string>
		<dict>
			<key>$class</key>
			<dict>
				<key>CF$UID</key>
				<integer>30</integer>
			</dict>
			<key>NSBackgroundColor</key>
			<dict>
				<key>CF$UID</key>
				<integer>44</integer>
			</dict>
			<key>NSCellFlags</key>
			<integer>-1804468671</integer>
			<key>NSCellFlags2</key>
			<integer>4195328</integer>
			<key>NSContents</key>
			<dict>
				<key>CF$UID</key>
				<integer>43</integer>
			</dict>
			<key>NSControlView</key>
			<dict>
				<key>CF$UID</key>
				<integer>49</integer>
			</dict>
			<key>NSDrawsBackground</key>
			<true/>
			<key>NSSupport</key>
			<dict>
				<key>CF$UID</key>
				<integer>19</integer>
			</dict>
			<key>NSTextColor</key>
			<dict>
				<key>CF$UID</key>
				<integer>47</integer>
			</dict>
		</dict>
		<dict>
			<key>$class</key>
			<dict>
				<key>CF$UID</key>
				<integer>31</integer>
			</dict>
			<key>NSCell</key>
			<dict>
				<key>CF$UID</key>
				<integer>54</integer>
			</dict>
			<key>NSEnabled</key>
			<true/>
			<key>NSFrame</key>
			<dict>
				<key>CF$UID</key>
				<integer>53</integer>
			</dict>
			<key>NSNextResponder</key>
			<dict>
				<key>CF$UID</key>
				<integer>13</integer>
			</dict>
			<key>NSSuperview</key>
			<dict>
				<key>CF$UID</key>
				<integer>13</integer>
			</dict>
			<key>NSvFlags</key>
			<integer>256</integer>
		</dict>
		<string>{{313, 481}, {37, 17}}</string>
		<dict>
			<key>$class</key>
			<dict>
				<key>CF$UID</key>
				<integer>30</integer>
			</dict>
			<key>NSBackgroundColor</key>
			<dict>
				<key>CF$UID</key>
				<integer>22</integer>
			</dict>
			<key>NSCellFlags</key>
			<integer>67239424</integer>
			<key>NSCellFlags2</key>
			<integer>4194304</integer>
			<key>NSContents</key>
			<dict>
				<key>CF$UID</key>
				<integer>55</integer>
			</dict>
			<key>NSControlView</key>
			<dict>
				<key>CF$UID</key>
				<integer>52</integer>
			</dict>
			<key>NSSupport</key>
			<dict>
				<key>CF$UID</key>
				<integer>19</integer>
			</dict>
			<key>NSTextColor</key>
			<dict>
				<key>CF$UID</key>
				<integer>27</integer>
			</dict>
		</dict>
		<string>Rows</string>
		<dict>
			<key>$class</key>
			<dict>
				<key>CF$UID</key>
				<integer>31</integer>
			</dict>
			<key>NSCell</key>
			<dict>
				<key>CF$UID</key>
				<integer>58</integer>
			</dict>
			<key>NSEnabled</key>
			<true/>
			<key>NSFrame</key>
			<dict>
				<key>CF$UID</key>
				<integer>57</integer>
			</dict>
			<key>NSNextResponder</key>
			<dict>
				<key>CF$UID</key>
				<integer>13</integer>
			</dict>
			<key>NSSuperview</key>
			<dict>
				<key>CF$UID</key>
				<integer>13</integer>
			</dict>
			<key>NSvFlags</key>
			<integer>256</integer>
		</dict>
		<string>{{313, 460}, {60, 17}}</string>
		<dict>
			<key>$class</key>
			<dict>
				<key>CF$UID</key>
				<integer>30</integer>
			</dict>
			<key>NSBackgroundColor</key>
			<dict>
				<key>CF$UID</key>
				<integer>22</integer>
			</dict>
			<key>NSCellFlags</key>
			<integer>67239424</integer>
			<key>NSCellFlags2</key>
			<integer>4194304</integer>
			<key>NSContents</key>
			<dict>
				<key>CF$UID</key>
				<integer>59</integer>
			</dict>
			<key>NSControlView</key>
			<dict>
				<key>CF$UID</key>
				<integer>56</integer>
			</dict>
			<key>NSSupport</key>
			<dict>
				<key>CF$UID</key>
				<integer>19</integer>
			</dict>
			<key>NSTextColor</key>
			<dict>
				<key>CF$UID</key>
				<integer>27</integer>
			</dict>
		</dict>
		<string>Columns</string>
		<dict>
			<key>$class</key>
			<dict>
				<key>CF$UID</key>
				<integer>31</integer>
			</dict>
			<key>NSCell</key>
			<dict>
				<key>CF$UID</key>
				<integer>62</integer>
			</dict>
			<key>NSEnabled</key>
			<true/>
			<key>NSFrame</key>
			<dict>
				<key>CF$UID</key>
				<integer>61</integer>
			</dict>
			<key>NSNextResponder</key>
			<dict>
				<key>CF$UID</key>
				<integer>13</integer>
			</dict>
			<key>NSSuperview</key>
			<dict>
				<key>CF$UID</key>
				<integer>13</integer>
			</dict>
			<key>NSvFlags</key>
			<integer>256</integer>
		</dict>
		<string>{{182, 481}, {129, 17}}</string>
		<dict>
			<key>$class</key>
			<dict>
				<key>CF$UID</key>
				<integer>30</integer>
			</dict>
			<key>NSBackgroundColor</key>
			<dict>
				<key>CF$UID</key>
				<integer>22</integer>
			</dict>
			<key>NSCellFlags</key>
			<integer>67239424</integer>
			<key>NSCellFlags2</key>
			<integer>71303168</integer>
			<key>NSContents</key>
			<dict>
				<key>CF$UID</key>
				<integer>43</integer>
			</dict>
			<key>NSControlView</key>
			<dict>
				<key>CF$UID</key>
				<integer>60</integer>
			</dict>
			<key>NSSupport</key>
			<dict>
				<key>CF$UID</key>
				<integer>19</integer>
			</dict>
			<key>NSTextColor</key>
			<dict>
				<key>CF$UID</key>
				<integer>27</integer>
			</dict>
		</dict>
		<dict>
			<key>$class</key>
			<dict>
				<key>CF$UID</key>
				<integer>31</integer>
			</dict>
			<key>NSCell</key>
			<dict>
				<key>CF$UID</key>
				<integer>65</integer>
			</dict>
			<key>NSEnabled</key>
			<true/>
			<key>NSFrame</key>
			<dict>
				<key>CF$UID</key>
				<integer>64</integer>
			</dict>
			<key>NSNextResponder</key>
			<dict>
				<key>CF$UID</key>
				<integer>13</integer>
			</dict>
			<key>NSSuperview</key>
			<dict>
				<key>CF$UID</key>
				<integer>13</integer>
			</dict>
			<key>NSvFlags</key>
			<integer>256</integer>
		</dict>
		<string>{{182, 460}, {129, 17}}</string>
		<dict>
			<key>$class</key>
			<dict>
				<key>CF$UID</key>
				<integer>30</integer>
			</dict>
			<key>NSBackgroundColor</key>
			<dict>
				<key>CF$UID</key>
				<integer>22</integer>
			</dict>
			<key>NSCellFlags</key>
			<integer>67239424</integer>
			<key>NSCellFlags2</key>
			<integer>71303168</integer>
			<key>NSContents</key>
			<dict>
				<key>CF$UID</key>
				<integer>43</integer>
			</dict>
			<key>NSControlView</key>
			<dict>
				<key>CF$UID</key>
				<integer>63</integer>
			</dict>
			<key>NSSupport</key>
			<dict>
				<key>CF$UID</key>
				<integer>19</integer>
			</dict>
			<key>NSTextColor</key>
			<dict>
				<key>CF$UID</key>
				<integer>27</integer>
			</dict>
		</dict>
		<dict>
			<key>$class</key>
			<dict>
				<key>CF$UID</key>
				<integer>863</integer>
			</dict>
			<key>NSAllowTruncatedLabels</key>
			<true/>
			<key>NSDrawsBackground</key>
			<true/>
			<key>NSFont</key>
			<dict>
				<key>CF$UID</key>
				<integer>19</integer>
			</dict>
			<key>NSFrame</key>
			<dict>
				<key>CF$UID</key>
				<integer>222</integer>
			</dict>
			<key>NSNextResponder</key>
			<dict>
				<key>CF$UID</key>
				<integer>13</integer>
			</dict>
			<key>NSSelectedTabViewItem</key>
			<dict>
				<key>CF$UID</key>
				<integer>224</integer>
			</dict>
			<key>NSSubviews</key>
			<dict>
				<key>CF$UID</key>
				<integer>67</integer>
			</dict>
			<key>NSSuperview</key>
			<dict>
				<key>CF$UID</key>
				<integer>13</integer>
			</dict>
			<key>NSTabViewItems</key>
			<dict>
				<key>CF$UID</key>
				<integer>223</integer>
			</dict>
			<key>NSTvFlags</key>
			<integer>0</integer>
		</dict>
		<dict>
			<key>$class</key>
			<dict>
				<key>CF$UID</key>
				<integer>212</integer>
			</dict>
			<key>NS.objects</key>
			<array>
				<dict>
					<key>CF$UID</key>
					<integer>68</integer>
				</dict>
			</array>
		</dict>
		<dict>
			<key>$class</key>
			<dict>
				<key>CF$UID</key>
				<integer>214</integer>
			</dict>
			<key>NSFrame</key>
			<dict>
				<key>CF$UID</key>
				<integer>221</integer>
			</dict>
			<key>NSNextResponder</key>
			<dict>
				<key>CF$UID</key>
				<integer>66</integer>
			</dict>
			<key>NSSubviews</key>
			<dict>
				<key>CF$UID</key>
				<integer>69</integer>
			</dict>
			<key>NSSuperview</key>
			<dict>
				<key>CF$UID</key>
				<integer>66</integer>
			</dict>
		</dict>
		<dict>
			<key>$class</key>
			<dict>
				<key>CF$UID</key>
				<integer>212</integer>
			</dict>
			<key>NS.objects</key>
			<array>
				<dict>
					<key>CF$UID</key>
					<integer>70</integer>
				</dict>
			</array>
		</dict>
		<dict>
			<key>$class</key>
			<dict>
				<key>CF$UID</key>
				<integer>220</integer>
			</dict>
			<key>NSBorderType</key>
			<integer>3</integer>
			<key>NSBoxType</key>
			<integer>0</integer>
			<key>NSContentView</key>
			<dict>
				<key>CF$UID</key>
				<integer>72</integer>
			</dict>
			<key>NSFrame</key>
			<dict>
				<key>CF$UID</key>
				<integer>215</integer>
			</dict>
			<key>NSNextResponder</key>
			<dict>
				<key>CF$UID</key>
				<integer>68</integer>
			</dict>
			<key>NSOffsets</key>
			<dict>
				<key>CF$UID</key>
				<integer>216</integer>
			</dict>
			<key>NSSubviews</key>
			<dict>
				<key>CF$UID</key>
				<integer>71</integer>
			</dict>
			<key>NSSuperview</key>
			<dict>
				<key>CF$UID</key>
				<integer>68</integer>
			</dict>
			<key>NSTitleCell</key>
			<dict>
				<key>CF$UID</key>
				<integer>217</integer>
			</dict>
			<key>NSTitlePosition</key>
			<integer>2</integer>
			<key>NSTransparent</key>
			<false/>
		</dict>
		<dict>
			<key>$class</key>
			<dict>
				<key>CF$UID</key>
				<integer>212</integer>
			</dict>
			<key>NS.objects</key>
			<array>
				<dict>
					<key>CF$UID</key>
					<integer>72</integer>
				</dict>
			</array>
		</dict>
		<dict>
			<key>$class</key>
			<dict>
				<key>CF$UID</key>
				<integer>214</integer>
			</dict>
			<key>NSFrame</key>
			<dict>
				<key>CF$UID</key>
				<integer>213</integer>
			</dict>
			<key>NSNextResponder</key>
			<dict>
				<key>CF$UID</key>
				<integer>70</integer>
			</dict>
			<key>NSSubviews</key>
			<dict>
				<key>CF$UID</key>
				<integer>73</integer>
			</dict>
			<key>NSSuperview</key>
			<dict>
				<key>CF$UID</key>
				<integer>70</integer>
			</dict>
		</dict>
		<dict>
			<key>$class</key>
			<dict>
				<key>CF$UID</key>
				<integer>212</integer>
			</dict>
			<key>NS.objects</key>
			<array>
				<dict>
					<key>CF$UID</key>
					<integer>74</integer>
				</dict>
				<dict>
					<key>CF$UID</key>
					<integer>83</integer>
				</dict>
				<dict>
					<key>CF$UID</key>
					<integer>87</integer>
				</dict>
				<dict>
					<key>CF$UID</key>
					<integer>91</integer>
				</dict>
				<dict>
					<key>CF$UID</key>
					<integer>95</integer>
				</dict>
				<dict>
					<key>CF$UID</key>
					<integer>103</integer>
				</dict>
				<dict>
					<key>CF$UID</key>
					<integer>108</integer>
				</dict>
				<dict>
					<key>CF$UID</key>
					<integer>111</integer>
				</dict>
				<dict>
					<key>CF$UID</key>
					<integer>151</integer>
				</dict>
				<dict>
					<key>CF$UID</key>
					<integer>168</integer>
				</dict>
				<dict>
					<key>CF$UID</key>
					<integer>172</integer>
				</dict>
				<dict>
					<key>CF$UID</key>
					<integer>186</integer>
				</dict>
				<dict>
					<key>CF$UID</key>
					<integer>198</integer>
				</dict>
			</array>
		</dict>
		<dict>
			<key>$class</key>
			<dict>
				<key>CF$UID</key>
				<integer>82</integer>
			</dict>
			<key>NSCell</key>
			<dict>
				<key>CF$UID</key>
				<integer>76</integer>
			</dict>
			<key>NSEnabled</key>
			<true/>
			<key>NSFrame</key>
			<dict>
				<key>CF$UID</key>
				<integer>75</integer>
			</dict>
			<key>NSNextResponder</key>
			<dict>
				<key>CF$UID</key>
				<integer>72</integer>
			</dict>
			<key>NSSuperview</key>
			<dict>
				<key>CF$UID</key>
				<integer>72</integer>
			</dict>
			<key>NSvFlags</key>
			<integer>256</integer>
		</dict>
		<string>{{18, 305}, {107, 18}}</string>
		<dict>
			<key>$class</key>
			<dict>
				<key>CF$UID</key>
				<integer>81</integer>
			</dict>
			<key>NSAlternateContents</key>
			<dict>
				<key>CF$UID</key>
				<integer>43</integer>
			</dict>
			<key>NSAlternateImage</key>
			<dict>
				<key>CF$UID</key>
				<integer>78</integer>
			</dict>
			<key>NSButtonFlags</key>
			<integer>1211912703</integer>
			<key>NSButtonFlags2</key>
			<integer>2</integer>
			<key>NSCellFlags</key>
			<integer>67239424</integer>
			<key>NSCellFlags2</key>
			<integer>0</integer>
			<key>NSContents</key>
			<dict>
				<key>CF$UID</key>
				<integer>77</integer>
			</dict>
			<key>NSControlView</key>
			<dict>
				<key>CF$UID</key>
				<integer>74</integer>
			</dict>
			<key>NSKeyEquivalent</key>
			<dict>
				<key>CF$UID</key>
				<integer>43</integer>
			</dict>
			<key>NSPeriodicDelay</key>
			<integer>200</integer>
			<key>NSPeriodicInterval</key>
			<integer>25</integer>
			<key>NSSupport</key>
			<dict>
				<key>CF$UID</key>
				<integer>19</integer>
			</dict>
		</dict>
		<string>% Present &gt;=</string>
		<dict>
			<key>$class</key>
			<dict>
				<key>CF$UID</key>
				<integer>80</integer>
			</dict>
			<key>NSImageName</key>
			<dict>
				<key>CF$UID</key>
				<integer>79</integer>
			</dict>
		</dict>
		<string>NSSwitch</string>
		<dict>
			<key>$classes</key>
			<array>
				<string>NSButtonImageSource</string>
				<string>NSObject</string>
			</array>
			<key>$classname</key>
			<string>NSButtonImageSource</string>
		</dict>
		<dict>
			<key>$classes</key>
			<array>
				<string>NSButtonCell</string>
				<string>%NSButtonCell</string>
				<string>NSActionCell</string>
				<string>NSCell</string>
				<string>NSObject</string>
			</array>
			<key>$classname</key>
			<string>NSButtonCell</string>
		</dict>
		<dict>
			<key>$classes</key>
			<array>
				<string>NSButton</string>
				<string>NSControl</string>
				<string>NSView</string>
				<string>NSResponder</string>
				<string>NSObject</string>
			</array>
			<key>$classname</key>
			<string>NSButton</string>
		</dict>
		<dict>
			<key>$class</key>
			<dict>
				<key>CF$UID</key>
				<integer>82</integer>
			</dict>
			<key>NSCell</key>
			<dict>
				<key>CF$UID</key>
				<integer>85</integer>
			</dict>
			<key>NSEnabled</key>
			<true/>
			<key>NSFrame</key>
			<dict>
				<key>CF$UID</key>
				<integer>84</integer>
			</dict>
			<key>NSNextResponder</key>
			<dict>
				<key>CF$UID</key>
				<integer>72</integer>
			</dict>
			<key>NSSuperview</key>
			<dict>
				<key>CF$UID</key>
				<integer>72</integer>
			</dict>
			<key>NSvFlags</key>
			<integer>256</integer>
		</dict>
		<string>{{18, 260}, {128, 18}}</string>
		<dict>
			<key>$class</key>
			<dict>
				<key>CF$UID</key>
				<integer>81</integer>
			</dict>
			<key>NSAlternateContents</key>
			<dict>
				<key>CF$UID</key>
				<integer>43</integer>
			</dict>
			<key>NSAlternateImage</key>
			<dict>
				<key>CF$UID</key>
				<integer>78</integer>
			</dict>
			<key>NSButtonFlags</key>
			<integer>1211912703</integer>
			<key>NSButtonFlags2</key>
			<integer>2</integer>
			<key>NSCellFlags</key>
			<integer>67239424</integer>
			<key>NSCellFlags2</key>
			<integer>0</integer>
			<key>NSContents</key>
			<dict>
				<key>CF$UID</key>
				<integer>86</integer>
			</dict>
			<key>NSControlView</key>
			<dict>
				<key>CF$UID</key>
				<integer>83</integer>
			</dict>
			<key>NSKeyEquivalent</key>
			<dict>
				<key>CF$UID</key>
				<integer>43</integer>
			</dict>
			<key>NSPeriodicDelay</key>
			<integer>200</integer>
			<key>NSPeriodicInterval</key>
			<integer>25</integer>
			<key>NSSupport</key>
			<dict>
				<key>CF$UID</key>
				<integer>19</integer>
			</dict>
		</dict>
		<string>SD (Gene Vector)</string>
		<dict>
			<key>$class</key>
			<dict>
				<key>CF$UID</key>
				<integer>82</integer>
			</dict>
			<key>NSCell</key>
			<dict>
				<key>CF$UID</key>
				<integer>89</integer>
			</dict>
			<key>NSEnabled</key>
			<true/>
			<key>NSFrame</key>
			<dict>
				<key>CF$UID</key>
				<integer>88</integer>
			</dict>
			<key>NSNextResponder</key>
			<dict>
				<key>CF$UID</key>
				<integer>72</integer>
			</dict>
			<key>NSSuperview</key>
			<dict>
				<key>CF$UID</key>
				<integer>72</integer>
			</dict>
			<key>NSvFlags</key>
			<integer>256</integer>
		</dict>
		<string>{{18, 215}, {70, 18}}</string>
		<dict>
			<key>$class</key>
			<dict>
				<key>CF$UID</key>
				<integer>81</integer>
			</dict>
			<key>NSAlternateContents</key>
			<dict>
				<key>CF$UID</key>
				<integer>43</integer>
			</dict>
			<key>NSAlternateImage</key>
			<dict>
				<key>CF$UID</key>
				<integer>78</integer>
			</dict>
			<key>NSButtonFlags</key>
			<integer>1211912703</integer>
			<key>NSButtonFlags2</key>
			<integer>2</integer>
			<key>NSCellFlags</key>
			<integer>67239424</integer>
			<key>NSCellFlags2</key>
			<integer>0</integer>
			<key>NSContents</key>
			<dict>
				<key>CF$UID</key>
				<integer>90</integer>
			</dict>
			<key>NSControlView</key>
			<dict>
				<key>CF$UID</key>
				<integer>87</integer>
			</dict>
			<key>NSKeyEquivalent</key>
			<dict>
				<key>CF$UID</key>
				<integer>43</integer>
			</dict>
			<key>NSPeriodicDelay</key>
			<integer>200</integer>
			<key>NSPeriodicInterval</key>
			<integer>25</integer>
			<key>NSSupport</key>
			<dict>
				<key>CF$UID</key>
				<integer>19</integer>
			</dict>
		</dict>
		<string>At least</string>
		<dict>
			<key>$class</key>
			<dict>
				<key>CF$UID</key>
				<integer>82</integer>
			</dict>
			<key>NSCell</key>
			<dict>
				<key>CF$UID</key>
				<integer>93</integer>
			</dict>
			<key>NSEnabled</key>
			<true/>
			<key>NSFrame</key>
			<dict>
				<key>CF$UID</key>
				<integer>92</integer>
			</dict>
			<key>NSNextResponder</key>
			<dict>
				<key>CF$UID</key>
				<integer>72</integer>
			</dict>
			<key>NSSuperview</key>
			<dict>
				<key>CF$UID</key>
				<integer>72</integer>
			</dict>
			<key>NSvFlags</key>
			<integer>256</integer>
		</dict>
		<string>{{18, 170}, {151, 18}}</string>
		<dict>
			<key>$class</key>
			<dict>
				<key>CF$UID</key>
				<integer>81</integer>
			</dict>
			<key>NSAlternateContents</key>
			<dict>
				<key>CF$UID</key>
				<integer>43</integer>
			</dict>
			<key>NSAlternateImage</key>
			<dict>
				<key>CF$UID</key>
				<integer>78</integer>
			</dict>
			<key>NSButtonFlags</key>
			<integer>1211912703</integer>
			<key>NSButtonFlags2</key>
			<integer>2</integer>
			<key>NSCellFlags</key>
			<integer>67239424</integer>
			<key>NSCellFlags2</key>
			<integer>0</integer>
			<key>NSContents</key>
			<dict>
				<key>CF$UID</key>
				<integer>94</integer>
			</dict>
			<key>NSControlView</key>
			<dict>
				<key>CF$UID</key>
				<integer>91</integer>
			</dict>
			<key>NSKeyEquivalent</key>
			<dict>
				<key>CF$UID</key>
				<integer>43</integer>
			</dict>
			<key>NSPeriodicDelay</key>
			<integer>200</integer>
			<key>NSPeriodicInterval</key>
			<integer>25</integer>
			<key>NSSupport</key>
			<dict>
				<key>CF$UID</key>
				<integer>19</integer>
			</dict>
		</dict>
		<string>MaxVal - MinVal &gt;=</string>
		<dict>
			<key>$class</key>
			<dict>
				<key>CF$UID</key>
				<integer>82</integer>
			</dict>
			<key>NSCell</key>
			<dict>
				<key>CF$UID</key>
				<integer>97</integer>
			</dict>
			<key>NSEnabled</key>
			<true/>
			<key>NSFrame</key>
			<dict>
				<key>CF$UID</key>
				<integer>96</integer>
			</dict>
			<key>NSNextResponder</key>
			<dict>
				<key>CF$UID</key>
				<integer>72</integer>
			</dict>
			<key>NSSuperview</key>
			<dict>
				<key>CF$UID</key>
				<integer>72</integer>
			</dict>
			<key>NSvFlags</key>
			<integer>256</integer>
		</dict>
		<string>{{199, 83}, {112, 32}}</string>
		<dict>
			<key>$class</key>
			<dict>
				<key>CF$UID</key>
				<integer>81</integer>
			</dict>
			<key>NSAlternateContents</key>
			<dict>
				<key>CF$UID</key>
				<integer>101</integer>
			</dict>
			<key>NSAlternateImage</key>
			<dict>
				<key>CF$UID</key>
				<integer>99</integer>
			</dict>
			<key>NSButtonFlags</key>
			<integer>-2038284033</integer>
			<key>NSButtonFlags2</key>
			<integer>1</integer>
			<key>NSCellFlags</key>
			<integer>67239424</integer>
			<key>NSCellFlags2</key>
			<integer>137887744</integer>
			<key>NSContents</key>
			<dict>
				<key>CF$UID</key>
				<integer>98</integer>
			</dict>
			<key>NSControlView</key>
			<dict>
				<key>CF$UID</key>
				<integer>95</integer>
			</dict>
			<key>NSKeyEquivalent</key>
			<dict>
				<key>CF$UID</key>
				<integer>102</integer>
			</dict>
			<key>NSPeriodicDelay</key>
			<integer>200</integer>
			<key>NSPeriodicInterval</key>
			<integer>25</integer>
			<key>NSSupport</key>
			<dict>
				<key>CF$UID</key>
				<integer>19</integer>
			</dict>
		</dict>
		<string>Apply Filter</string>
		<dict>
			<key>$class</key>
			<dict>
				<key>CF$UID</key>
				<integer>21</integer>
			</dict>
			<key>NSName</key>
			<dict>
				<key>CF$UID</key>
				<integer>100</integer>
			</dict>
			<key>NSSize</key>
			<real>13</real>
			<key>NSfFlags</key>
			<integer>16</integer>
		</dict>
		<string>Helvetica</string>
		<dict>
			<key>$class</key>
			<dict>
				<key>CF$UID</key>
				<integer>4</integer>
			</dict>
			<key>NS.string</key>
			<string></string>
		</dict>
		<dict>
			<key>$class</key>
			<dict>
				<key>CF$UID</key>
				<integer>4</integer>
			</dict>
			<key>NS.string</key>
			<string></string>
		</dict>
		<dict>
			<key>$class</key>
			<dict>
				<key>CF$UID</key>
				<integer>82</integer>
			</dict>
			<key>NSCell</key>
			<dict>
				<key>CF$UID</key>
				<integer>105</integer>
			</dict>
			<key>NSEnabled</key>
			<true/>
			<key>NSFrame</key>
			<dict>
				<key>CF$UID</key>
				<integer>104</integer>
			</dict>
			<key>NSNextResponder</key>
			<dict>
				<key>CF$UID</key>
				<integer>72</integer>
			</dict>
			<key>NSSuperview</key>
			<dict>
				<key>CF$UID</key>
				<integer>72</integer>
			</dict>
			<key>NSvFlags</key>
			<integer>256</integer>
		</dict>
		<string>{{214, 6}, {84, 32}}</string>
		<dict>
			<key>$class</key>
			<dict>
				<key>CF$UID</key>
				<integer>81</integer>
			</dict>
			<key>NSAlternateContents</key>
			<dict>
				<key>CF$UID</key>
				<integer>43</integer>
			</dict>
			<key>NSAlternateImage</key>
			<dict>
				<key>CF$UID</key>
				<integer>99</integer>
			</dict>
			<key>NSButtonFlags</key>
			<integer>-2038284033</integer>
			<key>NSButtonFlags2</key>
			<integer>1</integer>
			<key>NSCellFlags</key>
			<integer>604110336</integer>
			<key>NSCellFlags2</key>
			<integer>137887744</integer>
			<key>NSContents</key>
			<dict>
				<key>CF$UID</key>
				<integer>106</integer>
			</dict>
			<key>NSControlView</key>
			<dict>
				<key>CF$UID</key>
				<integer>103</integer>
			</dict>
			<key>NSKeyEquivalent</key>
			<dict>
				<key>CF$UID</key>
				<integer>107</integer>
			</dict>
			<key>NSPeriodicDelay</key>
			<integer>200</integer>
			<key>NSPeriodicInterval</key>
			<integer>25</integer>
			<key>NSSupport</key>
			<dict>
				<key>CF$UID</key>
				<integer>19</integer>
			</dict>
		</dict>
		<string>Accept</string>
		<dict>
			<key>$class</key>
			<dict>
				<key>CF$UID</key>
				<integer>4</integer>
			</dict>
			<key>NS.string</key>
			<string></string>
		</dict>
		<dict>
			<key>$class</key>
			<dict>
				<key>CF$UID</key>
				<integer>31</integer>
			</dict>
			<key>NSCell</key>
			<dict>
				<key>CF$UID</key>
				<integer>110</integer>
			</dict>
			<key>NSEnabled</key>
			<true/>
			<key>NSFrame</key>
			<dict>
				<key>CF$UID</key>
				<integer>109</integer>
			</dict>
			<key>NSNextResponder</key>
			<dict>
				<key>CF$UID</key>
				<integer>72</integer>
			</dict>
			<key>NSSuperview</key>
			<dict>
				<key>CF$UID</key>
				<integer>72</integer>
			</dict>
			<key>NSvFlags</key>
			<integer>256</integer>
		</dict>
		<string>{{13, 54}, {485, 17}}</string>
		<dict>
			<key>$class</key>
			<dict>
				<key>CF$UID</key>
				<integer>30</integer>
			</dict>
			<key>NSBackgroundColor</key>
			<dict>
				<key>CF$UID</key>
				<integer>22</integer>
			</dict>
			<key>NSCellFlags</key>
			<integer>67239424</integer>
			<key>NSCellFlags2</key>
			<integer>138412032</integer>
			<key>NSContents</key>
			<dict>
				<key>CF$UID</key>
				<integer>43</integer>
			</dict>
			<key>NSControlView</key>
			<dict>
				<key>CF$UID</key>
				<integer>108</integer>
			</dict>
			<key>NSSupport</key>
			<dict>
				<key>CF$UID</key>
				<integer>19</integer>
			</dict>
			<key>NSTextColor</key>
			<dict>
				<key>CF$UID</key>
				<integer>27</integer>
			</dict>
		</dict>
		<dict>
			<key>$class</key>
			<dict>
				<key>CF$UID</key>
				<integer>31</integer>
			</dict>
			<key>NSCell</key>
			<dict>
				<key>CF$UID</key>
				<integer>113</integer>
			</dict>
			<key>NSEnabled</key>
			<true/>
			<key>NSFrame</key>
			<dict>
				<key>CF$UID</key>
				<integer>112</integer>
			</dict>
			<key>NSNextResponder</key>
			<dict>
				<key>CF$UID</key>
				<integer>72</integer>
			</dict>
			<key>NSSuperview</key>
			<dict>
				<key>CF$UID</key>
				<integer>72</integer>
			</dict>
			<key>NSvFlags</key>
			<integer>256</integer>
		</dict>
		<string>{{177, 304}, {78, 22}}</string>
		<dict>
			<key>$class</key>
			<dict>
				<key>CF$UID</key>
				<integer>30</integer>
			</dict>
			<key>NSBackgroundColor</key>
			<dict>
				<key>CF$UID</key>
				<integer>44</integer>
			</dict>
			<key>NSCellFlags</key>
			<integer>-1804468671</integer>
			<key>NSCellFlags2</key>
			<integer>71304192</integer>
			<key>NSContents</key>
			<dict>
				<key>CF$UID</key>
				<integer>114</integer>
			</dict>
			<key>NSControlView</key>
			<dict>
				<key>CF$UID</key>
				<integer>111</integer>
			</dict>
			<key>NSDrawsBackground</key>
			<true/>
			<key>NSFormatter</key>
			<dict>
				<key>CF$UID</key>
				<integer>116</integer>
			</dict>
			<key>NSSupport</key>
			<dict>
				<key>CF$UID</key>
				<integer>19</integer>
			</dict>
			<key>NSTextColor</key>
			<dict>
				<key>CF$UID</key>
				<integer>47</integer>
			</dict>
		</dict>
		<dict>
			<key>$class</key>
			<dict>
				<key>CF$UID</key>
				<integer>115</integer>
			</dict>
			<key>NS.compact</key>
			<true/>
			<key>NS.exponent</key>
			<integer>1</integer>
			<key>NS.length</key>
			<integer>1</integer>
			<key>NS.mantissa</key>
			<data>
			CAAGDmB2ZA642v+/lrKlkA==
			</data>
			<key>NS.mantissa.bo</key>
			<integer>1</integer>
			<key>NS.negative</key>
			<false/>
		</dict>
		<dict>
			<key>$classes</key>
			<array>
				<string>NSDecimalNumberPlaceholder</string>
				<string>NSObject</string>
			</array>
			<key>$classname</key>
			<string>NSDecimalNumberPlaceholder</string>
		</dict>
		<dict>
			<key>$class</key>
			<dict>
				<key>CF$UID</key>
				<integer>150</integer>
			</dict>
			<key>NS.allowsfloats</key>
			<true/>
			<key>NS.attributes</key>
			<dict>
				<key>CF$UID</key>
				<integer>117</integer>
			</dict>
			<key>NS.decimal</key>
			<dict>
				<key>CF$UID</key>
				<integer>142</integer>
			</dict>
			<key>NS.hasthousands</key>
			<true/>
			<key>NS.localized</key>
			<false/>
			<key>NS.max</key>
			<dict>
				<key>CF$UID</key>
				<integer>146</integer>
			</dict>
			<key>NS.min</key>
			<dict>
				<key>CF$UID</key>
				<integer>134</integer>
			</dict>
			<key>NS.nan</key>
			<dict>
				<key>CF$UID</key>
				<integer>147</integer>
			</dict>
			<key>NS.negativeattrs</key>
			<dict>
				<key>CF$UID</key>
				<integer>0</integer>
			</dict>
			<key>NS.negativeformat</key>
			<dict>
				<key>CF$UID</key>
				<integer>144</integer>
			</dict>
			<key>NS.nil</key>
			<dict>
				<key>CF$UID</key>
				<integer>145</integer>
			</dict>
			<key>NS.positiveattrs</key>
			<dict>
				<key>CF$UID</key>
				<integer>0</integer>
			</dict>
			<key>NS.positiveformat</key>
			<dict>
				<key>CF$UID</key>
				<integer>135</integer>
			</dict>
			<key>NS.rounding</key>
			<dict>
				<key>CF$UID</key>
				<integer>0</integer>
			</dict>
			<key>NS.thousand</key>
			<dict>
				<key>CF$UID</key>
				<integer>131</integer>
			</dict>
			<key>NS.zero</key>
			<dict>
				<key>CF$UID</key>
				<integer>137</integer>
			</dict>
		</dict>
		<dict>
			<key>$class</key>
			<dict>
				<key>CF$UID</key>
				<integer>149</integer>
			</dict>
			<key>NS.keys</key>
			<array>
				<dict>
					<key>CF$UID</key>
					<integer>118</integer>
				</dict>
				<dict>
					<key>CF$UID</key>
					<integer>119</integer>
				</dict>
				<dict>
					<key>CF$UID</key>
					<integer>120</integer>
				</dict>
				<dict>
					<key>CF$UID</key>
					<integer>121</integer>
				</dict>
				<dict>
					<key>CF$UID</key>
					<integer>122</integer>
				</dict>
				<dict>
					<key>CF$UID</key>
					<integer>123</integer>
				</dict>
				<dict>
					<key>CF$UID</key>
					<integer>124</integer>
				</dict>
				<dict>
					<key>CF$UID</key>
					<integer>125</integer>
				</dict>
				<dict>
					<key>CF$UID</key>
					<integer>126</integer>
				</dict>
				<dict>
					<key>CF$UID</key>
					<integer>127</integer>
				</dict>
				<dict>
					<key>CF$UID</key>
					<integer>128</integer>
				</dict>
				<dict>
					<key>CF$UID</key>
					<integer>129</integer>
				</dict>
				<dict>
					<key>CF$UID</key>
					<integer>130</integer>
				</dict>
			</array>
			<key>NS.objects</key>
			<array>
				<dict>
					<key>CF$UID</key>
					<integer>131</integer>
				</dict>
				<dict>
					<key>CF$UID</key>
					<integer>132</integer>
				</dict>
				<dict>
					<key>CF$UID</key>
					<integer>134</integer>
				</dict>
				<dict>
					<key>CF$UID</key>
					<integer>135</integer>
				</dict>
				<dict>
					<key>CF$UID</key>
					<integer>136</integer>
				</dict>
				<dict>
					<key>CF$UID</key>
					<integer>137</integer>
				</dict>
				<dict>
					<key>CF$UID</key>
					<integer>142</integer>
				</dict>
				<dict>
					<key>CF$UID</key>
					<integer>143</integer>
				</dict>
				<dict>
					<key>CF$UID</key>
					<integer>144</integer>
				</dict>
				<dict>
					<key>CF$UID</key>
					<integer>145</integer>
				</dict>
				<dict>
					<key>CF$UID</key>
					<integer>146</integer>
				</dict>
				<dict>
					<key>CF$UID</key>
					<integer>143</integer>
				</dict>
				<dict>
					<key>CF$UID</key>
					<integer>147</integer>
				</dict>
			</array>
		</dict>
		<string>groupingSeparator</string>
		<string>locale</string>
		<string>minimum</string>
		<string>positiveFormat</string>
		<string>formatterBehavior</string>
		<string>attributedStringForZero</string>
		<string>decimalSeparator</string>
		<string>allowsFloats</string>
		<string>negativeFormat</string>
		<string>attributedStringForNil</string>
		<string>maximum</string>
		<string>usesGroupingSeparator</string>
		<string>attributedStringForNotANumber</string>
		<string>,</string>
		<dict>
			<key>$class</key>
			<dict>
				<key>CF$UID</key>
				<integer>133</integer>
			</dict>
			<key>NS.identifier</key>
			<dict>
				<key>CF$UID</key>
				<integer>43</integer>
			</dict>
		</dict>
		<dict>
			<key>$classes</key>
			<array>
				<string>NSLocale</string>
				<string>NSObject</string>
			</array>
			<key>$classname</key>
			<string>NSLocale</string>
		</dict>
		<dict>
			<key>$class</key>
			<dict>
				<key>CF$UID</key>
				<integer>115</integer>
			</dict>
			<key>NS.compact</key>
			<false/>
			<key>NS.exponent</key>
			<integer>0</integer>
			<key>NS.length</key>
			<integer>0</integer>
			<key>NS.mantissa</key>
			<data>
			AAAAArgAAACAcaWguJaBkA==
			</data>
			<key>NS.mantissa.bo</key>
			<integer>1</integer>
			<key>NS.negative</key>
			<false/>
		</dict>
		<string>#,##0.####</string>
		<integer>1000</integer>
		<dict>
			<key>$class</key>
			<dict>
				<key>CF$UID</key>
				<integer>141</integer>
			</dict>
			<key>NSAttributes</key>
			<dict>
				<key>CF$UID</key>
				<integer>139</integer>
			</dict>
			<key>NSString</key>
			<dict>
				<key>CF$UID</key>
				<integer>138</integer>
			</dict>
		</dict>
		<string>0</string>
		<dict>
			<key>$class</key>
			<dict>
				<key>CF$UID</key>
				<integer>140</integer>
			</dict>
			<key>NS.keys</key>
			<array/>
			<key>NS.objects</key>
			<array/>
		</dict>
		<dict>
			<key>$classes</key>
			<array>
				<string>NSDictionary</string>
				<string>NSObject</string>
			</array>
			<key>$classname</key>
			<string>NSDictionary</string>
		</dict>
		<dict>
			<key>$classes</key>
			<array>
				<string>NSAttributedString</string>
				<string>NSObject</string>
			</array>
			<key>$classname</key>
			<string>NSAttributedString</string>
		</dict>
		<string>.</string>
		<true/>
		<string>-#,##0.####</string>
		<dict>
			<key>$class</key>
			<dict>
				<key>CF$UID</key>
				<integer>141</integer>
			</dict>
			<key>NSString</key>
			<dict>
				<key>CF$UID</key>
				<integer>43</integer>
			</dict>
		</dict>
		<dict>
			<key>$class</key>
			<dict>
				<key>CF$UID</key>
				<integer>115</integer>
			</dict>
			<key>NS.compact</key>
			<true/>
			<key>NS.exponent</key>
			<integer>2</integer>
			<key>NS.length</key>
			<integer>1</integer>
			<key>NS.mantissa</key>
			<data>
			AQAAArgAAAAAAAACuJaBkA==
			</data>
			<key>NS.mantissa.bo</key>
			<integer>1</integer>
			<key>NS.negative</key>
			<false/>
		</dict>
		<dict>
			<key>$class</key>
			<dict>
				<key>CF$UID</key>
				<integer>141</integer>
			</dict>
			<key>NSAttributes</key>
			<dict>
				<key>CF$UID</key>
				<integer>139</integer>
			</dict>
			<key>NSString</key>
			<dict>
				<key>CF$UID</key>
				<integer>148</integer>
			</dict>
		</dict>
		<string>NaN</string>
		<dict>
			<key>$classes</key>
			<array>
				<string>NSMutableDictionary</string>
				<string>NSDictionary</string>
				<string>NSObject</string>
			</array>
			<key>$classname</key>
			<string>NSMutableDictionary</string>
		</dict>
		<dict>
			<key>$classes</key>
			<array>
				<string>NSNumberFormatter</string>
				<string>NSFormatter</string>
				<string>NSObject</string>
			</array>
			<key>$classname</key>
			<string>NSNumberFormatter</string>
		</dict>
		<dict>
			<key>$class</key>
			<dict>
				<key>CF$UID</key>
				<integer>31</integer>
			</dict>
			<key>NSCell</key>
			<dict>
				<key>CF$UID</key>
				<integer>153</integer>
			</dict>
			<key>NSEnabled</key>
			<true/>
			<key>NSFrame</key>
			<dict>
				<key>CF$UID</key>
				<integer>152</integer>
			</dict>
			<key>NSNextResponder</key>
			<dict>
				<key>CF$UID</key>
				<integer>72</integer>
			</dict>
			<key>NSSuperview</key>
			<dict>
				<key>CF$UID</key>
				<integer>72</integer>
			</dict>
			<key>NSvFlags</key>
			<integer>256</integer>
		</dict>
		<string>{{94, 214}, {45, 22}}</string>
		<dict>
			<key>$class</key>
			<dict>
				<key>CF$UID</key>
				<integer>30</integer>
			</dict>
			<key>NSBackgroundColor</key>
			<dict>
				<key>CF$UID</key>
				<integer>44</integer>
			</dict>
			<key>NSCellFlags</key>
			<integer>-1804468671</integer>
			<key>NSCellFlags2</key>
			<integer>71304192</integer>
			<key>NSContents</key>
			<dict>
				<key>CF$UID</key>
				<integer>154</integer>
			</dict>
			<key>NSControlView</key>
			<dict>
				<key>CF$UID</key>
				<integer>151</integer>
			</dict>
			<key>NSDrawsBackground</key>
			<true/>
			<key>NSFormatter</key>
			<dict>
				<key>CF$UID</key>
				<integer>155</integer>
			</dict>
			<key>NSSupport</key>
			<dict>
				<key>CF$UID</key>
				<integer>19</integer>
			</dict>
			<key>NSTextColor</key>
			<dict>
				<key>CF$UID</key>
				<integer>47</integer>
			</dict>
		</dict>
		<dict>
			<key>$class</key>
			<dict>
				<key>CF$UID</key>
				<integer>115</integer>
			</dict>
			<key>NS.compact</key>
			<true/>
			<key>NS.exponent</key>
			<integer>0</integer>
			<key>NS.length</key>
			<integer>1</integer>
			<key>NS.mantissa</key>
			<data>
			AQAAArgAAAAAAAACuJaBkA==
			</data>
			<key>NS.mantissa.bo</key>
			<integer>1</integer>
			<key>NS.negative</key>
			<false/>
		</dict>
		<dict>
			<key>$class</key>
			<dict>
				<key>CF$UID</key>
				<integer>150</integer>
			</dict>
			<key>NS.allowsfloats</key>
			<true/>
			<key>NS.attributes</key>
			<dict>
				<key>CF$UID</key>
				<integer>156</integer>
			</dict>
			<key>NS.decimal</key>
			<dict>
				<key>CF$UID</key>
				<integer>142</integer>
			</dict>
			<key>NS.hasthousands</key>
			<false/>
			<key>NS.localized</key>
			<false/>
			<key>NS.max</key>
			<dict>
				<key>CF$UID</key>
				<integer>167</integer>
			</dict>
			<key>NS.min</key>
			<dict>
				<key>CF$UID</key>
				<integer>157</integer>
			</dict>
			<key>NS.nan</key>
			<dict>
				<key>CF$UID</key>
				<integer>165</integer>
			</dict>
			<key>NS.negativeattrs</key>
			<dict>
				<key>CF$UID</key>
				<integer>0</integer>
			</dict>
			<key>NS.negativeformat</key>
			<dict>
				<key>CF$UID</key>
				<integer>162</integer>
			</dict>
			<key>NS.nil</key>
			<dict>
				<key>CF$UID</key>
				<integer>163</integer>
			</dict>
			<key>NS.positiveattrs</key>
			<dict>
				<key>CF$UID</key>
				<integer>0</integer>
			</dict>
			<key>NS.positiveformat</key>
			<dict>
				<key>CF$UID</key>
				<integer>158</integer>
			</dict>
			<key>NS.rounding</key>
			<dict>
				<key>CF$UID</key>
				<integer>0</integer>
			</dict>
			<key>NS.thousand</key>
			<dict>
				<key>CF$UID</key>
				<integer>131</integer>
			</dict>
			<key>NS.zero</key>
			<dict>
				<key>CF$UID</key>
				<integer>160</integer>
			</dict>
		</dict>
		<dict>
			<key>$class</key>
			<dict>
				<key>CF$UID</key>
				<integer>149</integer>
			</dict>
			<key>NS.keys</key>
			<array>
				<dict>
					<key>CF$UID</key>
					<integer>118</integer>
				</dict>
				<dict>
					<key>CF$UID</key>
					<integer>119</integer>
				</dict>
				<dict>
					<key>CF$UID</key>
					<integer>120</integer>
				</dict>
				<dict>
					<key>CF$UID</key>
					<integer>121</integer>
				</dict>
				<dict>
					<key>CF$UID</key>
					<integer>122</integer>
				</dict>
				<dict>
					<key>CF$UID</key>
					<integer>123</integer>
				</dict>
				<dict>
					<key>CF$UID</key>
					<integer>124</integer>
				</dict>
				<dict>
					<key>CF$UID</key>
					<integer>125</integer>
				</dict>
				<dict>
					<key>CF$UID</key>
					<integer>126</integer>
				</dict>
				<dict>
					<key>CF$UID</key>
					<integer>127</integer>
				</dict>
				<dict>
					<key>CF$UID</key>
					<integer>129</integer>
				</dict>
				<dict>
					<key>CF$UID</key>
					<integer>130</integer>
				</dict>
			</array>
			<key>NS.objects</key>
			<array>
				<dict>
					<key>CF$UID</key>
					<integer>131</integer>
				</dict>
				<dict>
					<key>CF$UID</key>
					<integer>132</integer>
				</dict>
				<dict>
					<key>CF$UID</key>
					<integer>157</integer>
				</dict>
				<dict>
					<key>CF$UID</key>
					<integer>158</integer>
				</dict>
				<dict>
					<key>CF$UID</key>
					<integer>159</integer>
				</dict>
				<dict>
					<key>CF$UID</key>
					<integer>160</integer>
				</dict>
				<dict>
					<key>CF$UID</key>
					<integer>142</integer>
				</dict>
				<dict>
					<key>CF$UID</key>
					<integer>143</integer>
				</dict>
				<dict>
					<key>CF$UID</key>
					<integer>162</integer>
				</dict>
				<dict>
					<key>CF$UID</key>
					<integer>163</integer>
				</dict>
				<dict>
					<key>CF$UID</key>
					<integer>164</integer>
				</dict>
				<dict>
					<key>CF$UID</key>
					<integer>165</integer>
				</dict>
			</array>
		</dict>
		<dict>
			<key>$class</key>
			<dict>
				<key>CF$UID</key>
				<integer>115</integer>
			</dict>
			<key>NS.compact</key>
			<false/>
			<key>NS.exponent</key>
			<integer>0</integer>
			<key>NS.length</key>
			<integer>0</integer>
			<key>NS.mantissa</key>
			<data>
			AAAAArgAAAAAAAACuJaBkA==
			</data>
			<key>NS.mantissa.bo</key>
			<integer>1</integer>
			<key>NS.negative</key>
			<false/>
		</dict>
		<string>#</string>
		<integer>1000</integer>
		<dict>
			<key>$class</key>
			<dict>
				<key>CF$UID</key>
				<integer>141</integer>
			</dict>
			<key>NSAttributes</key>
			<dict>
				<key>CF$UID</key>
				<integer>139</integer>
			</dict>
			<key>NSString</key>
			<dict>
				<key>CF$UID</key>
				<integer>161</integer>
			</dict>
		</dict>
		<string>0</string>
		<string>###0.00</string>
		<dict>
			<key>$class</key>
			<dict>
				<key>CF$UID</key>
				<integer>141</integer>
			</dict>
			<key>NSString</key>
			<dict>
				<key>CF$UID</key>
				<integer>43</integer>
			</dict>
		</dict>
		<false/>
		<dict>
			<key>$class</key>
			<dict>
				<key>CF$UID</key>
				<integer>141</integer>
			</dict>
			<key>NSAttributes</key>
			<dict>
				<key>CF$UID</key>
				<integer>139</integer>
			</dict>
			<key>NSString</key>
			<dict>
				<key>CF$UID</key>
				<integer>166</integer>
			</dict>
		</dict>
		<string>NaN</string>
		<dict>
			<key>$class</key>
			<dict>
				<key>CF$UID</key>
				<integer>115</integer>
			</dict>
			<key>NS.compact</key>
			<false/>
			<key>NS.exponent</key>
			<integer>0</integer>
			<key>NS.length</key>
			<integer>0</integer>
			<key>NS.mantissa</key>
			<data>
			AAAAArgAAAAAAAACuJaBkA==
			</data>
			<key>NS.mantissa.bo</key>
			<integer>1</integer>
			<key>NS.negative</key>
			<true/>
		</dict>
		<dict>
			<key>$class</key>
			<dict>
				<key>CF$UID</key>
				<integer>31</integer>
			</dict>
			<key>NSCell</key>
			<dict>
				<key>CF$UID</key>
				<integer>170</integer>
			</dict>
			<key>NSEnabled</key>
			<true/>
			<key>NSFrame</key>
			<dict>
				<key>CF$UID</key>
				<integer>169</integer>
			</dict>
			<key>NSNextResponder</key>
			<dict>
				<key>CF$UID</key>
				<integer>72</integer>
			</dict>
			<key>NSSuperview</key>
			<dict>
				<key>CF$UID</key>
				<integer>72</integer>
			</dict>
			<key>NSvFlags</key>
			<integer>256</integer>
		</dict>
		<string>{{155, 216}, {210, 17}}</string>
		<dict>
			<key>$class</key>
			<dict>
				<key>CF$UID</key>
				<integer>30</integer>
			</dict>
			<key>NSBackgroundColor</key>
			<dict>
				<key>CF$UID</key>
				<integer>22</integer>
			</dict>
			<key>NSCellFlags</key>
			<integer>67239424</integer>
			<key>NSCellFlags2</key>
			<integer>4194304</integer>
			<key>NSContents</key>
			<dict>
				<key>CF$UID</key>
				<integer>171</integer>
			</dict>
			<key>NSControlView</key>
			<dict>
				<key>CF$UID</key>
				<integer>168</integer>
			</dict>
			<key>NSSupport</key>
			<dict>
				<key>CF$UID</key>
				<integer>19</integer>
			</dict>
			<key>NSTextColor</key>
			<dict>
				<key>CF$UID</key>
				<integer>27</integer>
			</dict>
		</dict>
		<string>observations with abs(Val) &gt;=</string>
		<dict>
			<key>$class</key>
			<dict>
				<key>CF$UID</key>
				<integer>31</integer>
			</dict>
			<key>NSCell</key>
			<dict>
				<key>CF$UID</key>
				<integer>174</integer>
			</dict>
			<key>NSEnabled</key>
			<true/>
			<key>NSFrame</key>
			<dict>
				<key>CF$UID</key>
				<integer>173</integer>
			</dict>
			<key>NSNextResponder</key>
			<dict>
				<key>CF$UID</key>
				<integer>72</integer>
			</dict>
			<key>NSSuperview</key>
			<dict>
				<key>CF$UID</key>
				<integer>72</integer>
			</dict>
			<key>NSvFlags</key>
			<integer>256</integer>
		</dict>
		<string>{{177, 169}, {78, 22}}</string>
		<dict>
			<key>$class</key>
			<dict>
				<key>CF$UID</key>
				<integer>30</integer>
			</dict>
			<key>NSBackgroundColor</key>
			<dict>
				<key>CF$UID</key>
				<integer>44</integer>
			</dict>
			<key>NSCellFlags</key>
			<integer>-1804468671</integer>
			<key>NSCellFlags2</key>
			<integer>71304192</integer>
			<key>NSContents</key>
			<dict>
				<key>CF$UID</key>
				<integer>175</integer>
			</dict>
			<key>NSControlView</key>
			<dict>
				<key>CF$UID</key>
				<integer>172</integer>
			</dict>
			<key>NSDrawsBackground</key>
			<true/>
			<key>NSFormatter</key>
			<dict>
				<key>CF$UID</key>
				<integer>176</integer>
			</dict>
			<key>NSSupport</key>
			<dict>
				<key>CF$UID</key>
				<integer>19</integer>
			</dict>
			<key>NSTextColor</key>
			<dict>
				<key>CF$UID</key>
				<integer>47</integer>
			</dict>
		</dict>
		<dict>
			<key>$class</key>
			<dict>
				<key>CF$UID</key>
				<integer>115</integer>
			</dict>
			<key>NS.compact</key>
			<true/>
			<key>NS.exponent</key>
			<integer>0</integer>
			<key>NS.length</key>
			<integer>1</integer>
			<key>NS.mantissa</key>
			<data>
			AgAAArgAAAAAAAACuJaBkA==
			</data>
			<key>NS.mantissa.bo</key>
			<integer>1</integer>
			<key>NS.negative</key>
			<false/>
		</dict>
		<dict>
			<key>$class</key>
			<dict>
				<key>CF$UID</key>
				<integer>150</integer>
			</dict>
			<key>NS.allowsfloats</key>
			<true/>
			<key>NS.attributes</key>
			<dict>
				<key>CF$UID</key>
				<integer>177</integer>
			</dict>
			<key>NS.decimal</key>
			<dict>
				<key>CF$UID</key>
				<integer>142</integer>
			</dict>
			<key>NS.hasthousands</key>
			<true/>
			<key>NS.localized</key>
			<false/>
			<key>NS.max</key>
			<dict>
				<key>CF$UID</key>
				<integer>167</integer>
			</dict>
			<key>NS.min</key>
			<dict>
				<key>CF$UID</key>
				<integer>178</integer>
			</dict>
			<key>NS.nan</key>
			<dict>
				<key>CF$UID</key>
				<integer>184</integer>
			</dict>
			<key>NS.negativeattrs</key>
			<dict>
				<key>CF$UID</key>
				<integer>0</integer>
			</dict>
			<key>NS.negativeformat</key>
			<dict>
				<key>CF$UID</key>
				<integer>144</integer>
			</dict>
			<key>NS.nil</key>
			<dict>
				<key>CF$UID</key>
				<integer>183</integer>
			</dict>
			<key>NS.positiveattrs</key>
			<dict>
				<key>CF$UID</key>
				<integer>0</integer>
			</dict>
			<key>NS.positiveformat</key>
			<dict>
				<key>CF$UID</key>
				<integer>179</integer>
			</dict>
			<key>NS.rounding</key>
			<dict>
				<key>CF$UID</key>
				<integer>0</integer>
			</dict>
			<key>NS.thousand</key>
			<dict>
				<key>CF$UID</key>
				<integer>131</integer>
			</dict>
			<key>NS.zero</key>
			<dict>
				<key>CF$UID</key>
				<integer>181</integer>
			</dict>
		</dict>
		<dict>
			<key>$class</key>
			<dict>
				<key>CF$UID</key>
				<integer>149</integer>
			</dict>
			<key>NS.keys</key>
			<array>
				<dict>
					<key>CF$UID</key>
					<integer>118</integer>
				</dict>
				<dict>
					<key>CF$UID</key>
					<integer>119</integer>
				</dict>
				<dict>
					<key>CF$UID</key>
					<integer>120</integer>
				</dict>
				<dict>
					<key>CF$UID</key>
					<integer>121</integer>
				</dict>
				<dict>
					<key>CF$UID</key>
					<integer>122</integer>
				</dict>
				<dict>
					<key>CF$UID</key>
					<integer>123</integer>
				</dict>
				<dict>
					<key>CF$UID</key>
					<integer>124</integer>
				</dict>
				<dict>
					<key>CF$UID</key>
					<integer>125</integer>
				</dict>
				<dict>
					<key>CF$UID</key>
					<integer>126</integer>
				</dict>
				<dict>
					<key>CF$UID</key>
					<integer>127</integer>
				</dict>
				<dict>
					<key>CF$UID</key>
					<integer>129</integer>
				</dict>
				<dict>
					<key>CF$UID</key>
					<integer>130</integer>
				</dict>
			</array>
			<key>NS.objects</key>
			<array>
				<dict>
					<key>CF$UID</key>
					<integer>131</integer>
				</dict>
				<dict>
					<key>CF$UID</key>
					<integer>132</integer>
				</dict>
				<dict>
					<key>CF$UID</key>
					<integer>178</integer>
				</dict>
				<dict>
					<key>CF$UID</key>
					<integer>179</integer>
				</dict>
				<dict>
					<key>CF$UID</key>
					<integer>180</integer>
				</dict>
				<dict>
					<key>CF$UID</key>
					<integer>181</integer>
				</dict>
				<dict>
					<key>CF$UID</key>
					<integer>142</integer>
				</dict>
				<dict>
					<key>CF$UID</key>
					<integer>143</integer>
				</dict>
				<dict>
					<key>CF$UID</key>
					<integer>144</integer>
				</dict>
				<dict>
					<key>CF$UID</key>
					<integer>183</integer>
				</dict>
				<dict>
					<key>CF$UID</key>
					<integer>143</integer>
				</dict>
				<dict>
					<key>CF$UID</key>
					<integer>184</integer>
				</dict>
			</array>
		</dict>
		<dict>
			<key>$class</key>
			<dict>
				<key>CF$UID</key>
				<integer>115</integer>
			</dict>
			<key>NS.compact</key>
			<false/>
			<key>NS.exponent</key>
			<integer>0</integer>
			<key>NS.length</key>
			<integer>0</integer>
			<key>NS.mantissa</key>
			<data>
			AAAAArgAAAAAAAACuJaBkA==
			</data>
			<key>NS.mantissa.bo</key>
			<integer>1</integer>
			<key>NS.negative</key>
			<false/>
		</dict>
		<string>#,##0.0###</string>
		<integer>1000</integer>
		<dict>
			<key>$class</key>
			<dict>
				<key>CF$UID</key>
				<integer>141</integer>
			</dict>
			<key>NSAttributes</key>
			<dict>
				<key>CF$UID</key>
				<integer>139</integer>
			</dict>
			<key>NSString</key>
			<dict>
				<key>CF$UID</key>
				<integer>182</integer>
			</dict>
		</dict>
		<string>0</string>
		<dict>
			<key>$class</key>
			<dict>
				<key>CF$UID</key>
				<integer>141</integer>
			</dict>
			<key>NSString</key>
			<dict>
				<key>CF$UID</key>
				<integer>43</integer>
			</dict>
		</dict>
		<dict>
			<key>$class</key>
			<dict>
				<key>CF$UID</key>
				<integer>141</integer>
			</dict>
			<key>NSAttributes</key>
			<dict>
				<key>CF$UID</key>
				<integer>139</integer>
			</dict>
			<key>NSString</key>
			<dict>
				<key>CF$UID</key>
				<integer>185</integer>
			</dict>
		</dict>
		<string>NaN</string>
		<dict>
			<key>$class</key>
			<dict>
				<key>CF$UID</key>
				<integer>31</integer>
			</dict>
			<key>NSCell</key>
			<dict>
				<key>CF$UID</key>
				<integer>188</integer>
			</dict>
			<key>NSEnabled</key>
			<true/>
			<key>NSFrame</key>
			<dict>
				<key>CF$UID</key>
				<integer>187</integer>
			</dict>
			<key>NSNextResponder</key>
			<dict>
				<key>CF$UID</key>
				<integer>72</integer>
			</dict>
			<key>NSSuperview</key>
			<dict>
				<key>CF$UID</key>
				<integer>72</integer>
			</dict>
			<key>NSvFlags</key>
			<integer>256</integer>
		</dict>
		<string>{{358, 214}, {78, 22}}</string>
		<dict>
			<key>$class</key>
			<dict>
				<key>CF$UID</key>
				<integer>30</integer>
			</dict>
			<key>NSBackgroundColor</key>
			<dict>
				<key>CF$UID</key>
				<integer>44</integer>
			</dict>
			<key>NSCellFlags</key>
			<integer>-1804468671</integer>
			<key>NSCellFlags2</key>
			<integer>71304192</integer>
			<key>NSContents</key>
			<dict>
				<key>CF$UID</key>
				<integer>189</integer>
			</dict>
			<key>NSControlView</key>
			<dict>
				<key>CF$UID</key>
				<integer>186</integer>
			</dict>
			<key>NSDrawsBackground</key>
			<true/>
			<key>NSFormatter</key>
			<dict>
				<key>CF$UID</key>
				<integer>190</integer>
			</dict>
			<key>NSSupport</key>
			<dict>
				<key>CF$UID</key>
				<integer>19</integer>
			</dict>
			<key>NSTextColor</key>
			<dict>
				<key>CF$UID</key>
				<integer>47</integer>
			</dict>
		</dict>
		<dict>
			<key>$class</key>
			<dict>
				<key>CF$UID</key>
				<integer>115</integer>
			</dict>
			<key>NS.compact</key>
			<true/>
			<key>NS.exponent</key>
			<integer>0</integer>
			<key>NS.length</key>
			<integer>1</integer>
			<key>NS.mantissa</key>
			<data>
			AgAAArgAAAAAAAACuJaBkA==
			</data>
			<key>NS.mantissa.bo</key>
			<integer>1</integer>
			<key>NS.negative</key>
			<false/>
		</dict>
		<dict>
			<key>$class</key>
			<dict>
				<key>CF$UID</key>
				<integer>150</integer>
			</dict>
			<key>NS.allowsfloats</key>
			<true/>
			<key>NS.attributes</key>
			<dict>
				<key>CF$UID</key>
				<integer>191</integer>
			</dict>
			<key>NS.decimal</key>
			<dict>
				<key>CF$UID</key>
				<integer>142</integer>
			</dict>
			<key>NS.hasthousands</key>
			<true/>
			<key>NS.localized</key>
			<false/>
			<key>NS.max</key>
			<dict>
				<key>CF$UID</key>
				<integer>167</integer>
			</dict>
			<key>NS.min</key>
			<dict>
				<key>CF$UID</key>
				<integer>167</integer>
			</dict>
			<key>NS.nan</key>
			<dict>
				<key>CF$UID</key>
				<integer>196</integer>
			</dict>
			<key>NS.negativeattrs</key>
			<dict>
				<key>CF$UID</key>
				<integer>0</integer>
			</dict>
			<key>NS.negativeformat</key>
			<dict>
				<key>CF$UID</key>
				<integer>144</integer>
			</dict>
			<key>NS.nil</key>
			<dict>
				<key>CF$UID</key>
				<integer>195</integer>
			</dict>
			<key>NS.positiveattrs</key>
			<dict>
				<key>CF$UID</key>
				<integer>0</integer>
			</dict>
			<key>NS.positiveformat</key>
			<dict>
				<key>CF$UID</key>
				<integer>179</integer>
			</dict>
			<key>NS.rounding</key>
			<dict>
				<key>CF$UID</key>
				<integer>0</integer>
			</dict>
			<key>NS.thousand</key>
			<dict>
				<key>CF$UID</key>
				<integer>131</integer>
			</dict>
			<key>NS.zero</key>
			<dict>
				<key>CF$UID</key>
				<integer>193</integer>
			</dict>
		</dict>
		<dict>
			<key>$class</key>
			<dict>
				<key>CF$UID</key>
				<integer>149</integer>
			</dict>
			<key>NS.keys</key>
			<array>
				<dict>
					<key>CF$UID</key>
					<integer>118</integer>
				</dict>
				<dict>
					<key>CF$UID</key>
					<integer>119</integer>
				</dict>
				<dict>
					<key>CF$UID</key>
					<integer>121</integer>
				</dict>
				<dict>
					<key>CF$UID</key>
					<integer>122</integer>
				</dict>
				<dict>
					<key>CF$UID</key>
					<integer>123</integer>
				</dict>
				<dict>
					<key>CF$UID</key>
					<integer>124</integer>
				</dict>
				<dict>
					<key>CF$UID</key>
					<integer>125</integer>
				</dict>
				<dict>
					<key>CF$UID</key>
					<integer>126</integer>
				</dict>
				<dict>
					<key>CF$UID</key>
					<integer>127</integer>
				</dict>
				<dict>
					<key>CF$UID</key>
					<integer>129</integer>
				</dict>
				<dict>
					<key>CF$UID</key>
					<integer>130</integer>
				</dict>
			</array>
			<key>NS.objects</key>
			<array>
				<dict>
					<key>CF$UID</key>
					<integer>131</integer>
				</dict>
				<dict>
					<key>CF$UID</key>
					<integer>132</integer>
				</dict>
				<dict>
					<key>CF$UID</key>
					<integer>179</integer>
				</dict>
				<dict>
					<key>CF$UID</key>
					<integer>192</integer>
				</dict>
				<dict>
					<key>CF$UID</key>
					<integer>193</integer>
				</dict>
				<dict>
					<key>CF$UID</key>
					<integer>142</integer>
				</dict>
				<dict>
					<key>CF$UID</key>
					<integer>143</integer>
				</dict>
				<dict>
					<key>CF$UID</key>
					<integer>144</integer>
				</dict>
				<dict>
					<key>CF$UID</key>
					<integer>195</integer>
				</dict>
				<dict>
					<key>CF$UID</key>
					<integer>143</integer>
				</dict>
				<dict>
					<key>CF$UID</key>
					<integer>196</integer>
				</dict>
			</array>
		</dict>
		<integer>1000</integer>
		<dict>
			<key>$class</key>
			<dict>
				<key>CF$UID</key>
				<integer>141</integer>
			</dict>
			<key>NSAttributes</key>
			<dict>
				<key>CF$UID</key>
				<integer>139</integer>
			</dict>
			<key>NSString</key>
			<dict>
				<key>CF$UID</key>
				<integer>194</integer>
			</dict>
		</dict>
		<string>0</string>
		<dict>
			<key>$class</key>
			<dict>
				<key>CF$UID</key>
				<integer>141</integer>
			</dict>
			<key>NSString</key>
			<dict>
				<key>CF$UID</key>
				<integer>43</integer>
			</dict>
		</dict>
		<dict>
			<key>$class</key>
			<dict>
				<key>CF$UID</key>
				<integer>141</integer>
			</dict>
			<key>NSAttributes</key>
			<dict>
				<key>CF$UID</key>
				<integer>139</integer>
			</dict>
			<key>NSString</key>
			<dict>
				<key>CF$UID</key>
				<integer>197</integer>
			</dict>
		</dict>
		<string>NaN</string>
		<dict>
			<key>$class</key>
			<dict>
				<key>CF$UID</key>
				<integer>31</integer>
			</dict>
			<key>NSCell</key>
			<dict>
				<key>CF$UID</key>
				<integer>200</integer>
			</dict>
			<key>NSEnabled</key>
			<true/>
			<key>NSFrame</key>
			<dict>
				<key>CF$UID</key>
				<integer>199</integer>
			</dict>
			<key>NSNextResponder</key>
			<dict>
				<key>CF$UID</key>
				<integer>72</integer>
			</dict>
			<key>NSSuperview</key>
			<dict>
				<key>CF$UID</key>
				<integer>72</integer>
			</dict>
			<key>NSvFlags</key>
			<integer>256</integer>
		</dict>
		<string>{{177, 259}, {78, 22}}</string>
		<dict>
			<key>$class</key>
			<dict>
				<key>CF$UID</key>
				<integer>30</integer>
			</dict>
			<key>NSBackgroundColor</key>
			<dict>
				<key>CF$UID</key>
				<integer>44</integer>
			</dict>
			<key>NSCellFlags</key>
			<integer>-1804468671</integer>
			<key>NSCellFlags2</key>
			<integer>71304192</integer>
			<key>NSContents</key>
			<dict>
				<key>CF$UID</key>
				<integer>201</integer>
			</dict>
			<key>NSControlView</key>
			<dict>
				<key>CF$UID</key>
				<integer>198</integer>
			</dict>
			<key>NSDrawsBackground</key>
			<true/>
			<key>NSFormatter</key>
			<dict>
				<key>CF$UID</key>
				<integer>202</integer>
			</dict>
			<key>NSSupport</key>
			<dict>
				<key>CF$UID</key>
				<integer>19</integer>
			</dict>
			<key>NSTextColor</key>
			<dict>
				<key>CF$UID</key>
				<integer>47</integer>
			</dict>
		</dict>
		<dict>
			<key>$class</key>
			<dict>
				<key>CF$UID</key>
				<integer>115</integer>
			</dict>
			<key>NS.compact</key>
			<true/>
			<key>NS.exponent</key>
			<integer>0</integer>
			<key>NS.length</key>
			<integer>1</integer>
			<key>NS.mantissa</key>
			<data>
			AgAAArgAAAAAAAACuJaBkA==
			</data>
			<key>NS.mantissa.bo</key>
			<integer>1</integer>
			<key>NS.negative</key>
			<false/>
		</dict>
		<dict>
			<key>$class</key>
			<dict>
				<key>CF$UID</key>
				<integer>150</integer>
			</dict>
			<key>NS.allowsfloats</key>
			<true/>
			<key>NS.attributes</key>
			<dict>
				<key>CF$UID</key>
				<integer>203</integer>
			</dict>
			<key>NS.decimal</key>
			<dict>
				<key>CF$UID</key>
				<integer>142</integer>
			</dict>
			<key>NS.hasthousands</key>
			<true/>
			<key>NS.localized</key>
			<false/>
			<key>NS.max</key>
			<dict>
				<key>CF$UID</key>
				<integer>167</integer>
			</dict>
			<key>NS.min</key>
			<dict>
				<key>CF$UID</key>
				<integer>204</integer>
			</dict>
			<key>NS.nan</key>
			<dict>
				<key>CF$UID</key>
				<integer>210</integer>
			</dict>
			<key>NS.negativeattrs</key>
			<dict>
				<key>CF$UID</key>
				<integer>0</integer>
			</dict>
			<key>NS.negativeformat</key>
			<dict>
				<key>CF$UID</key>
				<integer>208</integer>
			</dict>
			<key>NS.nil</key>
			<dict>
				<key>CF$UID</key>
				<integer>209</integer>
			</dict>
			<key>NS.positiveattrs</key>
			<dict>
				<key>CF$UID</key>
				<integer>0</integer>
			</dict>
			<key>NS.positiveformat</key>
			<dict>
				<key>CF$UID</key>
				<integer>179</integer>
			</dict>
			<key>NS.rounding</key>
			<dict>
				<key>CF$UID</key>
				<integer>0</integer>
			</dict>
			<key>NS.thousand</key>
			<dict>
				<key>CF$UID</key>
				<integer>131</integer>
			</dict>
			<key>NS.zero</key>
			<dict>
				<key>CF$UID</key>
				<integer>206</integer>
			</dict>
		</dict>
		<dict>
			<key>$class</key>
			<dict>
				<key>CF$UID</key>
				<integer>149</integer>
			</dict>
			<key>NS.keys</key>
			<array>
				<dict>
					<key>CF$UID</key>
					<integer>118</integer>
				</dict>
				<dict>
					<key>CF$UID</key>
					<integer>119</integer>
				</dict>
				<dict>
					<key>CF$UID</key>
					<integer>120</integer>
				</dict>
				<dict>
					<key>CF$UID</key>
					<integer>121</integer>
				</dict>
				<dict>
					<key>CF$UID</key>
					<integer>122</integer>
				</dict>
				<dict>
					<key>CF$UID</key>
					<integer>123</integer>
				</dict>
				<dict>
					<key>CF$UID</key>
					<integer>124</integer>
				</dict>
				<dict>
					<key>CF$UID</key>
					<integer>125</integer>
				</dict>
				<dict>
					<key>CF$UID</key>
					<integer>126</integer>
				</dict>
				<dict>
					<key>CF$UID</key>
					<integer>127</integer>
				</dict>
				<dict>
					<key>CF$UID</key>
					<integer>129</integer>
				</dict>
				<dict>
					<key>CF$UID</key>
					<integer>130</integer>
				</dict>
			</array>
			<key>NS.objects</key>
			<array>
				<dict>
					<key>CF$UID</key>
					<integer>131</integer>
				</dict>
				<dict>
					<key>CF$UID</key>
					<integer>132</integer>
				</dict>
				<dict>
					<key>CF$UID</key>
					<integer>204</integer>
				</dict>
				<dict>
					<key>CF$UID</key>
					<integer>179</integer>
				</dict>
				<dict>
					<key>CF$UID</key>
					<integer>205</integer>
				</dict>
				<dict>
					<key>CF$UID</key>
					<integer>206</integer>
				</dict>
				<dict>
					<key>CF$UID</key>
					<integer>142</integer>
				</dict>
				<dict>
					<key>CF$UID</key>
					<integer>143</integer>
				</dict>
				<dict>
					<key>CF$UID</key>
					<integer>208</integer>
				</dict>
				<dict>
					<key>CF$UID</key>
					<integer>209</integer>
				</dict>
				<dict>
					<key>CF$UID</key>
					<integer>143</integer>
				</dict>
				<dict>
					<key>CF$UID</key>
					<integer>210</integer>
				</dict>
			</array>
		</dict>
		<dict>
			<key>$class</key>
			<dict>
				<key>CF$UID</key>
				<integer>115</integer>
			</dict>
			<key>NS.compact</key>
			<false/>
			<key>NS.exponent</key>
			<integer>0</integer>
			<key>NS.length</key>
			<integer>0</integer>
			<key>NS.mantissa</key>
			<data>
			AAAAArgAAAAAAAACuJaBkA==
			</data>
			<key>NS.mantissa.bo</key>
			<integer>1</integer>
			<key>NS.negative</key>
			<false/>
		</dict>
		<integer>1000</integer>
		<dict>
			<key>$class</key>
			<dict>
				<key>CF$UID</key>
				<integer>141</integer>
			</dict>
			<key>NSAttributes</key>
			<dict>
				<key>CF$UID</key>
				<integer>139</integer>
			</dict>
			<key>NSString</key>
			<dict>
				<key>CF$UID</key>
				<integer>207</integer>
			</dict>
		</dict>
		<string>0</string>
		<string>-#,##0.0000</string>
		<dict>
			<key>$class</key>
			<dict>
				<key>CF$UID</key>
				<integer>141</integer>
			</dict>
			<key>NSString</key>
			<dict>
				<key>CF$UID</key>
				<integer>43</integer>
			</dict>
		</dict>
		<dict>
			<key>$class</key>
			<dict>
				<key>CF$UID</key>
				<integer>141</integer>
			</dict>
			<key>NSAttributes</key>
			<dict>
				<key>CF$UID</key>
				<integer>139</integer>
			</dict>
			<key>NSString</key>
			<dict>
				<key>CF$UID</key>
				<integer>211</integer>
			</dict>
		</dict>
		<string>NaN</string>
		<dict>
			<key>$classes</key>
			<array>
				<string>NSMutableArray</string>
				<string>NSArray</string>
				<string>NSObject</string>
			</array>
			<key>$classname</key>
			<string>NSMutableArray</string>
		</dict>
		<string>{{2, 2}, {512, 354}}</string>
		<dict>
			<key>$classes</key>
			<array>
				<string>NSView</string>
				<string>NSResponder</string>
				<string>NSObject</string>
			</array>
			<key>$classname</key>
			<string>NSView</string>
		</dict>
		<string>{{20, 20}, {516, 374}}</string>
		<string>{0, 0}</string>
		<dict>
			<key>$class</key>
			<dict>
				<key>CF$UID</key>
				<integer>30</integer>
			</dict>
			<key>NSBackgroundColor</key>
			<dict>
				<key>CF$UID</key>
				<integer>44</integer>
			</dict>
			<key>NSCellFlags</key>
			<integer>67239424</integer>
			<key>NSCellFlags2</key>
			<integer>0</integer>
			<key>NSContents</key>
			<dict>
				<key>CF$UID</key>
				<integer>218</integer>
			</dict>
			<key>NSSupport</key>
			<dict>
				<key>CF$UID</key>
				<integer>19</integer>
			</dict>
			<key>NSTextColor</key>
			<dict>
				<key>CF$UID</key>
				<integer>219</integer>
			</dict>
		</dict>
		<string>Filter Genes</string>
		<dict>
			<key>$class</key>
			<dict>
				<key>CF$UID</key>
				<integer>26</integer>
			</dict>
			<key>NSColorSpace</key>
			<integer>3</integer>
			<key>NSWhite</key>
			<data>
			MCAwLjgwMDAwMDAxAA==
			</data>
		</dict>
		<dict>
			<key>$classes</key>
			<array>
				<string>NSBox</string>
				<string>NSView</string>
				<string>NSResponder</string>
				<string>NSObject</string>
			</array>
			<key>$classname</key>
			<string>NSBox</string>
		</dict>
		<string>{{10, 33}, {556, 401}}</string>
		<string>{{10, 7}, {576, 447}}</string>
		<dict>
			<key>$class</key>
			<dict>
				<key>CF$UID</key>
				<integer>212</integer>
			</dict>
			<key>NS.objects</key>
			<array>
				<dict>
					<key>CF$UID</key>
					<integer>224</integer>
				</dict>
				<dict>
					<key>CF$UID</key>
					<integer>228</integer>
				</dict>
				<dict>
					<key>CF$UID</key>
					<integer>327</integer>
				</dict>
				<dict>
					<key>CF$UID</key>
					<integer>517</integer>
				</dict>
				<dict>
					<key>CF$UID</key>
					<integer>674</integer>
				</dict>
				<dict>
					<key>CF$UID</key>
					<integer>816</integer>
				</dict>
			</array>
		</dict>
		<dict>
			<key>$class</key>
			<dict>
				<key>CF$UID</key>
				<integer>227</integer>
			</dict>
			<key>NSColor</key>
			<dict>
				<key>CF$UID</key>
				<integer>22</integer>
			</dict>
			<key>NSIdentifier</key>
			<dict>
				<key>CF$UID</key>
				<integer>225</integer>
			</dict>
			<key>NSLabel</key>
			<dict>
				<key>CF$UID</key>
				<integer>226</integer>
			</dict>
			<key>NSTabView</key>
			<dict>
				<key>CF$UID</key>
				<integer>66</integer>
			</dict>
			<key>NSView</key>
			<dict>
				<key>CF$UID</key>
				<integer>68</integer>
			</dict>
		</dict>
		<dict>
			<key>$class</key>
			<dict>
				<key>CF$UID</key>
				<integer>4</integer>
			</dict>
			<key>NS.string</key>
			<string>1</string>
		</dict>
		<string>Filter Data</string>
		<dict>
			<key>$classes</key>
			<array>
				<string>NSTabViewItem</string>
				<string>NSObject</string>
			</array>
			<key>$classname</key>
			<string>NSTabViewItem</string>
		</dict>
		<dict>
			<key>$class</key>
			<dict>
				<key>CF$UID</key>
				<integer>227</integer>
			</dict>
			<key>NSColor</key>
			<dict>
				<key>CF$UID</key>
				<integer>22</integer>
			</dict>
			<key>NSIdentifier</key>
			<dict>
				<key>CF$UID</key>
				<integer>229</integer>
			</dict>
			<key>NSLabel</key>
			<dict>
				<key>CF$UID</key>
				<integer>326</integer>
			</dict>
			<key>NSTabView</key>
			<dict>
				<key>CF$UID</key>
				<integer>66</integer>
			</dict>
			<key>NSView</key>
			<dict>
				<key>CF$UID</key>
				<integer>230</integer>
			</dict>
		</dict>
		<dict>
			<key>$class</key>
			<dict>
				<key>CF$UID</key>
				<integer>4</integer>
			</dict>
			<key>NS.string</key>
			<string>2</string>
		</dict>
		<dict>
			<key>$class</key>
			<dict>
				<key>CF$UID</key>
				<integer>214</integer>
			</dict>
			<key>NSFrame</key>
			<dict>
				<key>CF$UID</key>
				<integer>325</integer>
			</dict>
			<key>NSNextResponder</key>
			<dict>
				<key>CF$UID</key>
				<integer>0</integer>
			</dict>
			<key>NSSubviews</key>
			<dict>
				<key>CF$UID</key>
				<integer>231</integer>
			</dict>
		</dict>
		<dict>
			<key>$class</key>
			<dict>
				<key>CF$UID</key>
				<integer>212</integer>
			</dict>
			<key>NS.objects</key>
			<array>
				<dict>
					<key>CF$UID</key>
					<integer>232</integer>
				</dict>
				<dict>
					<key>CF$UID</key>
					<integer>246</integer>
				</dict>
				<dict>
					<key>CF$UID</key>
					<integer>259</integer>
				</dict>
				<dict>
					<key>CF$UID</key>
					<integer>265</integer>
				</dict>
				<dict>
					<key>CF$UID</key>
					<integer>298</integer>
				</dict>
			</array>
		</dict>
		<dict>
			<key>$class</key>
			<dict>
				<key>CF$UID</key>
				<integer>220</integer>
			</dict>
			<key>NSBorderType</key>
			<integer>2</integer>
			<key>NSBoxType</key>
			<integer>1</integer>
			<key>NSContentView</key>
			<dict>
				<key>CF$UID</key>
				<integer>234</integer>
			</dict>
			<key>NSFrame</key>
			<dict>
				<key>CF$UID</key>
				<integer>241</integer>
			</dict>
			<key>NSNextResponder</key>
			<dict>
				<key>CF$UID</key>
				<integer>230</integer>
			</dict>
			<key>NSOffsets</key>
			<dict>
				<key>CF$UID</key>
				<integer>242</integer>
			</dict>
			<key>NSSubviews</key>
			<dict>
				<key>CF$UID</key>
				<integer>233</integer>
			</dict>
			<key>NSSuperview</key>
			<dict>
				<key>CF$UID</key>
				<integer>230</integer>
			</dict>
			<key>NSTitleCell</key>
			<dict>
				<key>CF$UID</key>
				<integer>243</integer>
			</dict>
			<key>NSTitlePosition</key>
			<integer>0</integer>
			<key>NSTransparent</key>
			<false/>
		</dict>
		<dict>
			<key>$class</key>
			<dict>
				<key>CF$UID</key>
				<integer>212</integer>
			</dict>
			<key>NS.objects</key>
			<array>
				<dict>
					<key>CF$UID</key>
					<integer>234</integer>
				</dict>
			</array>
		</dict>
		<dict>
			<key>$class</key>
			<dict>
				<key>CF$UID</key>
				<integer>214</integer>
			</dict>
			<key>NSFrame</key>
			<dict>
				<key>CF$UID</key>
				<integer>240</integer>
			</dict>
			<key>NSNextResponder</key>
			<dict>
				<key>CF$UID</key>
				<integer>232</integer>
			</dict>
			<key>NSSubviews</key>
			<dict>
				<key>CF$UID</key>
				<integer>235</integer>
			</dict>
			<key>NSSuperview</key>
			<dict>
				<key>CF$UID</key>
				<integer>232</integer>
			</dict>
		</dict>
		<dict>
			<key>$class</key>
			<dict>
				<key>CF$UID</key>
				<integer>212</integer>
			</dict>
			<key>NS.objects</key>
			<array>
				<dict>
					<key>CF$UID</key>
					<integer>236</integer>
				</dict>
			</array>
		</dict>
		<dict>
			<key>$class</key>
			<dict>
				<key>CF$UID</key>
				<integer>82</integer>
			</dict>
			<key>NSCell</key>
			<dict>
				<key>CF$UID</key>
				<integer>238</integer>
			</dict>
			<key>NSEnabled</key>
			<true/>
			<key>NSFrame</key>
			<dict>
				<key>CF$UID</key>
				<integer>237</integer>
			</dict>
			<key>NSNextResponder</key>
			<dict>
				<key>CF$UID</key>
				<integer>234</integer>
			</dict>
			<key>NSSuperview</key>
			<dict>
				<key>CF$UID</key>
				<integer>234</integer>
			</dict>
			<key>NSvFlags</key>
			<integer>256</integer>
		</dict>
		<string>{{18, 15}, {143, 18}}</string>
		<dict>
			<key>$class</key>
			<dict>
				<key>CF$UID</key>
				<integer>81</integer>
			</dict>
			<key>NSAlternateContents</key>
			<dict>
				<key>CF$UID</key>
				<integer>43</integer>
			</dict>
			<key>NSAlternateImage</key>
			<dict>
				<key>CF$UID</key>
				<integer>78</integer>
			</dict>
			<key>NSButtonFlags</key>
			<integer>1211912703</integer>
			<key>NSButtonFlags2</key>
			<integer>2</integer>
			<key>NSCellFlags</key>
			<integer>67239424</integer>
			<key>NSCellFlags2</key>
			<integer>0</integer>
			<key>NSContents</key>
			<dict>
				<key>CF$UID</key>
				<integer>239</integer>
			</dict>
			<key>NSControlView</key>
			<dict>
				<key>CF$UID</key>
				<integer>236</integer>
			</dict>
			<key>NSKeyEquivalent</key>
			<dict>
				<key>CF$UID</key>
				<integer>43</integer>
			</dict>
			<key>NSPeriodicDelay</key>
			<integer>200</integer>
			<key>NSPeriodicInterval</key>
			<integer>25</integer>
			<key>NSSupport</key>
			<dict>
				<key>CF$UID</key>
				<integer>19</integer>
			</dict>
		</dict>
		<string>Log transform data</string>
		<string>{{3, 3}, {510, 51}}</string>
		<string>{{20, 324}, {516, 57}}</string>
		<string>{0, 0}</string>
		<dict>
			<key>$class</key>
			<dict>
				<key>CF$UID</key>
				<integer>30</integer>
			</dict>
			<key>NSBackgroundColor</key>
			<dict>
				<key>CF$UID</key>
				<integer>44</integer>
			</dict>
			<key>NSCellFlags</key>
			<integer>67239424</integer>
			<key>NSCellFlags2</key>
			<integer>0</integer>
			<key>NSContents</key>
			<dict>
				<key>CF$UID</key>
				<integer>244</integer>
			</dict>
			<key>NSSupport</key>
			<dict>
				<key>CF$UID</key>
				<integer>19</integer>
			</dict>
			<key>NSTextColor</key>
			<dict>
				<key>CF$UID</key>
				<integer>245</integer>
			</dict>
		</dict>
		<string>Box</string>
		<dict>
			<key>$class</key>
			<dict>
				<key>CF$UID</key>
				<integer>26</integer>
			</dict>
			<key>NSColorSpace</key>
			<integer>3</integer>
			<key>NSWhite</key>
			<data>
			MCAwLjgwMDAwMDAxAA==
			</data>
		</dict>
		<dict>
			<key>$class</key>
			<dict>
				<key>CF$UID</key>
				<integer>220</integer>
			</dict>
			<key>NSBorderType</key>
			<integer>2</integer>
			<key>NSBoxType</key>
			<integer>1</integer>
			<key>NSContentView</key>
			<dict>
				<key>CF$UID</key>
				<integer>248</integer>
			</dict>
			<key>NSFrame</key>
			<dict>
				<key>CF$UID</key>
				<integer>255</integer>
			</dict>
			<key>NSNextResponder</key>
			<dict>
				<key>CF$UID</key>
				<integer>230</integer>
			</dict>
			<key>NSOffsets</key>
			<dict>
				<key>CF$UID</key>
				<integer>256</integer>
			</dict>
			<key>NSSubviews</key>
			<dict>
				<key>CF$UID</key>
				<integer>247</integer>
			</dict>
			<key>NSSuperview</key>
			<dict>
				<key>CF$UID</key>
				<integer>230</integer>
			</dict>
			<key>NSTitleCell</key>
			<dict>
				<key>CF$UID</key>
				<integer>257</integer>
			</dict>
			<key>NSTitlePosition</key>
			<integer>0</integer>
			<key>NSTransparent</key>
			<false/>
		</dict>
		<dict>
			<key>$class</key>
			<dict>
				<key>CF$UID</key>
				<integer>212</integer>
			</dict>
			<key>NS.objects</key>
			<array>
				<dict>
					<key>CF$UID</key>
					<integer>248</integer>
				</dict>
			</array>
		</dict>
		<dict>
			<key>$class</key>
			<dict>
				<key>CF$UID</key>
				<integer>214</integer>
			</dict>
			<key>NSFrame</key>
			<dict>
				<key>CF$UID</key>
				<integer>254</integer>
			</dict>
			<key>NSNextResponder</key>
			<dict>
				<key>CF$UID</key>
				<integer>246</integer>
			</dict>
			<key>NSSubviews</key>
			<dict>
				<key>CF$UID</key>
				<integer>249</integer>
			</dict>
			<key>NSSuperview</key>
			<dict>
				<key>CF$UID</key>
				<integer>246</integer>
			</dict>
		</dict>
		<dict>
			<key>$class</key>
			<dict>
				<key>CF$UID</key>
				<integer>212</integer>
			</dict>
			<key>NS.objects</key>
			<array>
				<dict>
					<key>CF$UID</key>
					<integer>250</integer>
				</dict>
			</array>
		</dict>
		<dict>
			<key>$class</key>
			<dict>
				<key>CF$UID</key>
				<integer>31</integer>
			</dict>
			<key>NSCell</key>
			<dict>
				<key>CF$UID</key>
				<integer>252</integer>
			</dict>
			<key>NSEnabled</key>
			<true/>
			<key>NSFrame</key>
			<dict>
				<key>CF$UID</key>
				<integer>251</integer>
			</dict>
			<key>NSNextResponder</key>
			<dict>
				<key>CF$UID</key>
				<integer>248</integer>
			</dict>
			<key>NSSuperview</key>
			<dict>
				<key>CF$UID</key>
				<integer>248</integer>
			</dict>
			<key>NSvFlags</key>
			<integer>256</integer>
		</dict>
		<string>{{10, 13}, {139, 118}}</string>
		<dict>
			<key>$class</key>
			<dict>
				<key>CF$UID</key>
				<integer>30</integer>
			</dict>
			<key>NSBackgroundColor</key>
			<dict>
				<key>CF$UID</key>
				<integer>22</integer>
			</dict>
			<key>NSCellFlags</key>
			<integer>67239424</integer>
			<key>NSCellFlags2</key>
			<integer>4194304</integer>
			<key>NSContents</key>
			<dict>
				<key>CF$UID</key>
				<integer>253</integer>
			</dict>
			<key>NSControlView</key>
			<dict>
				<key>CF$UID</key>
				<integer>250</integer>
			</dict>
			<key>NSSupport</key>
			<dict>
				<key>CF$UID</key>
				<integer>19</integer>
			</dict>
			<key>NSTextColor</key>
			<dict>
				<key>CF$UID</key>
				<integer>27</integer>
			</dict>
		</dict>
		<string>Order of Operations:

Log Transform
Center Genes
Normalize Genes
Center Arrays
Normalize Arrays</string>
		<string>{{3, 3}, {231, 144}}</string>
		<string>{{20, 20}, {237, 150}}</string>
		<string>{0, 0}</string>
		<dict>
			<key>$class</key>
			<dict>
				<key>CF$UID</key>
				<integer>30</integer>
			</dict>
			<key>NSBackgroundColor</key>
			<dict>
				<key>CF$UID</key>
				<integer>44</integer>
			</dict>
			<key>NSCellFlags</key>
			<integer>67239424</integer>
			<key>NSCellFlags2</key>
			<integer>0</integer>
			<key>NSContents</key>
			<dict>
				<key>CF$UID</key>
				<integer>244</integer>
			</dict>
			<key>NSSupport</key>
			<dict>
				<key>CF$UID</key>
				<integer>19</integer>
			</dict>
			<key>NSTextColor</key>
			<dict>
				<key>CF$UID</key>
				<integer>258</integer>
			</dict>
		</dict>
		<dict>
			<key>$class</key>
			<dict>
				<key>CF$UID</key>
				<integer>26</integer>
			</dict>
			<key>NSColorSpace</key>
			<integer>3</integer>
			<key>NSWhite</key>
			<data>
			MCAwLjgwMDAwMDAxAA==
			</data>
		</dict>
		<dict>
			<key>$class</key>
			<dict>
				<key>CF$UID</key>
				<integer>82</integer>
			</dict>
			<key>NSCell</key>
			<dict>
				<key>CF$UID</key>
				<integer>261</integer>
			</dict>
			<key>NSEnabled</key>
			<true/>
			<key>NSFrame</key>
			<dict>
				<key>CF$UID</key>
				<integer>260</integer>
			</dict>
			<key>NSNextResponder</key>
			<dict>
				<key>CF$UID</key>
				<integer>230</integer>
			</dict>
			<key>NSSuperview</key>
			<dict>
				<key>CF$UID</key>
				<integer>230</integer>
			</dict>
			<key>NSvFlags</key>
			<integer>256</integer>
		</dict>
		<string>{{373, 89}, {84, 32}}</string>
		<dict>
			<key>$class</key>
			<dict>
				<key>CF$UID</key>
				<integer>81</integer>
			</dict>
			<key>NSAlternateContents</key>
			<dict>
				<key>CF$UID</key>
				<integer>263</integer>
			</dict>
			<key>NSAlternateImage</key>
			<dict>
				<key>CF$UID</key>
				<integer>99</integer>
			</dict>
			<key>NSButtonFlags</key>
			<integer>-2038284033</integer>
			<key>NSButtonFlags2</key>
			<integer>1</integer>
			<key>NSCellFlags</key>
			<integer>67239424</integer>
			<key>NSCellFlags2</key>
			<integer>137887744</integer>
			<key>NSContents</key>
			<dict>
				<key>CF$UID</key>
				<integer>262</integer>
			</dict>
			<key>NSControlView</key>
			<dict>
				<key>CF$UID</key>
				<integer>259</integer>
			</dict>
			<key>NSKeyEquivalent</key>
			<dict>
				<key>CF$UID</key>
				<integer>264</integer>
			</dict>
			<key>NSPeriodicDelay</key>
			<integer>200</integer>
			<key>NSPeriodicInterval</key>
			<integer>25</integer>
			<key>NSSupport</key>
			<dict>
				<key>CF$UID</key>
				<integer>19</integer>
			</dict>
		</dict>
		<string>Apply</string>
		<dict>
			<key>$class</key>
			<dict>
				<key>CF$UID</key>
				<integer>4</integer>
			</dict>
			<key>NS.string</key>
			<string></string>
		</dict>
		<dict>
			<key>$class</key>
			<dict>
				<key>CF$UID</key>
				<integer>4</integer>
			</dict>
			<key>NS.string</key>
			<string></string>
		</dict>
		<dict>
			<key>$class</key>
			<dict>
				<key>CF$UID</key>
				<integer>220</integer>
			</dict>
			<key>NSBorderType</key>
			<integer>2</integer>
			<key>NSBoxType</key>
			<integer>1</integer>
			<key>NSContentView</key>
			<dict>
				<key>CF$UID</key>
				<integer>267</integer>
			</dict>
			<key>NSFrame</key>
			<dict>
				<key>CF$UID</key>
				<integer>294</integer>
			</dict>
			<key>NSNextResponder</key>
			<dict>
				<key>CF$UID</key>
				<integer>230</integer>
			</dict>
			<key>NSOffsets</key>
			<dict>
				<key>CF$UID</key>
				<integer>295</integer>
			</dict>
			<key>NSSubviews</key>
			<dict>
				<key>CF$UID</key>
				<integer>266</integer>
			</dict>
			<key>NSSuperview</key>
			<dict>
				<key>CF$UID</key>
				<integer>230</integer>
			</dict>
			<key>NSTitleCell</key>
			<dict>
				<key>CF$UID</key>
				<integer>296</integer>
			</dict>
			<key>NSTitlePosition</key>
			<integer>0</integer>
			<key>NSTransparent</key>
			<false/>
		</dict>
		<dict>
			<key>$class</key>
			<dict>
				<key>CF$UID</key>
				<integer>212</integer>
			</dict>
			<key>NS.objects</key>
			<array>
				<dict>
					<key>CF$UID</key>
					<integer>267</integer>
				</dict>
			</array>
		</dict>
		<dict>
			<key>$class</key>
			<dict>
				<key>CF$UID</key>
				<integer>214</integer>
			</dict>
			<key>NSFrame</key>
			<dict>
				<key>CF$UID</key>
				<integer>293</integer>
			</dict>
			<key>NSNextResponder</key>
			<dict>
				<key>CF$UID</key>
				<integer>265</integer>
			</dict>
			<key>NSSubviews</key>
			<dict>
				<key>CF$UID</key>
				<integer>268</integer>
			</dict>
			<key>NSSuperview</key>
			<dict>
				<key>CF$UID</key>
				<integer>265</integer>
			</dict>
		</dict>
		<dict>
			<key>$class</key>
			<dict>
				<key>CF$UID</key>
				<integer>212</integer>
			</dict>
			<key>NS.objects</key>
			<array>
				<dict>
					<key>CF$UID</key>
					<integer>269</integer>
				</dict>
				<dict>
					<key>CF$UID</key>
					<integer>273</integer>
				</dict>
				<dict>
					<key>CF$UID</key>
					<integer>289</integer>
				</dict>
			</array>
		</dict>
		<dict>
			<key>$class</key>
			<dict>
				<key>CF$UID</key>
				<integer>82</integer>
			</dict>
			<key>NSCell</key>
			<dict>
				<key>CF$UID</key>
				<integer>271</integer>
			</dict>
			<key>NSEnabled</key>
			<true/>
			<key>NSFrame</key>
			<dict>
				<key>CF$UID</key>
				<integer>270</integer>
			</dict>
			<key>NSNextResponder</key>
			<dict>
				<key>CF$UID</key>
				<integer>267</integer>
			</dict>
			<key>NSSuperview</key>
			<dict>
				<key>CF$UID</key>
				<integer>267</integer>
			</dict>
			<key>NSvFlags</key>
			<integer>256</integer>
		</dict>
		<string>{{18, 80}, {106, 18}}</string>
		<dict>
			<key>$class</key>
			<dict>
				<key>CF$UID</key>
				<integer>81</integer>
			</dict>
			<key>NSAlternateContents</key>
			<dict>
				<key>CF$UID</key>
				<integer>43</integer>
			</dict>
			<key>NSAlternateImage</key>
			<dict>
				<key>CF$UID</key>
				<integer>78</integer>
			</dict>
			<key>NSButtonFlags</key>
			<integer>1211912703</integer>
			<key>NSButtonFlags2</key>
			<integer>2</integer>
			<key>NSCellFlags</key>
			<integer>67239424</integer>
			<key>NSCellFlags2</key>
			<integer>0</integer>
			<key>NSContents</key>
			<dict>
				<key>CF$UID</key>
				<integer>272</integer>
			</dict>
			<key>NSControlView</key>
			<dict>
				<key>CF$UID</key>
				<integer>269</integer>
			</dict>
			<key>NSKeyEquivalent</key>
			<dict>
				<key>CF$UID</key>
				<integer>43</integer>
			</dict>
			<key>NSPeriodicDelay</key>
			<integer>200</integer>
			<key>NSPeriodicInterval</key>
			<integer>25</integer>
			<key>NSSupport</key>
			<dict>
				<key>CF$UID</key>
				<integer>19</integer>
			</dict>
		</dict>
		<string>Center genes</string>
		<dict>
			<key>$class</key>
			<dict>
				<key>CF$UID</key>
				<integer>288</integer>
			</dict>
			<key>NSBackgroundColor</key>
			<dict>
				<key>CF$UID</key>
				<integer>22</integer>
			</dict>
			<key>NSCellBackgroundColor</key>
			<dict>
				<key>CF$UID</key>
				<integer>46</integer>
			</dict>
			<key>NSCellClass</key>
			<dict>
				<key>CF$UID</key>
				<integer>285</integer>
			</dict>
			<key>NSCellSize</key>
			<dict>
				<key>CF$UID</key>
				<integer>283</integer>
			</dict>
			<key>NSCells</key>
			<dict>
				<key>CF$UID</key>
				<integer>275</integer>
			</dict>
			<key>NSEnabled</key>
			<true/>
			<key>NSFont</key>
			<dict>
				<key>CF$UID</key>
				<integer>19</integer>
			</dict>
			<key>NSFrame</key>
			<dict>
				<key>CF$UID</key>
				<integer>274</integer>
			</dict>
			<key>NSIntercellSpacing</key>
			<dict>
				<key>CF$UID</key>
				<integer>284</integer>
			</dict>
			<key>NSMatrixFlags</key>
			<integer>1143472128</integer>
			<key>NSNextResponder</key>
			<dict>
				<key>CF$UID</key>
				<integer>267</integer>
			</dict>
			<key>NSNumCols</key>
			<integer>1</integer>
			<key>NSNumRows</key>
			<integer>2</integer>
			<key>NSProtoCell</key>
			<dict>
				<key>CF$UID</key>
				<integer>286</integer>
			</dict>
			<key>NSSelectedCell</key>
			<dict>
				<key>CF$UID</key>
				<integer>276</integer>
			</dict>
			<key>NSSuperview</key>
			<dict>
				<key>CF$UID</key>
				<integer>267</integer>
			</dict>
			<key>NSvFlags</key>
			<integer>256</integer>
		</dict>
		<string>{{66, 38}, {68, 38}}</string>
		<dict>
			<key>$class</key>
			<dict>
				<key>CF$UID</key>
				<integer>212</integer>
			</dict>
			<key>NS.objects</key>
			<array>
				<dict>
					<key>CF$UID</key>
					<integer>276</integer>
				</dict>
				<dict>
					<key>CF$UID</key>
					<integer>281</integer>
				</dict>
			</array>
		</dict>
		<dict>
			<key>$class</key>
			<dict>
				<key>CF$UID</key>
				<integer>81</integer>
			</dict>
			<key>NSAlternateContents</key>
			<dict>
				<key>CF$UID</key>
				<integer>280</integer>
			</dict>
			<key>NSAlternateImage</key>
			<dict>
				<key>CF$UID</key>
				<integer>278</integer>
			</dict>
			<key>NSButtonFlags</key>
			<integer>1211912703</integer>
			<key>NSButtonFlags2</key>
			<integer>0</integer>
			<key>NSCellFlags</key>
			<integer>-2080244224</integer>
			<key>NSCellFlags2</key>
			<integer>0</integer>
			<key>NSContents</key>
			<dict>
				<key>CF$UID</key>
				<integer>277</integer>
			</dict>
			<key>NSControlView</key>
			<dict>
				<key>CF$UID</key>
				<integer>273</integer>
			</dict>
			<key>NSKeyEquivalent</key>
			<dict>
				<key>CF$UID</key>
				<integer>280</integer>
			</dict>
			<key>NSPeriodicDelay</key>
			<integer>200</integer>
			<key>NSPeriodicInterval</key>
			<integer>25</integer>
			<key>NSSupport</key>
			<dict>
				<key>CF$UID</key>
				<integer>19</integer>
			</dict>
		</dict>
		<string>Mean</string>
		<dict>
			<key>$class</key>
			<dict>
				<key>CF$UID</key>
				<integer>80</integer>
			</dict>
			<key>NSImageName</key>
			<dict>
				<key>CF$UID</key>
				<integer>279</integer>
			</dict>
		</dict>
		<string>NSRadioButton</string>
		<dict>
			<key>$class</key>
			<dict>
				<key>CF$UID</key>
				<integer>4</integer>
			</dict>
			<key>NS.string</key>
			<string></string>
		</dict>
		<dict>
			<key>$class</key>
			<dict>
				<key>CF$UID</key>
				<integer>81</integer>
			</dict>
			<key>NSAlternateContents</key>
			<dict>
				<key>CF$UID</key>
				<integer>280</integer>
			</dict>
			<key>NSAlternateImage</key>
			<dict>
				<key>CF$UID</key>
				<integer>278</integer>
			</dict>
			<key>NSButtonFlags</key>
			<integer>1211912703</integer>
			<key>NSButtonFlags2</key>
			<integer>0</integer>
			<key>NSCellFlags</key>
			<integer>67239424</integer>
			<key>NSCellFlags2</key>
			<integer>0</integer>
			<key>NSContents</key>
			<dict>
				<key>CF$UID</key>
				<integer>282</integer>
			</dict>
			<key>NSControlView</key>
			<dict>
				<key>CF$UID</key>
				<integer>273</integer>
			</dict>
			<key>NSKeyEquivalent</key>
			<dict>
				<key>CF$UID</key>
				<integer>280</integer>
			</dict>
			<key>NSPeriodicDelay</key>
			<integer>200</integer>
			<key>NSPeriodicInterval</key>
			<integer>25</integer>
			<key>NSSupport</key>
			<dict>
				<key>CF$UID</key>
				<integer>19</integer>
			</dict>
			<key>NSTag</key>
			<integer>1</integer>
		</dict>
		<string>Median</string>
		<string>{68, 18}</string>
		<string>{4, 2}</string>
		<string>NSActionCell</string>
		<dict>
			<key>$class</key>
			<dict>
				<key>CF$UID</key>
				<integer>81</integer>
			</dict>
			<key>NSAlternateImage</key>
			<dict>
				<key>CF$UID</key>
				<integer>278</integer>
			</dict>
			<key>NSButtonFlags</key>
			<integer>1211650559</integer>
			<key>NSButtonFlags2</key>
			<integer>0</integer>
			<key>NSCellFlags</key>
			<integer>67239424</integer>
			<key>NSCellFlags2</key>
			<integer>0</integer>
			<key>NSContents</key>
			<dict>
				<key>CF$UID</key>
				<integer>287</integer>
			</dict>
			<key>NSKeyEquivalent</key>
			<dict>
				<key>CF$UID</key>
				<integer>43</integer>
			</dict>
			<key>NSPeriodicDelay</key>
			<integer>400</integer>
			<key>NSPeriodicInterval</key>
			<integer>75</integer>
			<key>NSSupport</key>
			<dict>
				<key>CF$UID</key>
				<integer>19</integer>
			</dict>
		</dict>
		<string>Radio</string>
		<dict>
			<key>$classes</key>
			<array>
				<string>NSMatrix</string>
				<string>%NSMatrix</string>
				<string>NSControl</string>
				<string>NSView</string>
				<string>NSResponder</string>
				<string>NSObject</string>
			</array>
			<key>$classname</key>
			<string>NSMatrix</string>
		</dict>
		<dict>
			<key>$class</key>
			<dict>
				<key>CF$UID</key>
				<integer>82</integer>
			</dict>
			<key>NSCell</key>
			<dict>
				<key>CF$UID</key>
				<integer>291</integer>
			</dict>
			<key>NSEnabled</key>
			<true/>
			<key>NSFrame</key>
			<dict>
				<key>CF$UID</key>
				<integer>290</integer>
			</dict>
			<key>NSNextResponder</key>
			<dict>
				<key>CF$UID</key>
				<integer>267</integer>
			</dict>
			<key>NSSuperview</key>
			<dict>
				<key>CF$UID</key>
				<integer>267</integer>
			</dict>
			<key>NSvFlags</key>
			<integer>256</integer>
		</dict>
		<string>{{18, 16}, {128, 18}}</string>
		<dict>
			<key>$class</key>
			<dict>
				<key>CF$UID</key>
				<integer>81</integer>
			</dict>
			<key>NSAlternateContents</key>
			<dict>
				<key>CF$UID</key>
				<integer>43</integer>
			</dict>
			<key>NSAlternateImage</key>
			<dict>
				<key>CF$UID</key>
				<integer>78</integer>
			</dict>
			<key>NSButtonFlags</key>
			<integer>1211912703</integer>
			<key>NSButtonFlags2</key>
			<integer>2</integer>
			<key>NSCellFlags</key>
			<integer>67239424</integer>
			<key>NSCellFlags2</key>
			<integer>0</integer>
			<key>NSContents</key>
			<dict>
				<key>CF$UID</key>
				<integer>292</integer>
			</dict>
			<key>NSControlView</key>
			<dict>
				<key>CF$UID</key>
				<integer>289</integer>
			</dict>
			<key>NSKeyEquivalent</key>
			<dict>
				<key>CF$UID</key>
				<integer>43</integer>
			</dict>
			<key>NSPeriodicDelay</key>
			<integer>200</integer>
			<key>NSPeriodicInterval</key>
			<integer>25</integer>
			<key>NSSupport</key>
			<dict>
				<key>CF$UID</key>
				<integer>19</integer>
			</dict>
		</dict>
		<string>Normalize genes</string>
		<string>{{3, 3}, {231, 116}}</string>
		<string>{{20, 188}, {237, 122}}</string>
		<string>{0, 0}</string>
		<dict>
			<key>$class</key>
			<dict>
				<key>CF$UID</key>
				<integer>30</integer>
			</dict>
			<key>NSBackgroundColor</key>
			<dict>
				<key>CF$UID</key>
				<integer>44</integer>
			</dict>
			<key>NSCellFlags</key>
			<integer>67239424</integer>
			<key>NSCellFlags2</key>
			<integer>0</integer>
			<key>NSContents</key>
			<dict>
				<key>CF$UID</key>
				<integer>244</integer>
			</dict>
			<key>NSSupport</key>
			<dict>
				<key>CF$UID</key>
				<integer>19</integer>
			</dict>
			<key>NSTextColor</key>
			<dict>
				<key>CF$UID</key>
				<integer>297</integer>
			</dict>
		</dict>
		<dict>
			<key>$class</key>
			<dict>
				<key>CF$UID</key>
				<integer>26</integer>
			</dict>
			<key>NSColorSpace</key>
			<integer>3</integer>
			<key>NSWhite</key>
			<data>
			MCAwLjgwMDAwMDAxAA==
			</data>
		</dict>
		<dict>
			<key>$class</key>
			<dict>
				<key>CF$UID</key>
				<integer>220</integer>
			</dict>
			<key>NSBorderType</key>
			<integer>2</integer>
			<key>NSBoxType</key>
			<integer>1</integer>
			<key>NSContentView</key>
			<dict>
				<key>CF$UID</key>
				<integer>300</integer>
			</dict>
			<key>NSFrame</key>
			<dict>
				<key>CF$UID</key>
				<integer>321</integer>
			</dict>
			<key>NSNextResponder</key>
			<dict>
				<key>CF$UID</key>
				<integer>230</integer>
			</dict>
			<key>NSOffsets</key>
			<dict>
				<key>CF$UID</key>
				<integer>322</integer>
			</dict>
			<key>NSSubviews</key>
			<dict>
				<key>CF$UID</key>
				<integer>299</integer>
			</dict>
			<key>NSSuperview</key>
			<dict>
				<key>CF$UID</key>
				<integer>230</integer>
			</dict>
			<key>NSTitleCell</key>
			<dict>
				<key>CF$UID</key>
				<integer>323</integer>
			</dict>
			<key>NSTitlePosition</key>
			<integer>0</integer>
			<key>NSTransparent</key>
			<false/>
		</dict>
		<dict>
			<key>$class</key>
			<dict>
				<key>CF$UID</key>
				<integer>212</integer>
			</dict>
			<key>NS.objects</key>
			<array>
				<dict>
					<key>CF$UID</key>
					<integer>300</integer>
				</dict>
			</array>
		</dict>
		<dict>
			<key>$class</key>
			<dict>
				<key>CF$UID</key>
				<integer>214</integer>
			</dict>
			<key>NSFrame</key>
			<dict>
				<key>CF$UID</key>
				<integer>320</integer>
			</dict>
			<key>NSNextResponder</key>
			<dict>
				<key>CF$UID</key>
				<integer>298</integer>
			</dict>
			<key>NSSubviews</key>
			<dict>
				<key>CF$UID</key>
				<integer>301</integer>
			</dict>
			<key>NSSuperview</key>
			<dict>
				<key>CF$UID</key>
				<integer>298</integer>
			</dict>
		</dict>
		<dict>
			<key>$class</key>
			<dict>
				<key>CF$UID</key>
				<integer>212</integer>
			</dict>
			<key>NS.objects</key>
			<array>
				<dict>
					<key>CF$UID</key>
					<integer>302</integer>
				</dict>
				<dict>
					<key>CF$UID</key>
					<integer>306</integer>
				</dict>
				<dict>
					<key>CF$UID</key>
					<integer>316</integer>
				</dict>
			</array>
		</dict>
		<dict>
			<key>$class</key>
			<dict>
				<key>CF$UID</key>
				<integer>82</integer>
			</dict>
			<key>NSCell</key>
			<dict>
				<key>CF$UID</key>
				<integer>304</integer>
			</dict>
			<key>NSEnabled</key>
			<true/>
			<key>NSFrame</key>
			<dict>
				<key>CF$UID</key>
				<integer>303</integer>
			</dict>
			<key>NSNextResponder</key>
			<dict>
				<key>CF$UID</key>
				<integer>300</integer>
			</dict>
			<key>NSSuperview</key>
			<dict>
				<key>CF$UID</key>
				<integer>300</integer>
			</dict>
			<key>NSvFlags</key>
			<integer>256</integer>
		</dict>
		<string>{{21, 80}, {111, 18}}</string>
		<dict>
			<key>$class</key>
			<dict>
				<key>CF$UID</key>
				<integer>81</integer>
			</dict>
			<key>NSAlternateContents</key>
			<dict>
				<key>CF$UID</key>
				<integer>43</integer>
			</dict>
			<key>NSAlternateImage</key>
			<dict>
				<key>CF$UID</key>
				<integer>78</integer>
			</dict>
			<key>NSButtonFlags</key>
			<integer>1211912703</integer>
			<key>NSButtonFlags2</key>
			<integer>2</integer>
			<key>NSCellFlags</key>
			<integer>67239424</integer>
			<key>NSCellFlags2</key>
			<integer>0</integer>
			<key>NSContents</key>
			<dict>
				<key>CF$UID</key>
				<integer>305</integer>
			</dict>
			<key>NSControlView</key>
			<dict>
				<key>CF$UID</key>
				<integer>302</integer>
			</dict>
			<key>NSKeyEquivalent</key>
			<dict>
				<key>CF$UID</key>
				<integer>43</integer>
			</dict>
			<key>NSPeriodicDelay</key>
			<integer>200</integer>
			<key>NSPeriodicInterval</key>
			<integer>25</integer>
			<key>NSSupport</key>
			<dict>
				<key>CF$UID</key>
				<integer>19</integer>
			</dict>
		</dict>
		<string>Center arrays </string>
		<dict>
			<key>$class</key>
			<dict>
				<key>CF$UID</key>
				<integer>288</integer>
			</dict>
			<key>NSBackgroundColor</key>
			<dict>
				<key>CF$UID</key>
				<integer>22</integer>
			</dict>
			<key>NSCellBackgroundColor</key>
			<dict>
				<key>CF$UID</key>
				<integer>46</integer>
			</dict>
			<key>NSCellClass</key>
			<dict>
				<key>CF$UID</key>
				<integer>314</integer>
			</dict>
			<key>NSCellSize</key>
			<dict>
				<key>CF$UID</key>
				<integer>312</integer>
			</dict>
			<key>NSCells</key>
			<dict>
				<key>CF$UID</key>
				<integer>308</integer>
			</dict>
			<key>NSEnabled</key>
			<true/>
			<key>NSFont</key>
			<dict>
				<key>CF$UID</key>
				<integer>19</integer>
			</dict>
			<key>NSFrame</key>
			<dict>
				<key>CF$UID</key>
				<integer>307</integer>
			</dict>
			<key>NSIntercellSpacing</key>
			<dict>
				<key>CF$UID</key>
				<integer>313</integer>
			</dict>
			<key>NSMatrixFlags</key>
			<integer>1143472128</integer>
			<key>NSNextResponder</key>
			<dict>
				<key>CF$UID</key>
				<integer>300</integer>
			</dict>
			<key>NSNumCols</key>
			<integer>1</integer>
			<key>NSNumRows</key>
			<integer>2</integer>
			<key>NSProtoCell</key>
			<dict>
				<key>CF$UID</key>
				<integer>315</integer>
			</dict>
			<key>NSSelectedCell</key>
			<dict>
				<key>CF$UID</key>
				<integer>309</integer>
			</dict>
			<key>NSSuperview</key>
			<dict>
				<key>CF$UID</key>
				<integer>300</integer>
			</dict>
			<key>NSvFlags</key>
			<integer>256</integer>
		</dict>
		<string>{{74, 38}, {68, 38}}</string>
		<dict>
			<key>$class</key>
			<dict>
				<key>CF$UID</key>
				<integer>212</integer>
			</dict>
			<key>NS.objects</key>
			<array>
				<dict>
					<key>CF$UID</key>
					<integer>309</integer>
				</dict>
				<dict>
					<key>CF$UID</key>
					<integer>311</integer>
				</dict>
			</array>
		</dict>
		<dict>
			<key>$class</key>
			<dict>
				<key>CF$UID</key>
				<integer>81</integer>
			</dict>
			<key>NSAlternateContents</key>
			<dict>
				<key>CF$UID</key>
				<integer>310</integer>
			</dict>
			<key>NSAlternateImage</key>
			<dict>
				<key>CF$UID</key>
				<integer>278</integer>
			</dict>
			<key>NSButtonFlags</key>
			<integer>1211912703</integer>
			<key>NSButtonFlags2</key>
			<integer>0</integer>
			<key>NSCellFlags</key>
			<integer>-2080244224</integer>
			<key>NSCellFlags2</key>
			<integer>0</integer>
			<key>NSContents</key>
			<dict>
				<key>CF$UID</key>
				<integer>277</integer>
			</dict>
			<key>NSControlView</key>
			<dict>
				<key>CF$UID</key>
				<integer>306</integer>
			</dict>
			<key>NSKeyEquivalent</key>
			<dict>
				<key>CF$UID</key>
				<integer>310</integer>
			</dict>
			<key>NSPeriodicDelay</key>
			<integer>200</integer>
			<key>NSPeriodicInterval</key>
			<integer>25</integer>
			<key>NSSupport</key>
			<dict>
				<key>CF$UID</key>
				<integer>19</integer>
			</dict>
		</dict>
		<dict>
			<key>$class</key>
			<dict>
				<key>CF$UID</key>
				<integer>4</integer>
			</dict>
			<key>NS.string</key>
			<string></string>
		</dict>
		<dict>
			<key>$class</key>
			<dict>
				<key>CF$UID</key>
				<integer>81</integer>
			</dict>
			<key>NSAlternateContents</key>
			<dict>
				<key>CF$UID</key>
				<integer>310</integer>
			</dict>
			<key>NSAlternateImage</key>
			<dict>
				<key>CF$UID</key>
				<integer>278</integer>
			</dict>
			<key>NSButtonFlags</key>
			<integer>1211912703</integer>
			<key>NSButtonFlags2</key>
			<integer>0</integer>
			<key>NSCellFlags</key>
			<integer>67239424</integer>
			<key>NSCellFlags2</key>
			<integer>0</integer>
			<key>NSContents</key>
			<dict>
				<key>CF$UID</key>
				<integer>282</integer>
			</dict>
			<key>NSControlView</key>
			<dict>
				<key>CF$UID</key>
				<integer>306</integer>
			</dict>
			<key>NSKeyEquivalent</key>
			<dict>
				<key>CF$UID</key>
				<integer>310</integer>
			</dict>
			<key>NSPeriodicDelay</key>
			<integer>200</integer>
			<key>NSPeriodicInterval</key>
			<integer>25</integer>
			<key>NSSupport</key>
			<dict>
				<key>CF$UID</key>
				<integer>19</integer>
			</dict>
			<key>NSTag</key>
			<integer>1</integer>
		</dict>
		<string>{68, 18}</string>
		<string>{4, 2}</string>
		<string>NSActionCell</string>
		<dict>
			<key>$class</key>
			<dict>
				<key>CF$UID</key>
				<integer>81</integer>
			</dict>
			<key>NSAlternateImage</key>
			<dict>
				<key>CF$UID</key>
				<integer>278</integer>
			</dict>
			<key>NSButtonFlags</key>
			<integer>1211650559</integer>
			<key>NSButtonFlags2</key>
			<integer>0</integer>
			<key>NSCellFlags</key>
			<integer>67239424</integer>
			<key>NSCellFlags2</key>
			<integer>0</integer>
			<key>NSContents</key>
			<dict>
				<key>CF$UID</key>
				<integer>287</integer>
			</dict>
			<key>NSKeyEquivalent</key>
			<dict>
				<key>CF$UID</key>
				<integer>43</integer>
			</dict>
			<key>NSPeriodicDelay</key>
			<integer>400</integer>
			<key>NSPeriodicInterval</key>
			<integer>75</integer>
			<key>NSSupport</key>
			<dict>
				<key>CF$UID</key>
				<integer>19</integer>
			</dict>
		</dict>
		<dict>
			<key>$class</key>
			<dict>
				<key>CF$UID</key>
				<integer>82</integer>
			</dict>
			<key>NSCell</key>
			<dict>
				<key>CF$UID</key>
				<integer>318</integer>
			</dict>
			<key>NSEnabled</key>
			<true/>
			<key>NSFrame</key>
			<dict>
				<key>CF$UID</key>
				<integer>317</integer>
			</dict>
			<key>NSNextResponder</key>
			<dict>
				<key>CF$UID</key>
				<integer>300</integer>
			</dict>
			<key>NSSuperview</key>
			<dict>
				<key>CF$UID</key>
				<integer>300</integer>
			</dict>
			<key>NSvFlags</key>
			<integer>256</integer>
		</dict>
		<string>{{21, 18}, {129, 18}}</string>
		<dict>
			<key>$class</key>
			<dict>
				<key>CF$UID</key>
				<integer>81</integer>
			</dict>
			<key>NSAlternateContents</key>
			<dict>
				<key>CF$UID</key>
				<integer>43</integer>
			</dict>
			<key>NSAlternateImage</key>
			<dict>
				<key>CF$UID</key>
				<integer>78</integer>
			</dict>
			<key>NSButtonFlags</key>
			<integer>1211912703</integer>
			<key>NSButtonFlags2</key>
			<integer>2</integer>
			<key>NSCellFlags</key>
			<integer>67239424</integer>
			<key>NSCellFlags2</key>
			<integer>0</integer>
			<key>NSContents</key>
			<dict>
				<key>CF$UID</key>
				<integer>319</integer>
			</dict>
			<key>NSControlView</key>
			<dict>
				<key>CF$UID</key>
				<integer>316</integer>
			</dict>
			<key>NSKeyEquivalent</key>
			<dict>
				<key>CF$UID</key>
				<integer>43</integer>
			</dict>
			<key>NSPeriodicDelay</key>
			<integer>200</integer>
			<key>NSPeriodicInterval</key>
			<integer>25</integer>
			<key>NSSupport</key>
			<dict>
				<key>CF$UID</key>
				<integer>19</integer>
			</dict>
		</dict>
		<string>Normalize arrays</string>
		<string>{{3, 3}, {231, 116}}</string>
		<string>{{299, 188}, {237, 122}}</string>
		<string>{0, 0}</string>
		<dict>
			<key>$class</key>
			<dict>
				<key>CF$UID</key>
				<integer>30</integer>
			</dict>
			<key>NSBackgroundColor</key>
			<dict>
				<key>CF$UID</key>
				<integer>44</integer>
			</dict>
			<key>NSCellFlags</key>
			<integer>67239424</integer>
			<key>NSCellFlags2</key>
			<integer>0</integer>
			<key>NSContents</key>
			<dict>
				<key>CF$UID</key>
				<integer>244</integer>
			</dict>
			<key>NSSupport</key>
			<dict>
				<key>CF$UID</key>
				<integer>19</integer>
			</dict>
			<key>NSTextColor</key>
			<dict>
				<key>CF$UID</key>
				<integer>324</integer>
			</dict>
		</dict>
		<dict>
			<key>$class</key>
			<dict>
				<key>CF$UID</key>
				<integer>26</integer>
			</dict>
			<key>NSColorSpace</key>
			<integer>3</integer>
			<key>NSWhite</key>
			<data>
			MCAwLjgwMDAwMDAxAA==
			</data>
		</dict>
		<string>{{10, 33}, {556, 401}}</string>
		<string>Adjust Data</string>
		<dict>
			<key>$class</key>
			<dict>
				<key>CF$UID</key>
				<integer>227</integer>
			</dict>
			<key>NSColor</key>
			<dict>
				<key>CF$UID</key>
				<integer>22</integer>
			</dict>
			<key>NSIdentifier</key>
			<dict>
				<key>CF$UID</key>
				<integer>328</integer>
			</dict>
			<key>NSLabel</key>
			<dict>
				<key>CF$UID</key>
				<integer>516</integer>
			</dict>
			<key>NSTabView</key>
			<dict>
				<key>CF$UID</key>
				<integer>66</integer>
			</dict>
			<key>NSView</key>
			<dict>
				<key>CF$UID</key>
				<integer>329</integer>
			</dict>
		</dict>
		<dict>
			<key>$class</key>
			<dict>
				<key>CF$UID</key>
				<integer>4</integer>
			</dict>
			<key>NS.string</key>
			<string>2</string>
		</dict>
		<dict>
			<key>$class</key>
			<dict>
				<key>CF$UID</key>
				<integer>214</integer>
			</dict>
			<key>NSFrame</key>
			<dict>
				<key>CF$UID</key>
				<integer>515</integer>
			</dict>
			<key>NSNextResponder</key>
			<dict>
				<key>CF$UID</key>
				<integer>0</integer>
			</dict>
			<key>NSSubviews</key>
			<dict>
				<key>CF$UID</key>
				<integer>330</integer>
			</dict>
		</dict>
		<dict>
			<key>$class</key>
			<dict>
				<key>CF$UID</key>
				<integer>212</integer>
			</dict>
			<key>NS.objects</key>
			<array>
				<dict>
					<key>CF$UID</key>
					<integer>331</integer>
				</dict>
				<dict>
					<key>CF$UID</key>
					<integer>363</integer>
				</dict>
				<dict>
					<key>CF$UID</key>
					<integer>452</integer>
				</dict>
			</array>
		</dict>
		<dict>
			<key>$class</key>
			<dict>
				<key>CF$UID</key>
				<integer>220</integer>
			</dict>
			<key>NSBorderType</key>
			<integer>3</integer>
			<key>NSBoxType</key>
			<integer>0</integer>
			<key>NSContentView</key>
			<dict>
				<key>CF$UID</key>
				<integer>333</integer>
			</dict>
			<key>NSFrame</key>
			<dict>
				<key>CF$UID</key>
				<integer>358</integer>
			</dict>
			<key>NSNextResponder</key>
			<dict>
				<key>CF$UID</key>
				<integer>329</integer>
			</dict>
			<key>NSOffsets</key>
			<dict>
				<key>CF$UID</key>
				<integer>359</integer>
			</dict>
			<key>NSSubviews</key>
			<dict>
				<key>CF$UID</key>
				<integer>332</integer>
			</dict>
			<key>NSSuperview</key>
			<dict>
				<key>CF$UID</key>
				<integer>329</integer>
			</dict>
			<key>NSTitleCell</key>
			<dict>
				<key>CF$UID</key>
				<integer>360</integer>
			</dict>
			<key>NSTitlePosition</key>
			<integer>2</integer>
			<key>NSTransparent</key>
			<false/>
		</dict>
		<dict>
			<key>$class</key>
			<dict>
				<key>CF$UID</key>
				<integer>212</integer>
			</dict>
			<key>NS.objects</key>
			<array>
				<dict>
					<key>CF$UID</key>
					<integer>333</integer>
				</dict>
			</array>
		</dict>
		<dict>
			<key>$class</key>
			<dict>
				<key>CF$UID</key>
				<integer>214</integer>
			</dict>
			<key>NSFrame</key>
			<dict>
				<key>CF$UID</key>
				<integer>357</integer>
			</dict>
			<key>NSNextResponder</key>
			<dict>
				<key>CF$UID</key>
				<integer>331</integer>
			</dict>
			<key>NSSubviews</key>
			<dict>
				<key>CF$UID</key>
				<integer>334</integer>
			</dict>
			<key>NSSuperview</key>
			<dict>
				<key>CF$UID</key>
				<integer>331</integer>
			</dict>
		</dict>
		<dict>
			<key>$class</key>
			<dict>
				<key>CF$UID</key>
				<integer>212</integer>
			</dict>
			<key>NS.objects</key>
			<array>
				<dict>
					<key>CF$UID</key>
					<integer>335</integer>
				</dict>
				<dict>
					<key>CF$UID</key>
					<integer>342</integer>
				</dict>
				<dict>
					<key>CF$UID</key>
					<integer>347</integer>
				</dict>
				<dict>
					<key>CF$UID</key>
					<integer>352</integer>
				</dict>
			</array>
		</dict>
		<dict>
			<key>$class</key>
			<dict>
				<key>CF$UID</key>
				<integer>82</integer>
			</dict>
			<key>NSCell</key>
			<dict>
				<key>CF$UID</key>
				<integer>337</integer>
			</dict>
			<key>NSEnabled</key>
			<true/>
			<key>NSFrame</key>
			<dict>
				<key>CF$UID</key>
				<integer>336</integer>
			</dict>
			<key>NSNextResponder</key>
			<dict>
				<key>CF$UID</key>
				<integer>333</integer>
			</dict>
			<key>NSSuperview</key>
			<dict>
				<key>CF$UID</key>
				<integer>333</integer>
			</dict>
			<key>NSvFlags</key>
			<integer>256</integer>
		</dict>
		<string>{{7, 22}, {128, 28}}</string>
		<dict>
			<key>$class</key>
			<dict>
				<key>CF$UID</key>
				<integer>81</integer>
			</dict>
			<key>NSAlternateContents</key>
			<dict>
				<key>CF$UID</key>
				<integer>43</integer>
			</dict>
			<key>NSAlternateImage</key>
			<dict>
				<key>CF$UID</key>
				<integer>340</integer>
			</dict>
			<key>NSButtonFlags</key>
			<integer>-2038284033</integer>
			<key>NSButtonFlags2</key>
			<integer>1</integer>
			<key>NSCellFlags</key>
			<integer>67239424</integer>
			<key>NSCellFlags2</key>
			<integer>138018816</integer>
			<key>NSContents</key>
			<dict>
				<key>CF$UID</key>
				<integer>338</integer>
			</dict>
			<key>NSControlView</key>
			<dict>
				<key>CF$UID</key>
				<integer>335</integer>
			</dict>
			<key>NSKeyEquivalent</key>
			<dict>
				<key>CF$UID</key>
				<integer>341</integer>
			</dict>
			<key>NSPeriodicDelay</key>
			<integer>200</integer>
			<key>NSPeriodicInterval</key>
			<integer>25</integer>
			<key>NSSupport</key>
			<dict>
				<key>CF$UID</key>
				<integer>339</integer>
			</dict>
		</dict>
		<string>Centroid linkage</string>
		<dict>
			<key>$class</key>
			<dict>
				<key>CF$UID</key>
				<integer>21</integer>
			</dict>
			<key>NSName</key>
			<dict>
				<key>CF$UID</key>
				<integer>20</integer>
			</dict>
			<key>NSSize</key>
			<real>11</real>
			<key>NSfFlags</key>
			<integer>3100</integer>
		</dict>
		<dict>
			<key>$class</key>
			<dict>
				<key>CF$UID</key>
				<integer>21</integer>
			</dict>
			<key>NSName</key>
			<dict>
				<key>CF$UID</key>
				<integer>100</integer>
			</dict>
			<key>NSSize</key>
			<real>11</real>
			<key>NSfFlags</key>
			<integer>16</integer>
		</dict>
		<dict>
			<key>$class</key>
			<dict>
				<key>CF$UID</key>
				<integer>4</integer>
			</dict>
			<key>NS.string</key>
			<string></string>
		</dict>
		<dict>
			<key>$class</key>
			<dict>
				<key>CF$UID</key>
				<integer>82</integer>
			</dict>
			<key>NSCell</key>
			<dict>
				<key>CF$UID</key>
				<integer>344</integer>
			</dict>
			<key>NSEnabled</key>
			<true/>
			<key>NSFrame</key>
			<dict>
				<key>CF$UID</key>
				<integer>343</integer>
			</dict>
			<key>NSNextResponder</key>
			<dict>
				<key>CF$UID</key>
				<integer>333</integer>
			</dict>
			<key>NSSuperview</key>
			<dict>
				<key>CF$UID</key>
				<integer>333</integer>
			</dict>
			<key>NSvFlags</key>
			<integer>256</integer>
		</dict>
		<string>{{138, 22}, {120, 28}}</string>
		<dict>
			<key>$class</key>
			<dict>
				<key>CF$UID</key>
				<integer>81</integer>
			</dict>
			<key>NSAlternateContents</key>
			<dict>
				<key>CF$UID</key>
				<integer>43</integer>
			</dict>
			<key>NSAlternateImage</key>
			<dict>
				<key>CF$UID</key>
				<integer>340</integer>
			</dict>
			<key>NSButtonFlags</key>
			<integer>-2038284033</integer>
			<key>NSButtonFlags2</key>
			<integer>1</integer>
			<key>NSCellFlags</key>
			<integer>67239424</integer>
			<key>NSCellFlags2</key>
			<integer>138018816</integer>
			<key>NSContents</key>
			<dict>
				<key>CF$UID</key>
				<integer>345</integer>
			</dict>
			<key>NSControlView</key>
			<dict>
				<key>CF$UID</key>
				<integer>342</integer>
			</dict>
			<key>NSKeyEquivalent</key>
			<dict>
				<key>CF$UID</key>
				<integer>346</integer>
			</dict>
			<key>NSPeriodicDelay</key>
			<integer>200</integer>
			<key>NSPeriodicInterval</key>
			<integer>25</integer>
			<key>NSSupport</key>
			<dict>
				<key>CF$UID</key>
				<integer>339</integer>
			</dict>
		</dict>
		<string>Single linkage</string>
		<dict>
			<key>$class</key>
			<dict>
				<key>CF$UID</key>
				<integer>4</integer>
			</dict>
			<key>NS.string</key>
			<string></string>
		</dict>
		<dict>
			<key>$class</key>
			<dict>
				<key>CF$UID</key>
				<integer>82</integer>
			</dict>
			<key>NSCell</key>
			<dict>
				<key>CF$UID</key>
				<integer>349</integer>
			</dict>
			<key>NSEnabled</key>
			<true/>
			<key>NSFrame</key>
			<dict>
				<key>CF$UID</key>
				<integer>348</integer>
			</dict>
			<key>NSNextResponder</key>
			<dict>
				<key>CF$UID</key>
				<integer>333</integer>
			</dict>
			<key>NSSuperview</key>
			<dict>
				<key>CF$UID</key>
				<integer>333</integer>
			</dict>
			<key>NSvFlags</key>
			<integer>256</integer>
		</dict>
		<string>{{261, 22}, {120, 28}}</string>
		<dict>
			<key>$class</key>
			<dict>
				<key>CF$UID</key>
				<integer>81</integer>
			</dict>
			<key>NSAlternateContents</key>
			<dict>
				<key>CF$UID</key>
				<integer>43</integer>
			</dict>
			<key>NSAlternateImage</key>
			<dict>
				<key>CF$UID</key>
				<integer>340</integer>
			</dict>
			<key>NSButtonFlags</key>
			<integer>-2038284033</integer>
			<key>NSButtonFlags2</key>
			<integer>1</integer>
			<key>NSCellFlags</key>
			<integer>67239424</integer>
			<key>NSCellFlags2</key>
			<integer>138018816</integer>
			<key>NSContents</key>
			<dict>
				<key>CF$UID</key>
				<integer>350</integer>
			</dict>
			<key>NSControlView</key>
			<dict>
				<key>CF$UID</key>
				<integer>347</integer>
			</dict>
			<key>NSKeyEquivalent</key>
			<dict>
				<key>CF$UID</key>
				<integer>351</integer>
			</dict>
			<key>NSPeriodicDelay</key>
			<integer>200</integer>
			<key>NSPeriodicInterval</key>
			<integer>25</integer>
			<key>NSSupport</key>
			<dict>
				<key>CF$UID</key>
				<integer>339</integer>
			</dict>
		</dict>
		<string>Complete linkage</string>
		<dict>
			<key>$class</key>
			<dict>
				<key>CF$UID</key>
				<integer>4</integer>
			</dict>
			<key>NS.string</key>
			<string></string>
		</dict>
		<dict>
			<key>$class</key>
			<dict>
				<key>CF$UID</key>
				<integer>82</integer>
			</dict>
			<key>NSCell</key>
			<dict>
				<key>CF$UID</key>
				<integer>354</integer>
			</dict>
			<key>NSEnabled</key>
			<true/>
			<key>NSFrame</key>
			<dict>
				<key>CF$UID</key>
				<integer>353</integer>
			</dict>
			<key>NSNextResponder</key>
			<dict>
				<key>CF$UID</key>
				<integer>333</integer>
			</dict>
			<key>NSSuperview</key>
			<dict>
				<key>CF$UID</key>
				<integer>333</integer>
			</dict>
			<key>NSvFlags</key>
			<integer>256</integer>
		</dict>
		<string>{{384, 22}, {120, 28}}</string>
		<dict>
			<key>$class</key>
			<dict>
				<key>CF$UID</key>
				<integer>81</integer>
			</dict>
			<key>NSAlternateContents</key>
			<dict>
				<key>CF$UID</key>
				<integer>43</integer>
			</dict>
			<key>NSAlternateImage</key>
			<dict>
				<key>CF$UID</key>
				<integer>340</integer>
			</dict>
			<key>NSButtonFlags</key>
			<integer>-2038284033</integer>
			<key>NSButtonFlags2</key>
			<integer>1</integer>
			<key>NSCellFlags</key>
			<integer>67239424</integer>
			<key>NSCellFlags2</key>
			<integer>138018816</integer>
			<key>NSContents</key>
			<dict>
				<key>CF$UID</key>
				<integer>355</integer>
			</dict>
			<key>NSControlView</key>
			<dict>
				<key>CF$UID</key>
				<integer>352</integer>
			</dict>
			<key>NSKeyEquivalent</key>
			<dict>
				<key>CF$UID</key>
				<integer>356</integer>
			</dict>
			<key>NSPeriodicDelay</key>
			<integer>200</integer>
			<key>NSPeriodicInterval</key>
			<integer>25</integer>
			<key>NSSupport</key>
			<dict>
				<key>CF$UID</key>
				<integer>339</integer>
			</dict>
		</dict>
		<string>Average linkage</string>
		<dict>
			<key>$class</key>
			<dict>
				<key>CF$UID</key>
				<integer>4</integer>
			</dict>
			<key>NS.string</key>
			<string></string>
		</dict>
		<string>{{2, 2}, {512, 73}}</string>
		<string>{{20, 20}, {516, 93}}</string>
		<string>{0, 0}</string>
		<dict>
			<key>$class</key>
			<dict>
				<key>CF$UID</key>
				<integer>30</integer>
			</dict>
			<key>NSBackgroundColor</key>
			<dict>
				<key>CF$UID</key>
				<integer>44</integer>
			</dict>
			<key>NSCellFlags</key>
			<integer>67239424</integer>
			<key>NSCellFlags2</key>
			<integer>0</integer>
			<key>NSContents</key>
			<dict>
				<key>CF$UID</key>
				<integer>361</integer>
			</dict>
			<key>NSSupport</key>
			<dict>
				<key>CF$UID</key>
				<integer>19</integer>
			</dict>
			<key>NSTextColor</key>
			<dict>
				<key>CF$UID</key>
				<integer>362</integer>
			</dict>
		</dict>
		<string>Clustering method</string>
		<dict>
			<key>$class</key>
			<dict>
				<key>CF$UID</key>
				<integer>26</integer>
			</dict>
			<key>NSColorSpace</key>
			<integer>3</integer>
			<key>NSWhite</key>
			<data>
			MCAwLjgwMDAwMDAxAA==
			</data>
		</dict>
		<dict>
			<key>$class</key>
			<dict>
				<key>CF$UID</key>
				<integer>220</integer>
			</dict>
			<key>NSBorderType</key>
			<integer>3</integer>
			<key>NSBoxType</key>
			<integer>0</integer>
			<key>NSContentView</key>
			<dict>
				<key>CF$UID</key>
				<integer>365</integer>
			</dict>
			<key>NSFrame</key>
			<dict>
				<key>CF$UID</key>
				<integer>447</integer>
			</dict>
			<key>NSNextResponder</key>
			<dict>
				<key>CF$UID</key>
				<integer>329</integer>
			</dict>
			<key>NSOffsets</key>
			<dict>
				<key>CF$UID</key>
				<integer>448</integer>
			</dict>
			<key>NSSubviews</key>
			<dict>
				<key>CF$UID</key>
				<integer>364</integer>
			</dict>
			<key>NSSuperview</key>
			<dict>
				<key>CF$UID</key>
				<integer>329</integer>
			</dict>
			<key>NSTitleCell</key>
			<dict>
				<key>CF$UID</key>
				<integer>449</integer>
			</dict>
			<key>NSTitlePosition</key>
			<integer>2</integer>
			<key>NSTransparent</key>
			<false/>
		</dict>
		<dict>
			<key>$class</key>
			<dict>
				<key>CF$UID</key>
				<integer>212</integer>
			</dict>
			<key>NS.objects</key>
			<array>
				<dict>
					<key>CF$UID</key>
					<integer>365</integer>
				</dict>
			</array>
		</dict>
		<dict>
			<key>$class</key>
			<dict>
				<key>CF$UID</key>
				<integer>214</integer>
			</dict>
			<key>NSFrame</key>
			<dict>
				<key>CF$UID</key>
				<integer>446</integer>
			</dict>
			<key>NSNextResponder</key>
			<dict>
				<key>CF$UID</key>
				<integer>363</integer>
			</dict>
			<key>NSSubviews</key>
			<dict>
				<key>CF$UID</key>
				<integer>366</integer>
			</dict>
			<key>NSSuperview</key>
			<dict>
				<key>CF$UID</key>
				<integer>363</integer>
			</dict>
		</dict>
		<dict>
			<key>$class</key>
			<dict>
				<key>CF$UID</key>
				<integer>212</integer>
			</dict>
			<key>NS.objects</key>
			<array>
				<dict>
					<key>CF$UID</key>
					<integer>367</integer>
				</dict>
				<dict>
					<key>CF$UID</key>
					<integer>408</integer>
				</dict>
				<dict>
					<key>CF$UID</key>
					<integer>412</integer>
				</dict>
				<dict>
					<key>CF$UID</key>
					<integer>416</integer>
				</dict>
				<dict>
					<key>CF$UID</key>
					<integer>420</integer>
				</dict>
			</array>
		</dict>
		<dict>
			<key>$class</key>
			<dict>
				<key>CF$UID</key>
				<integer>407</integer>
			</dict>
			<key>NSCell</key>
			<dict>
				<key>CF$UID</key>
				<integer>369</integer>
			</dict>
			<key>NSEnabled</key>
			<true/>
			<key>NSFrame</key>
			<dict>
				<key>CF$UID</key>
				<integer>368</integer>
			</dict>
			<key>NSNextResponder</key>
			<dict>
				<key>CF$UID</key>
				<integer>365</integer>
			</dict>
			<key>NSSuperview</key>
			<dict>
				<key>CF$UID</key>
				<integer>365</integer>
			</dict>
			<key>NSvFlags</key>
			<integer>256</integer>
		</dict>
		<string>{{11, 10}, {222, 22}}</string>
		<dict>
			<key>$class</key>
			<dict>
				<key>CF$UID</key>
				<integer>406</integer>
			</dict>
			<key>NSAlternateContents</key>
			<dict>
				<key>CF$UID</key>
				<integer>43</integer>
			</dict>
			<key>NSAlternateImage</key>
			<dict>
				<key>CF$UID</key>
				<integer>339</integer>
			</dict>
			<key>NSAltersState</key>
			<true/>
			<key>NSArrowPosition</key>
			<integer>1</integer>
			<key>NSButtonFlags</key>
			<integer>-2038284033</integer>
			<key>NSButtonFlags2</key>
			<integer>1</integer>
			<key>NSCellFlags</key>
			<integer>-2076049856</integer>
			<key>NSCellFlags2</key>
			<integer>134349824</integer>
			<key>NSControlView</key>
			<dict>
				<key>CF$UID</key>
				<integer>367</integer>
			</dict>
			<key>NSKeyEquivalent</key>
			<dict>
				<key>CF$UID</key>
				<integer>370</integer>
			</dict>
			<key>NSMenu</key>
			<dict>
				<key>CF$UID</key>
				<integer>372</integer>
			</dict>
			<key>NSMenuItem</key>
			<dict>
				<key>CF$UID</key>
				<integer>371</integer>
			</dict>
			<key>NSPeriodicDelay</key>
			<integer>400</integer>
			<key>NSPeriodicInterval</key>
			<integer>75</integer>
			<key>NSPreferredEdge</key>
			<integer>3</integer>
			<key>NSSupport</key>
			<dict>
				<key>CF$UID</key>
				<integer>339</integer>
			</dict>
			<key>NSUsesItemFromMenu</key>
			<true/>
		</dict>
		<dict>
			<key>$class</key>
			<dict>
				<key>CF$UID</key>
				<integer>4</integer>
			</dict>
			<key>NS.string</key>
			<string></string>
		</dict>
		<dict>
			<key>$class</key>
			<dict>
				<key>CF$UID</key>
				<integer>381</integer>
			</dict>
			<key>NSAction</key>
			<dict>
				<key>CF$UID</key>
				<integer>380</integer>
			</dict>
			<key>NSKeyEquiv</key>
			<dict>
				<key>CF$UID</key>
				<integer>43</integer>
			</dict>
			<key>NSKeyEquivModMask</key>
			<integer>1048576</integer>
			<key>NSMenu</key>
			<dict>
				<key>CF$UID</key>
				<integer>372</integer>
			</dict>
			<key>NSMixedImage</key>
			<dict>
				<key>CF$UID</key>
				<integer>378</integer>
			</dict>
			<key>NSMnemonicLoc</key>
			<integer>2147483647</integer>
			<key>NSOnImage</key>
			<dict>
				<key>CF$UID</key>
				<integer>374</integer>
			</dict>
			<key>NSState</key>
			<integer>1</integer>
			<key>NSTarget</key>
			<dict>
				<key>CF$UID</key>
				<integer>369</integer>
			</dict>
			<key>NSTitle</key>
			<dict>
				<key>CF$UID</key>
				<integer>373</integer>
			</dict>
		</dict>
		<dict>
			<key>$class</key>
			<dict>
				<key>CF$UID</key>
				<integer>405</integer>
			</dict>
			<key>NSMenuItems</key>
			<dict>
				<key>CF$UID</key>
				<integer>383</integer>
			</dict>
			<key>NSTitle</key>
			<dict>
				<key>CF$UID</key>
				<integer>382</integer>
			</dict>
		</dict>
		<string>Correlation (uncentered)</string>
		<dict>
			<key>$class</key>
			<dict>
				<key>CF$UID</key>
				<integer>377</integer>
			</dict>
			<key>NSClassName</key>
			<dict>
				<key>CF$UID</key>
				<integer>375</integer>
			</dict>
			<key>NSResourceName</key>
			<dict>
				<key>CF$UID</key>
				<integer>376</integer>
			</dict>
		</dict>
		<string>NSImage</string>
		<string>NSMenuCheckmark</string>
		<dict>
			<key>$classes</key>
			<array>
				<string>NSCustomResource</string>
				<string>%NSCustomResource</string>
				<string>NSObject</string>
			</array>
			<key>$classname</key>
			<string>NSCustomResource</string>
		</dict>
		<dict>
			<key>$class</key>
			<dict>
				<key>CF$UID</key>
				<integer>377</integer>
			</dict>
			<key>NSClassName</key>
			<dict>
				<key>CF$UID</key>
				<integer>375</integer>
			</dict>
			<key>NSResourceName</key>
			<dict>
				<key>CF$UID</key>
				<integer>379</integer>
			</dict>
		</dict>
		<string>NSMenuMixedState</string>
		<string>_popUpItemAction:</string>
		<dict>
			<key>$classes</key>
			<array>
				<string>NSMenuItem</string>
				<string>NSObject</string>
			</array>
			<key>$classname</key>
			<string>NSMenuItem</string>
		</dict>
		<dict>
			<key>$class</key>
			<dict>
				<key>CF$UID</key>
				<integer>4</integer>
			</dict>
			<key>NS.string</key>
			<string>OtherViews</string>
		</dict>
		<dict>
			<key>$class</key>
			<dict>
				<key>CF$UID</key>
				<integer>212</integer>
			</dict>
			<key>NS.objects</key>
			<array>
				<dict>
					<key>CF$UID</key>
					<integer>371</integer>
				</dict>
				<dict>
					<key>CF$UID</key>
					<integer>384</integer>
				</dict>
				<dict>
					<key>CF$UID</key>
					<integer>387</integer>
				</dict>
				<dict>
					<key>CF$UID</key>
					<integer>390</integer>
				</dict>
				<dict>
					<key>CF$UID</key>
					<integer>393</integer>
				</dict>
				<dict>
					<key>CF$UID</key>
					<integer>396</integer>
				</dict>
				<dict>
					<key>CF$UID</key>
					<integer>399</integer>
				</dict>
				<dict>
					<key>CF$UID</key>
					<integer>402</integer>
				</dict>
			</array>
		</dict>
		<dict>
			<key>$class</key>
			<dict>
				<key>CF$UID</key>
				<integer>381</integer>
			</dict>
			<key>NSAction</key>
			<dict>
				<key>CF$UID</key>
				<integer>386</integer>
			</dict>
			<key>NSKeyEquiv</key>
			<dict>
				<key>CF$UID</key>
				<integer>43</integer>
			</dict>
			<key>NSKeyEquivModMask</key>
			<integer>1048576</integer>
			<key>NSMenu</key>
			<dict>
				<key>CF$UID</key>
				<integer>372</integer>
			</dict>
			<key>NSMixedImage</key>
			<dict>
				<key>CF$UID</key>
				<integer>378</integer>
			</dict>
			<key>NSMnemonicLoc</key>
			<integer>2147483647</integer>
			<key>NSOnImage</key>
			<dict>
				<key>CF$UID</key>
				<integer>374</integer>
			</dict>
			<key>NSTarget</key>
			<dict>
				<key>CF$UID</key>
				<integer>369</integer>
			</dict>
			<key>NSTitle</key>
			<dict>
				<key>CF$UID</key>
				<integer>385</integer>
			</dict>
		</dict>
		<string>Correlation (centered)</string>
		<string>_popUpItemAction:</string>
		<dict>
			<key>$class</key>
			<dict>
				<key>CF$UID</key>
				<integer>381</integer>
			</dict>
			<key>NSAction</key>
			<dict>
				<key>CF$UID</key>
				<integer>389</integer>
			</dict>
			<key>NSKeyEquiv</key>
			<dict>
				<key>CF$UID</key>
				<integer>43</integer>
			</dict>
			<key>NSKeyEquivModMask</key>
			<integer>1048576</integer>
			<key>NSMenu</key>
			<dict>
				<key>CF$UID</key>
				<integer>372</integer>
			</dict>
			<key>NSMixedImage</key>
			<dict>
				<key>CF$UID</key>
				<integer>378</integer>
			</dict>
			<key>NSMnemonicLoc</key>
			<integer>2147483647</integer>
			<key>NSOnImage</key>
			<dict>
				<key>CF$UID</key>
				<integer>374</integer>
			</dict>
			<key>NSTarget</key>
			<dict>
				<key>CF$UID</key>
				<integer>369</integer>
			</dict>
			<key>NSTitle</key>
			<dict>
				<key>CF$UID</key>
				<integer>388</integer>
			</dict>
		</dict>
		<string>Absolute Correlation (uncentered)</string>
		<string>_popUpItemAction:</string>
		<dict>
			<key>$class</key>
			<dict>
				<key>CF$UID</key>
				<integer>381</integer>
			</dict>
			<key>NSAction</key>
			<dict>
				<key>CF$UID</key>
				<integer>392</integer>
			</dict>
			<key>NSKeyEquiv</key>
			<dict>
				<key>CF$UID</key>
				<integer>43</integer>
			</dict>
			<key>NSKeyEquivModMask</key>
			<integer>1048576</integer>
			<key>NSMenu</key>
			<dict>
				<key>CF$UID</key>
				<integer>372</integer>
			</dict>
			<key>NSMixedImage</key>
			<dict>
				<key>CF$UID</key>
				<integer>378</integer>
			</dict>
			<key>NSMnemonicLoc</key>
			<integer>2147483647</integer>
			<key>NSOnImage</key>
			<dict>
				<key>CF$UID</key>
				<integer>374</integer>
			</dict>
			<key>NSTarget</key>
			<dict>
				<key>CF$UID</key>
				<integer>369</integer>
			</dict>
			<key>NSTitle</key>
			<dict>
				<key>CF$UID</key>
				<integer>391</integer>
			</dict>
		</dict>
		<string>Absolute Correlation (centered)</string>
		<string>_popUpItemAction:</string>
		<dict>
			<key>$class</key>
			<dict>
				<key>CF$UID</key>
				<integer>381</integer>
			</dict>
			<key>NSAction</key>
			<dict>
				<key>CF$UID</key>
				<integer>395</integer>
			</dict>
			<key>NSKeyEquiv</key>
			<dict>
				<key>CF$UID</key>
				<integer>43</integer>
			</dict>
			<key>NSKeyEquivModMask</key>
			<integer>1048576</integer>
			<key>NSMenu</key>
			<dict>
				<key>CF$UID</key>
				<integer>372</integer>
			</dict>
			<key>NSMixedImage</key>
			<dict>
				<key>CF$UID</key>
				<integer>378</integer>
			</dict>
			<key>NSMnemonicLoc</key>
			<integer>2147483647</integer>
			<key>NSOnImage</key>
			<dict>
				<key>CF$UID</key>
				<integer>374</integer>
			</dict>
			<key>NSTarget</key>
			<dict>
				<key>CF$UID</key>
				<integer>369</integer>
			</dict>
			<key>NSTitle</key>
			<dict>
				<key>CF$UID</key>
				<integer>394</integer>
			</dict>
		</dict>
		<string>Spearman Rank Correlation</string>
		<string>_popUpItemAction:</string>
		<dict>
			<key>$class</key>
			<dict>
				<key>CF$UID</key>
				<integer>381</integer>
			</dict>
			<key>NSAction</key>
			<dict>
				<key>CF$UID</key>
				<integer>398</integer>
			</dict>
			<key>NSKeyEquiv</key>
			<dict>
				<key>CF$UID</key>
				<integer>43</integer>
			</dict>
			<key>NSKeyEquivModMask</key>
			<integer>1048576</integer>
			<key>NSMenu</key>
			<dict>
				<key>CF$UID</key>
				<integer>372</integer>
			</dict>
			<key>NSMixedImage</key>
			<dict>
				<key>CF$UID</key>
				<integer>378</integer>
			</dict>
			<key>NSMnemonicLoc</key>
			<integer>2147483647</integer>
			<key>NSOnImage</key>
			<dict>
				<key>CF$UID</key>
				<integer>374</integer>
			</dict>
			<key>NSTarget</key>
			<dict>
				<key>CF$UID</key>
				<integer>369</integer>
			</dict>
			<key>NSTitle</key>
			<dict>
				<key>CF$UID</key>
				<integer>397</integer>
			</dict>
		</dict>
		<string>Kendall's tau</string>
		<string>_popUpItemAction:</string>
		<dict>
			<key>$class</key>
			<dict>
				<key>CF$UID</key>
				<integer>381</integer>
			</dict>
			<key>NSAction</key>
			<dict>
				<key>CF$UID</key>
				<integer>401</integer>
			</dict>
			<key>NSKeyEquiv</key>
			<dict>
				<key>CF$UID</key>
				<integer>43</integer>
			</dict>
			<key>NSKeyEquivModMask</key>
			<integer>1048576</integer>
			<key>NSMenu</key>
			<dict>
				<key>CF$UID</key>
				<integer>372</integer>
			</dict>
			<key>NSMixedImage</key>
			<dict>
				<key>CF$UID</key>
				<integer>378</integer>
			</dict>
			<key>NSMnemonicLoc</key>
			<integer>2147483647</integer>
			<key>NSOnImage</key>
			<dict>
				<key>CF$UID</key>
				<integer>374</integer>
			</dict>
			<key>NSTarget</key>
			<dict>
				<key>CF$UID</key>
				<integer>369</integer>
			</dict>
			<key>NSTitle</key>
			<dict>
				<key>CF$UID</key>
				<integer>400</integer>
			</dict>
		</dict>
		<string>Euclidean distance</string>
		<string>_popUpItemAction:</string>
		<dict>
			<key>$class</key>
			<dict>
				<key>CF$UID</key>
				<integer>381</integer>
			</dict>
			<key>NSAction</key>
			<dict>
				<key>CF$UID</key>
				<integer>404</integer>
			</dict>
			<key>NSKeyEquiv</key>
			<dict>
				<key>CF$UID</key>
				<integer>43</integer>
			</dict>
			<key>NSKeyEquivModMask</key>
			<integer>1048576</integer>
			<key>NSMenu</key>
			<dict>
				<key>CF$UID</key>
				<integer>372</integer>
			</dict>
			<key>NSMixedImage</key>
			<dict>
				<key>CF$UID</key>
				<integer>378</integer>
			</dict>
			<key>NSMnemonicLoc</key>
			<integer>2147483647</integer>
			<key>NSOnImage</key>
			<dict>
				<key>CF$UID</key>
				<integer>374</integer>
			</dict>
			<key>NSTarget</key>
			<dict>
				<key>CF$UID</key>
				<integer>369</integer>
			</dict>
			<key>NSTitle</key>
			<dict>
				<key>CF$UID</key>
				<integer>403</integer>
			</dict>
		</dict>
		<string>City-block distance</string>
		<string>_popUpItemAction:</string>
		<dict>
			<key>$classes</key>
			<array>
				<string>NSMenu</string>
				<string>NSObject</string>
			</array>
			<key>$classname</key>
			<string>NSMenu</string>
		</dict>
		<dict>
			<key>$classes</key>
			<array>
				<string>NSPopUpButtonCell</string>
				<string>NSMenuItemCell</string>
				<string>NSButtonCell</string>
				<string>%NSButtonCell</string>
				<string>NSActionCell</string>
				<string>NSCell</string>
				<string>NSObject</string>
			</array>
			<key>$classname</key>
			<string>NSPopUpButtonCell</string>
		</dict>
		<dict>
			<key>$classes</key>
			<array>
				<string>NSPopUpButton</string>
				<string>NSButton</string>
				<string>NSControl</string>
				<string>NSView</string>
				<string>NSResponder</string>
				<string>NSObject</string>
			</array>
			<key>$classname</key>
			<string>NSPopUpButton</string>
		</dict>
		<dict>
			<key>$class</key>
			<dict>
				<key>CF$UID</key>
				<integer>82</integer>
			</dict>
			<key>NSCell</key>
			<dict>
				<key>CF$UID</key>
				<integer>410</integer>
			</dict>
			<key>NSEnabled</key>
			<true/>
			<key>NSFrame</key>
			<dict>
				<key>CF$UID</key>
				<integer>409</integer>
			</dict>
			<key>NSNextResponder</key>
			<dict>
				<key>CF$UID</key>
				<integer>365</integer>
			</dict>
			<key>NSSuperview</key>
			<dict>
				<key>CF$UID</key>
				<integer>365</integer>
			</dict>
			<key>NSvFlags</key>
			<integer>256</integer>
		</dict>
		<string>{{13, 178}, {67, 18}}</string>
		<dict>
			<key>$class</key>
			<dict>
				<key>CF$UID</key>
				<integer>81</integer>
			</dict>
			<key>NSAlternateContents</key>
			<dict>
				<key>CF$UID</key>
				<integer>43</integer>
			</dict>
			<key>NSAlternateImage</key>
			<dict>
				<key>CF$UID</key>
				<integer>78</integer>
			</dict>
			<key>NSButtonFlags</key>
			<integer>1211912703</integer>
			<key>NSButtonFlags2</key>
			<integer>2</integer>
			<key>NSCellFlags</key>
			<integer>67239424</integer>
			<key>NSCellFlags2</key>
			<integer>0</integer>
			<key>NSContents</key>
			<dict>
				<key>CF$UID</key>
				<integer>411</integer>
			</dict>
			<key>NSControlView</key>
			<dict>
				<key>CF$UID</key>
				<integer>408</integer>
			</dict>
			<key>NSKeyEquivalent</key>
			<dict>
				<key>CF$UID</key>
				<integer>43</integer>
			</dict>
			<key>NSPeriodicDelay</key>
			<integer>200</integer>
			<key>NSPeriodicInterval</key>
			<integer>25</integer>
			<key>NSSupport</key>
			<dict>
				<key>CF$UID</key>
				<integer>19</integer>
			</dict>
		</dict>
		<string>Cluster</string>
		<dict>
			<key>$class</key>
			<dict>
				<key>CF$UID</key>
				<integer>82</integer>
			</dict>
			<key>NSCell</key>
			<dict>
				<key>CF$UID</key>
				<integer>414</integer>
			</dict>
			<key>NSEnabled</key>
			<true/>
			<key>NSFrame</key>
			<dict>
				<key>CF$UID</key>
				<integer>413</integer>
			</dict>
			<key>NSNextResponder</key>
			<dict>
				<key>CF$UID</key>
				<integer>365</integer>
			</dict>
			<key>NSSuperview</key>
			<dict>
				<key>CF$UID</key>
				<integer>365</integer>
			</dict>
			<key>NSvFlags</key>
			<integer>256</integer>
		</dict>
		<string>{{13, 104}, {80, 34}}</string>
		<dict>
			<key>$class</key>
			<dict>
				<key>CF$UID</key>
				<integer>81</integer>
			</dict>
			<key>NSAlternateContents</key>
			<dict>
				<key>CF$UID</key>
				<integer>43</integer>
			</dict>
			<key>NSAlternateImage</key>
			<dict>
				<key>CF$UID</key>
				<integer>78</integer>
			</dict>
			<key>NSButtonFlags</key>
			<integer>1211912703</integer>
			<key>NSButtonFlags2</key>
			<integer>2</integer>
			<key>NSCellFlags</key>
			<integer>67239424</integer>
			<key>NSCellFlags2</key>
			<integer>0</integer>
			<key>NSContents</key>
			<dict>
				<key>CF$UID</key>
				<integer>415</integer>
			</dict>
			<key>NSControlView</key>
			<dict>
				<key>CF$UID</key>
				<integer>412</integer>
			</dict>
			<key>NSKeyEquivalent</key>
			<dict>
				<key>CF$UID</key>
				<integer>43</integer>
			</dict>
			<key>NSPeriodicDelay</key>
			<integer>200</integer>
			<key>NSPeriodicInterval</key>
			<integer>25</integer>
			<key>NSSupport</key>
			<dict>
				<key>CF$UID</key>
				<integer>19</integer>
			</dict>
		</dict>
		<string>Calculate
weights</string>
		<dict>
			<key>$class</key>
			<dict>
				<key>CF$UID</key>
				<integer>31</integer>
			</dict>
			<key>NSCell</key>
			<dict>
				<key>CF$UID</key>
				<integer>418</integer>
			</dict>
			<key>NSEnabled</key>
			<true/>
			<key>NSFrame</key>
			<dict>
				<key>CF$UID</key>
				<integer>417</integer>
			</dict>
			<key>NSNextResponder</key>
			<dict>
				<key>CF$UID</key>
				<integer>365</integer>
			</dict>
			<key>NSSuperview</key>
			<dict>
				<key>CF$UID</key>
				<integer>365</integer>
			</dict>
			<key>NSvFlags</key>
			<integer>256</integer>
		</dict>
		<string>{{65, 39}, {114, 17}}</string>
		<dict>
			<key>$class</key>
			<dict>
				<key>CF$UID</key>
				<integer>30</integer>
			</dict>
			<key>NSBackgroundColor</key>
			<dict>
				<key>CF$UID</key>
				<integer>22</integer>
			</dict>
			<key>NSCellFlags</key>
			<integer>67239424</integer>
			<key>NSCellFlags2</key>
			<integer>4194304</integer>
			<key>NSContents</key>
			<dict>
				<key>CF$UID</key>
				<integer>419</integer>
			</dict>
			<key>NSControlView</key>
			<dict>
				<key>CF$UID</key>
				<integer>416</integer>
			</dict>
			<key>NSSupport</key>
			<dict>
				<key>CF$UID</key>
				<integer>19</integer>
			</dict>
			<key>NSTextColor</key>
			<dict>
				<key>CF$UID</key>
				<integer>27</integer>
			</dict>
		</dict>
		<string>Similarity Metric</string>
		<dict>
			<key>$class</key>
			<dict>
				<key>CF$UID</key>
				<integer>220</integer>
			</dict>
			<key>NSBorderType</key>
			<integer>3</integer>
			<key>NSBoxType</key>
			<integer>0</integer>
			<key>NSContentView</key>
			<dict>
				<key>CF$UID</key>
				<integer>422</integer>
			</dict>
			<key>NSFrame</key>
			<dict>
				<key>CF$UID</key>
				<integer>441</integer>
			</dict>
			<key>NSNextResponder</key>
			<dict>
				<key>CF$UID</key>
				<integer>365</integer>
			</dict>
			<key>NSOffsets</key>
			<dict>
				<key>CF$UID</key>
				<integer>442</integer>
			</dict>
			<key>NSSubviews</key>
			<dict>
				<key>CF$UID</key>
				<integer>421</integer>
			</dict>
			<key>NSSuperview</key>
			<dict>
				<key>CF$UID</key>
				<integer>365</integer>
			</dict>
			<key>NSTitleCell</key>
			<dict>
				<key>CF$UID</key>
				<integer>443</integer>
			</dict>
			<key>NSTitlePosition</key>
			<integer>2</integer>
			<key>NSTransparent</key>
			<false/>
		</dict>
		<dict>
			<key>$class</key>
			<dict>
				<key>CF$UID</key>
				<integer>212</integer>
			</dict>
			<key>NS.objects</key>
			<array>
				<dict>
					<key>CF$UID</key>
					<integer>422</integer>
				</dict>
			</array>
		</dict>
		<dict>
			<key>$class</key>
			<dict>
				<key>CF$UID</key>
				<integer>214</integer>
			</dict>
			<key>NSFrame</key>
			<dict>
				<key>CF$UID</key>
				<integer>440</integer>
			</dict>
			<key>NSNextResponder</key>
			<dict>
				<key>CF$UID</key>
				<integer>420</integer>
			</dict>
			<key>NSSubviews</key>
			<dict>
				<key>CF$UID</key>
				<integer>423</integer>
			</dict>
			<key>NSSuperview</key>
			<dict>
				<key>CF$UID</key>
				<integer>420</integer>
			</dict>
		</dict>
		<dict>
			<key>$class</key>
			<dict>
				<key>CF$UID</key>
				<integer>212</integer>
			</dict>
			<key>NS.objects</key>
			<array>
				<dict>
					<key>CF$UID</key>
					<integer>424</integer>
				</dict>
				<dict>
					<key>CF$UID</key>
					<integer>428</integer>
				</dict>
				<dict>
					<key>CF$UID</key>
					<integer>432</integer>
				</dict>
				<dict>
					<key>CF$UID</key>
					<integer>436</integer>
				</dict>
			</array>
		</dict>
		<dict>
			<key>$class</key>
			<dict>
				<key>CF$UID</key>
				<integer>31</integer>
			</dict>
			<key>NSCell</key>
			<dict>
				<key>CF$UID</key>
				<integer>426</integer>
			</dict>
			<key>NSEnabled</key>
			<true/>
			<key>NSFrame</key>
			<dict>
				<key>CF$UID</key>
				<integer>425</integer>
			</dict>
			<key>NSNextResponder</key>
			<dict>
				<key>CF$UID</key>
				<integer>422</integer>
			</dict>
			<key>NSSuperview</key>
			<dict>
				<key>CF$UID</key>
				<integer>422</integer>
			</dict>
			<key>NSvFlags</key>
			<integer>256</integer>
		</dict>
		<string>{{12, 45}, {44, 17}}</string>
		<dict>
			<key>$class</key>
			<dict>
				<key>CF$UID</key>
				<integer>30</integer>
			</dict>
			<key>NSBackgroundColor</key>
			<dict>
				<key>CF$UID</key>
				<integer>22</integer>
			</dict>
			<key>NSCellFlags</key>
			<integer>67239424</integer>
			<key>NSCellFlags2</key>
			<integer>4194304</integer>
			<key>NSContents</key>
			<dict>
				<key>CF$UID</key>
				<integer>427</integer>
			</dict>
			<key>NSControlView</key>
			<dict>
				<key>CF$UID</key>
				<integer>424</integer>
			</dict>
			<key>NSSupport</key>
			<dict>
				<key>CF$UID</key>
				<integer>19</integer>
			</dict>
			<key>NSTextColor</key>
			<dict>
				<key>CF$UID</key>
				<integer>27</integer>
			</dict>
		</dict>
		<string>Cutoff</string>
		<dict>
			<key>$class</key>
			<dict>
				<key>CF$UID</key>
				<integer>31</integer>
			</dict>
			<key>NSCell</key>
			<dict>
				<key>CF$UID</key>
				<integer>430</integer>
			</dict>
			<key>NSEnabled</key>
			<true/>
			<key>NSFrame</key>
			<dict>
				<key>CF$UID</key>
				<integer>429</integer>
			</dict>
			<key>NSNextResponder</key>
			<dict>
				<key>CF$UID</key>
				<integer>422</integer>
			</dict>
			<key>NSSuperview</key>
			<dict>
				<key>CF$UID</key>
				<integer>422</integer>
			</dict>
			<key>NSvFlags</key>
			<integer>256</integer>
		</dict>
		<string>{{61, 43}, {53, 22}}</string>
		<dict>
			<key>$class</key>
			<dict>
				<key>CF$UID</key>
				<integer>30</integer>
			</dict>
			<key>NSBackgroundColor</key>
			<dict>
				<key>CF$UID</key>
				<integer>44</integer>
			</dict>
			<key>NSCellFlags</key>
			<integer>-1804468671</integer>
			<key>NSCellFlags2</key>
			<integer>71304192</integer>
			<key>NSContents</key>
			<dict>
				<key>CF$UID</key>
				<integer>431</integer>
			</dict>
			<key>NSControlView</key>
			<dict>
				<key>CF$UID</key>
				<integer>428</integer>
			</dict>
			<key>NSDrawsBackground</key>
			<true/>
			<key>NSSupport</key>
			<dict>
				<key>CF$UID</key>
				<integer>19</integer>
			</dict>
			<key>NSTextColor</key>
			<dict>
				<key>CF$UID</key>
				<integer>47</integer>
			</dict>
		</dict>
		<string>0.1</string>
		<dict>
			<key>$class</key>
			<dict>
				<key>CF$UID</key>
				<integer>31</integer>
			</dict>
			<key>NSCell</key>
			<dict>
				<key>CF$UID</key>
				<integer>434</integer>
			</dict>
			<key>NSEnabled</key>
			<true/>
			<key>NSFrame</key>
			<dict>
				<key>CF$UID</key>
				<integer>433</integer>
			</dict>
			<key>NSNextResponder</key>
			<dict>
				<key>CF$UID</key>
				<integer>422</integer>
			</dict>
			<key>NSSuperview</key>
			<dict>
				<key>CF$UID</key>
				<integer>422</integer>
			</dict>
			<key>NSvFlags</key>
			<integer>256</integer>
		</dict>
		<string>{{11, 14}, {64, 17}}</string>
		<dict>
			<key>$class</key>
			<dict>
				<key>CF$UID</key>
				<integer>30</integer>
			</dict>
			<key>NSBackgroundColor</key>
			<dict>
				<key>CF$UID</key>
				<integer>22</integer>
			</dict>
			<key>NSCellFlags</key>
			<integer>67239424</integer>
			<key>NSCellFlags2</key>
			<integer>4194304</integer>
			<key>NSContents</key>
			<dict>
				<key>CF$UID</key>
				<integer>435</integer>
			</dict>
			<key>NSControlView</key>
			<dict>
				<key>CF$UID</key>
				<integer>432</integer>
			</dict>
			<key>NSSupport</key>
			<dict>
				<key>CF$UID</key>
				<integer>19</integer>
			</dict>
			<key>NSTextColor</key>
			<dict>
				<key>CF$UID</key>
				<integer>27</integer>
			</dict>
		</dict>
		<string>Exponent
</string>
		<dict>
			<key>$class</key>
			<dict>
				<key>CF$UID</key>
				<integer>31</integer>
			</dict>
			<key>NSCell</key>
			<dict>
				<key>CF$UID</key>
				<integer>438</integer>
			</dict>
			<key>NSEnabled</key>
			<true/>
			<key>NSFrame</key>
			<dict>
				<key>CF$UID</key>
				<integer>437</integer>
			</dict>
			<key>NSNextResponder</key>
			<dict>
				<key>CF$UID</key>
				<integer>422</integer>
			</dict>
			<key>NSSuperview</key>
			<dict>
				<key>CF$UID</key>
				<integer>422</integer>
			</dict>
			<key>NSvFlags</key>
			<integer>256</integer>
		</dict>
		<string>{{80, 12}, {34, 22}}</string>
		<dict>
			<key>$class</key>
			<dict>
				<key>CF$UID</key>
				<integer>30</integer>
			</dict>
			<key>NSBackgroundColor</key>
			<dict>
				<key>CF$UID</key>
				<integer>44</integer>
			</dict>
			<key>NSCellFlags</key>
			<integer>-1804468671</integer>
			<key>NSCellFlags2</key>
			<integer>71304192</integer>
			<key>NSContents</key>
			<dict>
				<key>CF$UID</key>
				<integer>439</integer>
			</dict>
			<key>NSControlView</key>
			<dict>
				<key>CF$UID</key>
				<integer>436</integer>
			</dict>
			<key>NSDrawsBackground</key>
			<true/>
			<key>NSSupport</key>
			<dict>
				<key>CF$UID</key>
				<integer>19</integer>
			</dict>
			<key>NSTextColor</key>
			<dict>
				<key>CF$UID</key>
				<integer>47</integer>
			</dict>
		</dict>
		<string>1</string>
		<string>{{2, 2}, {128, 85}}</string>
		<string>{{98, 106}, {132, 105}}</string>
		<string>{0, 0}</string>
		<dict>
			<key>$class</key>
			<dict>
				<key>CF$UID</key>
				<integer>30</integer>
			</dict>
			<key>NSBackgroundColor</key>
			<dict>
				<key>CF$UID</key>
				<integer>44</integer>
			</dict>
			<key>NSCellFlags</key>
			<integer>67239424</integer>
			<key>NSCellFlags2</key>
			<integer>0</integer>
			<key>NSContents</key>
			<dict>
				<key>CF$UID</key>
				<integer>444</integer>
			</dict>
			<key>NSSupport</key>
			<dict>
				<key>CF$UID</key>
				<integer>19</integer>
			</dict>
			<key>NSTextColor</key>
			<dict>
				<key>CF$UID</key>
				<integer>445</integer>
			</dict>
		</dict>
		<string>Weight Options</string>
		<dict>
			<key>$class</key>
			<dict>
				<key>CF$UID</key>
				<integer>26</integer>
			</dict>
			<key>NSColorSpace</key>
			<integer>3</integer>
			<key>NSWhite</key>
			<data>
			MCAwLjgwMDAwMDAxAA==
			</data>
		</dict>
		<string>{{2, 2}, {244, 232}}</string>
		<string>{{288, 142}, {248, 252}}</string>
		<string>{0, 0}</string>
		<dict>
			<key>$class</key>
			<dict>
				<key>CF$UID</key>
				<integer>30</integer>
			</dict>
			<key>NSBackgroundColor</key>
			<dict>
				<key>CF$UID</key>
				<integer>44</integer>
			</dict>
			<key>NSCellFlags</key>
			<integer>67239424</integer>
			<key>NSCellFlags2</key>
			<integer>0</integer>
			<key>NSContents</key>
			<dict>
				<key>CF$UID</key>
				<integer>450</integer>
			</dict>
			<key>NSSupport</key>
			<dict>
				<key>CF$UID</key>
				<integer>19</integer>
			</dict>
			<key>NSTextColor</key>
			<dict>
				<key>CF$UID</key>
				<integer>451</integer>
			</dict>
		</dict>
		<string>Arrays</string>
		<dict>
			<key>$class</key>
			<dict>
				<key>CF$UID</key>
				<integer>26</integer>
			</dict>
			<key>NSColorSpace</key>
			<integer>3</integer>
			<key>NSWhite</key>
			<data>
			MCAwLjgwMDAwMDAxAA==
			</data>
		</dict>
		<dict>
			<key>$class</key>
			<dict>
				<key>CF$UID</key>
				<integer>220</integer>
			</dict>
			<key>NSBorderType</key>
			<integer>3</integer>
			<key>NSBoxType</key>
			<integer>0</integer>
			<key>NSContentView</key>
			<dict>
				<key>CF$UID</key>
				<integer>454</integer>
			</dict>
			<key>NSFrame</key>
			<dict>
				<key>CF$UID</key>
				<integer>510</integer>
			</dict>
			<key>NSNextResponder</key>
			<dict>
				<key>CF$UID</key>
				<integer>329</integer>
			</dict>
			<key>NSOffsets</key>
			<dict>
				<key>CF$UID</key>
				<integer>511</integer>
			</dict>
			<key>NSSubviews</key>
			<dict>
				<key>CF$UID</key>
				<integer>453</integer>
			</dict>
			<key>NSSuperview</key>
			<dict>
				<key>CF$UID</key>
				<integer>329</integer>
			</dict>
			<key>NSTitleCell</key>
			<dict>
				<key>CF$UID</key>
				<integer>512</integer>
			</dict>
			<key>NSTitlePosition</key>
			<integer>2</integer>
			<key>NSTransparent</key>
			<false/>
		</dict>
		<dict>
			<key>$class</key>
			<dict>
				<key>CF$UID</key>
				<integer>212</integer>
			</dict>
			<key>NS.objects</key>
			<array>
				<dict>
					<key>CF$UID</key>
					<integer>454</integer>
				</dict>
			</array>
		</dict>
		<dict>
			<key>$class</key>
			<dict>
				<key>CF$UID</key>
				<integer>214</integer>
			</dict>
			<key>NSFrame</key>
			<dict>
				<key>CF$UID</key>
				<integer>509</integer>
			</dict>
			<key>NSNextResponder</key>
			<dict>
				<key>CF$UID</key>
				<integer>452</integer>
			</dict>
			<key>NSSubviews</key>
			<dict>
				<key>CF$UID</key>
				<integer>455</integer>
			</dict>
			<key>NSSuperview</key>
			<dict>
				<key>CF$UID</key>
				<integer>452</integer>
			</dict>
		</dict>
		<dict>
			<key>$class</key>
			<dict>
				<key>CF$UID</key>
				<integer>212</integer>
			</dict>
			<key>NS.objects</key>
			<array>
				<dict>
					<key>CF$UID</key>
					<integer>456</integer>
				</dict>
				<dict>
					<key>CF$UID</key>
					<integer>477</integer>
				</dict>
				<dict>
					<key>CF$UID</key>
					<integer>500</integer>
				</dict>
				<dict>
					<key>CF$UID</key>
					<integer>503</integer>
				</dict>
				<dict>
					<key>CF$UID</key>
					<integer>506</integer>
				</dict>
			</array>
		</dict>
		<dict>
			<key>$class</key>
			<dict>
				<key>CF$UID</key>
				<integer>220</integer>
			</dict>
			<key>NSBorderType</key>
			<integer>3</integer>
			<key>NSBoxType</key>
			<integer>0</integer>
			<key>NSContentView</key>
			<dict>
				<key>CF$UID</key>
				<integer>458</integer>
			</dict>
			<key>NSFrame</key>
			<dict>
				<key>CF$UID</key>
				<integer>473</integer>
			</dict>
			<key>NSNextResponder</key>
			<dict>
				<key>CF$UID</key>
				<integer>454</integer>
			</dict>
			<key>NSOffsets</key>
			<dict>
				<key>CF$UID</key>
				<integer>474</integer>
			</dict>
			<key>NSSubviews</key>
			<dict>
				<key>CF$UID</key>
				<integer>457</integer>
			</dict>
			<key>NSSuperview</key>
			<dict>
				<key>CF$UID</key>
				<integer>454</integer>
			</dict>
			<key>NSTitleCell</key>
			<dict>
				<key>CF$UID</key>
				<integer>475</integer>
			</dict>
			<key>NSTitlePosition</key>
			<integer>2</integer>
			<key>NSTransparent</key>
			<false/>
		</dict>
		<dict>
			<key>$class</key>
			<dict>
				<key>CF$UID</key>
				<integer>212</integer>
			</dict>
			<key>NS.objects</key>
			<array>
				<dict>
					<key>CF$UID</key>
					<integer>458</integer>
				</dict>
			</array>
		</dict>
		<dict>
			<key>$class</key>
			<dict>
				<key>CF$UID</key>
				<integer>214</integer>
			</dict>
			<key>NSFrame</key>
			<dict>
				<key>CF$UID</key>
				<integer>472</integer>
			</dict>
			<key>NSNextResponder</key>
			<dict>
				<key>CF$UID</key>
				<integer>456</integer>
			</dict>
			<key>NSSubviews</key>
			<dict>
				<key>CF$UID</key>
				<integer>459</integer>
			</dict>
			<key>NSSuperview</key>
			<dict>
				<key>CF$UID</key>
				<integer>456</integer>
			</dict>
		</dict>
		<dict>
			<key>$class</key>
			<dict>
				<key>CF$UID</key>
				<integer>212</integer>
			</dict>
			<key>NS.objects</key>
			<array>
				<dict>
					<key>CF$UID</key>
					<integer>460</integer>
				</dict>
				<dict>
					<key>CF$UID</key>
					<integer>463</integer>
				</dict>
				<dict>
					<key>CF$UID</key>
					<integer>466</integer>
				</dict>
				<dict>
					<key>CF$UID</key>
					<integer>469</integer>
				</dict>
			</array>
		</dict>
		<dict>
			<key>$class</key>
			<dict>
				<key>CF$UID</key>
				<integer>31</integer>
			</dict>
			<key>NSCell</key>
			<dict>
				<key>CF$UID</key>
				<integer>462</integer>
			</dict>
			<key>NSEnabled</key>
			<true/>
			<key>NSFrame</key>
			<dict>
				<key>CF$UID</key>
				<integer>461</integer>
			</dict>
			<key>NSNextResponder</key>
			<dict>
				<key>CF$UID</key>
				<integer>458</integer>
			</dict>
			<key>NSSuperview</key>
			<dict>
				<key>CF$UID</key>
				<integer>458</integer>
			</dict>
			<key>NSvFlags</key>
			<integer>256</integer>
		</dict>
		<string>{{12, 45}, {44, 17}}</string>
		<dict>
			<key>$class</key>
			<dict>
				<key>CF$UID</key>
				<integer>30</integer>
			</dict>
			<key>NSBackgroundColor</key>
			<dict>
				<key>CF$UID</key>
				<integer>22</integer>
			</dict>
			<key>NSCellFlags</key>
			<integer>67239424</integer>
			<key>NSCellFlags2</key>
			<integer>4194304</integer>
			<key>NSContents</key>
			<dict>
				<key>CF$UID</key>
				<integer>427</integer>
			</dict>
			<key>NSControlView</key>
			<dict>
				<key>CF$UID</key>
				<integer>460</integer>
			</dict>
			<key>NSSupport</key>
			<dict>
				<key>CF$UID</key>
				<integer>19</integer>
			</dict>
			<key>NSTextColor</key>
			<dict>
				<key>CF$UID</key>
				<integer>27</integer>
			</dict>
		</dict>
		<dict>
			<key>$class</key>
			<dict>
				<key>CF$UID</key>
				<integer>31</integer>
			</dict>
			<key>NSCell</key>
			<dict>
				<key>CF$UID</key>
				<integer>465</integer>
			</dict>
			<key>NSEnabled</key>
			<true/>
			<key>NSFrame</key>
			<dict>
				<key>CF$UID</key>
				<integer>464</integer>
			</dict>
			<key>NSNextResponder</key>
			<dict>
				<key>CF$UID</key>
				<integer>458</integer>
			</dict>
			<key>NSSuperview</key>
			<dict>
				<key>CF$UID</key>
				<integer>458</integer>
			</dict>
			<key>NSvFlags</key>
			<integer>256</integer>
		</dict>
		<string>{{61, 43}, {53, 22}}</string>
		<dict>
			<key>$class</key>
			<dict>
				<key>CF$UID</key>
				<integer>30</integer>
			</dict>
			<key>NSBackgroundColor</key>
			<dict>
				<key>CF$UID</key>
				<integer>44</integer>
			</dict>
			<key>NSCellFlags</key>
			<integer>-1804468671</integer>
			<key>NSCellFlags2</key>
			<integer>71304192</integer>
			<key>NSContents</key>
			<dict>
				<key>CF$UID</key>
				<integer>431</integer>
			</dict>
			<key>NSControlView</key>
			<dict>
				<key>CF$UID</key>
				<integer>463</integer>
			</dict>
			<key>NSDrawsBackground</key>
			<true/>
			<key>NSSupport</key>
			<dict>
				<key>CF$UID</key>
				<integer>19</integer>
			</dict>
			<key>NSTextColor</key>
			<dict>
				<key>CF$UID</key>
				<integer>47</integer>
			</dict>
		</dict>
		<dict>
			<key>$class</key>
			<dict>
				<key>CF$UID</key>
				<integer>31</integer>
			</dict>
			<key>NSCell</key>
			<dict>
				<key>CF$UID</key>
				<integer>468</integer>
			</dict>
			<key>NSEnabled</key>
			<true/>
			<key>NSFrame</key>
			<dict>
				<key>CF$UID</key>
				<integer>467</integer>
			</dict>
			<key>NSNextResponder</key>
			<dict>
				<key>CF$UID</key>
				<integer>458</integer>
			</dict>
			<key>NSSuperview</key>
			<dict>
				<key>CF$UID</key>
				<integer>458</integer>
			</dict>
			<key>NSvFlags</key>
			<integer>256</integer>
		</dict>
		<string>{{11, 14}, {64, 17}}</string>
		<dict>
			<key>$class</key>
			<dict>
				<key>CF$UID</key>
				<integer>30</integer>
			</dict>
			<key>NSBackgroundColor</key>
			<dict>
				<key>CF$UID</key>
				<integer>22</integer>
			</dict>
			<key>NSCellFlags</key>
			<integer>67239424</integer>
			<key>NSCellFlags2</key>
			<integer>4194304</integer>
			<key>NSContents</key>
			<dict>
				<key>CF$UID</key>
				<integer>435</integer>
			</dict>
			<key>NSControlView</key>
			<dict>
				<key>CF$UID</key>
				<integer>466</integer>
			</dict>
			<key>NSSupport</key>
			<dict>
				<key>CF$UID</key>
				<integer>19</integer>
			</dict>
			<key>NSTextColor</key>
			<dict>
				<key>CF$UID</key>
				<integer>27</integer>
			</dict>
		</dict>
		<dict>
			<key>$class</key>
			<dict>
				<key>CF$UID</key>
				<integer>31</integer>
			</dict>
			<key>NSCell</key>
			<dict>
				<key>CF$UID</key>
				<integer>471</integer>
			</dict>
			<key>NSEnabled</key>
			<true/>
			<key>NSFrame</key>
			<dict>
				<key>CF$UID</key>
				<integer>470</integer>
			</dict>
			<key>NSNextResponder</key>
			<dict>
				<key>CF$UID</key>
				<integer>458</integer>
			</dict>
			<key>NSSuperview</key>
			<dict>
				<key>CF$UID</key>
				<integer>458</integer>
			</dict>
			<key>NSvFlags</key>
			<integer>256</integer>
		</dict>
		<string>{{80, 12}, {34, 22}}</string>
		<dict>
			<key>$class</key>
			<dict>
				<key>CF$UID</key>
				<integer>30</integer>
			</dict>
			<key>NSBackgroundColor</key>
			<dict>
				<key>CF$UID</key>
				<integer>44</integer>
			</dict>
			<key>NSCellFlags</key>
			<integer>-1804468671</integer>
			<key>NSCellFlags2</key>
			<integer>71304192</integer>
			<key>NSContents</key>
			<dict>
				<key>CF$UID</key>
				<integer>439</integer>
			</dict>
			<key>NSControlView</key>
			<dict>
				<key>CF$UID</key>
				<integer>469</integer>
			</dict>
			<key>NSDrawsBackground</key>
			<true/>
			<key>NSSupport</key>
			<dict>
				<key>CF$UID</key>
				<integer>19</integer>
			</dict>
			<key>NSTextColor</key>
			<dict>
				<key>CF$UID</key>
				<integer>47</integer>
			</dict>
		</dict>
		<string>{{2, 2}, {128, 85}}</string>
		<string>{{98, 106}, {132, 105}}</string>
		<string>{0, 0}</string>
		<dict>
			<key>$class</key>
			<dict>
				<key>CF$UID</key>
				<integer>30</integer>
			</dict>
			<key>NSBackgroundColor</key>
			<dict>
				<key>CF$UID</key>
				<integer>44</integer>
			</dict>
			<key>NSCellFlags</key>
			<integer>67239424</integer>
			<key>NSCellFlags2</key>
			<integer>0</integer>
			<key>NSContents</key>
			<dict>
				<key>CF$UID</key>
				<integer>444</integer>
			</dict>
			<key>NSSupport</key>
			<dict>
				<key>CF$UID</key>
				<integer>19</integer>
			</dict>
			<key>NSTextColor</key>
			<dict>
				<key>CF$UID</key>
				<integer>476</integer>
			</dict>
		</dict>
		<dict>
			<key>$class</key>
			<dict>
				<key>CF$UID</key>
				<integer>26</integer>
			</dict>
			<key>NSColorSpace</key>
			<integer>3</integer>
			<key>NSWhite</key>
			<data>
			MCAwLjgwMDAwMDAxAA==
			</data>
		</dict>
		<dict>
			<key>$class</key>
			<dict>
				<key>CF$UID</key>
				<integer>407</integer>
			</dict>
			<key>NSCell</key>
			<dict>
				<key>CF$UID</key>
				<integer>479</integer>
			</dict>
			<key>NSEnabled</key>
			<true/>
			<key>NSFrame</key>
			<dict>
				<key>CF$UID</key>
				<integer>478</integer>
			</dict>
			<key>NSNextResponder</key>
			<dict>
				<key>CF$UID</key>
				<integer>454</integer>
			</dict>
			<key>NSSuperview</key>
			<dict>
				<key>CF$UID</key>
				<integer>454</integer>
			</dict>
			<key>NSvFlags</key>
			<integer>256</integer>
		</dict>
		<string>{{11, 10}, {222, 22}}</string>
		<dict>
			<key>$class</key>
			<dict>
				<key>CF$UID</key>
				<integer>406</integer>
			</dict>
			<key>NSAlternateContents</key>
			<dict>
				<key>CF$UID</key>
				<integer>43</integer>
			</dict>
			<key>NSAlternateImage</key>
			<dict>
				<key>CF$UID</key>
				<integer>339</integer>
			</dict>
			<key>NSAltersState</key>
			<true/>
			<key>NSArrowPosition</key>
			<integer>1</integer>
			<key>NSButtonFlags</key>
			<integer>-2038284033</integer>
			<key>NSButtonFlags2</key>
			<integer>1</integer>
			<key>NSCellFlags</key>
			<integer>-2076049856</integer>
			<key>NSCellFlags2</key>
			<integer>134349824</integer>
			<key>NSControlView</key>
			<dict>
				<key>CF$UID</key>
				<integer>477</integer>
			</dict>
			<key>NSKeyEquivalent</key>
			<dict>
				<key>CF$UID</key>
				<integer>480</integer>
			</dict>
			<key>NSMenu</key>
			<dict>
				<key>CF$UID</key>
				<integer>482</integer>
			</dict>
			<key>NSMenuItem</key>
			<dict>
				<key>CF$UID</key>
				<integer>481</integer>
			</dict>
			<key>NSPeriodicDelay</key>
			<integer>400</integer>
			<key>NSPeriodicInterval</key>
			<integer>75</integer>
			<key>NSPreferredEdge</key>
			<integer>3</integer>
			<key>NSSupport</key>
			<dict>
				<key>CF$UID</key>
				<integer>339</integer>
			</dict>
			<key>NSUsesItemFromMenu</key>
			<true/>
		</dict>
		<dict>
			<key>$class</key>
			<dict>
				<key>CF$UID</key>
				<integer>4</integer>
			</dict>
			<key>NS.string</key>
			<string></string>
		</dict>
		<dict>
			<key>$class</key>
			<dict>
				<key>CF$UID</key>
				<integer>381</integer>
			</dict>
			<key>NSAction</key>
			<dict>
				<key>CF$UID</key>
				<integer>483</integer>
			</dict>
			<key>NSKeyEquiv</key>
			<dict>
				<key>CF$UID</key>
				<integer>43</integer>
			</dict>
			<key>NSKeyEquivModMask</key>
			<integer>1048576</integer>
			<key>NSMenu</key>
			<dict>
				<key>CF$UID</key>
				<integer>482</integer>
			</dict>
			<key>NSMixedImage</key>
			<dict>
				<key>CF$UID</key>
				<integer>378</integer>
			</dict>
			<key>NSMnemonicLoc</key>
			<integer>2147483647</integer>
			<key>NSOnImage</key>
			<dict>
				<key>CF$UID</key>
				<integer>374</integer>
			</dict>
			<key>NSState</key>
			<integer>1</integer>
			<key>NSTarget</key>
			<dict>
				<key>CF$UID</key>
				<integer>479</integer>
			</dict>
			<key>NSTitle</key>
			<dict>
				<key>CF$UID</key>
				<integer>373</integer>
			</dict>
		</dict>
		<dict>
			<key>$class</key>
			<dict>
				<key>CF$UID</key>
				<integer>405</integer>
			</dict>
			<key>NSMenuItems</key>
			<dict>
				<key>CF$UID</key>
				<integer>485</integer>
			</dict>
			<key>NSTitle</key>
			<dict>
				<key>CF$UID</key>
				<integer>484</integer>
			</dict>
		</dict>
		<string>_popUpItemAction:</string>
		<dict>
			<key>$class</key>
			<dict>
				<key>CF$UID</key>
				<integer>4</integer>
			</dict>
			<key>NS.string</key>
			<string>OtherViews</string>
		</dict>
		<dict>
			<key>$class</key>
			<dict>
				<key>CF$UID</key>
				<integer>212</integer>
			</dict>
			<key>NS.objects</key>
			<array>
				<dict>
					<key>CF$UID</key>
					<integer>481</integer>
				</dict>
				<dict>
					<key>CF$UID</key>
					<integer>486</integer>
				</dict>
				<dict>
					<key>CF$UID</key>
					<integer>488</integer>
				</dict>
				<dict>
					<key>CF$UID</key>
					<integer>490</integer>
				</dict>
				<dict>
					<key>CF$UID</key>
					<integer>492</integer>
				</dict>
				<dict>
					<key>CF$UID</key>
					<integer>494</integer>
				</dict>
				<dict>
					<key>CF$UID</key>
					<integer>496</integer>
				</dict>
				<dict>
					<key>CF$UID</key>
					<integer>498</integer>
				</dict>
			</array>
		</dict>
		<dict>
			<key>$class</key>
			<dict>
				<key>CF$UID</key>
				<integer>381</integer>
			</dict>
			<key>NSAction</key>
			<dict>
				<key>CF$UID</key>
				<integer>487</integer>
			</dict>
			<key>NSKeyEquiv</key>
			<dict>
				<key>CF$UID</key>
				<integer>43</integer>
			</dict>
			<key>NSKeyEquivModMask</key>
			<integer>1048576</integer>
			<key>NSMenu</key>
			<dict>
				<key>CF$UID</key>
				<integer>482</integer>
			</dict>
			<key>NSMixedImage</key>
			<dict>
				<key>CF$UID</key>
				<integer>378</integer>
			</dict>
			<key>NSMnemonicLoc</key>
			<integer>2147483647</integer>
			<key>NSOnImage</key>
			<dict>
				<key>CF$UID</key>
				<integer>374</integer>
			</dict>
			<key>NSTarget</key>
			<dict>
				<key>CF$UID</key>
				<integer>479</integer>
			</dict>
			<key>NSTitle</key>
			<dict>
				<key>CF$UID</key>
				<integer>385</integer>
			</dict>
		</dict>
		<string>_popUpItemAction:</string>
		<dict>
			<key>$class</key>
			<dict>
				<key>CF$UID</key>
				<integer>381</integer>
			</dict>
			<key>NSAction</key>
			<dict>
				<key>CF$UID</key>
				<integer>489</integer>
			</dict>
			<key>NSKeyEquiv</key>
			<dict>
				<key>CF$UID</key>
				<integer>43</integer>
			</dict>
			<key>NSKeyEquivModMask</key>
			<integer>1048576</integer>
			<key>NSMenu</key>
			<dict>
				<key>CF$UID</key>
				<integer>482</integer>
			</dict>
			<key>NSMixedImage</key>
			<dict>
				<key>CF$UID</key>
				<integer>378</integer>
			</dict>
			<key>NSMnemonicLoc</key>
			<integer>2147483647</integer>
			<key>NSOnImage</key>
			<dict>
				<key>CF$UID</key>
				<integer>374</integer>
			</dict>
			<key>NSTarget</key>
			<dict>
				<key>CF$UID</key>
				<integer>479</integer>
			</dict>
			<key>NSTitle</key>
			<dict>
				<key>CF$UID</key>
				<integer>388</integer>
			</dict>
		</dict>
		<string>_popUpItemAction:</string>
		<dict>
			<key>$class</key>
			<dict>
				<key>CF$UID</key>
				<integer>381</integer>
			</dict>
			<key>NSAction</key>
			<dict>
				<key>CF$UID</key>
				<integer>491</integer>
			</dict>
			<key>NSKeyEquiv</key>
			<dict>
				<key>CF$UID</key>
				<integer>43</integer>
			</dict>
			<key>NSKeyEquivModMask</key>
			<integer>1048576</integer>
			<key>NSMenu</key>
			<dict>
				<key>CF$UID</key>
				<integer>482</integer>
			</dict>
			<key>NSMixedImage</key>
			<dict>
				<key>CF$UID</key>
				<integer>378</integer>
			</dict>
			<key>NSMnemonicLoc</key>
			<integer>2147483647</integer>
			<key>NSOnImage</key>
			<dict>
				<key>CF$UID</key>
				<integer>374</integer>
			</dict>
			<key>NSTarget</key>
			<dict>
				<key>CF$UID</key>
				<integer>479</integer>
			</dict>
			<key>NSTitle</key>
			<dict>
				<key>CF$UID</key>
				<integer>391</integer>
			</dict>
		</dict>
		<string>_popUpItemAction:</string>
		<dict>
			<key>$class</key>
			<dict>
				<key>CF$UID</key>
				<integer>381</integer>
			</dict>
			<key>NSAction</key>
			<dict>
				<key>CF$UID</key>
				<integer>493</integer>
			</dict>
			<key>NSKeyEquiv</key>
			<dict>
				<key>CF$UID</key>
				<integer>43</integer>
			</dict>
			<key>NSKeyEquivModMask</key>
			<integer>1048576</integer>
			<key>NSMenu</key>
			<dict>
				<key>CF$UID</key>
				<integer>482</integer>
			</dict>
			<key>NSMixedImage</key>
			<dict>
				<key>CF$UID</key>
				<integer>378</integer>
			</dict>
			<key>NSMnemonicLoc</key>
			<integer>2147483647</integer>
			<key>NSOnImage</key>
			<dict>
				<key>CF$UID</key>
				<integer>374</integer>
			</dict>
			<key>NSTarget</key>
			<dict>
				<key>CF$UID</key>
				<integer>479</integer>
			</dict>
			<key>NSTitle</key>
			<dict>
				<key>CF$UID</key>
				<integer>394</integer>
			</dict>
		</dict>
		<string>_popUpItemAction:</string>
		<dict>
			<key>$class</key>
			<dict>
				<key>CF$UID</key>
				<integer>381</integer>
			</dict>
			<key>NSAction</key>
			<dict>
				<key>CF$UID</key>
				<integer>495</integer>
			</dict>
			<key>NSKeyEquiv</key>
			<dict>
				<key>CF$UID</key>
				<integer>43</integer>
			</dict>
			<key>NSKeyEquivModMask</key>
			<integer>1048576</integer>
			<key>NSMenu</key>
			<dict>
				<key>CF$UID</key>
				<integer>482</integer>
			</dict>
			<key>NSMixedImage</key>
			<dict>
				<key>CF$UID</key>
				<integer>378</integer>
			</dict>
			<key>NSMnemonicLoc</key>
			<integer>2147483647</integer>
			<key>NSOnImage</key>
			<dict>
				<key>CF$UID</key>
				<integer>374</integer>
			</dict>
			<key>NSTarget</key>
			<dict>
				<key>CF$UID</key>
				<integer>479</integer>
			</dict>
			<key>NSTitle</key>
			<dict>
				<key>CF$UID</key>
				<integer>397</integer>
			</dict>
		</dict>
		<string>_popUpItemAction:</string>
		<dict>
			<key>$class</key>
			<dict>
				<key>CF$UID</key>
				<integer>381</integer>
			</dict>
			<key>NSAction</key>
			<dict>
				<key>CF$UID</key>
				<integer>497</integer>
			</dict>
			<key>NSKeyEquiv</key>
			<dict>
				<key>CF$UID</key>
				<integer>43</integer>
			</dict>
			<key>NSKeyEquivModMask</key>
			<integer>1048576</integer>
			<key>NSMenu</key>
			<dict>
				<key>CF$UID</key>
				<integer>482</integer>
			</dict>
			<key>NSMixedImage</key>
			<dict>
				<key>CF$UID</key>
				<integer>378</integer>
			</dict>
			<key>NSMnemonicLoc</key>
			<integer>2147483647</integer>
			<key>NSOnImage</key>
			<dict>
				<key>CF$UID</key>
				<integer>374</integer>
			</dict>
			<key>NSTarget</key>
			<dict>
				<key>CF$UID</key>
				<integer>479</integer>
			</dict>
			<key>NSTitle</key>
			<dict>
				<key>CF$UID</key>
				<integer>400</integer>
			</dict>
		</dict>
		<string>_popUpItemAction:</string>
		<dict>
			<key>$class</key>
			<dict>
				<key>CF$UID</key>
				<integer>381</integer>
			</dict>
			<key>NSAction</key>
			<dict>
				<key>CF$UID</key>
				<integer>499</integer>
			</dict>
			<key>NSKeyEquiv</key>
			<dict>
				<key>CF$UID</key>
				<integer>43</integer>
			</dict>
			<key>NSKeyEquivModMask</key>
			<integer>1048576</integer>
			<key>NSMenu</key>
			<dict>
				<key>CF$UID</key>
				<integer>482</integer>
			</dict>
			<key>NSMixedImage</key>
			<dict>
				<key>CF$UID</key>
				<integer>378</integer>
			</dict>
			<key>NSMnemonicLoc</key>
			<integer>2147483647</integer>
			<key>NSOnImage</key>
			<dict>
				<key>CF$UID</key>
				<integer>374</integer>
			</dict>
			<key>NSTarget</key>
			<dict>
				<key>CF$UID</key>
				<integer>479</integer>
			</dict>
			<key>NSTitle</key>
			<dict>
				<key>CF$UID</key>
				<integer>403</integer>
			</dict>
		</dict>
		<string>_popUpItemAction:</string>
		<dict>
			<key>$class</key>
			<dict>
				<key>CF$UID</key>
				<integer>82</integer>
			</dict>
			<key>NSCell</key>
			<dict>
				<key>CF$UID</key>
				<integer>502</integer>
			</dict>
			<key>NSEnabled</key>
			<true/>
			<key>NSFrame</key>
			<dict>
				<key>CF$UID</key>
				<integer>501</integer>
			</dict>
			<key>NSNextResponder</key>
			<dict>
				<key>CF$UID</key>
				<integer>454</integer>
			</dict>
			<key>NSSuperview</key>
			<dict>
				<key>CF$UID</key>
				<integer>454</integer>
			</dict>
			<key>NSvFlags</key>
			<integer>256</integer>
		</dict>
		<string>{{13, 178}, {67, 18}}</string>
		<dict>
			<key>$class</key>
			<dict>
				<key>CF$UID</key>
				<integer>81</integer>
			</dict>
			<key>NSAlternateContents</key>
			<dict>
				<key>CF$UID</key>
				<integer>43</integer>
			</dict>
			<key>NSAlternateImage</key>
			<dict>
				<key>CF$UID</key>
				<integer>78</integer>
			</dict>
			<key>NSButtonFlags</key>
			<integer>1211912703</integer>
			<key>NSButtonFlags2</key>
			<integer>2</integer>
			<key>NSCellFlags</key>
			<integer>67239424</integer>
			<key>NSCellFlags2</key>
			<integer>0</integer>
			<key>NSContents</key>
			<dict>
				<key>CF$UID</key>
				<integer>411</integer>
			</dict>
			<key>NSControlView</key>
			<dict>
				<key>CF$UID</key>
				<integer>500</integer>
			</dict>
			<key>NSKeyEquivalent</key>
			<dict>
				<key>CF$UID</key>
				<integer>43</integer>
			</dict>
			<key>NSPeriodicDelay</key>
			<integer>200</integer>
			<key>NSPeriodicInterval</key>
			<integer>25</integer>
			<key>NSSupport</key>
			<dict>
				<key>CF$UID</key>
				<integer>19</integer>
			</dict>
		</dict>
		<dict>
			<key>$class</key>
			<dict>
				<key>CF$UID</key>
				<integer>82</integer>
			</dict>
			<key>NSCell</key>
			<dict>
				<key>CF$UID</key>
				<integer>505</integer>
			</dict>
			<key>NSEnabled</key>
			<true/>
			<key>NSFrame</key>
			<dict>
				<key>CF$UID</key>
				<integer>504</integer>
			</dict>
			<key>NSNextResponder</key>
			<dict>
				<key>CF$UID</key>
				<integer>454</integer>
			</dict>
			<key>NSSuperview</key>
			<dict>
				<key>CF$UID</key>
				<integer>454</integer>
			</dict>
			<key>NSvFlags</key>
			<integer>256</integer>
		</dict>
		<string>{{13, 104}, {80, 34}}</string>
		<dict>
			<key>$class</key>
			<dict>
				<key>CF$UID</key>
				<integer>81</integer>
			</dict>
			<key>NSAlternateContents</key>
			<dict>
				<key>CF$UID</key>
				<integer>43</integer>
			</dict>
			<key>NSAlternateImage</key>
			<dict>
				<key>CF$UID</key>
				<integer>78</integer>
			</dict>
			<key>NSButtonFlags</key>
			<integer>1211912703</integer>
			<key>NSButtonFlags2</key>
			<integer>2</integer>
			<key>NSCellFlags</key>
			<integer>67239424</integer>
			<key>NSCellFlags2</key>
			<integer>0</integer>
			<key>NSContents</key>
			<dict>
				<key>CF$UID</key>
				<integer>415</integer>
			</dict>
			<key>NSControlView</key>
			<dict>
				<key>CF$UID</key>
				<integer>503</integer>
			</dict>
			<key>NSKeyEquivalent</key>
			<dict>
				<key>CF$UID</key>
				<integer>43</integer>
			</dict>
			<key>NSPeriodicDelay</key>
			<integer>200</integer>
			<key>NSPeriodicInterval</key>
			<integer>25</integer>
			<key>NSSupport</key>
			<dict>
				<key>CF$UID</key>
				<integer>19</integer>
			</dict>
		</dict>
		<dict>
			<key>$class</key>
			<dict>
				<key>CF$UID</key>
				<integer>31</integer>
			</dict>
			<key>NSCell</key>
			<dict>
				<key>CF$UID</key>
				<integer>508</integer>
			</dict>
			<key>NSEnabled</key>
			<true/>
			<key>NSFrame</key>
			<dict>
				<key>CF$UID</key>
				<integer>507</integer>
			</dict>
			<key>NSNextResponder</key>
			<dict>
				<key>CF$UID</key>
				<integer>454</integer>
			</dict>
			<key>NSSuperview</key>
			<dict>
				<key>CF$UID</key>
				<integer>454</integer>
			</dict>
			<key>NSvFlags</key>
			<integer>256</integer>
		</dict>
		<string>{{65, 39}, {114, 17}}</string>
		<dict>
			<key>$class</key>
			<dict>
				<key>CF$UID</key>
				<integer>30</integer>
			</dict>
			<key>NSBackgroundColor</key>
			<dict>
				<key>CF$UID</key>
				<integer>22</integer>
			</dict>
			<key>NSCellFlags</key>
			<integer>67239424</integer>
			<key>NSCellFlags2</key>
			<integer>4194304</integer>
			<key>NSContents</key>
			<dict>
				<key>CF$UID</key>
				<integer>419</integer>
			</dict>
			<key>NSControlView</key>
			<dict>
				<key>CF$UID</key>
				<integer>506</integer>
			</dict>
			<key>NSSupport</key>
			<dict>
				<key>CF$UID</key>
				<integer>19</integer>
			</dict>
			<key>NSTextColor</key>
			<dict>
				<key>CF$UID</key>
				<integer>27</integer>
			</dict>
		</dict>
		<string>{{2, 2}, {244, 232}}</string>
		<string>{{20, 142}, {248, 252}}</string>
		<string>{0, 0}</string>
		<dict>
			<key>$class</key>
			<dict>
				<key>CF$UID</key>
				<integer>30</integer>
			</dict>
			<key>NSBackgroundColor</key>
			<dict>
				<key>CF$UID</key>
				<integer>44</integer>
			</dict>
			<key>NSCellFlags</key>
			<integer>67239424</integer>
			<key>NSCellFlags2</key>
			<integer>0</integer>
			<key>NSContents</key>
			<dict>
				<key>CF$UID</key>
				<integer>513</integer>
			</dict>
			<key>NSSupport</key>
			<dict>
				<key>CF$UID</key>
				<integer>19</integer>
			</dict>
			<key>NSTextColor</key>
			<dict>
				<key>CF$UID</key>
				<integer>514</integer>
			</dict>
		</dict>
		<string>Genes</string>
		<dict>
			<key>$class</key>
			<dict>
				<key>CF$UID</key>
				<integer>26</integer>
			</dict>
			<key>NSColorSpace</key>
			<integer>3</integer>
			<key>NSWhite</key>
			<data>
			MCAwLjgwMDAwMDAxAA==
			</data>
		</dict>
		<string>{{10, 33}, {556, 401}}</string>
		<string>Hierarchical</string>
		<dict>
			<key>$class</key>
			<dict>
				<key>CF$UID</key>
				<integer>227</integer>
			</dict>
			<key>NSColor</key>
			<dict>
				<key>CF$UID</key>
				<integer>22</integer>
			</dict>
			<key>NSIdentifier</key>
			<dict>
				<key>CF$UID</key>
				<integer>518</integer>
			</dict>
			<key>NSLabel</key>
			<dict>
				<key>CF$UID</key>
				<integer>579</integer>
			</dict>
			<key>NSTabView</key>
			<dict>
				<key>CF$UID</key>
				<integer>66</integer>
			</dict>
			<key>NSView</key>
			<dict>
				<key>CF$UID</key>
				<integer>519</integer>
			</dict>
		</dict>
		<dict>
			<key>$class</key>
			<dict>
				<key>CF$UID</key>
				<integer>4</integer>
			</dict>
			<key>NS.string</key>
			<string>2</string>
		</dict>
		<dict>
			<key>$class</key>
			<dict>
				<key>CF$UID</key>
				<integer>214</integer>
			</dict>
			<key>NSFrame</key>
			<dict>
				<key>CF$UID</key>
				<integer>673</integer>
			</dict>
			<key>NSNextResponder</key>
			<dict>
				<key>CF$UID</key>
				<integer>0</integer>
			</dict>
			<key>NSSubviews</key>
			<dict>
				<key>CF$UID</key>
				<integer>520</integer>
			</dict>
		</dict>
		<dict>
			<key>$class</key>
			<dict>
				<key>CF$UID</key>
				<integer>212</integer>
			</dict>
			<key>NS.objects</key>
			<array>
				<dict>
					<key>CF$UID</key>
					<integer>521</integer>
				</dict>
				<dict>
					<key>CF$UID</key>
					<integer>598</integer>
				</dict>
				<dict>
					<key>CF$UID</key>
					<integer>668</integer>
				</dict>
			</array>
		</dict>
		<dict>
			<key>$class</key>
			<dict>
				<key>CF$UID</key>
				<integer>220</integer>
			</dict>
			<key>NSBorderType</key>
			<integer>3</integer>
			<key>NSBoxType</key>
			<integer>0</integer>
			<key>NSContentView</key>
			<dict>
				<key>CF$UID</key>
				<integer>523</integer>
			</dict>
			<key>NSFrame</key>
			<dict>
				<key>CF$UID</key>
				<integer>594</integer>
			</dict>
			<key>NSNextResponder</key>
			<dict>
				<key>CF$UID</key>
				<integer>519</integer>
			</dict>
			<key>NSOffsets</key>
			<dict>
				<key>CF$UID</key>
				<integer>595</integer>
			</dict>
			<key>NSSubviews</key>
			<dict>
				<key>CF$UID</key>
				<integer>522</integer>
			</dict>
			<key>NSSuperview</key>
			<dict>
				<key>CF$UID</key>
				<integer>519</integer>
			</dict>
			<key>NSTitleCell</key>
			<dict>
				<key>CF$UID</key>
				<integer>596</integer>
			</dict>
			<key>NSTitlePosition</key>
			<integer>2</integer>
			<key>NSTransparent</key>
			<false/>
		</dict>
		<dict>
			<key>$class</key>
			<dict>
				<key>CF$UID</key>
				<integer>212</integer>
			</dict>
			<key>NS.objects</key>
			<array>
				<dict>
					<key>CF$UID</key>
					<integer>523</integer>
				</dict>
			</array>
		</dict>
		<dict>
			<key>$class</key>
			<dict>
				<key>CF$UID</key>
				<integer>214</integer>
			</dict>
			<key>NSFrame</key>
			<dict>
				<key>CF$UID</key>
				<integer>593</integer>
			</dict>
			<key>NSNextResponder</key>
			<dict>
				<key>CF$UID</key>
				<integer>521</integer>
			</dict>
			<key>NSSubviews</key>
			<dict>
				<key>CF$UID</key>
				<integer>524</integer>
			</dict>
			<key>NSSuperview</key>
			<dict>
				<key>CF$UID</key>
				<integer>521</integer>
			</dict>
		</dict>
		<dict>
			<key>$class</key>
			<dict>
				<key>CF$UID</key>
				<integer>212</integer>
			</dict>
			<key>NS.objects</key>
			<array>
				<dict>
					<key>CF$UID</key>
					<integer>525</integer>
				</dict>
				<dict>
					<key>CF$UID</key>
					<integer>548</integer>
				</dict>
				<dict>
					<key>CF$UID</key>
					<integer>552</integer>
				</dict>
				<dict>
					<key>CF$UID</key>
					<integer>556</integer>
				</dict>
				<dict>
					<key>CF$UID</key>
					<integer>560</integer>
				</dict>
				<dict>
					<key>CF$UID</key>
					<integer>564</integer>
				</dict>
				<dict>
					<key>CF$UID</key>
					<integer>568</integer>
				</dict>
				<dict>
					<key>CF$UID</key>
					<integer>571</integer>
				</dict>
			</array>
		</dict>
		<dict>
			<key>$class</key>
			<dict>
				<key>CF$UID</key>
				<integer>407</integer>
			</dict>
			<key>NSCell</key>
			<dict>
				<key>CF$UID</key>
				<integer>527</integer>
			</dict>
			<key>NSEnabled</key>
			<true/>
			<key>NSFrame</key>
			<dict>
				<key>CF$UID</key>
				<integer>526</integer>
			</dict>
			<key>NSNextResponder</key>
			<dict>
				<key>CF$UID</key>
				<integer>523</integer>
			</dict>
			<key>NSSuperview</key>
			<dict>
				<key>CF$UID</key>
				<integer>523</integer>
			</dict>
			<key>NSvFlags</key>
			<integer>256</integer>
		</dict>
		<string>{{11, 10}, {222, 22}}</string>
		<dict>
			<key>$class</key>
			<dict>
				<key>CF$UID</key>
				<integer>406</integer>
			</dict>
			<key>NSAlternateContents</key>
			<dict>
				<key>CF$UID</key>
				<integer>43</integer>
			</dict>
			<key>NSAlternateImage</key>
			<dict>
				<key>CF$UID</key>
				<integer>339</integer>
			</dict>
			<key>NSAltersState</key>
			<true/>
			<key>NSArrowPosition</key>
			<integer>1</integer>
			<key>NSButtonFlags</key>
			<integer>-2038284033</integer>
			<key>NSButtonFlags2</key>
			<integer>1</integer>
			<key>NSCellFlags</key>
			<integer>-2076049856</integer>
			<key>NSCellFlags2</key>
			<integer>134349824</integer>
			<key>NSControlView</key>
			<dict>
				<key>CF$UID</key>
				<integer>525</integer>
			</dict>
			<key>NSKeyEquivalent</key>
			<dict>
				<key>CF$UID</key>
				<integer>528</integer>
			</dict>
			<key>NSMenu</key>
			<dict>
				<key>CF$UID</key>
				<integer>530</integer>
			</dict>
			<key>NSMenuItem</key>
			<dict>
				<key>CF$UID</key>
				<integer>529</integer>
			</dict>
			<key>NSPeriodicDelay</key>
			<integer>400</integer>
			<key>NSPeriodicInterval</key>
			<integer>75</integer>
			<key>NSPreferredEdge</key>
			<integer>3</integer>
			<key>NSSelectedIndex</key>
			<integer>6</integer>
			<key>NSSupport</key>
			<dict>
				<key>CF$UID</key>
				<integer>339</integer>
			</dict>
			<key>NSUsesItemFromMenu</key>
			<true/>
		</dict>
		<dict>
			<key>$class</key>
			<dict>
				<key>CF$UID</key>
				<integer>4</integer>
			</dict>
			<key>NS.string</key>
			<string></string>
		</dict>
		<dict>
			<key>$class</key>
			<dict>
				<key>CF$UID</key>
				<integer>381</integer>
			</dict>
			<key>NSAction</key>
			<dict>
				<key>CF$UID</key>
				<integer>531</integer>
			</dict>
			<key>NSKeyEquiv</key>
			<dict>
				<key>CF$UID</key>
				<integer>43</integer>
			</dict>
			<key>NSKeyEquivModMask</key>
			<integer>1048576</integer>
			<key>NSMenu</key>
			<dict>
				<key>CF$UID</key>
				<integer>530</integer>
			</dict>
			<key>NSMixedImage</key>
			<dict>
				<key>CF$UID</key>
				<integer>378</integer>
			</dict>
			<key>NSMnemonicLoc</key>
			<integer>2147483647</integer>
			<key>NSOnImage</key>
			<dict>
				<key>CF$UID</key>
				<integer>374</integer>
			</dict>
			<key>NSState</key>
			<integer>1</integer>
			<key>NSTarget</key>
			<dict>
				<key>CF$UID</key>
				<integer>527</integer>
			</dict>
			<key>NSTitle</key>
			<dict>
				<key>CF$UID</key>
				<integer>400</integer>
			</dict>
		</dict>
		<dict>
			<key>$class</key>
			<dict>
				<key>CF$UID</key>
				<integer>405</integer>
			</dict>
			<key>NSMenuItems</key>
			<dict>
				<key>CF$UID</key>
				<integer>533</integer>
			</dict>
			<key>NSTitle</key>
			<dict>
				<key>CF$UID</key>
				<integer>532</integer>
			</dict>
		</dict>
		<string>_popUpItemAction:</string>
		<dict>
			<key>$class</key>
			<dict>
				<key>CF$UID</key>
				<integer>4</integer>
			</dict>
			<key>NS.string</key>
			<string>OtherViews</string>
		</dict>
		<dict>
			<key>$class</key>
			<dict>
				<key>CF$UID</key>
				<integer>212</integer>
			</dict>
			<key>NS.objects</key>
			<array>
				<dict>
					<key>CF$UID</key>
					<integer>534</integer>
				</dict>
				<dict>
					<key>CF$UID</key>
					<integer>536</integer>
				</dict>
				<dict>
					<key>CF$UID</key>
					<integer>538</integer>
				</dict>
				<dict>
					<key>CF$UID</key>
					<integer>540</integer>
				</dict>
				<dict>
					<key>CF$UID</key>
					<integer>542</integer>
				</dict>
				<dict>
					<key>CF$UID</key>
					<integer>544</integer>
				</dict>
				<dict>
					<key>CF$UID</key>
					<integer>529</integer>
				</dict>
				<dict>
					<key>CF$UID</key>
					<integer>546</integer>
				</dict>
			</array>
		</dict>
		<dict>
			<key>$class</key>
			<dict>
				<key>CF$UID</key>
				<integer>381</integer>
			</dict>
			<key>NSAction</key>
			<dict>
				<key>CF$UID</key>
				<integer>535</integer>
			</dict>
			<key>NSKeyEquiv</key>
			<dict>
				<key>CF$UID</key>
				<integer>43</integer>
			</dict>
			<key>NSKeyEquivModMask</key>
			<integer>1048576</integer>
			<key>NSMenu</key>
			<dict>
				<key>CF$UID</key>
				<integer>530</integer>
			</dict>
			<key>NSMixedImage</key>
			<dict>
				<key>CF$UID</key>
				<integer>378</integer>
			</dict>
			<key>NSMnemonicLoc</key>
			<integer>2147483647</integer>
			<key>NSOnImage</key>
			<dict>
				<key>CF$UID</key>
				<integer>374</integer>
			</dict>
			<key>NSTarget</key>
			<dict>
				<key>CF$UID</key>
				<integer>527</integer>
			</dict>
			<key>NSTitle</key>
			<dict>
				<key>CF$UID</key>
				<integer>373</integer>
			</dict>
		</dict>
		<string>_popUpItemAction:</string>
		<dict>
			<key>$class</key>
			<dict>
				<key>CF$UID</key>
				<integer>381</integer>
			</dict>
			<key>NSAction</key>
			<dict>
				<key>CF$UID</key>
				<integer>537</integer>
			</dict>
			<key>NSKeyEquiv</key>
			<dict>
				<key>CF$UID</key>
				<integer>43</integer>
			</dict>
			<key>NSKeyEquivModMask</key>
			<integer>1048576</integer>
			<key>NSMenu</key>
			<dict>
				<key>CF$UID</key>
				<integer>530</integer>
			</dict>
			<key>NSMixedImage</key>
			<dict>
				<key>CF$UID</key>
				<integer>378</integer>
			</dict>
			<key>NSMnemonicLoc</key>
			<integer>2147483647</integer>
			<key>NSOnImage</key>
			<dict>
				<key>CF$UID</key>
				<integer>374</integer>
			</dict>
			<key>NSTarget</key>
			<dict>
				<key>CF$UID</key>
				<integer>527</integer>
			</dict>
			<key>NSTitle</key>
			<dict>
				<key>CF$UID</key>
				<integer>385</integer>
			</dict>
		</dict>
		<string>_popUpItemAction:</string>
		<dict>
			<key>$class</key>
			<dict>
				<key>CF$UID</key>
				<integer>381</integer>
			</dict>
			<key>NSAction</key>
			<dict>
				<key>CF$UID</key>
				<integer>539</integer>
			</dict>
			<key>NSKeyEquiv</key>
			<dict>
				<key>CF$UID</key>
				<integer>43</integer>
			</dict>
			<key>NSKeyEquivModMask</key>
			<integer>1048576</integer>
			<key>NSMenu</key>
			<dict>
				<key>CF$UID</key>
				<integer>530</integer>
			</dict>
			<key>NSMixedImage</key>
			<dict>
				<key>CF$UID</key>
				<integer>378</integer>
			</dict>
			<key>NSMnemonicLoc</key>
			<integer>2147483647</integer>
			<key>NSOnImage</key>
			<dict>
				<key>CF$UID</key>
				<integer>374</integer>
			</dict>
			<key>NSTarget</key>
			<dict>
				<key>CF$UID</key>
				<integer>527</integer>
			</dict>
			<key>NSTitle</key>
			<dict>
				<key>CF$UID</key>
				<integer>388</integer>
			</dict>
		</dict>
		<string>_popUpItemAction:</string>
		<dict>
			<key>$class</key>
			<dict>
				<key>CF$UID</key>
				<integer>381</integer>
			</dict>
			<key>NSAction</key>
			<dict>
				<key>CF$UID</key>
				<integer>541</integer>
			</dict>
			<key>NSKeyEquiv</key>
			<dict>
				<key>CF$UID</key>
				<integer>43</integer>
			</dict>
			<key>NSKeyEquivModMask</key>
			<integer>1048576</integer>
			<key>NSMenu</key>
			<dict>
				<key>CF$UID</key>
				<integer>530</integer>
			</dict>
			<key>NSMixedImage</key>
			<dict>
				<key>CF$UID</key>
				<integer>378</integer>
			</dict>
			<key>NSMnemonicLoc</key>
			<integer>2147483647</integer>
			<key>NSOnImage</key>
			<dict>
				<key>CF$UID</key>
				<integer>374</integer>
			</dict>
			<key>NSTarget</key>
			<dict>
				<key>CF$UID</key>
				<integer>527</integer>
			</dict>
			<key>NSTitle</key>
			<dict>
				<key>CF$UID</key>
				<integer>391</integer>
			</dict>
		</dict>
		<string>_popUpItemAction:</string>
		<dict>
			<key>$class</key>
			<dict>
				<key>CF$UID</key>
				<integer>381</integer>
			</dict>
			<key>NSAction</key>
			<dict>
				<key>CF$UID</key>
				<integer>543</integer>
			</dict>
			<key>NSKeyEquiv</key>
			<dict>
				<key>CF$UID</key>
				<integer>43</integer>
			</dict>
			<key>NSKeyEquivModMask</key>
			<integer>1048576</integer>
			<key>NSMenu</key>
			<dict>
				<key>CF$UID</key>
				<integer>530</integer>
			</dict>
			<key>NSMixedImage</key>
			<dict>
				<key>CF$UID</key>
				<integer>378</integer>
			</dict>
			<key>NSMnemonicLoc</key>
			<integer>2147483647</integer>
			<key>NSOnImage</key>
			<dict>
				<key>CF$UID</key>
				<integer>374</integer>
			</dict>
			<key>NSTarget</key>
			<dict>
				<key>CF$UID</key>
				<integer>527</integer>
			</dict>
			<key>NSTitle</key>
			<dict>
				<key>CF$UID</key>
				<integer>394</integer>
			</dict>
		</dict>
		<string>_popUpItemAction:</string>
		<dict>
			<key>$class</key>
			<dict>
				<key>CF$UID</key>
				<integer>381</integer>
			</dict>
			<key>NSAction</key>
			<dict>
				<key>CF$UID</key>
				<integer>545</integer>
			</dict>
			<key>NSKeyEquiv</key>
			<dict>
				<key>CF$UID</key>
				<integer>43</integer>
			</dict>
			<key>NSKeyEquivModMask</key>
			<integer>1048576</integer>
			<key>NSMenu</key>
			<dict>
				<key>CF$UID</key>
				<integer>530</integer>
			</dict>
			<key>NSMixedImage</key>
			<dict>
				<key>CF$UID</key>
				<integer>378</integer>
			</dict>
			<key>NSMnemonicLoc</key>
			<integer>2147483647</integer>
			<key>NSOnImage</key>
			<dict>
				<key>CF$UID</key>
				<integer>374</integer>
			</dict>
			<key>NSTarget</key>
			<dict>
				<key>CF$UID</key>
				<integer>527</integer>
			</dict>
			<key>NSTitle</key>
			<dict>
				<key>CF$UID</key>
				<integer>397</integer>
			</dict>
		</dict>
		<string>_popUpItemAction:</string>
		<dict>
			<key>$class</key>
			<dict>
				<key>CF$UID</key>
				<integer>381</integer>
			</dict>
			<key>NSAction</key>
			<dict>
				<key>CF$UID</key>
				<integer>547</integer>
			</dict>
			<key>NSKeyEquiv</key>
			<dict>
				<key>CF$UID</key>
				<integer>43</integer>
			</dict>
			<key>NSKeyEquivModMask</key>
			<integer>1048576</integer>
			<key>NSMenu</key>
			<dict>
				<key>CF$UID</key>
				<integer>530</integer>
			</dict>
			<key>NSMixedImage</key>
			<dict>
				<key>CF$UID</key>
				<integer>378</integer>
			</dict>
			<key>NSMnemonicLoc</key>
			<integer>2147483647</integer>
			<key>NSOnImage</key>
			<dict>
				<key>CF$UID</key>
				<integer>374</integer>
			</dict>
			<key>NSTarget</key>
			<dict>
				<key>CF$UID</key>
				<integer>527</integer>
			</dict>
			<key>NSTitle</key>
			<dict>
				<key>CF$UID</key>
				<integer>403</integer>
			</dict>
		</dict>
		<string>_popUpItemAction:</string>
		<dict>
			<key>$class</key>
			<dict>
				<key>CF$UID</key>
				<integer>82</integer>
			</dict>
			<key>NSCell</key>
			<dict>
				<key>CF$UID</key>
				<integer>550</integer>
			</dict>
			<key>NSEnabled</key>
			<true/>
			<key>NSFrame</key>
			<dict>
				<key>CF$UID</key>
				<integer>549</integer>
			</dict>
			<key>NSNextResponder</key>
			<dict>
				<key>CF$UID</key>
				<integer>523</integer>
			</dict>
			<key>NSSuperview</key>
			<dict>
				<key>CF$UID</key>
				<integer>523</integer>
			</dict>
			<key>NSvFlags</key>
			<integer>256</integer>
		</dict>
		<string>{{12, 275}, {129, 18}}</string>
		<dict>
			<key>$class</key>
			<dict>
				<key>CF$UID</key>
				<integer>81</integer>
			</dict>
			<key>NSAlternateContents</key>
			<dict>
				<key>CF$UID</key>
				<integer>43</integer>
			</dict>
			<key>NSAlternateImage</key>
			<dict>
				<key>CF$UID</key>
				<integer>78</integer>
			</dict>
			<key>NSButtonFlags</key>
			<integer>1211912703</integer>
			<key>NSButtonFlags2</key>
			<integer>2</integer>
			<key>NSCellFlags</key>
			<integer>67239424</integer>
			<key>NSCellFlags2</key>
			<integer>0</integer>
			<key>NSContents</key>
			<dict>
				<key>CF$UID</key>
				<integer>551</integer>
			</dict>
			<key>NSControlView</key>
			<dict>
				<key>CF$UID</key>
				<integer>548</integer>
			</dict>
			<key>NSKeyEquivalent</key>
			<dict>
				<key>CF$UID</key>
				<integer>43</integer>
			</dict>
			<key>NSPeriodicDelay</key>
			<integer>200</integer>
			<key>NSPeriodicInterval</key>
			<integer>25</integer>
			<key>NSSupport</key>
			<dict>
				<key>CF$UID</key>
				<integer>19</integer>
			</dict>
		</dict>
		<string>Organize genes</string>
		<dict>
			<key>$class</key>
			<dict>
				<key>CF$UID</key>
				<integer>31</integer>
			</dict>
			<key>NSCell</key>
			<dict>
				<key>CF$UID</key>
				<integer>554</integer>
			</dict>
			<key>NSEnabled</key>
			<true/>
			<key>NSFrame</key>
			<dict>
				<key>CF$UID</key>
				<integer>553</integer>
			</dict>
			<key>NSNextResponder</key>
			<dict>
				<key>CF$UID</key>
				<integer>523</integer>
			</dict>
			<key>NSSuperview</key>
			<dict>
				<key>CF$UID</key>
				<integer>523</integer>
			</dict>
			<key>NSvFlags</key>
			<integer>256</integer>
		</dict>
		<string>{{14, 227}, {48, 22}}</string>
		<dict>
			<key>$class</key>
			<dict>
				<key>CF$UID</key>
				<integer>30</integer>
			</dict>
			<key>NSBackgroundColor</key>
			<dict>
				<key>CF$UID</key>
				<integer>44</integer>
			</dict>
			<key>NSCellFlags</key>
			<integer>-1804468671</integer>
			<key>NSCellFlags2</key>
			<integer>71304192</integer>
			<key>NSContents</key>
			<dict>
				<key>CF$UID</key>
				<integer>555</integer>
			</dict>
			<key>NSControlView</key>
			<dict>
				<key>CF$UID</key>
				<integer>552</integer>
			</dict>
			<key>NSDrawsBackground</key>
			<true/>
			<key>NSSupport</key>
			<dict>
				<key>CF$UID</key>
				<integer>19</integer>
			</dict>
			<key>NSTextColor</key>
			<dict>
				<key>CF$UID</key>
				<integer>47</integer>
			</dict>
		</dict>
		<string>10</string>
		<dict>
			<key>$class</key>
			<dict>
				<key>CF$UID</key>
				<integer>31</integer>
			</dict>
			<key>NSCell</key>
			<dict>
				<key>CF$UID</key>
				<integer>558</integer>
			</dict>
			<key>NSEnabled</key>
			<true/>
			<key>NSFrame</key>
			<dict>
				<key>CF$UID</key>
				<integer>557</integer>
			</dict>
			<key>NSNextResponder</key>
			<dict>
				<key>CF$UID</key>
				<integer>523</integer>
			</dict>
			<key>NSSuperview</key>
			<dict>
				<key>CF$UID</key>
				<integer>523</integer>
			</dict>
			<key>NSvFlags</key>
			<integer>256</integer>
		</dict>
		<string>{{67, 229}, {149, 17}}</string>
		<dict>
			<key>$class</key>
			<dict>
				<key>CF$UID</key>
				<integer>30</integer>
			</dict>
			<key>NSBackgroundColor</key>
			<dict>
				<key>CF$UID</key>
				<integer>22</integer>
			</dict>
			<key>NSCellFlags</key>
			<integer>67239424</integer>
			<key>NSCellFlags2</key>
			<integer>4194304</integer>
			<key>NSContents</key>
			<dict>
				<key>CF$UID</key>
				<integer>559</integer>
			</dict>
			<key>NSControlView</key>
			<dict>
				<key>CF$UID</key>
				<integer>556</integer>
			</dict>
			<key>NSSupport</key>
			<dict>
				<key>CF$UID</key>
				<integer>19</integer>
			</dict>
			<key>NSTextColor</key>
			<dict>
				<key>CF$UID</key>
				<integer>27</integer>
			</dict>
		</dict>
		<string>number of clusters (k)</string>
		<dict>
			<key>$class</key>
			<dict>
				<key>CF$UID</key>
				<integer>31</integer>
			</dict>
			<key>NSCell</key>
			<dict>
				<key>CF$UID</key>
				<integer>562</integer>
			</dict>
			<key>NSEnabled</key>
			<true/>
			<key>NSFrame</key>
			<dict>
				<key>CF$UID</key>
				<integer>561</integer>
			</dict>
			<key>NSNextResponder</key>
			<dict>
				<key>CF$UID</key>
				<integer>523</integer>
			</dict>
			<key>NSSuperview</key>
			<dict>
				<key>CF$UID</key>
				<integer>523</integer>
			</dict>
			<key>NSvFlags</key>
			<integer>256</integer>
		</dict>
		<string>{{14, 187}, {78, 22}}</string>
		<dict>
			<key>$class</key>
			<dict>
				<key>CF$UID</key>
				<integer>30</integer>
			</dict>
			<key>NSBackgroundColor</key>
			<dict>
				<key>CF$UID</key>
				<integer>44</integer>
			</dict>
			<key>NSCellFlags</key>
			<integer>-1804468671</integer>
			<key>NSCellFlags2</key>
			<integer>71304192</integer>
			<key>NSContents</key>
			<dict>
				<key>CF$UID</key>
				<integer>563</integer>
			</dict>
			<key>NSControlView</key>
			<dict>
				<key>CF$UID</key>
				<integer>560</integer>
			</dict>
			<key>NSDrawsBackground</key>
			<true/>
			<key>NSSupport</key>
			<dict>
				<key>CF$UID</key>
				<integer>19</integer>
			</dict>
			<key>NSTextColor</key>
			<dict>
				<key>CF$UID</key>
				<integer>47</integer>
			</dict>
		</dict>
		<string>100</string>
		<dict>
			<key>$class</key>
			<dict>
				<key>CF$UID</key>
				<integer>31</integer>
			</dict>
			<key>NSCell</key>
			<dict>
				<key>CF$UID</key>
				<integer>566</integer>
			</dict>
			<key>NSEnabled</key>
			<true/>
			<key>NSFrame</key>
			<dict>
				<key>CF$UID</key>
				<integer>565</integer>
			</dict>
			<key>NSNextResponder</key>
			<dict>
				<key>CF$UID</key>
				<integer>523</integer>
			</dict>
			<key>NSSuperview</key>
			<dict>
				<key>CF$UID</key>
				<integer>523</integer>
			</dict>
			<key>NSvFlags</key>
			<integer>256</integer>
		</dict>
		<string>{{97, 189}, {110, 17}}</string>
		<dict>
			<key>$class</key>
			<dict>
				<key>CF$UID</key>
				<integer>30</integer>
			</dict>
			<key>NSBackgroundColor</key>
			<dict>
				<key>CF$UID</key>
				<integer>22</integer>
			</dict>
			<key>NSCellFlags</key>
			<integer>67239424</integer>
			<key>NSCellFlags2</key>
			<integer>4194304</integer>
			<key>NSContents</key>
			<dict>
				<key>CF$UID</key>
				<integer>567</integer>
			</dict>
			<key>NSControlView</key>
			<dict>
				<key>CF$UID</key>
				<integer>564</integer>
			</dict>
			<key>NSSupport</key>
			<dict>
				<key>CF$UID</key>
				<integer>19</integer>
			</dict>
			<key>NSTextColor</key>
			<dict>
				<key>CF$UID</key>
				<integer>27</integer>
			</dict>
		</dict>
		<string>number of runs</string>
		<dict>
			<key>$class</key>
			<dict>
				<key>CF$UID</key>
				<integer>31</integer>
			</dict>
			<key>NSCell</key>
			<dict>
				<key>CF$UID</key>
				<integer>570</integer>
			</dict>
			<key>NSEnabled</key>
			<true/>
			<key>NSFrame</key>
			<dict>
				<key>CF$UID</key>
				<integer>569</integer>
			</dict>
			<key>NSNextResponder</key>
			<dict>
				<key>CF$UID</key>
				<integer>523</integer>
			</dict>
			<key>NSSuperview</key>
			<dict>
				<key>CF$UID</key>
				<integer>523</integer>
			</dict>
			<key>NSvFlags</key>
			<integer>256</integer>
		</dict>
		<string>{{66, 39}, {114, 17}}</string>
		<dict>
			<key>$class</key>
			<dict>
				<key>CF$UID</key>
				<integer>30</integer>
			</dict>
			<key>NSBackgroundColor</key>
			<dict>
				<key>CF$UID</key>
				<integer>22</integer>
			</dict>
			<key>NSCellFlags</key>
			<integer>67239424</integer>
			<key>NSCellFlags2</key>
			<integer>4194304</integer>
			<key>NSContents</key>
			<dict>
				<key>CF$UID</key>
				<integer>419</integer>
			</dict>
			<key>NSControlView</key>
			<dict>
				<key>CF$UID</key>
				<integer>568</integer>
			</dict>
			<key>NSSupport</key>
			<dict>
				<key>CF$UID</key>
				<integer>19</integer>
			</dict>
			<key>NSTextColor</key>
			<dict>
				<key>CF$UID</key>
				<integer>27</integer>
			</dict>
		</dict>
		<dict>
			<key>$class</key>
			<dict>
				<key>CF$UID</key>
				<integer>220</integer>
			</dict>
			<key>NSBorderType</key>
			<integer>3</integer>
			<key>NSBoxType</key>
			<integer>0</integer>
			<key>NSContentView</key>
			<dict>
				<key>CF$UID</key>
				<integer>573</integer>
			</dict>
			<key>NSFrame</key>
			<dict>
				<key>CF$UID</key>
				<integer>588</integer>
			</dict>
			<key>NSNextResponder</key>
			<dict>
				<key>CF$UID</key>
				<integer>523</integer>
			</dict>
			<key>NSOffsets</key>
			<dict>
				<key>CF$UID</key>
				<integer>589</integer>
			</dict>
			<key>NSSubviews</key>
			<dict>
				<key>CF$UID</key>
				<integer>572</integer>
			</dict>
			<key>NSSuperview</key>
			<dict>
				<key>CF$UID</key>
				<integer>523</integer>
			</dict>
			<key>NSTitleCell</key>
			<dict>
				<key>CF$UID</key>
				<integer>590</integer>
			</dict>
			<key>NSTitlePosition</key>
			<integer>2</integer>
			<key>NSTransparent</key>
			<false/>
		</dict>
		<dict>
			<key>$class</key>
			<dict>
				<key>CF$UID</key>
				<integer>212</integer>
			</dict>
			<key>NS.objects</key>
			<array>
				<dict>
					<key>CF$UID</key>
					<integer>573</integer>
				</dict>
			</array>
		</dict>
		<dict>
			<key>$class</key>
			<dict>
				<key>CF$UID</key>
				<integer>214</integer>
			</dict>
			<key>NSFrame</key>
			<dict>
				<key>CF$UID</key>
				<integer>587</integer>
			</dict>
			<key>NSNextResponder</key>
			<dict>
				<key>CF$UID</key>
				<integer>571</integer>
			</dict>
			<key>NSSubviews</key>
			<dict>
				<key>CF$UID</key>
				<integer>574</integer>
			</dict>
			<key>NSSuperview</key>
			<dict>
				<key>CF$UID</key>
				<integer>571</integer>
			</dict>
		</dict>
		<dict>
			<key>$class</key>
			<dict>
				<key>CF$UID</key>
				<integer>212</integer>
			</dict>
			<key>NS.objects</key>
			<array>
				<dict>
					<key>CF$UID</key>
					<integer>575</integer>
				</dict>
			</array>
		</dict>
		<dict>
			<key>$class</key>
			<dict>
				<key>CF$UID</key>
				<integer>288</integer>
			</dict>
			<key>NSBackgroundColor</key>
			<dict>
				<key>CF$UID</key>
				<integer>22</integer>
			</dict>
			<key>NSCellBackgroundColor</key>
			<dict>
				<key>CF$UID</key>
				<integer>46</integer>
			</dict>
			<key>NSCellClass</key>
			<dict>
				<key>CF$UID</key>
				<integer>585</integer>
			</dict>
			<key>NSCellSize</key>
			<dict>
				<key>CF$UID</key>
				<integer>583</integer>
			</dict>
			<key>NSCells</key>
			<dict>
				<key>CF$UID</key>
				<integer>577</integer>
			</dict>
			<key>NSEnabled</key>
			<true/>
			<key>NSFont</key>
			<dict>
				<key>CF$UID</key>
				<integer>19</integer>
			</dict>
			<key>NSFrame</key>
			<dict>
				<key>CF$UID</key>
				<integer>576</integer>
			</dict>
			<key>NSIntercellSpacing</key>
			<dict>
				<key>CF$UID</key>
				<integer>584</integer>
			</dict>
			<key>NSMatrixFlags</key>
			<integer>1143472128</integer>
			<key>NSNextResponder</key>
			<dict>
				<key>CF$UID</key>
				<integer>573</integer>
			</dict>
			<key>NSNumCols</key>
			<integer>1</integer>
			<key>NSNumRows</key>
			<integer>2</integer>
			<key>NSProtoCell</key>
			<dict>
				<key>CF$UID</key>
				<integer>586</integer>
			</dict>
			<key>NSSelectedCell</key>
			<dict>
				<key>CF$UID</key>
				<integer>578</integer>
			</dict>
			<key>NSSuperview</key>
			<dict>
				<key>CF$UID</key>
				<integer>573</integer>
			</dict>
			<key>NSvFlags</key>
			<integer>256</integer>
		</dict>
		<string>{{12, 12}, {101, 38}}</string>
		<dict>
			<key>$class</key>
			<dict>
				<key>CF$UID</key>
				<integer>212</integer>
			</dict>
			<key>NS.objects</key>
			<array>
				<dict>
					<key>CF$UID</key>
					<integer>578</integer>
				</dict>
				<dict>
					<key>CF$UID</key>
					<integer>581</integer>
				</dict>
			</array>
		</dict>
		<dict>
			<key>$class</key>
			<dict>
				<key>CF$UID</key>
				<integer>81</integer>
			</dict>
			<key>NSAlternateContents</key>
			<dict>
				<key>CF$UID</key>
				<integer>43</integer>
			</dict>
			<key>NSAlternateImage</key>
			<dict>
				<key>CF$UID</key>
				<integer>278</integer>
			</dict>
			<key>NSButtonFlags</key>
			<integer>1211912703</integer>
			<key>NSButtonFlags2</key>
			<integer>0</integer>
			<key>NSCellFlags</key>
			<integer>-2080244224</integer>
			<key>NSCellFlags2</key>
			<integer>0</integer>
			<key>NSContents</key>
			<dict>
				<key>CF$UID</key>
				<integer>579</integer>
			</dict>
			<key>NSControlView</key>
			<dict>
				<key>CF$UID</key>
				<integer>575</integer>
			</dict>
			<key>NSKeyEquivalent</key>
			<dict>
				<key>CF$UID</key>
				<integer>580</integer>
			</dict>
			<key>NSPeriodicDelay</key>
			<integer>200</integer>
			<key>NSPeriodicInterval</key>
			<integer>25</integer>
			<key>NSSupport</key>
			<dict>
				<key>CF$UID</key>
				<integer>19</integer>
			</dict>
		</dict>
		<string>k-Means</string>
		<dict>
			<key>$class</key>
			<dict>
				<key>CF$UID</key>
				<integer>4</integer>
			</dict>
			<key>NS.string</key>
			<string></string>
		</dict>
		<dict>
			<key>$class</key>
			<dict>
				<key>CF$UID</key>
				<integer>81</integer>
			</dict>
			<key>NSAlternateContents</key>
			<dict>
				<key>CF$UID</key>
				<integer>580</integer>
			</dict>
			<key>NSAlternateImage</key>
			<dict>
				<key>CF$UID</key>
				<integer>278</integer>
			</dict>
			<key>NSButtonFlags</key>
			<integer>1211912703</integer>
			<key>NSButtonFlags2</key>
			<integer>0</integer>
			<key>NSCellFlags</key>
			<integer>67239424</integer>
			<key>NSCellFlags2</key>
			<integer>0</integer>
			<key>NSContents</key>
			<dict>
				<key>CF$UID</key>
				<integer>582</integer>
			</dict>
			<key>NSControlView</key>
			<dict>
				<key>CF$UID</key>
				<integer>575</integer>
			</dict>
			<key>NSKeyEquivalent</key>
			<dict>
				<key>CF$UID</key>
				<integer>580</integer>
			</dict>
			<key>NSPeriodicDelay</key>
			<integer>200</integer>
			<key>NSPeriodicInterval</key>
			<integer>25</integer>
			<key>NSSupport</key>
			<dict>
				<key>CF$UID</key>
				<integer>19</integer>
			</dict>
			<key>NSTag</key>
			<integer>1</integer>
		</dict>
		<string>k-Medians</string>
		<string>{101, 18}</string>
		<string>{4, 2}</string>
		<string>NSActionCell</string>
		<dict>
			<key>$class</key>
			<dict>
				<key>CF$UID</key>
				<integer>81</integer>
			</dict>
			<key>NSAlternateImage</key>
			<dict>
				<key>CF$UID</key>
				<integer>278</integer>
			</dict>
			<key>NSButtonFlags</key>
			<integer>1211650559</integer>
			<key>NSButtonFlags2</key>
			<integer>0</integer>
			<key>NSCellFlags</key>
			<integer>67239424</integer>
			<key>NSCellFlags2</key>
			<integer>0</integer>
			<key>NSContents</key>
			<dict>
				<key>CF$UID</key>
				<integer>287</integer>
			</dict>
			<key>NSKeyEquivalent</key>
			<dict>
				<key>CF$UID</key>
				<integer>43</integer>
			</dict>
			<key>NSPeriodicDelay</key>
			<integer>400</integer>
			<key>NSPeriodicInterval</key>
			<integer>75</integer>
			<key>NSSupport</key>
			<dict>
				<key>CF$UID</key>
				<integer>19</integer>
			</dict>
		</dict>
		<string>{{2, 2}, {113, 59}}</string>
		<string>{{14, 83}, {117, 79}}</string>
		<string>{0, 0}</string>
		<dict>
			<key>$class</key>
			<dict>
				<key>CF$UID</key>
				<integer>30</integer>
			</dict>
			<key>NSBackgroundColor</key>
			<dict>
				<key>CF$UID</key>
				<integer>44</integer>
			</dict>
			<key>NSCellFlags</key>
			<integer>67239424</integer>
			<key>NSCellFlags2</key>
			<integer>0</integer>
			<key>NSContents</key>
			<dict>
				<key>CF$UID</key>
				<integer>591</integer>
			</dict>
			<key>NSSupport</key>
			<dict>
				<key>CF$UID</key>
				<integer>19</integer>
			</dict>
			<key>NSTextColor</key>
			<dict>
				<key>CF$UID</key>
				<integer>592</integer>
			</dict>
		</dict>
		<string>Method</string>
		<dict>
			<key>$class</key>
			<dict>
				<key>CF$UID</key>
				<integer>26</integer>
			</dict>
			<key>NSColorSpace</key>
			<integer>3</integer>
			<key>NSWhite</key>
			<data>
			MCAwLjgwMDAwMDAxAA==
			</data>
		</dict>
		<string>{{2, 2}, {244, 302}}</string>
		<string>{{20, 72}, {248, 322}}</string>
		<string>{0, 0}</string>
		<dict>
			<key>$class</key>
			<dict>
				<key>CF$UID</key>
				<integer>30</integer>
			</dict>
			<key>NSBackgroundColor</key>
			<dict>
				<key>CF$UID</key>
				<integer>44</integer>
			</dict>
			<key>NSCellFlags</key>
			<integer>67239424</integer>
			<key>NSCellFlags2</key>
			<integer>0</integer>
			<key>NSContents</key>
			<dict>
				<key>CF$UID</key>
				<integer>513</integer>
			</dict>
			<key>NSSupport</key>
			<dict>
				<key>CF$UID</key>
				<integer>19</integer>
			</dict>
			<key>NSTextColor</key>
			<dict>
				<key>CF$UID</key>
				<integer>597</integer>
			</dict>
		</dict>
		<dict>
			<key>$class</key>
			<dict>
				<key>CF$UID</key>
				<integer>26</integer>
			</dict>
			<key>NSColorSpace</key>
			<integer>3</integer>
			<key>NSWhite</key>
			<data>
			MCAwLjgwMDAwMDAxAA==
			</data>
		</dict>
		<dict>
			<key>$class</key>
			<dict>
				<key>CF$UID</key>
				<integer>220</integer>
			</dict>
			<key>NSBorderType</key>
			<integer>3</integer>
			<key>NSBoxType</key>
			<integer>0</integer>
			<key>NSContentView</key>
			<dict>
				<key>CF$UID</key>
				<integer>600</integer>
			</dict>
			<key>NSFrame</key>
			<dict>
				<key>CF$UID</key>
				<integer>664</integer>
			</dict>
			<key>NSNextResponder</key>
			<dict>
				<key>CF$UID</key>
				<integer>519</integer>
			</dict>
			<key>NSOffsets</key>
			<dict>
				<key>CF$UID</key>
				<integer>665</integer>
			</dict>
			<key>NSSubviews</key>
			<dict>
				<key>CF$UID</key>
				<integer>599</integer>
			</dict>
			<key>NSSuperview</key>
			<dict>
				<key>CF$UID</key>
				<integer>519</integer>
			</dict>
			<key>NSTitleCell</key>
			<dict>
				<key>CF$UID</key>
				<integer>666</integer>
			</dict>
			<key>NSTitlePosition</key>
			<integer>2</integer>
			<key>NSTransparent</key>
			<false/>
		</dict>
		<dict>
			<key>$class</key>
			<dict>
				<key>CF$UID</key>
				<integer>212</integer>
			</dict>
			<key>NS.objects</key>
			<array>
				<dict>
					<key>CF$UID</key>
					<integer>600</integer>
				</dict>
			</array>
		</dict>
		<dict>
			<key>$class</key>
			<dict>
				<key>CF$UID</key>
				<integer>214</integer>
			</dict>
			<key>NSFrame</key>
			<dict>
				<key>CF$UID</key>
				<integer>663</integer>
			</dict>
			<key>NSNextResponder</key>
			<dict>
				<key>CF$UID</key>
				<integer>598</integer>
			</dict>
			<key>NSSubviews</key>
			<dict>
				<key>CF$UID</key>
				<integer>601</integer>
			</dict>
			<key>NSSuperview</key>
			<dict>
				<key>CF$UID</key>
				<integer>598</integer>
			</dict>
		</dict>
		<dict>
			<key>$class</key>
			<dict>
				<key>CF$UID</key>
				<integer>212</integer>
			</dict>
			<key>NS.objects</key>
			<array>
				<dict>
					<key>CF$UID</key>
					<integer>602</integer>
				</dict>
				<dict>
					<key>CF$UID</key>
					<integer>625</integer>
				</dict>
				<dict>
					<key>CF$UID</key>
					<integer>629</integer>
				</dict>
				<dict>
					<key>CF$UID</key>
					<integer>632</integer>
				</dict>
				<dict>
					<key>CF$UID</key>
					<integer>635</integer>
				</dict>
				<dict>
					<key>CF$UID</key>
					<integer>638</integer>
				</dict>
				<dict>
					<key>CF$UID</key>
					<integer>641</integer>
				</dict>
				<dict>
					<key>CF$UID</key>
					<integer>644</integer>
				</dict>
			</array>
		</dict>
		<dict>
			<key>$class</key>
			<dict>
				<key>CF$UID</key>
				<integer>407</integer>
			</dict>
			<key>NSCell</key>
			<dict>
				<key>CF$UID</key>
				<integer>604</integer>
			</dict>
			<key>NSEnabled</key>
			<true/>
			<key>NSFrame</key>
			<dict>
				<key>CF$UID</key>
				<integer>603</integer>
			</dict>
			<key>NSNextResponder</key>
			<dict>
				<key>CF$UID</key>
				<integer>600</integer>
			</dict>
			<key>NSSuperview</key>
			<dict>
				<key>CF$UID</key>
				<integer>600</integer>
			</dict>
			<key>NSvFlags</key>
			<integer>256</integer>
		</dict>
		<string>{{11, 10}, {222, 22}}</string>
		<dict>
			<key>$class</key>
			<dict>
				<key>CF$UID</key>
				<integer>406</integer>
			</dict>
			<key>NSAlternateContents</key>
			<dict>
				<key>CF$UID</key>
				<integer>43</integer>
			</dict>
			<key>NSAlternateImage</key>
			<dict>
				<key>CF$UID</key>
				<integer>339</integer>
			</dict>
			<key>NSAltersState</key>
			<true/>
			<key>NSArrowPosition</key>
			<integer>1</integer>
			<key>NSButtonFlags</key>
			<integer>-2038284033</integer>
			<key>NSButtonFlags2</key>
			<integer>1</integer>
			<key>NSCellFlags</key>
			<integer>-2076049856</integer>
			<key>NSCellFlags2</key>
			<integer>134349824</integer>
			<key>NSControlView</key>
			<dict>
				<key>CF$UID</key>
				<integer>602</integer>
			</dict>
			<key>NSKeyEquivalent</key>
			<dict>
				<key>CF$UID</key>
				<integer>605</integer>
			</dict>
			<key>NSMenu</key>
			<dict>
				<key>CF$UID</key>
				<integer>607</integer>
			</dict>
			<key>NSMenuItem</key>
			<dict>
				<key>CF$UID</key>
				<integer>606</integer>
			</dict>
			<key>NSPeriodicDelay</key>
			<integer>400</integer>
			<key>NSPeriodicInterval</key>
			<integer>75</integer>
			<key>NSPreferredEdge</key>
			<integer>3</integer>
			<key>NSSelectedIndex</key>
			<integer>6</integer>
			<key>NSSupport</key>
			<dict>
				<key>CF$UID</key>
				<integer>339</integer>
			</dict>
			<key>NSUsesItemFromMenu</key>
			<true/>
		</dict>
		<dict>
			<key>$class</key>
			<dict>
				<key>CF$UID</key>
				<integer>4</integer>
			</dict>
			<key>NS.string</key>
			<string></string>
		</dict>
		<dict>
			<key>$class</key>
			<dict>
				<key>CF$UID</key>
				<integer>381</integer>
			</dict>
			<key>NSAction</key>
			<dict>
				<key>CF$UID</key>
				<integer>608</integer>
			</dict>
			<key>NSKeyEquiv</key>
			<dict>
				<key>CF$UID</key>
				<integer>43</integer>
			</dict>
			<key>NSKeyEquivModMask</key>
			<integer>1048576</integer>
			<key>NSMenu</key>
			<dict>
				<key>CF$UID</key>
				<integer>607</integer>
			</dict>
			<key>NSMixedImage</key>
			<dict>
				<key>CF$UID</key>
				<integer>378</integer>
			</dict>
			<key>NSMnemonicLoc</key>
			<integer>2147483647</integer>
			<key>NSOnImage</key>
			<dict>
				<key>CF$UID</key>
				<integer>374</integer>
			</dict>
			<key>NSState</key>
			<integer>1</integer>
			<key>NSTarget</key>
			<dict>
				<key>CF$UID</key>
				<integer>604</integer>
			</dict>
			<key>NSTitle</key>
			<dict>
				<key>CF$UID</key>
				<integer>400</integer>
			</dict>
		</dict>
		<dict>
			<key>$class</key>
			<dict>
				<key>CF$UID</key>
				<integer>405</integer>
			</dict>
			<key>NSMenuItems</key>
			<dict>
				<key>CF$UID</key>
				<integer>610</integer>
			</dict>
			<key>NSTitle</key>
			<dict>
				<key>CF$UID</key>
				<integer>609</integer>
			</dict>
		</dict>
		<string>_popUpItemAction:</string>
		<dict>
			<key>$class</key>
			<dict>
				<key>CF$UID</key>
				<integer>4</integer>
			</dict>
			<key>NS.string</key>
			<string>OtherViews</string>
		</dict>
		<dict>
			<key>$class</key>
			<dict>
				<key>CF$UID</key>
				<integer>212</integer>
			</dict>
			<key>NS.objects</key>
			<array>
				<dict>
					<key>CF$UID</key>
					<integer>611</integer>
				</dict>
				<dict>
					<key>CF$UID</key>
					<integer>613</integer>
				</dict>
				<dict>
					<key>CF$UID</key>
					<integer>615</integer>
				</dict>
				<dict>
					<key>CF$UID</key>
					<integer>617</integer>
				</dict>
				<dict>
					<key>CF$UID</key>
					<integer>619</integer>
				</dict>
				<dict>
					<key>CF$UID</key>
					<integer>621</integer>
				</dict>
				<dict>
					<key>CF$UID</key>
					<integer>606</integer>
				</dict>
				<dict>
					<key>CF$UID</key>
					<integer>623</integer>
				</dict>
			</array>
		</dict>
		<dict>
			<key>$class</key>
			<dict>
				<key>CF$UID</key>
				<integer>381</integer>
			</dict>
			<key>NSAction</key>
			<dict>
				<key>CF$UID</key>
				<integer>612</integer>
			</dict>
			<key>NSKeyEquiv</key>
			<dict>
				<key>CF$UID</key>
				<integer>43</integer>
			</dict>
			<key>NSKeyEquivModMask</key>
			<integer>1048576</integer>
			<key>NSMenu</key>
			<dict>
				<key>CF$UID</key>
				<integer>607</integer>
			</dict>
			<key>NSMixedImage</key>
			<dict>
				<key>CF$UID</key>
				<integer>378</integer>
			</dict>
			<key>NSMnemonicLoc</key>
			<integer>2147483647</integer>
			<key>NSOnImage</key>
			<dict>
				<key>CF$UID</key>
				<integer>374</integer>
			</dict>
			<key>NSTarget</key>
			<dict>
				<key>CF$UID</key>
				<integer>604</integer>
			</dict>
			<key>NSTitle</key>
			<dict>
				<key>CF$UID</key>
				<integer>373</integer>
			</dict>
		</dict>
		<string>_popUpItemAction:</string>
		<dict>
			<key>$class</key>
			<dict>
				<key>CF$UID</key>
				<integer>381</integer>
			</dict>
			<key>NSAction</key>
			<dict>
				<key>CF$UID</key>
				<integer>614</integer>
			</dict>
			<key>NSKeyEquiv</key>
			<dict>
				<key>CF$UID</key>
				<integer>43</integer>
			</dict>
			<key>NSKeyEquivModMask</key>
			<integer>1048576</integer>
			<key>NSMenu</key>
			<dict>
				<key>CF$UID</key>
				<integer>607</integer>
			</dict>
			<key>NSMixedImage</key>
			<dict>
				<key>CF$UID</key>
				<integer>378</integer>
			</dict>
			<key>NSMnemonicLoc</key>
			<integer>2147483647</integer>
			<key>NSOnImage</key>
			<dict>
				<key>CF$UID</key>
				<integer>374</integer>
			</dict>
			<key>NSTarget</key>
			<dict>
				<key>CF$UID</key>
				<integer>604</integer>
			</dict>
			<key>NSTitle</key>
			<dict>
				<key>CF$UID</key>
				<integer>385</integer>
			</dict>
		</dict>
		<string>_popUpItemAction:</string>
		<dict>
			<key>$class</key>
			<dict>
				<key>CF$UID</key>
				<integer>381</integer>
			</dict>
			<key>NSAction</key>
			<dict>
				<key>CF$UID</key>
				<integer>616</integer>
			</dict>
			<key>NSKeyEquiv</key>
			<dict>
				<key>CF$UID</key>
				<integer>43</integer>
			</dict>
			<key>NSKeyEquivModMask</key>
			<integer>1048576</integer>
			<key>NSMenu</key>
			<dict>
				<key>CF$UID</key>
				<integer>607</integer>
			</dict>
			<key>NSMixedImage</key>
			<dict>
				<key>CF$UID</key>
				<integer>378</integer>
			</dict>
			<key>NSMnemonicLoc</key>
			<integer>2147483647</integer>
			<key>NSOnImage</key>
			<dict>
				<key>CF$UID</key>
				<integer>374</integer>
			</dict>
			<key>NSTarget</key>
			<dict>
				<key>CF$UID</key>
				<integer>604</integer>
			</dict>
			<key>NSTitle</key>
			<dict>
				<key>CF$UID</key>
				<integer>388</integer>
			</dict>
		</dict>
		<string>_popUpItemAction:</string>
		<dict>
			<key>$class</key>
			<dict>
				<key>CF$UID</key>
				<integer>381</integer>
			</dict>
			<key>NSAction</key>
			<dict>
				<key>CF$UID</key>
				<integer>618</integer>
			</dict>
			<key>NSKeyEquiv</key>
			<dict>
				<key>CF$UID</key>
				<integer>43</integer>
			</dict>
			<key>NSKeyEquivModMask</key>
			<integer>1048576</integer>
			<key>NSMenu</key>
			<dict>
				<key>CF$UID</key>
				<integer>607</integer>
			</dict>
			<key>NSMixedImage</key>
			<dict>
				<key>CF$UID</key>
				<integer>378</integer>
			</dict>
			<key>NSMnemonicLoc</key>
			<integer>2147483647</integer>
			<key>NSOnImage</key>
			<dict>
				<key>CF$UID</key>
				<integer>374</integer>
			</dict>
			<key>NSTarget</key>
			<dict>
				<key>CF$UID</key>
				<integer>604</integer>
			</dict>
			<key>NSTitle</key>
			<dict>
				<key>CF$UID</key>
				<integer>391</integer>
			</dict>
		</dict>
		<string>_popUpItemAction:</string>
		<dict>
			<key>$class</key>
			<dict>
				<key>CF$UID</key>
				<integer>381</integer>
			</dict>
			<key>NSAction</key>
			<dict>
				<key>CF$UID</key>
				<integer>620</integer>
			</dict>
			<key>NSKeyEquiv</key>
			<dict>
				<key>CF$UID</key>
				<integer>43</integer>
			</dict>
			<key>NSKeyEquivModMask</key>
			<integer>1048576</integer>
			<key>NSMenu</key>
			<dict>
				<key>CF$UID</key>
				<integer>607</integer>
			</dict>
			<key>NSMixedImage</key>
			<dict>
				<key>CF$UID</key>
				<integer>378</integer>
			</dict>
			<key>NSMnemonicLoc</key>
			<integer>2147483647</integer>
			<key>NSOnImage</key>
			<dict>
				<key>CF$UID</key>
				<integer>374</integer>
			</dict>
			<key>NSTarget</key>
			<dict>
				<key>CF$UID</key>
				<integer>604</integer>
			</dict>
			<key>NSTitle</key>
			<dict>
				<key>CF$UID</key>
				<integer>394</integer>
			</dict>
		</dict>
		<string>_popUpItemAction:</string>
		<dict>
			<key>$class</key>
			<dict>
				<key>CF$UID</key>
				<integer>381</integer>
			</dict>
			<key>NSAction</key>
			<dict>
				<key>CF$UID</key>
				<integer>622</integer>
			</dict>
			<key>NSKeyEquiv</key>
			<dict>
				<key>CF$UID</key>
				<integer>43</integer>
			</dict>
			<key>NSKeyEquivModMask</key>
			<integer>1048576</integer>
			<key>NSMenu</key>
			<dict>
				<key>CF$UID</key>
				<integer>607</integer>
			</dict>
			<key>NSMixedImage</key>
			<dict>
				<key>CF$UID</key>
				<integer>378</integer>
			</dict>
			<key>NSMnemonicLoc</key>
			<integer>2147483647</integer>
			<key>NSOnImage</key>
			<dict>
				<key>CF$UID</key>
				<integer>374</integer>
			</dict>
			<key>NSTarget</key>
			<dict>
				<key>CF$UID</key>
				<integer>604</integer>
			</dict>
			<key>NSTitle</key>
			<dict>
				<key>CF$UID</key>
				<integer>397</integer>
			</dict>
		</dict>
		<string>_popUpItemAction:</string>
		<dict>
			<key>$class</key>
			<dict>
				<key>CF$UID</key>
				<integer>381</integer>
			</dict>
			<key>NSAction</key>
			<dict>
				<key>CF$UID</key>
				<integer>624</integer>
			</dict>
			<key>NSKeyEquiv</key>
			<dict>
				<key>CF$UID</key>
				<integer>43</integer>
			</dict>
			<key>NSKeyEquivModMask</key>
			<integer>1048576</integer>
			<key>NSMenu</key>
			<dict>
				<key>CF$UID</key>
				<integer>607</integer>
			</dict>
			<key>NSMixedImage</key>
			<dict>
				<key>CF$UID</key>
				<integer>378</integer>
			</dict>
			<key>NSMnemonicLoc</key>
			<integer>2147483647</integer>
			<key>NSOnImage</key>
			<dict>
				<key>CF$UID</key>
				<integer>374</integer>
			</dict>
			<key>NSTarget</key>
			<dict>
				<key>CF$UID</key>
				<integer>604</integer>
			</dict>
			<key>NSTitle</key>
			<dict>
				<key>CF$UID</key>
				<integer>403</integer>
			</dict>
		</dict>
		<string>_popUpItemAction:</string>
		<dict>
			<key>$class</key>
			<dict>
				<key>CF$UID</key>
				<integer>82</integer>
			</dict>
			<key>NSCell</key>
			<dict>
				<key>CF$UID</key>
				<integer>627</integer>
			</dict>
			<key>NSEnabled</key>
			<true/>
			<key>NSFrame</key>
			<dict>
				<key>CF$UID</key>
				<integer>626</integer>
			</dict>
			<key>NSNextResponder</key>
			<dict>
				<key>CF$UID</key>
				<integer>600</integer>
			</dict>
			<key>NSSuperview</key>
			<dict>
				<key>CF$UID</key>
				<integer>600</integer>
			</dict>
			<key>NSvFlags</key>
			<integer>256</integer>
		</dict>
		<string>{{12, 275}, {129, 18}}</string>
		<dict>
			<key>$class</key>
			<dict>
				<key>CF$UID</key>
				<integer>81</integer>
			</dict>
			<key>NSAlternateContents</key>
			<dict>
				<key>CF$UID</key>
				<integer>43</integer>
			</dict>
			<key>NSAlternateImage</key>
			<dict>
				<key>CF$UID</key>
				<integer>78</integer>
			</dict>
			<key>NSButtonFlags</key>
			<integer>1211912703</integer>
			<key>NSButtonFlags2</key>
			<integer>2</integer>
			<key>NSCellFlags</key>
			<integer>67239424</integer>
			<key>NSCellFlags2</key>
			<integer>0</integer>
			<key>NSContents</key>
			<dict>
				<key>CF$UID</key>
				<integer>628</integer>
			</dict>
			<key>NSControlView</key>
			<dict>
				<key>CF$UID</key>
				<integer>625</integer>
			</dict>
			<key>NSKeyEquivalent</key>
			<dict>
				<key>CF$UID</key>
				<integer>43</integer>
			</dict>
			<key>NSPeriodicDelay</key>
			<integer>200</integer>
			<key>NSPeriodicInterval</key>
			<integer>25</integer>
			<key>NSSupport</key>
			<dict>
				<key>CF$UID</key>
				<integer>19</integer>
			</dict>
		</dict>
		<string>Organize arrays</string>
		<dict>
			<key>$class</key>
			<dict>
				<key>CF$UID</key>
				<integer>31</integer>
			</dict>
			<key>NSCell</key>
			<dict>
				<key>CF$UID</key>
				<integer>631</integer>
			</dict>
			<key>NSEnabled</key>
			<true/>
			<key>NSFrame</key>
			<dict>
				<key>CF$UID</key>
				<integer>630</integer>
			</dict>
			<key>NSNextResponder</key>
			<dict>
				<key>CF$UID</key>
				<integer>600</integer>
			</dict>
			<key>NSSuperview</key>
			<dict>
				<key>CF$UID</key>
				<integer>600</integer>
			</dict>
			<key>NSvFlags</key>
			<integer>256</integer>
		</dict>
		<string>{{14, 227}, {48, 22}}</string>
		<dict>
			<key>$class</key>
			<dict>
				<key>CF$UID</key>
				<integer>30</integer>
			</dict>
			<key>NSBackgroundColor</key>
			<dict>
				<key>CF$UID</key>
				<integer>44</integer>
			</dict>
			<key>NSCellFlags</key>
			<integer>-1804468671</integer>
			<key>NSCellFlags2</key>
			<integer>71304192</integer>
			<key>NSContents</key>
			<dict>
				<key>CF$UID</key>
				<integer>555</integer>
			</dict>
			<key>NSControlView</key>
			<dict>
				<key>CF$UID</key>
				<integer>629</integer>
			</dict>
			<key>NSDrawsBackground</key>
			<true/>
			<key>NSSupport</key>
			<dict>
				<key>CF$UID</key>
				<integer>19</integer>
			</dict>
			<key>NSTextColor</key>
			<dict>
				<key>CF$UID</key>
				<integer>47</integer>
			</dict>
		</dict>
		<dict>
			<key>$class</key>
			<dict>
				<key>CF$UID</key>
				<integer>31</integer>
			</dict>
			<key>NSCell</key>
			<dict>
				<key>CF$UID</key>
				<integer>634</integer>
			</dict>
			<key>NSEnabled</key>
			<true/>
			<key>NSFrame</key>
			<dict>
				<key>CF$UID</key>
				<integer>633</integer>
			</dict>
			<key>NSNextResponder</key>
			<dict>
				<key>CF$UID</key>
				<integer>600</integer>
			</dict>
			<key>NSSuperview</key>
			<dict>
				<key>CF$UID</key>
				<integer>600</integer>
			</dict>
			<key>NSvFlags</key>
			<integer>256</integer>
		</dict>
		<string>{{67, 229}, {149, 17}}</string>
		<dict>
			<key>$class</key>
			<dict>
				<key>CF$UID</key>
				<integer>30</integer>
			</dict>
			<key>NSBackgroundColor</key>
			<dict>
				<key>CF$UID</key>
				<integer>22</integer>
			</dict>
			<key>NSCellFlags</key>
			<integer>67239424</integer>
			<key>NSCellFlags2</key>
			<integer>4194304</integer>
			<key>NSContents</key>
			<dict>
				<key>CF$UID</key>
				<integer>559</integer>
			</dict>
			<key>NSControlView</key>
			<dict>
				<key>CF$UID</key>
				<integer>632</integer>
			</dict>
			<key>NSSupport</key>
			<dict>
				<key>CF$UID</key>
				<integer>19</integer>
			</dict>
			<key>NSTextColor</key>
			<dict>
				<key>CF$UID</key>
				<integer>27</integer>
			</dict>
		</dict>
		<dict>
			<key>$class</key>
			<dict>
				<key>CF$UID</key>
				<integer>31</integer>
			</dict>
			<key>NSCell</key>
			<dict>
				<key>CF$UID</key>
				<integer>637</integer>
			</dict>
			<key>NSEnabled</key>
			<true/>
			<key>NSFrame</key>
			<dict>
				<key>CF$UID</key>
				<integer>636</integer>
			</dict>
			<key>NSNextResponder</key>
			<dict>
				<key>CF$UID</key>
				<integer>600</integer>
			</dict>
			<key>NSSuperview</key>
			<dict>
				<key>CF$UID</key>
				<integer>600</integer>
			</dict>
			<key>NSvFlags</key>
			<integer>256</integer>
		</dict>
		<string>{{14, 187}, {78, 22}}</string>
		<dict>
			<key>$class</key>
			<dict>
				<key>CF$UID</key>
				<integer>30</integer>
			</dict>
			<key>NSBackgroundColor</key>
			<dict>
				<key>CF$UID</key>
				<integer>44</integer>
			</dict>
			<key>NSCellFlags</key>
			<integer>-1804468671</integer>
			<key>NSCellFlags2</key>
			<integer>71304192</integer>
			<key>NSContents</key>
			<dict>
				<key>CF$UID</key>
				<integer>563</integer>
			</dict>
			<key>NSControlView</key>
			<dict>
				<key>CF$UID</key>
				<integer>635</integer>
			</dict>
			<key>NSDrawsBackground</key>
			<true/>
			<key>NSSupport</key>
			<dict>
				<key>CF$UID</key>
				<integer>19</integer>
			</dict>
			<key>NSTextColor</key>
			<dict>
				<key>CF$UID</key>
				<integer>47</integer>
			</dict>
		</dict>
		<dict>
			<key>$class</key>
			<dict>
				<key>CF$UID</key>
				<integer>31</integer>
			</dict>
			<key>NSCell</key>
			<dict>
				<key>CF$UID</key>
				<integer>640</integer>
			</dict>
			<key>NSEnabled</key>
			<true/>
			<key>NSFrame</key>
			<dict>
				<key>CF$UID</key>
				<integer>639</integer>
			</dict>
			<key>NSNextResponder</key>
			<dict>
				<key>CF$UID</key>
				<integer>600</integer>
			</dict>
			<key>NSSuperview</key>
			<dict>
				<key>CF$UID</key>
				<integer>600</integer>
			</dict>
			<key>NSvFlags</key>
			<integer>256</integer>
		</dict>
		<string>{{97, 189}, {110, 17}}</string>
		<dict>
			<key>$class</key>
			<dict>
				<key>CF$UID</key>
				<integer>30</integer>
			</dict>
			<key>NSBackgroundColor</key>
			<dict>
				<key>CF$UID</key>
				<integer>22</integer>
			</dict>
			<key>NSCellFlags</key>
			<integer>67239424</integer>
			<key>NSCellFlags2</key>
			<integer>4194304</integer>
			<key>NSContents</key>
			<dict>
				<key>CF$UID</key>
				<integer>567</integer>
			</dict>
			<key>NSControlView</key>
			<dict>
				<key>CF$UID</key>
				<integer>638</integer>
			</dict>
			<key>NSSupport</key>
			<dict>
				<key>CF$UID</key>
				<integer>19</integer>
			</dict>
			<key>NSTextColor</key>
			<dict>
				<key>CF$UID</key>
				<integer>27</integer>
			</dict>
		</dict>
		<dict>
			<key>$class</key>
			<dict>
				<key>CF$UID</key>
				<integer>31</integer>
			</dict>
			<key>NSCell</key>
			<dict>
				<key>CF$UID</key>
				<integer>643</integer>
			</dict>
			<key>NSEnabled</key>
			<true/>
			<key>NSFrame</key>
			<dict>
				<key>CF$UID</key>
				<integer>642</integer>
			</dict>
			<key>NSNextResponder</key>
			<dict>
				<key>CF$UID</key>
				<integer>600</integer>
			</dict>
			<key>NSSuperview</key>
			<dict>
				<key>CF$UID</key>
				<integer>600</integer>
			</dict>
			<key>NSvFlags</key>
			<integer>256</integer>
		</dict>
		<string>{{66, 39}, {114, 17}}</string>
		<dict>
			<key>$class</key>
			<dict>
				<key>CF$UID</key>
				<integer>30</integer>
			</dict>
			<key>NSBackgroundColor</key>
			<dict>
				<key>CF$UID</key>
				<integer>22</integer>
			</dict>
			<key>NSCellFlags</key>
			<integer>67239424</integer>
			<key>NSCellFlags2</key>
			<integer>4194304</integer>
			<key>NSContents</key>
			<dict>
				<key>CF$UID</key>
				<integer>419</integer>
			</dict>
			<key>NSControlView</key>
			<dict>
				<key>CF$UID</key>
				<integer>641</integer>
			</dict>
			<key>NSSupport</key>
			<dict>
				<key>CF$UID</key>
				<integer>19</integer>
			</dict>
			<key>NSTextColor</key>
			<dict>
				<key>CF$UID</key>
				<integer>27</integer>
			</dict>
		</dict>
		<dict>
			<key>$class</key>
			<dict>
				<key>CF$UID</key>
				<integer>220</integer>
			</dict>
			<key>NSBorderType</key>
			<integer>3</integer>
			<key>NSBoxType</key>
			<integer>0</integer>
			<key>NSContentView</key>
			<dict>
				<key>CF$UID</key>
				<integer>646</integer>
			</dict>
			<key>NSFrame</key>
			<dict>
				<key>CF$UID</key>
				<integer>659</integer>
			</dict>
			<key>NSNextResponder</key>
			<dict>
				<key>CF$UID</key>
				<integer>600</integer>
			</dict>
			<key>NSOffsets</key>
			<dict>
				<key>CF$UID</key>
				<integer>660</integer>
			</dict>
			<key>NSSubviews</key>
			<dict>
				<key>CF$UID</key>
				<integer>645</integer>
			</dict>
			<key>NSSuperview</key>
			<dict>
				<key>CF$UID</key>
				<integer>600</integer>
			</dict>
			<key>NSTitleCell</key>
			<dict>
				<key>CF$UID</key>
				<integer>661</integer>
			</dict>
			<key>NSTitlePosition</key>
			<integer>2</integer>
			<key>NSTransparent</key>
			<false/>
		</dict>
		<dict>
			<key>$class</key>
			<dict>
				<key>CF$UID</key>
				<integer>212</integer>
			</dict>
			<key>NS.objects</key>
			<array>
				<dict>
					<key>CF$UID</key>
					<integer>646</integer>
				</dict>
			</array>
		</dict>
		<dict>
			<key>$class</key>
			<dict>
				<key>CF$UID</key>
				<integer>214</integer>
			</dict>
			<key>NSFrame</key>
			<dict>
				<key>CF$UID</key>
				<integer>658</integer>
			</dict>
			<key>NSNextResponder</key>
			<dict>
				<key>CF$UID</key>
				<integer>644</integer>
			</dict>
			<key>NSSubviews</key>
			<dict>
				<key>CF$UID</key>
				<integer>647</integer>
			</dict>
			<key>NSSuperview</key>
			<dict>
				<key>CF$UID</key>
				<integer>644</integer>
			</dict>
		</dict>
		<dict>
			<key>$class</key>
			<dict>
				<key>CF$UID</key>
				<integer>212</integer>
			</dict>
			<key>NS.objects</key>
			<array>
				<dict>
					<key>CF$UID</key>
					<integer>648</integer>
				</dict>
			</array>
		</dict>
		<dict>
			<key>$class</key>
			<dict>
				<key>CF$UID</key>
				<integer>288</integer>
			</dict>
			<key>NSBackgroundColor</key>
			<dict>
				<key>CF$UID</key>
				<integer>22</integer>
			</dict>
			<key>NSCellBackgroundColor</key>
			<dict>
				<key>CF$UID</key>
				<integer>46</integer>
			</dict>
			<key>NSCellClass</key>
			<dict>
				<key>CF$UID</key>
				<integer>656</integer>
			</dict>
			<key>NSCellSize</key>
			<dict>
				<key>CF$UID</key>
				<integer>654</integer>
			</dict>
			<key>NSCells</key>
			<dict>
				<key>CF$UID</key>
				<integer>650</integer>
			</dict>
			<key>NSEnabled</key>
			<true/>
			<key>NSFont</key>
			<dict>
				<key>CF$UID</key>
				<integer>19</integer>
			</dict>
			<key>NSFrame</key>
			<dict>
				<key>CF$UID</key>
				<integer>649</integer>
			</dict>
			<key>NSIntercellSpacing</key>
			<dict>
				<key>CF$UID</key>
				<integer>655</integer>
			</dict>
			<key>NSMatrixFlags</key>
			<integer>1143472128</integer>
			<key>NSNextResponder</key>
			<dict>
				<key>CF$UID</key>
				<integer>646</integer>
			</dict>
			<key>NSNumCols</key>
			<integer>1</integer>
			<key>NSNumRows</key>
			<integer>2</integer>
			<key>NSProtoCell</key>
			<dict>
				<key>CF$UID</key>
				<integer>657</integer>
			</dict>
			<key>NSSelectedCell</key>
			<dict>
				<key>CF$UID</key>
				<integer>651</integer>
			</dict>
			<key>NSSuperview</key>
			<dict>
				<key>CF$UID</key>
				<integer>646</integer>
			</dict>
			<key>NSvFlags</key>
			<integer>256</integer>
		</dict>
		<string>{{12, 12}, {101, 38}}</string>
		<dict>
			<key>$class</key>
			<dict>
				<key>CF$UID</key>
				<integer>212</integer>
			</dict>
			<key>NS.objects</key>
			<array>
				<dict>
					<key>CF$UID</key>
					<integer>651</integer>
				</dict>
				<dict>
					<key>CF$UID</key>
					<integer>653</integer>
				</dict>
			</array>
		</dict>
		<dict>
			<key>$class</key>
			<dict>
				<key>CF$UID</key>
				<integer>81</integer>
			</dict>
			<key>NSAlternateContents</key>
			<dict>
				<key>CF$UID</key>
				<integer>43</integer>
			</dict>
			<key>NSAlternateImage</key>
			<dict>
				<key>CF$UID</key>
				<integer>278</integer>
			</dict>
			<key>NSButtonFlags</key>
			<integer>1211912703</integer>
			<key>NSButtonFlags2</key>
			<integer>0</integer>
			<key>NSCellFlags</key>
			<integer>-2080244224</integer>
			<key>NSCellFlags2</key>
			<integer>0</integer>
			<key>NSContents</key>
			<dict>
				<key>CF$UID</key>
				<integer>579</integer>
			</dict>
			<key>NSControlView</key>
			<dict>
				<key>CF$UID</key>
				<integer>648</integer>
			</dict>
			<key>NSKeyEquivalent</key>
			<dict>
				<key>CF$UID</key>
				<integer>652</integer>
			</dict>
			<key>NSPeriodicDelay</key>
			<integer>200</integer>
			<key>NSPeriodicInterval</key>
			<integer>25</integer>
			<key>NSSupport</key>
			<dict>
				<key>CF$UID</key>
				<integer>19</integer>
			</dict>
		</dict>
		<dict>
			<key>$class</key>
			<dict>
				<key>CF$UID</key>
				<integer>4</integer>
			</dict>
			<key>NS.string</key>
			<string></string>
		</dict>
		<dict>
			<key>$class</key>
			<dict>
				<key>CF$UID</key>
				<integer>81</integer>
			</dict>
			<key>NSAlternateContents</key>
			<dict>
				<key>CF$UID</key>
				<integer>652</integer>
			</dict>
			<key>NSAlternateImage</key>
			<dict>
				<key>CF$UID</key>
				<integer>278</integer>
			</dict>
			<key>NSButtonFlags</key>
			<integer>1211912703</integer>
			<key>NSButtonFlags2</key>
			<integer>0</integer>
			<key>NSCellFlags</key>
			<integer>67239424</integer>
			<key>NSCellFlags2</key>
			<integer>0</integer>
			<key>NSContents</key>
			<dict>
				<key>CF$UID</key>
				<integer>582</integer>
			</dict>
			<key>NSControlView</key>
			<dict>
				<key>CF$UID</key>
				<integer>648</integer>
			</dict>
			<key>NSKeyEquivalent</key>
			<dict>
				<key>CF$UID</key>
				<integer>652</integer>
			</dict>
			<key>NSPeriodicDelay</key>
			<integer>200</integer>
			<key>NSPeriodicInterval</key>
			<integer>25</integer>
			<key>NSSupport</key>
			<dict>
				<key>CF$UID</key>
				<integer>19</integer>
			</dict>
			<key>NSTag</key>
			<integer>1</integer>
		</dict>
		<string>{101, 18}</string>
		<string>{4, 2}</string>
		<string>NSActionCell</string>
		<dict>
			<key>$class</key>
			<dict>
				<key>CF$UID</key>
				<integer>81</integer>
			</dict>
			<key>NSAlternateImage</key>
			<dict>
				<key>CF$UID</key>
				<integer>278</integer>
			</dict>
			<key>NSButtonFlags</key>
			<integer>1211650559</integer>
			<key>NSButtonFlags2</key>
			<integer>0</integer>
			<key>NSCellFlags</key>
			<integer>67239424</integer>
			<key>NSCellFlags2</key>
			<integer>0</integer>
			<key>NSContents</key>
			<dict>
				<key>CF$UID</key>
				<integer>287</integer>
			</dict>
			<key>NSKeyEquivalent</key>
			<dict>
				<key>CF$UID</key>
				<integer>43</integer>
			</dict>
			<key>NSPeriodicDelay</key>
			<integer>400</integer>
			<key>NSPeriodicInterval</key>
			<integer>75</integer>
			<key>NSSupport</key>
			<dict>
				<key>CF$UID</key>
				<integer>19</integer>
			</dict>
		</dict>
		<string>{{2, 2}, {113, 59}}</string>
		<string>{{14, 83}, {117, 79}}</string>
		<string>{0, 0}</string>
		<dict>
			<key>$class</key>
			<dict>
				<key>CF$UID</key>
				<integer>30</integer>
			</dict>
			<key>NSBackgroundColor</key>
			<dict>
				<key>CF$UID</key>
				<integer>44</integer>
			</dict>
			<key>NSCellFlags</key>
			<integer>67239424</integer>
			<key>NSCellFlags2</key>
			<integer>0</integer>
			<key>NSContents</key>
			<dict>
				<key>CF$UID</key>
				<integer>591</integer>
			</dict>
			<key>NSSupport</key>
			<dict>
				<key>CF$UID</key>
				<integer>19</integer>
			</dict>
			<key>NSTextColor</key>
			<dict>
				<key>CF$UID</key>
				<integer>662</integer>
			</dict>
		</dict>
		<dict>
			<key>$class</key>
			<dict>
				<key>CF$UID</key>
				<integer>26</integer>
			</dict>
			<key>NSColorSpace</key>
			<integer>3</integer>
			<key>NSWhite</key>
			<data>
			MCAwLjgwMDAwMDAxAA==
			</data>
		</dict>
		<string>{{2, 2}, {244, 302}}</string>
		<string>{{288, 72}, {248, 322}}</string>
		<string>{0, 0}</string>
		<dict>
			<key>$class</key>
			<dict>
				<key>CF$UID</key>
				<integer>30</integer>
			</dict>
			<key>NSBackgroundColor</key>
			<dict>
				<key>CF$UID</key>
				<integer>44</integer>
			</dict>
			<key>NSCellFlags</key>
			<integer>67239424</integer>
			<key>NSCellFlags2</key>
			<integer>0</integer>
			<key>NSContents</key>
			<dict>
				<key>CF$UID</key>
				<integer>450</integer>
			</dict>
			<key>NSSupport</key>
			<dict>
				<key>CF$UID</key>
				<integer>19</integer>
			</dict>
			<key>NSTextColor</key>
			<dict>
				<key>CF$UID</key>
				<integer>667</integer>
			</dict>
		</dict>
		<dict>
			<key>$class</key>
			<dict>
				<key>CF$UID</key>
				<integer>26</integer>
			</dict>
			<key>NSColorSpace</key>
			<integer>3</integer>
			<key>NSWhite</key>
			<data>
			MCAwLjgwMDAwMDAxAA==
			</data>
		</dict>
		<dict>
			<key>$class</key>
			<dict>
				<key>CF$UID</key>
				<integer>82</integer>
			</dict>
			<key>NSCell</key>
			<dict>
				<key>CF$UID</key>
				<integer>670</integer>
			</dict>
			<key>NSEnabled</key>
			<true/>
			<key>NSFrame</key>
			<dict>
				<key>CF$UID</key>
				<integer>669</integer>
			</dict>
			<key>NSNextResponder</key>
			<dict>
				<key>CF$UID</key>
				<integer>519</integer>
			</dict>
			<key>NSSuperview</key>
			<dict>
				<key>CF$UID</key>
				<integer>519</integer>
			</dict>
			<key>NSvFlags</key>
			<integer>256</integer>
		</dict>
		<string>{{233, 19}, {90, 32}}</string>
		<dict>
			<key>$class</key>
			<dict>
				<key>CF$UID</key>
				<integer>81</integer>
			</dict>
			<key>NSAlternateContents</key>
			<dict>
				<key>CF$UID</key>
				<integer>43</integer>
			</dict>
			<key>NSAlternateImage</key>
			<dict>
				<key>CF$UID</key>
				<integer>99</integer>
			</dict>
			<key>NSButtonFlags</key>
			<integer>-2038284033</integer>
			<key>NSButtonFlags2</key>
			<integer>1</integer>
			<key>NSCellFlags</key>
			<integer>67239424</integer>
			<key>NSCellFlags2</key>
			<integer>137887744</integer>
			<key>NSContents</key>
			<dict>
				<key>CF$UID</key>
				<integer>671</integer>
			</dict>
			<key>NSControlView</key>
			<dict>
				<key>CF$UID</key>
				<integer>668</integer>
			</dict>
			<key>NSKeyEquivalent</key>
			<dict>
				<key>CF$UID</key>
				<integer>672</integer>
			</dict>
			<key>NSPeriodicDelay</key>
			<integer>200</integer>
			<key>NSPeriodicInterval</key>
			<integer>25</integer>
			<key>NSSupport</key>
			<dict>
				<key>CF$UID</key>
				<integer>19</integer>
			</dict>
		</dict>
		<string>Execute</string>
		<dict>
			<key>$class</key>
			<dict>
				<key>CF$UID</key>
				<integer>4</integer>
			</dict>
			<key>NS.string</key>
			<string></string>
		</dict>
		<string>{{10, 33}, {556, 401}}</string>
		<dict>
			<key>$class</key>
			<dict>
				<key>CF$UID</key>
				<integer>227</integer>
			</dict>
			<key>NSColor</key>
			<dict>
				<key>CF$UID</key>
				<integer>22</integer>
			</dict>
			<key>NSIdentifier</key>
			<dict>
				<key>CF$UID</key>
				<integer>675</integer>
			</dict>
			<key>NSLabel</key>
			<dict>
				<key>CF$UID</key>
				<integer>815</integer>
			</dict>
			<key>NSTabView</key>
			<dict>
				<key>CF$UID</key>
				<integer>66</integer>
			</dict>
			<key>NSView</key>
			<dict>
				<key>CF$UID</key>
				<integer>676</integer>
			</dict>
		</dict>
		<dict>
			<key>$class</key>
			<dict>
				<key>CF$UID</key>
				<integer>4</integer>
			</dict>
			<key>NS.string</key>
			<string>2</string>
		</dict>
		<dict>
			<key>$class</key>
			<dict>
				<key>CF$UID</key>
				<integer>214</integer>
			</dict>
			<key>NSFrame</key>
			<dict>
				<key>CF$UID</key>
				<integer>814</integer>
			</dict>
			<key>NSNextResponder</key>
			<dict>
				<key>CF$UID</key>
				<integer>0</integer>
			</dict>
			<key>NSSubviews</key>
			<dict>
				<key>CF$UID</key>
				<integer>677</integer>
			</dict>
		</dict>
		<dict>
			<key>$class</key>
			<dict>
				<key>CF$UID</key>
				<integer>212</integer>
			</dict>
			<key>NS.objects</key>
			<array>
				<dict>
					<key>CF$UID</key>
					<integer>678</integer>
				</dict>
				<dict>
					<key>CF$UID</key>
					<integer>683</integer>
				</dict>
				<dict>
					<key>CF$UID</key>
					<integer>751</integer>
				</dict>
			</array>
		</dict>
		<dict>
			<key>$class</key>
			<dict>
				<key>CF$UID</key>
				<integer>82</integer>
			</dict>
			<key>NSCell</key>
			<dict>
				<key>CF$UID</key>
				<integer>680</integer>
			</dict>
			<key>NSEnabled</key>
			<true/>
			<key>NSFrame</key>
			<dict>
				<key>CF$UID</key>
				<integer>679</integer>
			</dict>
			<key>NSNextResponder</key>
			<dict>
				<key>CF$UID</key>
				<integer>676</integer>
			</dict>
			<key>NSSuperview</key>
			<dict>
				<key>CF$UID</key>
				<integer>676</integer>
			</dict>
			<key>NSvFlags</key>
			<integer>256</integer>
		</dict>
		<string>{{225, 14}, {106, 32}}</string>
		<dict>
			<key>$class</key>
			<dict>
				<key>CF$UID</key>
				<integer>81</integer>
			</dict>
			<key>NSAlternateContents</key>
			<dict>
				<key>CF$UID</key>
				<integer>43</integer>
			</dict>
			<key>NSAlternateImage</key>
			<dict>
				<key>CF$UID</key>
				<integer>99</integer>
			</dict>
			<key>NSButtonFlags</key>
			<integer>-2038284033</integer>
			<key>NSButtonFlags2</key>
			<integer>1</integer>
			<key>NSCellFlags</key>
			<integer>67239424</integer>
			<key>NSCellFlags2</key>
			<integer>137887744</integer>
			<key>NSContents</key>
			<dict>
				<key>CF$UID</key>
				<integer>681</integer>
			</dict>
			<key>NSControlView</key>
			<dict>
				<key>CF$UID</key>
				<integer>678</integer>
			</dict>
			<key>NSKeyEquivalent</key>
			<dict>
				<key>CF$UID</key>
				<integer>682</integer>
			</dict>
			<key>NSPeriodicDelay</key>
			<integer>200</integer>
			<key>NSPeriodicInterval</key>
			<integer>25</integer>
			<key>NSSupport</key>
			<dict>
				<key>CF$UID</key>
				<integer>19</integer>
			</dict>
		</dict>
		<string>Make SOM</string>
		<dict>
			<key>$class</key>
			<dict>
				<key>CF$UID</key>
				<integer>4</integer>
			</dict>
			<key>NS.string</key>
			<string></string>
		</dict>
		<dict>
			<key>$class</key>
			<dict>
				<key>CF$UID</key>
				<integer>220</integer>
			</dict>
			<key>NSBorderType</key>
			<integer>3</integer>
			<key>NSBoxType</key>
			<integer>0</integer>
			<key>NSContentView</key>
			<dict>
				<key>CF$UID</key>
				<integer>685</integer>
			</dict>
			<key>NSFrame</key>
			<dict>
				<key>CF$UID</key>
				<integer>747</integer>
			</dict>
			<key>NSNextResponder</key>
			<dict>
				<key>CF$UID</key>
				<integer>676</integer>
			</dict>
			<key>NSOffsets</key>
			<dict>
				<key>CF$UID</key>
				<integer>748</integer>
			</dict>
			<key>NSSubviews</key>
			<dict>
				<key>CF$UID</key>
				<integer>684</integer>
			</dict>
			<key>NSSuperview</key>
			<dict>
				<key>CF$UID</key>
				<integer>676</integer>
			</dict>
			<key>NSTitleCell</key>
			<dict>
				<key>CF$UID</key>
				<integer>749</integer>
			</dict>
			<key>NSTitlePosition</key>
			<integer>2</integer>
			<key>NSTransparent</key>
			<false/>
		</dict>
		<dict>
			<key>$class</key>
			<dict>
				<key>CF$UID</key>
				<integer>212</integer>
			</dict>
			<key>NS.objects</key>
			<array>
				<dict>
					<key>CF$UID</key>
					<integer>685</integer>
				</dict>
			</array>
		</dict>
		<dict>
			<key>$class</key>
			<dict>
				<key>CF$UID</key>
				<integer>214</integer>
			</dict>
			<key>NSFrame</key>
			<dict>
				<key>CF$UID</key>
				<integer>746</integer>
			</dict>
			<key>NSNextResponder</key>
			<dict>
				<key>CF$UID</key>
				<integer>683</integer>
			</dict>
			<key>NSSubviews</key>
			<dict>
				<key>CF$UID</key>
				<integer>686</integer>
			</dict>
			<key>NSSuperview</key>
			<dict>
				<key>CF$UID</key>
				<integer>683</integer>
			</dict>
		</dict>
		<dict>
			<key>$class</key>
			<dict>
				<key>CF$UID</key>
				<integer>212</integer>
			</dict>
			<key>NS.objects</key>
			<array>
				<dict>
					<key>CF$UID</key>
					<integer>687</integer>
				</dict>
				<dict>
					<key>CF$UID</key>
					<integer>710</integer>
				</dict>
				<dict>
					<key>CF$UID</key>
					<integer>713</integer>
				</dict>
				<dict>
					<key>CF$UID</key>
					<integer>716</integer>
				</dict>
				<dict>
					<key>CF$UID</key>
					<integer>720</integer>
				</dict>
				<dict>
					<key>CF$UID</key>
					<integer>723</integer>
				</dict>
				<dict>
					<key>CF$UID</key>
					<integer>727</integer>
				</dict>
				<dict>
					<key>CF$UID</key>
					<integer>730</integer>
				</dict>
				<dict>
					<key>CF$UID</key>
					<integer>734</integer>
				</dict>
				<dict>
					<key>CF$UID</key>
					<integer>738</integer>
				</dict>
				<dict>
					<key>CF$UID</key>
					<integer>742</integer>
				</dict>
			</array>
		</dict>
		<dict>
			<key>$class</key>
			<dict>
				<key>CF$UID</key>
				<integer>407</integer>
			</dict>
			<key>NSCell</key>
			<dict>
				<key>CF$UID</key>
				<integer>689</integer>
			</dict>
			<key>NSEnabled</key>
			<true/>
			<key>NSFrame</key>
			<dict>
				<key>CF$UID</key>
				<integer>688</integer>
			</dict>
			<key>NSNextResponder</key>
			<dict>
				<key>CF$UID</key>
				<integer>685</integer>
			</dict>
			<key>NSSuperview</key>
			<dict>
				<key>CF$UID</key>
				<integer>685</integer>
			</dict>
			<key>NSvFlags</key>
			<integer>256</integer>
		</dict>
		<string>{{11, 10}, {222, 22}}</string>
		<dict>
			<key>$class</key>
			<dict>
				<key>CF$UID</key>
				<integer>406</integer>
			</dict>
			<key>NSAlternateContents</key>
			<dict>
				<key>CF$UID</key>
				<integer>43</integer>
			</dict>
			<key>NSAlternateImage</key>
			<dict>
				<key>CF$UID</key>
				<integer>339</integer>
			</dict>
			<key>NSAltersState</key>
			<true/>
			<key>NSArrowPosition</key>
			<integer>1</integer>
			<key>NSButtonFlags</key>
			<integer>-2038284033</integer>
			<key>NSButtonFlags2</key>
			<integer>1</integer>
			<key>NSCellFlags</key>
			<integer>-2076049856</integer>
			<key>NSCellFlags2</key>
			<integer>134349824</integer>
			<key>NSControlView</key>
			<dict>
				<key>CF$UID</key>
				<integer>687</integer>
			</dict>
			<key>NSKeyEquivalent</key>
			<dict>
				<key>CF$UID</key>
				<integer>690</integer>
			</dict>
			<key>NSMenu</key>
			<dict>
				<key>CF$UID</key>
				<integer>692</integer>
			</dict>
			<key>NSMenuItem</key>
			<dict>
				<key>CF$UID</key>
				<integer>691</integer>
			</dict>
			<key>NSPeriodicDelay</key>
			<integer>400</integer>
			<key>NSPeriodicInterval</key>
			<integer>75</integer>
			<key>NSPreferredEdge</key>
			<integer>3</integer>
			<key>NSSelectedIndex</key>
			<integer>6</integer>
			<key>NSSupport</key>
			<dict>
				<key>CF$UID</key>
				<integer>339</integer>
			</dict>
			<key>NSUsesItemFromMenu</key>
			<true/>
		</dict>
		<dict>
			<key>$class</key>
			<dict>
				<key>CF$UID</key>
				<integer>4</integer>
			</dict>
			<key>NS.string</key>
			<string></string>
		</dict>
		<dict>
			<key>$class</key>
			<dict>
				<key>CF$UID</key>
				<integer>381</integer>
			</dict>
			<key>NSAction</key>
			<dict>
				<key>CF$UID</key>
				<integer>693</integer>
			</dict>
			<key>NSKeyEquiv</key>
			<dict>
				<key>CF$UID</key>
				<integer>43</integer>
			</dict>
			<key>NSKeyEquivModMask</key>
			<integer>1048576</integer>
			<key>NSMenu</key>
			<dict>
				<key>CF$UID</key>
				<integer>692</integer>
			</dict>
			<key>NSMixedImage</key>
			<dict>
				<key>CF$UID</key>
				<integer>378</integer>
			</dict>
			<key>NSMnemonicLoc</key>
			<integer>2147483647</integer>
			<key>NSOnImage</key>
			<dict>
				<key>CF$UID</key>
				<integer>374</integer>
			</dict>
			<key>NSState</key>
			<integer>1</integer>
			<key>NSTarget</key>
			<dict>
				<key>CF$UID</key>
				<integer>689</integer>
			</dict>
			<key>NSTitle</key>
			<dict>
				<key>CF$UID</key>
				<integer>400</integer>
			</dict>
		</dict>
		<dict>
			<key>$class</key>
			<dict>
				<key>CF$UID</key>
				<integer>405</integer>
			</dict>
			<key>NSMenuItems</key>
			<dict>
				<key>CF$UID</key>
				<integer>695</integer>
			</dict>
			<key>NSTitle</key>
			<dict>
				<key>CF$UID</key>
				<integer>694</integer>
			</dict>
		</dict>
		<string>_popUpItemAction:</string>
		<dict>
			<key>$class</key>
			<dict>
				<key>CF$UID</key>
				<integer>4</integer>
			</dict>
			<key>NS.string</key>
			<string>OtherViews</string>
		</dict>
		<dict>
			<key>$class</key>
			<dict>
				<key>CF$UID</key>
				<integer>212</integer>
			</dict>
			<key>NS.objects</key>
			<array>
				<dict>
					<key>CF$UID</key>
					<integer>696</integer>
				</dict>
				<dict>
					<key>CF$UID</key>
					<integer>698</integer>
				</dict>
				<dict>
					<key>CF$UID</key>
					<integer>700</integer>
				</dict>
				<dict>
					<key>CF$UID</key>
					<integer>702</integer>
				</dict>
				<dict>
					<key>CF$UID</key>
					<integer>704</integer>
				</dict>
				<dict>
					<key>CF$UID</key>
					<integer>706</integer>
				</dict>
				<dict>
					<key>CF$UID</key>
					<integer>691</integer>
				</dict>
				<dict>
					<key>CF$UID</key>
					<integer>708</integer>
				</dict>
			</array>
		</dict>
		<dict>
			<key>$class</key>
			<dict>
				<key>CF$UID</key>
				<integer>381</integer>
			</dict>
			<key>NSAction</key>
			<dict>
				<key>CF$UID</key>
				<integer>697</integer>
			</dict>
			<key>NSKeyEquiv</key>
			<dict>
				<key>CF$UID</key>
				<integer>43</integer>
			</dict>
			<key>NSKeyEquivModMask</key>
			<integer>1048576</integer>
			<key>NSMenu</key>
			<dict>
				<key>CF$UID</key>
				<integer>692</integer>
			</dict>
			<key>NSMixedImage</key>
			<dict>
				<key>CF$UID</key>
				<integer>378</integer>
			</dict>
			<key>NSMnemonicLoc</key>
			<integer>2147483647</integer>
			<key>NSOnImage</key>
			<dict>
				<key>CF$UID</key>
				<integer>374</integer>
			</dict>
			<key>NSTarget</key>
			<dict>
				<key>CF$UID</key>
				<integer>689</integer>
			</dict>
			<key>NSTitle</key>
			<dict>
				<key>CF$UID</key>
				<integer>373</integer>
			</dict>
		</dict>
		<string>_popUpItemAction:</string>
		<dict>
			<key>$class</key>
			<dict>
				<key>CF$UID</key>
				<integer>381</integer>
			</dict>
			<key>NSAction</key>
			<dict>
				<key>CF$UID</key>
				<integer>699</integer>
			</dict>
			<key>NSKeyEquiv</key>
			<dict>
				<key>CF$UID</key>
				<integer>43</integer>
			</dict>
			<key>NSKeyEquivModMask</key>
			<integer>1048576</integer>
			<key>NSMenu</key>
			<dict>
				<key>CF$UID</key>
				<integer>692</integer>
			</dict>
			<key>NSMixedImage</key>
			<dict>
				<key>CF$UID</key>
				<integer>378</integer>
			</dict>
			<key>NSMnemonicLoc</key>
			<integer>2147483647</integer>
			<key>NSOnImage</key>
			<dict>
				<key>CF$UID</key>
				<integer>374</integer>
			</dict>
			<key>NSTarget</key>
			<dict>
				<key>CF$UID</key>
				<integer>689</integer>
			</dict>
			<key>NSTitle</key>
			<dict>
				<key>CF$UID</key>
				<integer>385</integer>
			</dict>
		</dict>
		<string>_popUpItemAction:</string>
		<dict>
			<key>$class</key>
			<dict>
				<key>CF$UID</key>
				<integer>381</integer>
			</dict>
			<key>NSAction</key>
			<dict>
				<key>CF$UID</key>
				<integer>701</integer>
			</dict>
			<key>NSKeyEquiv</key>
			<dict>
				<key>CF$UID</key>
				<integer>43</integer>
			</dict>
			<key>NSKeyEquivModMask</key>
			<integer>1048576</integer>
			<key>NSMenu</key>
			<dict>
				<key>CF$UID</key>
				<integer>692</integer>
			</dict>
			<key>NSMixedImage</key>
			<dict>
				<key>CF$UID</key>
				<integer>378</integer>
			</dict>
			<key>NSMnemonicLoc</key>
			<integer>2147483647</integer>
			<key>NSOnImage</key>
			<dict>
				<key>CF$UID</key>
				<integer>374</integer>
			</dict>
			<key>NSTarget</key>
			<dict>
				<key>CF$UID</key>
				<integer>689</integer>
			</dict>
			<key>NSTitle</key>
			<dict>
				<key>CF$UID</key>
				<integer>388</integer>
			</dict>
		</dict>
		<string>_popUpItemAction:</string>
		<dict>
			<key>$class</key>
			<dict>
				<key>CF$UID</key>
				<integer>381</integer>
			</dict>
			<key>NSAction</key>
			<dict>
				<key>CF$UID</key>
				<integer>703</integer>
			</dict>
			<key>NSKeyEquiv</key>
			<dict>
				<key>CF$UID</key>
				<integer>43</integer>
			</dict>
			<key>NSKeyEquivModMask</key>
			<integer>1048576</integer>
			<key>NSMenu</key>
			<dict>
				<key>CF$UID</key>
				<integer>692</integer>
			</dict>
			<key>NSMixedImage</key>
			<dict>
				<key>CF$UID</key>
				<integer>378</integer>
			</dict>
			<key>NSMnemonicLoc</key>
			<integer>2147483647</integer>
			<key>NSOnImage</key>
			<dict>
				<key>CF$UID</key>
				<integer>374</integer>
			</dict>
			<key>NSTarget</key>
			<dict>
				<key>CF$UID</key>
				<integer>689</integer>
			</dict>
			<key>NSTitle</key>
			<dict>
				<key>CF$UID</key>
				<integer>391</integer>
			</dict>
		</dict>
		<string>_popUpItemAction:</string>
		<dict>
			<key>$class</key>
			<dict>
				<key>CF$UID</key>
				<integer>381</integer>
			</dict>
			<key>NSAction</key>
			<dict>
				<key>CF$UID</key>
				<integer>705</integer>
			</dict>
			<key>NSKeyEquiv</key>
			<dict>
				<key>CF$UID</key>
				<integer>43</integer>
			</dict>
			<key>NSKeyEquivModMask</key>
			<integer>1048576</integer>
			<key>NSMenu</key>
			<dict>
				<key>CF$UID</key>
				<integer>692</integer>
			</dict>
			<key>NSMixedImage</key>
			<dict>
				<key>CF$UID</key>
				<integer>378</integer>
			</dict>
			<key>NSMnemonicLoc</key>
			<integer>2147483647</integer>
			<key>NSOnImage</key>
			<dict>
				<key>CF$UID</key>
				<integer>374</integer>
			</dict>
			<key>NSTarget</key>
			<dict>
				<key>CF$UID</key>
				<integer>689</integer>
			</dict>
			<key>NSTitle</key>
			<dict>
				<key>CF$UID</key>
				<integer>394</integer>
			</dict>
		</dict>
		<string>_popUpItemAction:</string>
		<dict>
			<key>$class</key>
			<dict>
				<key>CF$UID</key>
				<integer>381</integer>
			</dict>
			<key>NSAction</key>
			<dict>
				<key>CF$UID</key>
				<integer>707</integer>
			</dict>
			<key>NSKeyEquiv</key>
			<dict>
				<key>CF$UID</key>
				<integer>43</integer>
			</dict>
			<key>NSKeyEquivModMask</key>
			<integer>1048576</integer>
			<key>NSMenu</key>
			<dict>
				<key>CF$UID</key>
				<integer>692</integer>
			</dict>
			<key>NSMixedImage</key>
			<dict>
				<key>CF$UID</key>
				<integer>378</integer>
			</dict>
			<key>NSMnemonicLoc</key>
			<integer>2147483647</integer>
			<key>NSOnImage</key>
			<dict>
				<key>CF$UID</key>
				<integer>374</integer>
			</dict>
			<key>NSTarget</key>
			<dict>
				<key>CF$UID</key>
				<integer>689</integer>
			</dict>
			<key>NSTitle</key>
			<dict>
				<key>CF$UID</key>
				<integer>397</integer>
			</dict>
		</dict>
		<string>_popUpItemAction:</string>
		<dict>
			<key>$class</key>
			<dict>
				<key>CF$UID</key>
				<integer>381</integer>
			</dict>
			<key>NSAction</key>
			<dict>
				<key>CF$UID</key>
				<integer>709</integer>
			</dict>
			<key>NSKeyEquiv</key>
			<dict>
				<key>CF$UID</key>
				<integer>43</integer>
			</dict>
			<key>NSKeyEquivModMask</key>
			<integer>1048576</integer>
			<key>NSMenu</key>
			<dict>
				<key>CF$UID</key>
				<integer>692</integer>
			</dict>
			<key>NSMixedImage</key>
			<dict>
				<key>CF$UID</key>
				<integer>378</integer>
			</dict>
			<key>NSMnemonicLoc</key>
			<integer>2147483647</integer>
			<key>NSOnImage</key>
			<dict>
				<key>CF$UID</key>
				<integer>374</integer>
			</dict>
			<key>NSTarget</key>
			<dict>
				<key>CF$UID</key>
				<integer>689</integer>
			</dict>
			<key>NSTitle</key>
			<dict>
				<key>CF$UID</key>
				<integer>403</integer>
			</dict>
		</dict>
		<string>_popUpItemAction:</string>
		<dict>
			<key>$class</key>
			<dict>
				<key>CF$UID</key>
				<integer>82</integer>
			</dict>
			<key>NSCell</key>
			<dict>
				<key>CF$UID</key>
				<integer>712</integer>
			</dict>
			<key>NSEnabled</key>
			<true/>
			<key>NSFrame</key>
			<dict>
				<key>CF$UID</key>
				<integer>711</integer>
			</dict>
			<key>NSNextResponder</key>
			<dict>
				<key>CF$UID</key>
				<integer>685</integer>
			</dict>
			<key>NSSuperview</key>
			<dict>
				<key>CF$UID</key>
				<integer>685</integer>
			</dict>
			<key>NSvFlags</key>
			<integer>256</integer>
		</dict>
		<string>{{12, 275}, {129, 18}}</string>
		<dict>
			<key>$class</key>
			<dict>
				<key>CF$UID</key>
				<integer>81</integer>
			</dict>
			<key>NSAlternateContents</key>
			<dict>
				<key>CF$UID</key>
				<integer>43</integer>
			</dict>
			<key>NSAlternateImage</key>
			<dict>
				<key>CF$UID</key>
				<integer>78</integer>
			</dict>
			<key>NSButtonFlags</key>
			<integer>1211912703</integer>
			<key>NSButtonFlags2</key>
			<integer>2</integer>
			<key>NSCellFlags</key>
			<integer>67239424</integer>
			<key>NSCellFlags2</key>
			<integer>0</integer>
			<key>NSContents</key>
			<dict>
				<key>CF$UID</key>
				<integer>551</integer>
			</dict>
			<key>NSControlView</key>
			<dict>
				<key>CF$UID</key>
				<integer>710</integer>
			</dict>
			<key>NSKeyEquivalent</key>
			<dict>
				<key>CF$UID</key>
				<integer>43</integer>
			</dict>
			<key>NSPeriodicDelay</key>
			<integer>200</integer>
			<key>NSPeriodicInterval</key>
			<integer>25</integer>
			<key>NSSupport</key>
			<dict>
				<key>CF$UID</key>
				<integer>19</integer>
			</dict>
		</dict>
		<dict>
			<key>$class</key>
			<dict>
				<key>CF$UID</key>
				<integer>31</integer>
			</dict>
			<key>NSCell</key>
			<dict>
				<key>CF$UID</key>
				<integer>715</integer>
			</dict>
			<key>NSEnabled</key>
			<true/>
			<key>NSFrame</key>
			<dict>
				<key>CF$UID</key>
				<integer>714</integer>
			</dict>
			<key>NSNextResponder</key>
			<dict>
				<key>CF$UID</key>
				<integer>685</integer>
			</dict>
			<key>NSSuperview</key>
			<dict>
				<key>CF$UID</key>
				<integer>685</integer>
			</dict>
			<key>NSvFlags</key>
			<integer>256</integer>
		</dict>
		<string>{{14, 227}, {48, 22}}</string>
		<dict>
			<key>$class</key>
			<dict>
				<key>CF$UID</key>
				<integer>30</integer>
			</dict>
			<key>NSBackgroundColor</key>
			<dict>
				<key>CF$UID</key>
				<integer>44</integer>
			</dict>
			<key>NSCellFlags</key>
			<integer>-1804468671</integer>
			<key>NSCellFlags2</key>
			<integer>71304192</integer>
			<key>NSContents</key>
			<dict>
				<key>CF$UID</key>
				<integer>555</integer>
			</dict>
			<key>NSControlView</key>
			<dict>
				<key>CF$UID</key>
				<integer>713</integer>
			</dict>
			<key>NSDrawsBackground</key>
			<true/>
			<key>NSSupport</key>
			<dict>
				<key>CF$UID</key>
				<integer>19</integer>
			</dict>
			<key>NSTextColor</key>
			<dict>
				<key>CF$UID</key>
				<integer>47</integer>
			</dict>
		</dict>
		<dict>
			<key>$class</key>
			<dict>
				<key>CF$UID</key>
				<integer>31</integer>
			</dict>
			<key>NSCell</key>
			<dict>
				<key>CF$UID</key>
				<integer>718</integer>
			</dict>
			<key>NSEnabled</key>
			<true/>
			<key>NSFrame</key>
			<dict>
				<key>CF$UID</key>
				<integer>717</integer>
			</dict>
			<key>NSNextResponder</key>
			<dict>
				<key>CF$UID</key>
				<integer>685</integer>
			</dict>
			<key>NSSuperview</key>
			<dict>
				<key>CF$UID</key>
				<integer>685</integer>
			</dict>
			<key>NSvFlags</key>
			<integer>256</integer>
		</dict>
		<string>{{67, 229}, {38, 17}}</string>
		<dict>
			<key>$class</key>
			<dict>
				<key>CF$UID</key>
				<integer>30</integer>
			</dict>
			<key>NSBackgroundColor</key>
			<dict>
				<key>CF$UID</key>
				<integer>22</integer>
			</dict>
			<key>NSCellFlags</key>
			<integer>67239424</integer>
			<key>NSCellFlags2</key>
			<integer>4194304</integer>
			<key>NSContents</key>
			<dict>
				<key>CF$UID</key>
				<integer>719</integer>
			</dict>
			<key>NSControlView</key>
			<dict>
				<key>CF$UID</key>
				<integer>716</integer>
			</dict>
			<key>NSSupport</key>
			<dict>
				<key>CF$UID</key>
				<integer>19</integer>
			</dict>
			<key>NSTextColor</key>
			<dict>
				<key>CF$UID</key>
				<integer>27</integer>
			</dict>
		</dict>
		<string>XDim</string>
		<dict>
			<key>$class</key>
			<dict>
				<key>CF$UID</key>
				<integer>31</integer>
			</dict>
			<key>NSCell</key>
			<dict>
				<key>CF$UID</key>
				<integer>722</integer>
			</dict>
			<key>NSEnabled</key>
			<true/>
			<key>NSFrame</key>
			<dict>
				<key>CF$UID</key>
				<integer>721</integer>
			</dict>
			<key>NSNextResponder</key>
			<dict>
				<key>CF$UID</key>
				<integer>685</integer>
			</dict>
			<key>NSSuperview</key>
			<dict>
				<key>CF$UID</key>
				<integer>685</integer>
			</dict>
			<key>NSvFlags</key>
			<integer>256</integer>
		</dict>
		<string>{{14, 187}, {48, 22}}</string>
		<dict>
			<key>$class</key>
			<dict>
				<key>CF$UID</key>
				<integer>30</integer>
			</dict>
			<key>NSBackgroundColor</key>
			<dict>
				<key>CF$UID</key>
				<integer>44</integer>
			</dict>
			<key>NSCellFlags</key>
			<integer>-1804468671</integer>
			<key>NSCellFlags2</key>
			<integer>71304192</integer>
			<key>NSContents</key>
			<dict>
				<key>CF$UID</key>
				<integer>555</integer>
			</dict>
			<key>NSControlView</key>
			<dict>
				<key>CF$UID</key>
				<integer>720</integer>
			</dict>
			<key>NSDrawsBackground</key>
			<true/>
			<key>NSSupport</key>
			<dict>
				<key>CF$UID</key>
				<integer>19</integer>
			</dict>
			<key>NSTextColor</key>
			<dict>
				<key>CF$UID</key>
				<integer>47</integer>
			</dict>
		</dict>
		<dict>
			<key>$class</key>
			<dict>
				<key>CF$UID</key>
				<integer>31</integer>
			</dict>
			<key>NSCell</key>
			<dict>
				<key>CF$UID</key>
				<integer>725</integer>
			</dict>
			<key>NSEnabled</key>
			<true/>
			<key>NSFrame</key>
			<dict>
				<key>CF$UID</key>
				<integer>724</integer>
			</dict>
			<key>NSNextResponder</key>
			<dict>
				<key>CF$UID</key>
				<integer>685</integer>
			</dict>
			<key>NSSuperview</key>
			<dict>
				<key>CF$UID</key>
				<integer>685</integer>
			</dict>
			<key>NSvFlags</key>
			<integer>256</integer>
		</dict>
		<string>{{67, 189}, {38, 17}}</string>
		<dict>
			<key>$class</key>
			<dict>
				<key>CF$UID</key>
				<integer>30</integer>
			</dict>
			<key>NSBackgroundColor</key>
			<dict>
				<key>CF$UID</key>
				<integer>22</integer>
			</dict>
			<key>NSCellFlags</key>
			<integer>67239424</integer>
			<key>NSCellFlags2</key>
			<integer>4194304</integer>
			<key>NSContents</key>
			<dict>
				<key>CF$UID</key>
				<integer>726</integer>
			</dict>
			<key>NSControlView</key>
			<dict>
				<key>CF$UID</key>
				<integer>723</integer>
			</dict>
			<key>NSSupport</key>
			<dict>
				<key>CF$UID</key>
				<integer>19</integer>
			</dict>
			<key>NSTextColor</key>
			<dict>
				<key>CF$UID</key>
				<integer>27</integer>
			</dict>
		</dict>
		<string>YDim</string>
		<dict>
			<key>$class</key>
			<dict>
				<key>CF$UID</key>
				<integer>31</integer>
			</dict>
			<key>NSCell</key>
			<dict>
				<key>CF$UID</key>
				<integer>729</integer>
			</dict>
			<key>NSEnabled</key>
			<true/>
			<key>NSFrame</key>
			<dict>
				<key>CF$UID</key>
				<integer>728</integer>
			</dict>
			<key>NSNextResponder</key>
			<dict>
				<key>CF$UID</key>
				<integer>685</integer>
			</dict>
			<key>NSSuperview</key>
			<dict>
				<key>CF$UID</key>
				<integer>685</integer>
			</dict>
			<key>NSvFlags</key>
			<integer>256</integer>
		</dict>
		<string>{{66, 39}, {114, 17}}</string>
		<dict>
			<key>$class</key>
			<dict>
				<key>CF$UID</key>
				<integer>30</integer>
			</dict>
			<key>NSBackgroundColor</key>
			<dict>
				<key>CF$UID</key>
				<integer>22</integer>
			</dict>
			<key>NSCellFlags</key>
			<integer>67239424</integer>
			<key>NSCellFlags2</key>
			<integer>4194304</integer>
			<key>NSContents</key>
			<dict>
				<key>CF$UID</key>
				<integer>419</integer>
			</dict>
			<key>NSControlView</key>
			<dict>
				<key>CF$UID</key>
				<integer>727</integer>
			</dict>
			<key>NSSupport</key>
			<dict>
				<key>CF$UID</key>
				<integer>19</integer>
			</dict>
			<key>NSTextColor</key>
			<dict>
				<key>CF$UID</key>
				<integer>27</integer>
			</dict>
		</dict>
		<dict>
			<key>$class</key>
			<dict>
				<key>CF$UID</key>
				<integer>31</integer>
			</dict>
			<key>NSCell</key>
			<dict>
				<key>CF$UID</key>
				<integer>732</integer>
			</dict>
			<key>NSEnabled</key>
			<true/>
			<key>NSFrame</key>
			<dict>
				<key>CF$UID</key>
				<integer>731</integer>
			</dict>
			<key>NSNextResponder</key>
			<dict>
				<key>CF$UID</key>
				<integer>685</integer>
			</dict>
			<key>NSSuperview</key>
			<dict>
				<key>CF$UID</key>
				<integer>685</integer>
			</dict>
			<key>NSvFlags</key>
			<integer>256</integer>
		</dict>
		<string>{{101, 130}, {139, 17}}</string>
		<dict>
			<key>$class</key>
			<dict>
				<key>CF$UID</key>
				<integer>30</integer>
			</dict>
			<key>NSBackgroundColor</key>
			<dict>
				<key>CF$UID</key>
				<integer>22</integer>
			</dict>
			<key>NSCellFlags</key>
			<integer>67239424</integer>
			<key>NSCellFlags2</key>
			<integer>4194304</integer>
			<key>NSContents</key>
			<dict>
				<key>CF$UID</key>
				<integer>733</integer>
			</dict>
			<key>NSControlView</key>
			<dict>
				<key>CF$UID</key>
				<integer>730</integer>
			</dict>
			<key>NSSupport</key>
			<dict>
				<key>CF$UID</key>
				<integer>19</integer>
			</dict>
			<key>NSTextColor</key>
			<dict>
				<key>CF$UID</key>
				<integer>27</integer>
			</dict>
		</dict>
		<string>Number of iterations</string>
		<dict>
			<key>$class</key>
			<dict>
				<key>CF$UID</key>
				<integer>31</integer>
			</dict>
			<key>NSCell</key>
			<dict>
				<key>CF$UID</key>
				<integer>736</integer>
			</dict>
			<key>NSEnabled</key>
			<true/>
			<key>NSFrame</key>
			<dict>
				<key>CF$UID</key>
				<integer>735</integer>
			</dict>
			<key>NSNextResponder</key>
			<dict>
				<key>CF$UID</key>
				<integer>685</integer>
			</dict>
			<key>NSSuperview</key>
			<dict>
				<key>CF$UID</key>
				<integer>685</integer>
			</dict>
			<key>NSvFlags</key>
			<integer>256</integer>
		</dict>
		<string>{{14, 128}, {82, 22}}</string>
		<dict>
			<key>$class</key>
			<dict>
				<key>CF$UID</key>
				<integer>30</integer>
			</dict>
			<key>NSBackgroundColor</key>
			<dict>
				<key>CF$UID</key>
				<integer>44</integer>
			</dict>
			<key>NSCellFlags</key>
			<integer>-1804468671</integer>
			<key>NSCellFlags2</key>
			<integer>71304192</integer>
			<key>NSContents</key>
			<dict>
				<key>CF$UID</key>
				<integer>737</integer>
			</dict>
			<key>NSControlView</key>
			<dict>
				<key>CF$UID</key>
				<integer>734</integer>
			</dict>
			<key>NSDrawsBackground</key>
			<true/>
			<key>NSSupport</key>
			<dict>
				<key>CF$UID</key>
				<integer>19</integer>
			</dict>
			<key>NSTextColor</key>
			<dict>
				<key>CF$UID</key>
				<integer>47</integer>
			</dict>
		</dict>
		<string>100000</string>
		<dict>
			<key>$class</key>
			<dict>
				<key>CF$UID</key>
				<integer>31</integer>
			</dict>
			<key>NSCell</key>
			<dict>
				<key>CF$UID</key>
				<integer>740</integer>
			</dict>
			<key>NSEnabled</key>
			<true/>
			<key>NSFrame</key>
			<dict>
				<key>CF$UID</key>
				<integer>739</integer>
			</dict>
			<key>NSNextResponder</key>
			<dict>
				<key>CF$UID</key>
				<integer>685</integer>
			</dict>
			<key>NSSuperview</key>
			<dict>
				<key>CF$UID</key>
				<integer>685</integer>
			</dict>
			<key>NSvFlags</key>
			<integer>256</integer>
		</dict>
		<string>{{14, 88}, {61, 22}}</string>
		<dict>
			<key>$class</key>
			<dict>
				<key>CF$UID</key>
				<integer>30</integer>
			</dict>
			<key>NSBackgroundColor</key>
			<dict>
				<key>CF$UID</key>
				<integer>44</integer>
			</dict>
			<key>NSCellFlags</key>
			<integer>-1804468671</integer>
			<key>NSCellFlags2</key>
			<integer>71304192</integer>
			<key>NSContents</key>
			<dict>
				<key>CF$UID</key>
				<integer>741</integer>
			</dict>
			<key>NSControlView</key>
			<dict>
				<key>CF$UID</key>
				<integer>738</integer>
			</dict>
			<key>NSDrawsBackground</key>
			<true/>
			<key>NSSupport</key>
			<dict>
				<key>CF$UID</key>
				<integer>19</integer>
			</dict>
			<key>NSTextColor</key>
			<dict>
				<key>CF$UID</key>
				<integer>47</integer>
			</dict>
		</dict>
		<string>0.02</string>
		<dict>
			<key>$class</key>
			<dict>
				<key>CF$UID</key>
				<integer>31</integer>
			</dict>
			<key>NSCell</key>
			<dict>
				<key>CF$UID</key>
				<integer>744</integer>
			</dict>
			<key>NSEnabled</key>
			<true/>
			<key>NSFrame</key>
			<dict>
				<key>CF$UID</key>
				<integer>743</integer>
			</dict>
			<key>NSNextResponder</key>
			<dict>
				<key>CF$UID</key>
				<integer>685</integer>
			</dict>
			<key>NSSuperview</key>
			<dict>
				<key>CF$UID</key>
				<integer>685</integer>
			</dict>
			<key>NSvFlags</key>
			<integer>256</integer>
		</dict>
		<string>{{80, 90}, {67, 17}}</string>
		<dict>
			<key>$class</key>
			<dict>
				<key>CF$UID</key>
				<integer>30</integer>
			</dict>
			<key>NSBackgroundColor</key>
			<dict>
				<key>CF$UID</key>
				<integer>22</integer>
			</dict>
			<key>NSCellFlags</key>
			<integer>67239424</integer>
			<key>NSCellFlags2</key>
			<integer>4194304</integer>
			<key>NSContents</key>
			<dict>
				<key>CF$UID</key>
				<integer>745</integer>
			</dict>
			<key>NSControlView</key>
			<dict>
				<key>CF$UID</key>
				<integer>742</integer>
			</dict>
			<key>NSSupport</key>
			<dict>
				<key>CF$UID</key>
				<integer>19</integer>
			</dict>
			<key>NSTextColor</key>
			<dict>
				<key>CF$UID</key>
				<integer>27</integer>
			</dict>
		</dict>
		<string>Initial tau</string>
		<string>{{2, 2}, {244, 302}}</string>
		<string>{{20, 72}, {248, 322}}</string>
		<string>{0, 0}</string>
		<dict>
			<key>$class</key>
			<dict>
				<key>CF$UID</key>
				<integer>30</integer>
			</dict>
			<key>NSBackgroundColor</key>
			<dict>
				<key>CF$UID</key>
				<integer>44</integer>
			</dict>
			<key>NSCellFlags</key>
			<integer>67239424</integer>
			<key>NSCellFlags2</key>
			<integer>0</integer>
			<key>NSContents</key>
			<dict>
				<key>CF$UID</key>
				<integer>513</integer>
			</dict>
			<key>NSSupport</key>
			<dict>
				<key>CF$UID</key>
				<integer>19</integer>
			</dict>
			<key>NSTextColor</key>
			<dict>
				<key>CF$UID</key>
				<integer>750</integer>
			</dict>
		</dict>
		<dict>
			<key>$class</key>
			<dict>
				<key>CF$UID</key>
				<integer>26</integer>
			</dict>
			<key>NSColorSpace</key>
			<integer>3</integer>
			<key>NSWhite</key>
			<data>
			MCAwLjgwMDAwMDAxAA==
			</data>
		</dict>
		<dict>
			<key>$class</key>
			<dict>
				<key>CF$UID</key>
				<integer>220</integer>
			</dict>
			<key>NSBorderType</key>
			<integer>3</integer>
			<key>NSBoxType</key>
			<integer>0</integer>
			<key>NSContentView</key>
			<dict>
				<key>CF$UID</key>
				<integer>753</integer>
			</dict>
			<key>NSFrame</key>
			<dict>
				<key>CF$UID</key>
				<integer>810</integer>
			</dict>
			<key>NSNextResponder</key>
			<dict>
				<key>CF$UID</key>
				<integer>676</integer>
			</dict>
			<key>NSOffsets</key>
			<dict>
				<key>CF$UID</key>
				<integer>811</integer>
			</dict>
			<key>NSSubviews</key>
			<dict>
				<key>CF$UID</key>
				<integer>752</integer>
			</dict>
			<key>NSSuperview</key>
			<dict>
				<key>CF$UID</key>
				<integer>676</integer>
			</dict>
			<key>NSTitleCell</key>
			<dict>
				<key>CF$UID</key>
				<integer>812</integer>
			</dict>
			<key>NSTitlePosition</key>
			<integer>2</integer>
			<key>NSTransparent</key>
			<false/>
		</dict>
		<dict>
			<key>$class</key>
			<dict>
				<key>CF$UID</key>
				<integer>212</integer>
			</dict>
			<key>NS.objects</key>
			<array>
				<dict>
					<key>CF$UID</key>
					<integer>753</integer>
				</dict>
			</array>
		</dict>
		<dict>
			<key>$class</key>
			<dict>
				<key>CF$UID</key>
				<integer>214</integer>
			</dict>
			<key>NSFrame</key>
			<dict>
				<key>CF$UID</key>
				<integer>809</integer>
			</dict>
			<key>NSNextResponder</key>
			<dict>
				<key>CF$UID</key>
				<integer>751</integer>
			</dict>
			<key>NSSubviews</key>
			<dict>
				<key>CF$UID</key>
				<integer>754</integer>
			</dict>
			<key>NSSuperview</key>
			<dict>
				<key>CF$UID</key>
				<integer>751</integer>
			</dict>
		</dict>
		<dict>
			<key>$class</key>
			<dict>
				<key>CF$UID</key>
				<integer>212</integer>
			</dict>
			<key>NS.objects</key>
			<array>
				<dict>
					<key>CF$UID</key>
					<integer>755</integer>
				</dict>
				<dict>
					<key>CF$UID</key>
					<integer>778</integer>
				</dict>
				<dict>
					<key>CF$UID</key>
					<integer>781</integer>
				</dict>
				<dict>
					<key>CF$UID</key>
					<integer>784</integer>
				</dict>
				<dict>
					<key>CF$UID</key>
					<integer>787</integer>
				</dict>
				<dict>
					<key>CF$UID</key>
					<integer>790</integer>
				</dict>
				<dict>
					<key>CF$UID</key>
					<integer>793</integer>
				</dict>
				<dict>
					<key>CF$UID</key>
					<integer>796</integer>
				</dict>
				<dict>
					<key>CF$UID</key>
					<integer>799</integer>
				</dict>
				<dict>
					<key>CF$UID</key>
					<integer>803</integer>
				</dict>
				<dict>
					<key>CF$UID</key>
					<integer>806</integer>
				</dict>
			</array>
		</dict>
		<dict>
			<key>$class</key>
			<dict>
				<key>CF$UID</key>
				<integer>407</integer>
			</dict>
			<key>NSCell</key>
			<dict>
				<key>CF$UID</key>
				<integer>757</integer>
			</dict>
			<key>NSEnabled</key>
			<true/>
			<key>NSFrame</key>
			<dict>
				<key>CF$UID</key>
				<integer>756</integer>
			</dict>
			<key>NSNextResponder</key>
			<dict>
				<key>CF$UID</key>
				<integer>753</integer>
			</dict>
			<key>NSSuperview</key>
			<dict>
				<key>CF$UID</key>
				<integer>753</integer>
			</dict>
			<key>NSvFlags</key>
			<integer>256</integer>
		</dict>
		<string>{{11, 10}, {222, 22}}</string>
		<dict>
			<key>$class</key>
			<dict>
				<key>CF$UID</key>
				<integer>406</integer>
			</dict>
			<key>NSAlternateContents</key>
			<dict>
				<key>CF$UID</key>
				<integer>43</integer>
			</dict>
			<key>NSAlternateImage</key>
			<dict>
				<key>CF$UID</key>
				<integer>339</integer>
			</dict>
			<key>NSAltersState</key>
			<true/>
			<key>NSArrowPosition</key>
			<integer>1</integer>
			<key>NSButtonFlags</key>
			<integer>-2038284033</integer>
			<key>NSButtonFlags2</key>
			<integer>1</integer>
			<key>NSCellFlags</key>
			<integer>-2076049856</integer>
			<key>NSCellFlags2</key>
			<integer>134349824</integer>
			<key>NSControlView</key>
			<dict>
				<key>CF$UID</key>
				<integer>755</integer>
			</dict>
			<key>NSKeyEquivalent</key>
			<dict>
				<key>CF$UID</key>
				<integer>758</integer>
			</dict>
			<key>NSMenu</key>
			<dict>
				<key>CF$UID</key>
				<integer>760</integer>
			</dict>
			<key>NSMenuItem</key>
			<dict>
				<key>CF$UID</key>
				<integer>759</integer>
			</dict>
			<key>NSPeriodicDelay</key>
			<integer>400</integer>
			<key>NSPeriodicInterval</key>
			<integer>75</integer>
			<key>NSPreferredEdge</key>
			<integer>3</integer>
			<key>NSSelectedIndex</key>
			<integer>6</integer>
			<key>NSSupport</key>
			<dict>
				<key>CF$UID</key>
				<integer>339</integer>
			</dict>
			<key>NSUsesItemFromMenu</key>
			<true/>
		</dict>
		<dict>
			<key>$class</key>
			<dict>
				<key>CF$UID</key>
				<integer>4</integer>
			</dict>
			<key>NS.string</key>
			<string></string>
		</dict>
		<dict>
			<key>$class</key>
			<dict>
				<key>CF$UID</key>
				<integer>381</integer>
			</dict>
			<key>NSAction</key>
			<dict>
				<key>CF$UID</key>
				<integer>761</integer>
			</dict>
			<key>NSKeyEquiv</key>
			<dict>
				<key>CF$UID</key>
				<integer>43</integer>
			</dict>
			<key>NSKeyEquivModMask</key>
			<integer>1048576</integer>
			<key>NSMenu</key>
			<dict>
				<key>CF$UID</key>
				<integer>760</integer>
			</dict>
			<key>NSMixedImage</key>
			<dict>
				<key>CF$UID</key>
				<integer>378</integer>
			</dict>
			<key>NSMnemonicLoc</key>
			<integer>2147483647</integer>
			<key>NSOnImage</key>
			<dict>
				<key>CF$UID</key>
				<integer>374</integer>
			</dict>
			<key>NSState</key>
			<integer>1</integer>
			<key>NSTarget</key>
			<dict>
				<key>CF$UID</key>
				<integer>757</integer>
			</dict>
			<key>NSTitle</key>
			<dict>
				<key>CF$UID</key>
				<integer>400</integer>
			</dict>
		</dict>
		<dict>
			<key>$class</key>
			<dict>
				<key>CF$UID</key>
				<integer>405</integer>
			</dict>
			<key>NSMenuItems</key>
			<dict>
				<key>CF$UID</key>
				<integer>763</integer>
			</dict>
			<key>NSTitle</key>
			<dict>
				<key>CF$UID</key>
				<integer>762</integer>
			</dict>
		</dict>
		<string>_popUpItemAction:</string>
		<dict>
			<key>$class</key>
			<dict>
				<key>CF$UID</key>
				<integer>4</integer>
			</dict>
			<key>NS.string</key>
			<string>OtherViews</string>
		</dict>
		<dict>
			<key>$class</key>
			<dict>
				<key>CF$UID</key>
				<integer>212</integer>
			</dict>
			<key>NS.objects</key>
			<array>
				<dict>
					<key>CF$UID</key>
					<integer>764</integer>
				</dict>
				<dict>
					<key>CF$UID</key>
					<integer>766</integer>
				</dict>
				<dict>
					<key>CF$UID</key>
					<integer>768</integer>
				</dict>
				<dict>
					<key>CF$UID</key>
					<integer>770</integer>
				</dict>
				<dict>
					<key>CF$UID</key>
					<integer>772</integer>
				</dict>
				<dict>
					<key>CF$UID</key>
					<integer>774</integer>
				</dict>
				<dict>
					<key>CF$UID</key>
					<integer>759</integer>
				</dict>
				<dict>
					<key>CF$UID</key>
					<integer>776</integer>
				</dict>
			</array>
		</dict>
		<dict>
			<key>$class</key>
			<dict>
				<key>CF$UID</key>
				<integer>381</integer>
			</dict>
			<key>NSAction</key>
			<dict>
				<key>CF$UID</key>
				<integer>765</integer>
			</dict>
			<key>NSKeyEquiv</key>
			<dict>
				<key>CF$UID</key>
				<integer>43</integer>
			</dict>
			<key>NSKeyEquivModMask</key>
			<integer>1048576</integer>
			<key>NSMenu</key>
			<dict>
				<key>CF$UID</key>
				<integer>760</integer>
			</dict>
			<key>NSMixedImage</key>
			<dict>
				<key>CF$UID</key>
				<integer>378</integer>
			</dict>
			<key>NSMnemonicLoc</key>
			<integer>2147483647</integer>
			<key>NSOnImage</key>
			<dict>
				<key>CF$UID</key>
				<integer>374</integer>
			</dict>
			<key>NSTarget</key>
			<dict>
				<key>CF$UID</key>
				<integer>757</integer>
			</dict>
			<key>NSTitle</key>
			<dict>
				<key>CF$UID</key>
				<integer>373</integer>
			</dict>
		</dict>
		<string>_popUpItemAction:</string>
		<dict>
			<key>$class</key>
			<dict>
				<key>CF$UID</key>
				<integer>381</integer>
			</dict>
			<key>NSAction</key>
			<dict>
				<key>CF$UID</key>
				<integer>767</integer>
			</dict>
			<key>NSKeyEquiv</key>
			<dict>
				<key>CF$UID</key>
				<integer>43</integer>
			</dict>
			<key>NSKeyEquivModMask</key>
			<integer>1048576</integer>
			<key>NSMenu</key>
			<dict>
				<key>CF$UID</key>
				<integer>760</integer>
			</dict>
			<key>NSMixedImage</key>
			<dict>
				<key>CF$UID</key>
				<integer>378</integer>
			</dict>
			<key>NSMnemonicLoc</key>
			<integer>2147483647</integer>
			<key>NSOnImage</key>
			<dict>
				<key>CF$UID</key>
				<integer>374</integer>
			</dict>
			<key>NSTarget</key>
			<dict>
				<key>CF$UID</key>
				<integer>757</integer>
			</dict>
			<key>NSTitle</key>
			<dict>
				<key>CF$UID</key>
				<integer>385</integer>
			</dict>
		</dict>
		<string>_popUpItemAction:</string>
		<dict>
			<key>$class</key>
			<dict>
				<key>CF$UID</key>
				<integer>381</integer>
			</dict>
			<key>NSAction</key>
			<dict>
				<key>CF$UID</key>
				<integer>769</integer>
			</dict>
			<key>NSKeyEquiv</key>
			<dict>
				<key>CF$UID</key>
				<integer>43</integer>
			</dict>
			<key>NSKeyEquivModMask</key>
			<integer>1048576</integer>
			<key>NSMenu</key>
			<dict>
				<key>CF$UID</key>
				<integer>760</integer>
			</dict>
			<key>NSMixedImage</key>
			<dict>
				<key>CF$UID</key>
				<integer>378</integer>
			</dict>
			<key>NSMnemonicLoc</key>
			<integer>2147483647</integer>
			<key>NSOnImage</key>
			<dict>
				<key>CF$UID</key>
				<integer>374</integer>
			</dict>
			<key>NSTarget</key>
			<dict>
				<key>CF$UID</key>
				<integer>757</integer>
			</dict>
			<key>NSTitle</key>
			<dict>
				<key>CF$UID</key>
				<integer>388</integer>
			</dict>
		</dict>
		<string>_popUpItemAction:</string>
		<dict>
			<key>$class</key>
			<dict>
				<key>CF$UID</key>
				<integer>381</integer>
			</dict>
			<key>NSAction</key>
			<dict>
				<key>CF$UID</key>
				<integer>771</integer>
			</dict>
			<key>NSKeyEquiv</key>
			<dict>
				<key>CF$UID</key>
				<integer>43</integer>
			</dict>
			<key>NSKeyEquivModMask</key>
			<integer>1048576</integer>
			<key>NSMenu</key>
			<dict>
				<key>CF$UID</key>
				<integer>760</integer>
			</dict>
			<key>NSMixedImage</key>
			<dict>
				<key>CF$UID</key>
				<integer>378</integer>
			</dict>
			<key>NSMnemonicLoc</key>
			<integer>2147483647</integer>
			<key>NSOnImage</key>
			<dict>
				<key>CF$UID</key>
				<integer>374</integer>
			</dict>
			<key>NSTarget</key>
			<dict>
				<key>CF$UID</key>
				<integer>757</integer>
			</dict>
			<key>NSTitle</key>
			<dict>
				<key>CF$UID</key>
				<integer>391</integer>
			</dict>
		</dict>
		<string>_popUpItemAction:</string>
		<dict>
			<key>$class</key>
			<dict>
				<key>CF$UID</key>
				<integer>381</integer>
			</dict>
			<key>NSAction</key>
			<dict>
				<key>CF$UID</key>
				<integer>773</integer>
			</dict>
			<key>NSKeyEquiv</key>
			<dict>
				<key>CF$UID</key>
				<integer>43</integer>
			</dict>
			<key>NSKeyEquivModMask</key>
			<integer>1048576</integer>
			<key>NSMenu</key>
			<dict>
				<key>CF$UID</key>
				<integer>760</integer>
			</dict>
			<key>NSMixedImage</key>
			<dict>
				<key>CF$UID</key>
				<integer>378</integer>
			</dict>
			<key>NSMnemonicLoc</key>
			<integer>2147483647</integer>
			<key>NSOnImage</key>
			<dict>
				<key>CF$UID</key>
				<integer>374</integer>
			</dict>
			<key>NSTarget</key>
			<dict>
				<key>CF$UID</key>
				<integer>757</integer>
			</dict>
			<key>NSTitle</key>
			<dict>
				<key>CF$UID</key>
				<integer>394</integer>
			</dict>
		</dict>
		<string>_popUpItemAction:</string>
		<dict>
			<key>$class</key>
			<dict>
				<key>CF$UID</key>
				<integer>381</integer>
			</dict>
			<key>NSAction</key>
			<dict>
				<key>CF$UID</key>
				<integer>775</integer>
			</dict>
			<key>NSKeyEquiv</key>
			<dict>
				<key>CF$UID</key>
				<integer>43</integer>
			</dict>
			<key>NSKeyEquivModMask</key>
			<integer>1048576</integer>
			<key>NSMenu</key>
			<dict>
				<key>CF$UID</key>
				<integer>760</integer>
			</dict>
			<key>NSMixedImage</key>
			<dict>
				<key>CF$UID</key>
				<integer>378</integer>
			</dict>
			<key>NSMnemonicLoc</key>
			<integer>2147483647</integer>
			<key>NSOnImage</key>
			<dict>
				<key>CF$UID</key>
				<integer>374</integer>
			</dict>
			<key>NSTarget</key>
			<dict>
				<key>CF$UID</key>
				<integer>757</integer>
			</dict>
			<key>NSTitle</key>
			<dict>
				<key>CF$UID</key>
				<integer>397</integer>
			</dict>
		</dict>
		<string>_popUpItemAction:</string>
		<dict>
			<key>$class</key>
			<dict>
				<key>CF$UID</key>
				<integer>381</integer>
			</dict>
			<key>NSAction</key>
			<dict>
				<key>CF$UID</key>
				<integer>777</integer>
			</dict>
			<key>NSKeyEquiv</key>
			<dict>
				<key>CF$UID</key>
				<integer>43</integer>
			</dict>
			<key>NSKeyEquivModMask</key>
			<integer>1048576</integer>
			<key>NSMenu</key>
			<dict>
				<key>CF$UID</key>
				<integer>760</integer>
			</dict>
			<key>NSMixedImage</key>
			<dict>
				<key>CF$UID</key>
				<integer>378</integer>
			</dict>
			<key>NSMnemonicLoc</key>
			<integer>2147483647</integer>
			<key>NSOnImage</key>
			<dict>
				<key>CF$UID</key>
				<integer>374</integer>
			</dict>
			<key>NSTarget</key>
			<dict>
				<key>CF$UID</key>
				<integer>757</integer>
			</dict>
			<key>NSTitle</key>
			<dict>
				<key>CF$UID</key>
				<integer>403</integer>
			</dict>
		</dict>
		<string>_popUpItemAction:</string>
		<dict>
			<key>$class</key>
			<dict>
				<key>CF$UID</key>
				<integer>82</integer>
			</dict>
			<key>NSCell</key>
			<dict>
				<key>CF$UID</key>
				<integer>780</integer>
			</dict>
			<key>NSEnabled</key>
			<true/>
			<key>NSFrame</key>
			<dict>
				<key>CF$UID</key>
				<integer>779</integer>
			</dict>
			<key>NSNextResponder</key>
			<dict>
				<key>CF$UID</key>
				<integer>753</integer>
			</dict>
			<key>NSSuperview</key>
			<dict>
				<key>CF$UID</key>
				<integer>753</integer>
			</dict>
			<key>NSvFlags</key>
			<integer>256</integer>
		</dict>
		<string>{{12, 275}, {129, 18}}</string>
		<dict>
			<key>$class</key>
			<dict>
				<key>CF$UID</key>
				<integer>81</integer>
			</dict>
			<key>NSAlternateContents</key>
			<dict>
				<key>CF$UID</key>
				<integer>43</integer>
			</dict>
			<key>NSAlternateImage</key>
			<dict>
				<key>CF$UID</key>
				<integer>78</integer>
			</dict>
			<key>NSButtonFlags</key>
			<integer>1211912703</integer>
			<key>NSButtonFlags2</key>
			<integer>2</integer>
			<key>NSCellFlags</key>
			<integer>67239424</integer>
			<key>NSCellFlags2</key>
			<integer>0</integer>
			<key>NSContents</key>
			<dict>
				<key>CF$UID</key>
				<integer>628</integer>
			</dict>
			<key>NSControlView</key>
			<dict>
				<key>CF$UID</key>
				<integer>778</integer>
			</dict>
			<key>NSKeyEquivalent</key>
			<dict>
				<key>CF$UID</key>
				<integer>43</integer>
			</dict>
			<key>NSPeriodicDelay</key>
			<integer>200</integer>
			<key>NSPeriodicInterval</key>
			<integer>25</integer>
			<key>NSSupport</key>
			<dict>
				<key>CF$UID</key>
				<integer>19</integer>
			</dict>
		</dict>
		<dict>
			<key>$class</key>
			<dict>
				<key>CF$UID</key>
				<integer>31</integer>
			</dict>
			<key>NSCell</key>
			<dict>
				<key>CF$UID</key>
				<integer>783</integer>
			</dict>
			<key>NSEnabled</key>
			<true/>
			<key>NSFrame</key>
			<dict>
				<key>CF$UID</key>
				<integer>782</integer>
			</dict>
			<key>NSNextResponder</key>
			<dict>
				<key>CF$UID</key>
				<integer>753</integer>
			</dict>
			<key>NSSuperview</key>
			<dict>
				<key>CF$UID</key>
				<integer>753</integer>
			</dict>
			<key>NSvFlags</key>
			<integer>256</integer>
		</dict>
		<string>{{14, 227}, {48, 22}}</string>
		<dict>
			<key>$class</key>
			<dict>
				<key>CF$UID</key>
				<integer>30</integer>
			</dict>
			<key>NSBackgroundColor</key>
			<dict>
				<key>CF$UID</key>
				<integer>44</integer>
			</dict>
			<key>NSCellFlags</key>
			<integer>-1804468671</integer>
			<key>NSCellFlags2</key>
			<integer>71304192</integer>
			<key>NSContents</key>
			<dict>
				<key>CF$UID</key>
				<integer>555</integer>
			</dict>
			<key>NSControlView</key>
			<dict>
				<key>CF$UID</key>
				<integer>781</integer>
			</dict>
			<key>NSDrawsBackground</key>
			<true/>
			<key>NSSupport</key>
			<dict>
				<key>CF$UID</key>
				<integer>19</integer>
			</dict>
			<key>NSTextColor</key>
			<dict>
				<key>CF$UID</key>
				<integer>47</integer>
			</dict>
		</dict>
		<dict>
			<key>$class</key>
			<dict>
				<key>CF$UID</key>
				<integer>31</integer>
			</dict>
			<key>NSCell</key>
			<dict>
				<key>CF$UID</key>
				<integer>786</integer>
			</dict>
			<key>NSEnabled</key>
			<true/>
			<key>NSFrame</key>
			<dict>
				<key>CF$UID</key>
				<integer>785</integer>
			</dict>
			<key>NSNextResponder</key>
			<dict>
				<key>CF$UID</key>
				<integer>753</integer>
			</dict>
			<key>NSSuperview</key>
			<dict>
				<key>CF$UID</key>
				<integer>753</integer>
			</dict>
			<key>NSvFlags</key>
			<integer>256</integer>
		</dict>
		<string>{{67, 229}, {38, 17}}</string>
		<dict>
			<key>$class</key>
			<dict>
				<key>CF$UID</key>
				<integer>30</integer>
			</dict>
			<key>NSBackgroundColor</key>
			<dict>
				<key>CF$UID</key>
				<integer>22</integer>
			</dict>
			<key>NSCellFlags</key>
			<integer>67239424</integer>
			<key>NSCellFlags2</key>
			<integer>4194304</integer>
			<key>NSContents</key>
			<dict>
				<key>CF$UID</key>
				<integer>719</integer>
			</dict>
			<key>NSControlView</key>
			<dict>
				<key>CF$UID</key>
				<integer>784</integer>
			</dict>
			<key>NSSupport</key>
			<dict>
				<key>CF$UID</key>
				<integer>19</integer>
			</dict>
			<key>NSTextColor</key>
			<dict>
				<key>CF$UID</key>
				<integer>27</integer>
			</dict>
		</dict>
		<dict>
			<key>$class</key>
			<dict>
				<key>CF$UID</key>
				<integer>31</integer>
			</dict>
			<key>NSCell</key>
			<dict>
				<key>CF$UID</key>
				<integer>789</integer>
			</dict>
			<key>NSEnabled</key>
			<true/>
			<key>NSFrame</key>
			<dict>
				<key>CF$UID</key>
				<integer>788</integer>
			</dict>
			<key>NSNextResponder</key>
			<dict>
				<key>CF$UID</key>
				<integer>753</integer>
			</dict>
			<key>NSSuperview</key>
			<dict>
				<key>CF$UID</key>
				<integer>753</integer>
			</dict>
			<key>NSvFlags</key>
			<integer>256</integer>
		</dict>
		<string>{{14, 187}, {48, 22}}</string>
		<dict>
			<key>$class</key>
			<dict>
				<key>CF$UID</key>
				<integer>30</integer>
			</dict>
			<key>NSBackgroundColor</key>
			<dict>
				<key>CF$UID</key>
				<integer>44</integer>
			</dict>
			<key>NSCellFlags</key>
			<integer>-1804468671</integer>
			<key>NSCellFlags2</key>
			<integer>71304192</integer>
			<key>NSContents</key>
			<dict>
				<key>CF$UID</key>
				<integer>555</integer>
			</dict>
			<key>NSControlView</key>
			<dict>
				<key>CF$UID</key>
				<integer>787</integer>
			</dict>
			<key>NSDrawsBackground</key>
			<true/>
			<key>NSSupport</key>
			<dict>
				<key>CF$UID</key>
				<integer>19</integer>
			</dict>
			<key>NSTextColor</key>
			<dict>
				<key>CF$UID</key>
				<integer>47</integer>
			</dict>
		</dict>
		<dict>
			<key>$class</key>
			<dict>
				<key>CF$UID</key>
				<integer>31</integer>
			</dict>
			<key>NSCell</key>
			<dict>
				<key>CF$UID</key>
				<integer>792</integer>
			</dict>
			<key>NSEnabled</key>
			<true/>
			<key>NSFrame</key>
			<dict>
				<key>CF$UID</key>
				<integer>791</integer>
			</dict>
			<key>NSNextResponder</key>
			<dict>
				<key>CF$UID</key>
				<integer>753</integer>
			</dict>
			<key>NSSuperview</key>
			<dict>
				<key>CF$UID</key>
				<integer>753</integer>
			</dict>
			<key>NSvFlags</key>
			<integer>256</integer>
		</dict>
		<string>{{67, 189}, {38, 17}}</string>
		<dict>
			<key>$class</key>
			<dict>
				<key>CF$UID</key>
				<integer>30</integer>
			</dict>
			<key>NSBackgroundColor</key>
			<dict>
				<key>CF$UID</key>
				<integer>22</integer>
			</dict>
			<key>NSCellFlags</key>
			<integer>67239424</integer>
			<key>NSCellFlags2</key>
			<integer>4194304</integer>
			<key>NSContents</key>
			<dict>
				<key>CF$UID</key>
				<integer>726</integer>
			</dict>
			<key>NSControlView</key>
			<dict>
				<key>CF$UID</key>
				<integer>790</integer>
			</dict>
			<key>NSSupport</key>
			<dict>
				<key>CF$UID</key>
				<integer>19</integer>
			</dict>
			<key>NSTextColor</key>
			<dict>
				<key>CF$UID</key>
				<integer>27</integer>
			</dict>
		</dict>
		<dict>
			<key>$class</key>
			<dict>
				<key>CF$UID</key>
				<integer>31</integer>
			</dict>
			<key>NSCell</key>
			<dict>
				<key>CF$UID</key>
				<integer>795</integer>
			</dict>
			<key>NSEnabled</key>
			<true/>
			<key>NSFrame</key>
			<dict>
				<key>CF$UID</key>
				<integer>794</integer>
			</dict>
			<key>NSNextResponder</key>
			<dict>
				<key>CF$UID</key>
				<integer>753</integer>
			</dict>
			<key>NSSuperview</key>
			<dict>
				<key>CF$UID</key>
				<integer>753</integer>
			</dict>
			<key>NSvFlags</key>
			<integer>256</integer>
		</dict>
		<string>{{66, 39}, {114, 17}}</string>
		<dict>
			<key>$class</key>
			<dict>
				<key>CF$UID</key>
				<integer>30</integer>
			</dict>
			<key>NSBackgroundColor</key>
			<dict>
				<key>CF$UID</key>
				<integer>22</integer>
			</dict>
			<key>NSCellFlags</key>
			<integer>67239424</integer>
			<key>NSCellFlags2</key>
			<integer>4194304</integer>
			<key>NSContents</key>
			<dict>
				<key>CF$UID</key>
				<integer>419</integer>
			</dict>
			<key>NSControlView</key>
			<dict>
				<key>CF$UID</key>
				<integer>793</integer>
			</dict>
			<key>NSSupport</key>
			<dict>
				<key>CF$UID</key>
				<integer>19</integer>
			</dict>
			<key>NSTextColor</key>
			<dict>
				<key>CF$UID</key>
				<integer>27</integer>
			</dict>
		</dict>
		<dict>
			<key>$class</key>
			<dict>
				<key>CF$UID</key>
				<integer>31</integer>
			</dict>
			<key>NSCell</key>
			<dict>
				<key>CF$UID</key>
				<integer>798</integer>
			</dict>
			<key>NSEnabled</key>
			<true/>
			<key>NSFrame</key>
			<dict>
				<key>CF$UID</key>
				<integer>797</integer>
			</dict>
			<key>NSNextResponder</key>
			<dict>
				<key>CF$UID</key>
				<integer>753</integer>
			</dict>
			<key>NSSuperview</key>
			<dict>
				<key>CF$UID</key>
				<integer>753</integer>
			</dict>
			<key>NSvFlags</key>
			<integer>256</integer>
		</dict>
		<string>{{101, 130}, {139, 17}}</string>
		<dict>
			<key>$class</key>
			<dict>
				<key>CF$UID</key>
				<integer>30</integer>
			</dict>
			<key>NSBackgroundColor</key>
			<dict>
				<key>CF$UID</key>
				<integer>22</integer>
			</dict>
			<key>NSCellFlags</key>
			<integer>67239424</integer>
			<key>NSCellFlags2</key>
			<integer>4194304</integer>
			<key>NSContents</key>
			<dict>
				<key>CF$UID</key>
				<integer>733</integer>
			</dict>
			<key>NSControlView</key>
			<dict>
				<key>CF$UID</key>
				<integer>796</integer>
			</dict>
			<key>NSSupport</key>
			<dict>
				<key>CF$UID</key>
				<integer>19</integer>
			</dict>
			<key>NSTextColor</key>
			<dict>
				<key>CF$UID</key>
				<integer>27</integer>
			</dict>
		</dict>
		<dict>
			<key>$class</key>
			<dict>
				<key>CF$UID</key>
				<integer>31</integer>
			</dict>
			<key>NSCell</key>
			<dict>
				<key>CF$UID</key>
				<integer>801</integer>
			</dict>
			<key>NSEnabled</key>
			<true/>
			<key>NSFrame</key>
			<dict>
				<key>CF$UID</key>
				<integer>800</integer>
			</dict>
			<key>NSNextResponder</key>
			<dict>
				<key>CF$UID</key>
				<integer>753</integer>
			</dict>
			<key>NSSuperview</key>
			<dict>
				<key>CF$UID</key>
				<integer>753</integer>
			</dict>
			<key>NSvFlags</key>
			<integer>256</integer>
		</dict>
		<string>{{14, 128}, {82, 22}}</string>
		<dict>
			<key>$class</key>
			<dict>
				<key>CF$UID</key>
				<integer>30</integer>
			</dict>
			<key>NSBackgroundColor</key>
			<dict>
				<key>CF$UID</key>
				<integer>44</integer>
			</dict>
			<key>NSCellFlags</key>
			<integer>-1804468671</integer>
			<key>NSCellFlags2</key>
			<integer>71304192</integer>
			<key>NSContents</key>
			<dict>
				<key>CF$UID</key>
				<integer>802</integer>
			</dict>
			<key>NSControlView</key>
			<dict>
				<key>CF$UID</key>
				<integer>799</integer>
			</dict>
			<key>NSDrawsBackground</key>
			<true/>
			<key>NSSupport</key>
			<dict>
				<key>CF$UID</key>
				<integer>19</integer>
			</dict>
			<key>NSTextColor</key>
			<dict>
				<key>CF$UID</key>
				<integer>47</integer>
			</dict>
		</dict>
		<string>20000</string>
		<dict>
			<key>$class</key>
			<dict>
				<key>CF$UID</key>
				<integer>31</integer>
			</dict>
			<key>NSCell</key>
			<dict>
				<key>CF$UID</key>
				<integer>805</integer>
			</dict>
			<key>NSEnabled</key>
			<true/>
			<key>NSFrame</key>
			<dict>
				<key>CF$UID</key>
				<integer>804</integer>
			</dict>
			<key>NSNextResponder</key>
			<dict>
				<key>CF$UID</key>
				<integer>753</integer>
			</dict>
			<key>NSSuperview</key>
			<dict>
				<key>CF$UID</key>
				<integer>753</integer>
			</dict>
			<key>NSvFlags</key>
			<integer>256</integer>
		</dict>
		<string>{{14, 88}, {61, 22}}</string>
		<dict>
			<key>$class</key>
			<dict>
				<key>CF$UID</key>
				<integer>30</integer>
			</dict>
			<key>NSBackgroundColor</key>
			<dict>
				<key>CF$UID</key>
				<integer>44</integer>
			</dict>
			<key>NSCellFlags</key>
			<integer>-1804468671</integer>
			<key>NSCellFlags2</key>
			<integer>71304192</integer>
			<key>NSContents</key>
			<dict>
				<key>CF$UID</key>
				<integer>741</integer>
			</dict>
			<key>NSControlView</key>
			<dict>
				<key>CF$UID</key>
				<integer>803</integer>
			</dict>
			<key>NSDrawsBackground</key>
			<true/>
			<key>NSSupport</key>
			<dict>
				<key>CF$UID</key>
				<integer>19</integer>
			</dict>
			<key>NSTextColor</key>
			<dict>
				<key>CF$UID</key>
				<integer>47</integer>
			</dict>
		</dict>
		<dict>
			<key>$class</key>
			<dict>
				<key>CF$UID</key>
				<integer>31</integer>
			</dict>
			<key>NSCell</key>
			<dict>
				<key>CF$UID</key>
				<integer>808</integer>
			</dict>
			<key>NSEnabled</key>
			<true/>
			<key>NSFrame</key>
			<dict>
				<key>CF$UID</key>
				<integer>807</integer>
			</dict>
			<key>NSNextResponder</key>
			<dict>
				<key>CF$UID</key>
				<integer>753</integer>
			</dict>
			<key>NSSuperview</key>
			<dict>
				<key>CF$UID</key>
				<integer>753</integer>
			</dict>
			<key>NSvFlags</key>
			<integer>256</integer>
		</dict>
		<string>{{80, 90}, {67, 17}}</string>
		<dict>
			<key>$class</key>
			<dict>
				<key>CF$UID</key>
				<integer>30</integer>
			</dict>
			<key>NSBackgroundColor</key>
			<dict>
				<key>CF$UID</key>
				<integer>22</integer>
			</dict>
			<key>NSCellFlags</key>
			<integer>67239424</integer>
			<key>NSCellFlags2</key>
			<integer>4194304</integer>
			<key>NSContents</key>
			<dict>
				<key>CF$UID</key>
				<integer>745</integer>
			</dict>
			<key>NSControlView</key>
			<dict>
				<key>CF$UID</key>
				<integer>806</integer>
			</dict>
			<key>NSSupport</key>
			<dict>
				<key>CF$UID</key>
				<integer>19</integer>
			</dict>
			<key>NSTextColor</key>
			<dict>
				<key>CF$UID</key>
				<integer>27</integer>
			</dict>
		</dict>
		<string>{{2, 2}, {244, 302}}</string>
		<string>{{288, 72}, {248, 322}}</string>
		<string>{0, 0}</string>
		<dict>
			<key>$class</key>
			<dict>
				<key>CF$UID</key>
				<integer>30</integer>
			</dict>
			<key>NSBackgroundColor</key>
			<dict>
				<key>CF$UID</key>
				<integer>44</integer>
			</dict>
			<key>NSCellFlags</key>
			<integer>67239424</integer>
			<key>NSCellFlags2</key>
			<integer>0</integer>
			<key>NSContents</key>
			<dict>
				<key>CF$UID</key>
				<integer>450</integer>
			</dict>
			<key>NSSupport</key>
			<dict>
				<key>CF$UID</key>
				<integer>19</integer>
			</dict>
			<key>NSTextColor</key>
			<dict>
				<key>CF$UID</key>
				<integer>813</integer>
			</dict>
		</dict>
		<dict>
			<key>$class</key>
			<dict>
				<key>CF$UID</key>
				<integer>26</integer>
			</dict>
			<key>NSColorSpace</key>
			<integer>3</integer>
			<key>NSWhite</key>
			<data>
			MCAwLjgwMDAwMDAxAA==
			</data>
		</dict>
		<string>{{10, 33}, {556, 401}}</string>
		<string>SOMs</string>
		<dict>
			<key>$class</key>
			<dict>
				<key>CF$UID</key>
				<integer>227</integer>
			</dict>
			<key>NSColor</key>
			<dict>
				<key>CF$UID</key>
				<integer>22</integer>
			</dict>
			<key>NSIdentifier</key>
			<dict>
				<key>CF$UID</key>
				<integer>817</integer>
			</dict>
			<key>NSLabel</key>
			<dict>
				<key>CF$UID</key>
				<integer>862</integer>
			</dict>
			<key>NSTabView</key>
			<dict>
				<key>CF$UID</key>
				<integer>66</integer>
			</dict>
			<key>NSView</key>
			<dict>
				<key>CF$UID</key>
				<integer>818</integer>
			</dict>
		</dict>
		<dict>
			<key>$class</key>
			<dict>
				<key>CF$UID</key>
				<integer>4</integer>
			</dict>
			<key>NS.string</key>
			<string>2</string>
		</dict>
		<dict>
			<key>$class</key>
			<dict>
				<key>CF$UID</key>
				<integer>214</integer>
			</dict>
			<key>NSFrame</key>
			<dict>
				<key>CF$UID</key>
				<integer>861</integer>
			</dict>
			<key>NSNextResponder</key>
			<dict>
				<key>CF$UID</key>
				<integer>0</integer>
			</dict>
			<key>NSSubviews</key>
			<dict>
				<key>CF$UID</key>
				<integer>819</integer>
			</dict>
		</dict>
		<dict>
			<key>$class</key>
			<dict>
				<key>CF$UID</key>
				<integer>212</integer>
			</dict>
			<key>NS.objects</key>
			<array>
				<dict>
					<key>CF$UID</key>
					<integer>820</integer>
				</dict>
				<dict>
					<key>CF$UID</key>
					<integer>829</integer>
				</dict>
				<dict>
					<key>CF$UID</key>
					<integer>833</integer>
				</dict>
				<dict>
					<key>CF$UID</key>
					<integer>848</integer>
				</dict>
			</array>
		</dict>
		<dict>
			<key>$class</key>
			<dict>
				<key>CF$UID</key>
				<integer>220</integer>
			</dict>
			<key>NSBorderType</key>
			<integer>3</integer>
			<key>NSBoxType</key>
			<integer>0</integer>
			<key>NSContentView</key>
			<dict>
				<key>CF$UID</key>
				<integer>822</integer>
			</dict>
			<key>NSFrame</key>
			<dict>
				<key>CF$UID</key>
				<integer>824</integer>
			</dict>
			<key>NSNextResponder</key>
			<dict>
				<key>CF$UID</key>
				<integer>818</integer>
			</dict>
			<key>NSOffsets</key>
			<dict>
				<key>CF$UID</key>
				<integer>825</integer>
			</dict>
			<key>NSSubviews</key>
			<dict>
				<key>CF$UID</key>
				<integer>821</integer>
			</dict>
			<key>NSSuperview</key>
			<dict>
				<key>CF$UID</key>
				<integer>818</integer>
			</dict>
			<key>NSTitleCell</key>
			<dict>
				<key>CF$UID</key>
				<integer>826</integer>
			</dict>
			<key>NSTitlePosition</key>
			<integer>2</integer>
			<key>NSTransparent</key>
			<false/>
		</dict>
		<dict>
			<key>$class</key>
			<dict>
				<key>CF$UID</key>
				<integer>212</integer>
			</dict>
			<key>NS.objects</key>
			<array>
				<dict>
					<key>CF$UID</key>
					<integer>822</integer>
				</dict>
			</array>
		</dict>
		<dict>
			<key>$class</key>
			<dict>
				<key>CF$UID</key>
				<integer>214</integer>
			</dict>
			<key>NSFrame</key>
			<dict>
				<key>CF$UID</key>
				<integer>823</integer>
			</dict>
			<key>NSNextResponder</key>
			<dict>
				<key>CF$UID</key>
				<integer>820</integer>
			</dict>
			<key>NSSuperview</key>
			<dict>
				<key>CF$UID</key>
				<integer>820</integer>
			</dict>
		</dict>
		<string>{{2, 2}, {512, 300}}</string>
		<string>{{25, 58}, {516, 320}}</string>
		<string>{0, 0}</string>
		<dict>
			<key>$class</key>
			<dict>
				<key>CF$UID</key>
				<integer>30</integer>
			</dict>
			<key>NSBackgroundColor</key>
			<dict>
				<key>CF$UID</key>
				<integer>44</integer>
			</dict>
			<key>NSCellFlags</key>
			<integer>67239424</integer>
			<key>NSCellFlags2</key>
			<integer>0</integer>
			<key>NSContents</key>
			<dict>
				<key>CF$UID</key>
				<integer>827</integer>
			</dict>
			<key>NSSupport</key>
			<dict>
				<key>CF$UID</key>
				<integer>19</integer>
			</dict>
			<key>NSTextColor</key>
			<dict>
				<key>CF$UID</key>
				<integer>828</integer>
			</dict>
		</dict>
		<string>Principal Component Analysis</string>
		<dict>
			<key>$class</key>
			<dict>
				<key>CF$UID</key>
				<integer>26</integer>
			</dict>
			<key>NSColorSpace</key>
			<integer>3</integer>
			<key>NSWhite</key>
			<data>
			MCAwLjgwMDAwMDAxAA==
			</data>
		</dict>
		<dict>
			<key>$class</key>
			<dict>
				<key>CF$UID</key>
				<integer>82</integer>
			</dict>
			<key>NSCell</key>
			<dict>
				<key>CF$UID</key>
				<integer>831</integer>
			</dict>
			<key>NSEnabled</key>
			<true/>
			<key>NSFrame</key>
			<dict>
				<key>CF$UID</key>
				<integer>830</integer>
			</dict>
			<key>NSNextResponder</key>
			<dict>
				<key>CF$UID</key>
				<integer>818</integer>
			</dict>
			<key>NSSuperview</key>
			<dict>
				<key>CF$UID</key>
				<integer>818</integer>
			</dict>
			<key>NSvFlags</key>
			<integer>256</integer>
		</dict>
		<string>{{238, 79}, {90, 32}}</string>
		<dict>
			<key>$class</key>
			<dict>
				<key>CF$UID</key>
				<integer>81</integer>
			</dict>
			<key>NSAlternateContents</key>
			<dict>
				<key>CF$UID</key>
				<integer>43</integer>
			</dict>
			<key>NSAlternateImage</key>
			<dict>
				<key>CF$UID</key>
				<integer>99</integer>
			</dict>
			<key>NSButtonFlags</key>
			<integer>-2038284033</integer>
			<key>NSButtonFlags2</key>
			<integer>1</integer>
			<key>NSCellFlags</key>
			<integer>67239424</integer>
			<key>NSCellFlags2</key>
			<integer>137887744</integer>
			<key>NSContents</key>
			<dict>
				<key>CF$UID</key>
				<integer>671</integer>
			</dict>
			<key>NSControlView</key>
			<dict>
				<key>CF$UID</key>
				<integer>829</integer>
			</dict>
			<key>NSKeyEquivalent</key>
			<dict>
				<key>CF$UID</key>
				<integer>832</integer>
			</dict>
			<key>NSPeriodicDelay</key>
			<integer>200</integer>
			<key>NSPeriodicInterval</key>
			<integer>25</integer>
			<key>NSSupport</key>
			<dict>
				<key>CF$UID</key>
				<integer>19</integer>
			</dict>
		</dict>
		<dict>
			<key>$class</key>
			<dict>
				<key>CF$UID</key>
				<integer>4</integer>
			</dict>
			<key>NS.string</key>
			<string></string>
		</dict>
		<dict>
			<key>$class</key>
			<dict>
				<key>CF$UID</key>
				<integer>220</integer>
			</dict>
			<key>NSBorderType</key>
			<integer>3</integer>
			<key>NSBoxType</key>
			<integer>0</integer>
			<key>NSContentView</key>
			<dict>
				<key>CF$UID</key>
				<integer>835</integer>
			</dict>
			<key>NSFrame</key>
			<dict>
				<key>CF$UID</key>
				<integer>844</integer>
			</dict>
			<key>NSNextResponder</key>
			<dict>
				<key>CF$UID</key>
				<integer>818</integer>
			</dict>
			<key>NSOffsets</key>
			<dict>
				<key>CF$UID</key>
				<integer>845</integer>
			</dict>
			<key>NSSubviews</key>
			<dict>
				<key>CF$UID</key>
				<integer>834</integer>
			</dict>
			<key>NSSuperview</key>
			<dict>
				<key>CF$UID</key>
				<integer>818</integer>
			</dict>
			<key>NSTitleCell</key>
			<dict>
				<key>CF$UID</key>
				<integer>846</integer>
			</dict>
			<key>NSTitlePosition</key>
			<integer>2</integer>
			<key>NSTransparent</key>
			<false/>
		</dict>
		<dict>
			<key>$class</key>
			<dict>
				<key>CF$UID</key>
				<integer>212</integer>
			</dict>
			<key>NS.objects</key>
			<array>
				<dict>
					<key>CF$UID</key>
					<integer>835</integer>
				</dict>
			</array>
		</dict>
		<dict>
			<key>$class</key>
			<dict>
				<key>CF$UID</key>
				<integer>214</integer>
			</dict>
			<key>NSFrame</key>
			<dict>
				<key>CF$UID</key>
				<integer>843</integer>
			</dict>
			<key>NSNextResponder</key>
			<dict>
				<key>CF$UID</key>
				<integer>833</integer>
			</dict>
			<key>NSSubviews</key>
			<dict>
				<key>CF$UID</key>
				<integer>836</integer>
			</dict>
			<key>NSSuperview</key>
			<dict>
				<key>CF$UID</key>
				<integer>833</integer>
			</dict>
		</dict>
		<dict>
			<key>$class</key>
			<dict>
				<key>CF$UID</key>
				<integer>212</integer>
			</dict>
			<key>NS.objects</key>
			<array>
				<dict>
					<key>CF$UID</key>
					<integer>837</integer>
				</dict>
			</array>
		</dict>
		<dict>
			<key>$class</key>
			<dict>
				<key>CF$UID</key>
				<integer>82</integer>
			</dict>
			<key>NSCell</key>
			<dict>
				<key>CF$UID</key>
				<integer>839</integer>
			</dict>
			<key>NSEnabled</key>
			<true/>
			<key>NSFrame</key>
			<dict>
				<key>CF$UID</key>
				<integer>838</integer>
			</dict>
			<key>NSNextResponder</key>
			<dict>
				<key>CF$UID</key>
				<integer>835</integer>
			</dict>
			<key>NSSuperview</key>
			<dict>
				<key>CF$UID</key>
				<integer>835</integer>
			</dict>
			<key>NSvFlags</key>
			<integer>256</integer>
		</dict>
		<string>{{14, 165}, {146, 18}}</string>
		<dict>
			<key>$class</key>
			<dict>
				<key>CF$UID</key>
				<integer>81</integer>
			</dict>
			<key>NSAlternateContents</key>
			<dict>
				<key>CF$UID</key>
				<integer>43</integer>
			</dict>
			<key>NSAlternateImage</key>
			<dict>
				<key>CF$UID</key>
				<integer>78</integer>
			</dict>
			<key>NSButtonFlags</key>
			<integer>1211912703</integer>
			<key>NSButtonFlags2</key>
			<integer>2</integer>
			<key>NSCellFlags</key>
			<integer>67239424</integer>
			<key>NSCellFlags2</key>
			<integer>0</integer>
			<key>NSContents</key>
			<dict>
				<key>CF$UID</key>
				<integer>840</integer>
			</dict>
			<key>NSControlView</key>
			<dict>
				<key>CF$UID</key>
				<integer>837</integer>
			</dict>
			<key>NSKeyEquivalent</key>
			<dict>
				<key>CF$UID</key>
				<integer>43</integer>
			</dict>
			<key>NSNormalImage</key>
			<dict>
				<key>CF$UID</key>
				<integer>841</integer>
			</dict>
			<key>NSPeriodicDelay</key>
			<integer>200</integer>
			<key>NSPeriodicInterval</key>
			<integer>25</integer>
			<key>NSSupport</key>
			<dict>
				<key>CF$UID</key>
				<integer>19</integer>
			</dict>
		</dict>
		<string>Apply PCA to genes</string>
		<dict>
			<key>$class</key>
			<dict>
				<key>CF$UID</key>
				<integer>377</integer>
			</dict>
			<key>NSClassName</key>
			<dict>
				<key>CF$UID</key>
				<integer>375</integer>
			</dict>
			<key>NSResourceName</key>
			<dict>
				<key>CF$UID</key>
				<integer>842</integer>
			</dict>
		</dict>
		<string>NSSwitch</string>
		<string>{{2, 2}, {213, 192}}</string>
		<string>{{46, 136}, {217, 212}}</string>
		<string>{0, 0}</string>
		<dict>
			<key>$class</key>
			<dict>
				<key>CF$UID</key>
				<integer>30</integer>
			</dict>
			<key>NSBackgroundColor</key>
			<dict>
				<key>CF$UID</key>
				<integer>44</integer>
			</dict>
			<key>NSCellFlags</key>
			<integer>67239424</integer>
			<key>NSCellFlags2</key>
			<integer>0</integer>
			<key>NSContents</key>
			<dict>
				<key>CF$UID</key>
				<integer>513</integer>
			</dict>
			<key>NSSupport</key>
			<dict>
				<key>CF$UID</key>
				<integer>19</integer>
			</dict>
			<key>NSTextColor</key>
			<dict>
				<key>CF$UID</key>
				<integer>847</integer>
			</dict>
		</dict>
		<dict>
			<key>$class</key>
			<dict>
				<key>CF$UID</key>
				<integer>26</integer>
			</dict>
			<key>NSColorSpace</key>
			<integer>3</integer>
			<key>NSWhite</key>
			<data>
			MCAwLjgwMDAwMDAxAA==
			</data>
		</dict>
		<dict>
			<key>$class</key>
			<dict>
				<key>CF$UID</key>
				<integer>220</integer>
			</dict>
			<key>NSBorderType</key>
			<integer>3</integer>
			<key>NSBoxType</key>
			<integer>0</integer>
			<key>NSContentView</key>
			<dict>
				<key>CF$UID</key>
				<integer>850</integer>
			</dict>
			<key>NSFrame</key>
			<dict>
				<key>CF$UID</key>
				<integer>857</integer>
			</dict>
			<key>NSNextResponder</key>
			<dict>
				<key>CF$UID</key>
				<integer>818</integer>
			</dict>
			<key>NSOffsets</key>
			<dict>
				<key>CF$UID</key>
				<integer>858</integer>
			</dict>
			<key>NSSubviews</key>
			<dict>
				<key>CF$UID</key>
				<integer>849</integer>
			</dict>
			<key>NSSuperview</key>
			<dict>
				<key>CF$UID</key>
				<integer>818</integer>
			</dict>
			<key>NSTitleCell</key>
			<dict>
				<key>CF$UID</key>
				<integer>859</integer>
			</dict>
			<key>NSTitlePosition</key>
			<integer>2</integer>
			<key>NSTransparent</key>
			<false/>
		</dict>
		<dict>
			<key>$class</key>
			<dict>
				<key>CF$UID</key>
				<integer>212</integer>
			</dict>
			<key>NS.objects</key>
			<array>
				<dict>
					<key>CF$UID</key>
					<integer>850</integer>
				</dict>
			</array>
		</dict>
		<dict>
			<key>$class</key>
			<dict>
				<key>CF$UID</key>
				<integer>214</integer>
			</dict>
			<key>NSFrame</key>
			<dict>
				<key>CF$UID</key>
				<integer>856</integer>
			</dict>
			<key>NSNextResponder</key>
			<dict>
				<key>CF$UID</key>
				<integer>848</integer>
			</dict>
			<key>NSSubviews</key>
			<dict>
				<key>CF$UID</key>
				<integer>851</integer>
			</dict>
			<key>NSSuperview</key>
			<dict>
				<key>CF$UID</key>
				<integer>848</integer>
			</dict>
		</dict>
		<dict>
			<key>$class</key>
			<dict>
				<key>CF$UID</key>
				<integer>212</integer>
			</dict>
			<key>NS.objects</key>
			<array>
				<dict>
					<key>CF$UID</key>
					<integer>852</integer>
				</dict>
			</array>
		</dict>
		<dict>
			<key>$class</key>
			<dict>
				<key>CF$UID</key>
				<integer>82</integer>
			</dict>
			<key>NSCell</key>
			<dict>
				<key>CF$UID</key>
				<integer>854</integer>
			</dict>
			<key>NSEnabled</key>
			<true/>
			<key>NSFrame</key>
			<dict>
				<key>CF$UID</key>
				<integer>853</integer>
			</dict>
			<key>NSNextResponder</key>
			<dict>
				<key>CF$UID</key>
				<integer>850</integer>
			</dict>
			<key>NSSuperview</key>
			<dict>
				<key>CF$UID</key>
				<integer>850</integer>
			</dict>
			<key>NSvFlags</key>
			<integer>256</integer>
		</dict>
		<string>{{14, 165}, {147, 18}}</string>
		<dict>
			<key>$class</key>
			<dict>
				<key>CF$UID</key>
				<integer>81</integer>
			</dict>
			<key>NSAlternateContents</key>
			<dict>
				<key>CF$UID</key>
				<integer>43</integer>
			</dict>
			<key>NSAlternateImage</key>
			<dict>
				<key>CF$UID</key>
				<integer>78</integer>
			</dict>
			<key>NSButtonFlags</key>
			<integer>1211912703</integer>
			<key>NSButtonFlags2</key>
			<integer>2</integer>
			<key>NSCellFlags</key>
			<integer>67239424</integer>
			<key>NSCellFlags2</key>
			<integer>0</integer>
			<key>NSContents</key>
			<dict>
				<key>CF$UID</key>
				<integer>855</integer>
			</dict>
			<key>NSControlView</key>
			<dict>
				<key>CF$UID</key>
				<integer>852</integer>
			</dict>
			<key>NSKeyEquivalent</key>
			<dict>
				<key>CF$UID</key>
				<integer>43</integer>
			</dict>
			<key>NSPeriodicDelay</key>
			<integer>200</integer>
			<key>NSPeriodicInterval</key>
			<integer>25</integer>
			<key>NSSupport</key>
			<dict>
				<key>CF$UID</key>
				<integer>19</integer>
			</dict>
		</dict>
		<string>Apply PCA to arrays</string>
		<string>{{2, 2}, {213, 192}}</string>
		<string>{{304, 136}, {217, 212}}</string>
		<string>{0, 0}</string>
		<dict>
			<key>$class</key>
			<dict>
				<key>CF$UID</key>
				<integer>30</integer>
			</dict>
			<key>NSBackgroundColor</key>
			<dict>
				<key>CF$UID</key>
				<integer>44</integer>
			</dict>
			<key>NSCellFlags</key>
			<integer>67239424</integer>
			<key>NSCellFlags2</key>
			<integer>0</integer>
			<key>NSContents</key>
			<dict>
				<key>CF$UID</key>
				<integer>450</integer>
			</dict>
			<key>NSSupport</key>
			<dict>
				<key>CF$UID</key>
				<integer>19</integer>
			</dict>
			<key>NSTextColor</key>
			<dict>
				<key>CF$UID</key>
				<integer>860</integer>
			</dict>
		</dict>
		<dict>
			<key>$class</key>
			<dict>
				<key>CF$UID</key>
				<integer>26</integer>
			</dict>
			<key>NSColorSpace</key>
			<integer>3</integer>
			<key>NSWhite</key>
			<data>
			MCAwLjgwMDAwMDAxAA==
			</data>
		</dict>
		<string>{{10, 33}, {556, 401}}</string>
		<string>PCA</string>
		<dict>
			<key>$classes</key>
			<array>
				<string>NSTabView</string>
				<string>NSView</string>
				<string>NSResponder</string>
				<string>NSObject</string>
			</array>
			<key>$classname</key>
			<string>NSTabView</string>
		</dict>
		<dict>
			<key>$class</key>
			<dict>
				<key>CF$UID</key>
				<integer>31</integer>
			</dict>
			<key>NSCell</key>
			<dict>
				<key>CF$UID</key>
				<integer>866</integer>
			</dict>
			<key>NSEnabled</key>
			<true/>
			<key>NSFrame</key>
			<dict>
				<key>CF$UID</key>
				<integer>865</integer>
			</dict>
			<key>NSNextResponder</key>
			<dict>
				<key>CF$UID</key>
				<integer>13</integer>
			</dict>
			<key>NSSuperview</key>
			<dict>
				<key>CF$UID</key>
				<integer>13</integer>
			</dict>
			<key>NSvFlags</key>
			<integer>256</integer>
		</dict>
		<string>{{17, 0}, {562, 14}}</string>
		<dict>
			<key>$class</key>
			<dict>
				<key>CF$UID</key>
				<integer>30</integer>
			</dict>
			<key>NSBackgroundColor</key>
			<dict>
				<key>CF$UID</key>
				<integer>22</integer>
			</dict>
			<key>NSCellFlags</key>
			<integer>67239424</integer>
			<key>NSCellFlags2</key>
			<integer>4194304</integer>
			<key>NSContents</key>
			<dict>
				<key>CF$UID</key>
				<integer>43</integer>
			</dict>
			<key>NSControlView</key>
			<dict>
				<key>CF$UID</key>
				<integer>864</integer>
			</dict>
			<key>NSSupport</key>
			<dict>
				<key>CF$UID</key>
				<integer>339</integer>
			</dict>
			<key>NSTextColor</key>
			<dict>
				<key>CF$UID</key>
				<integer>27</integer>
			</dict>
		</dict>
		<string>{{1, 9}, {596, 637}}</string>
		<string>{{0, 0}, {1440, 878}}</string>
		<string>{213, 129}</string>
		<string>{3.40282e+38, 3.40282e+38}</string>
		<dict>
			<key>$classes</key>
			<array>
				<string>NSWindowTemplate</string>
				<string>NSObject</string>
			</array>
			<key>$classname</key>
			<string>NSWindowTemplate</string>
		</dict>
		<dict>
			<key>$classes</key>
			<array>
				<string>NSMutableSet</string>
				<string>NSSet</string>
				<string>NSObject</string>
			</array>
			<key>$classname</key>
			<string>NSMutableSet</string>
		</dict>
		<dict>
			<key>$class</key>
			<dict>
				<key>CF$UID</key>
				<integer>212</integer>
			</dict>
			<key>NS.objects</key>
			<array>
				<dict>
					<key>CF$UID</key>
					<integer>874</integer>
				</dict>
				<dict>
					<key>CF$UID</key>
					<integer>881</integer>
				</dict>
				<dict>
					<key>CF$UID</key>
					<integer>885</integer>
				</dict>
				<dict>
					<key>CF$UID</key>
					<integer>891</integer>
				</dict>
				<dict>
					<key>CF$UID</key>
					<integer>895</integer>
				</dict>
				<dict>
					<key>CF$UID</key>
					<integer>900</integer>
				</dict>
				<dict>
					<key>CF$UID</key>
					<integer>904</integer>
				</dict>
				<dict>
					<key>CF$UID</key>
					<integer>908</integer>
				</dict>
				<dict>
					<key>CF$UID</key>
					<integer>916</integer>
				</dict>
				<dict>
					<key>CF$UID</key>
					<integer>921</integer>
				</dict>
				<dict>
					<key>CF$UID</key>
					<integer>924</integer>
				</dict>
				<dict>
					<key>CF$UID</key>
					<integer>926</integer>
				</dict>
				<dict>
					<key>CF$UID</key>
					<integer>927</integer>
				</dict>
				<dict>
					<key>CF$UID</key>
					<integer>928</integer>
				</dict>
				<dict>
					<key>CF$UID</key>
					<integer>930</integer>
				</dict>
				<dict>
					<key>CF$UID</key>
					<integer>932</integer>
				</dict>
				<dict>
					<key>CF$UID</key>
					<integer>934</integer>
				</dict>
				<dict>
					<key>CF$UID</key>
					<integer>936</integer>
				</dict>
				<dict>
					<key>CF$UID</key>
					<integer>938</integer>
				</dict>
				<dict>
					<key>CF$UID</key>
					<integer>940</integer>
				</dict>
				<dict>
					<key>CF$UID</key>
					<integer>942</integer>
				</dict>
				<dict>
					<key>CF$UID</key>
					<integer>944</integer>
				</dict>
				<dict>
					<key>CF$UID</key>
					<integer>946</integer>
				</dict>
				<dict>
					<key>CF$UID</key>
					<integer>948</integer>
				</dict>
				<dict>
					<key>CF$UID</key>
					<integer>950</integer>
				</dict>
				<dict>
					<key>CF$UID</key>
					<integer>952</integer>
				</dict>
				<dict>
					<key>CF$UID</key>
					<integer>954</integer>
				</dict>
				<dict>
					<key>CF$UID</key>
					<integer>956</integer>
				</dict>
				<dict>
					<key>CF$UID</key>
					<integer>958</integer>
				</dict>
				<dict>
					<key>CF$UID</key>
					<integer>960</integer>
				</dict>
				<dict>
					<key>CF$UID</key>
					<integer>962</integer>
				</dict>
				<dict>
					<key>CF$UID</key>
					<integer>964</integer>
				</dict>
				<dict>
					<key>CF$UID</key>
					<integer>966</integer>
				</dict>
				<dict>
					<key>CF$UID</key>
					<integer>968</integer>
				</dict>
				<dict>
					<key>CF$UID</key>
					<integer>970</integer>
				</dict>
				<dict>
					<key>CF$UID</key>
					<integer>972</integer>
				</dict>
				<dict>
					<key>CF$UID</key>
					<integer>974</integer>
				</dict>
				<dict>
					<key>CF$UID</key>
					<integer>976</integer>
				</dict>
				<dict>
					<key>CF$UID</key>
					<integer>978</integer>
				</dict>
				<dict>
					<key>CF$UID</key>
					<integer>980</integer>
				</dict>
				<dict>
					<key>CF$UID</key>
					<integer>982</integer>
				</dict>
				<dict>
					<key>CF$UID</key>
					<integer>984</integer>
				</dict>
				<dict>
					<key>CF$UID</key>
					<integer>986</integer>
				</dict>
				<dict>
					<key>CF$UID</key>
					<integer>988</integer>
				</dict>
				<dict>
					<key>CF$UID</key>
					<integer>990</integer>
				</dict>
				<dict>
					<key>CF$UID</key>
					<integer>992</integer>
				</dict>
				<dict>
					<key>CF$UID</key>
					<integer>994</integer>
				</dict>
				<dict>
					<key>CF$UID</key>
					<integer>996</integer>
				</dict>
				<dict>
					<key>CF$UID</key>
					<integer>998</integer>
				</dict>
				<dict>
					<key>CF$UID</key>
					<integer>1000</integer>
				</dict>
				<dict>
					<key>CF$UID</key>
					<integer>1002</integer>
				</dict>
				<dict>
					<key>CF$UID</key>
					<integer>1004</integer>
				</dict>
				<dict>
					<key>CF$UID</key>
					<integer>1006</integer>
				</dict>
				<dict>
					<key>CF$UID</key>
					<integer>1008</integer>
				</dict>
				<dict>
					<key>CF$UID</key>
					<integer>1010</integer>
				</dict>
				<dict>
					<key>CF$UID</key>
					<integer>1012</integer>
				</dict>
				<dict>
					<key>CF$UID</key>
					<integer>1014</integer>
				</dict>
				<dict>
					<key>CF$UID</key>
					<integer>1016</integer>
				</dict>
				<dict>
					<key>CF$UID</key>
					<integer>1018</integer>
				</dict>
				<dict>
					<key>CF$UID</key>
					<integer>1020</integer>
				</dict>
				<dict>
					<key>CF$UID</key>
					<integer>1022</integer>
				</dict>
				<dict>
					<key>CF$UID</key>
					<integer>1024</integer>
				</dict>
				<dict>
					<key>CF$UID</key>
					<integer>1026</integer>
				</dict>
				<dict>
					<key>CF$UID</key>
					<integer>1028</integer>
				</dict>
				<dict>
					<key>CF$UID</key>
					<integer>1030</integer>
				</dict>
				<dict>
					<key>CF$UID</key>
					<integer>1032</integer>
				</dict>
				<dict>
					<key>CF$UID</key>
					<integer>1034</integer>
				</dict>
				<dict>
					<key>CF$UID</key>
					<integer>1036</integer>
				</dict>
				<dict>
					<key>CF$UID</key>
					<integer>1038</integer>
				</dict>
				<dict>
					<key>CF$UID</key>
					<integer>1040</integer>
				</dict>
				<dict>
					<key>CF$UID</key>
					<integer>1042</integer>
				</dict>
				<dict>
					<key>CF$UID</key>
					<integer>1044</integer>
				</dict>
				<dict>
					<key>CF$UID</key>
					<integer>1046</integer>
				</dict>
				<dict>
					<key>CF$UID</key>
					<integer>1048</integer>
				</dict>
				<dict>
					<key>CF$UID</key>
					<integer>1050</integer>
				</dict>
				<dict>
					<key>CF$UID</key>
					<integer>1056</integer>
				</dict>
				<dict>
					<key>CF$UID</key>
					<integer>1060</integer>
				</dict>
				<dict>
					<key>CF$UID</key>
					<integer>1065</integer>
				</dict>
				<dict>
					<key>CF$UID</key>
					<integer>1070</integer>
				</dict>
				<dict>
					<key>CF$UID</key>
					<integer>1075</integer>
				</dict>
				<dict>
					<key>CF$UID</key>
					<integer>1077</integer>
				</dict>
				<dict>
					<key>CF$UID</key>
					<integer>1079</integer>
				</dict>
				<dict>
					<key>CF$UID</key>
					<integer>1081</integer>
				</dict>
				<dict>
					<key>CF$UID</key>
					<integer>1083</integer>
				</dict>
				<dict>
					<key>CF$UID</key>
					<integer>1085</integer>
				</dict>
				<dict>
					<key>CF$UID</key>
					<integer>1087</integer>
				</dict>
				<dict>
					<key>CF$UID</key>
					<integer>1089</integer>
				</dict>
				<dict>
					<key>CF$UID</key>
					<integer>1091</integer>
				</dict>
				<dict>
					<key>CF$UID</key>
					<integer>1093</integer>
				</dict>
				<dict>
					<key>CF$UID</key>
					<integer>1095</integer>
				</dict>
				<dict>
					<key>CF$UID</key>
					<integer>1097</integer>
				</dict>
				<dict>
					<key>CF$UID</key>
					<integer>1099</integer>
				</dict>
			</array>
		</dict>
		<dict>
			<key>$class</key>
			<dict>
				<key>CF$UID</key>
				<integer>880</integer>
			</dict>
			<key>NSLabel</key>
			<dict>
				<key>CF$UID</key>
				<integer>879</integer>
			</dict>
			<key>NSSource</key>
			<dict>
				<key>CF$UID</key>
				<integer>875</integer>
			</dict>
		</dict>
		<dict>
			<key>$class</key>
			<dict>
				<key>CF$UID</key>
				<integer>381</integer>
			</dict>
			<key>NSKeyEquiv</key>
			<dict>
				<key>CF$UID</key>
				<integer>878</integer>
			</dict>
			<key>NSKeyEquivModMask</key>
			<integer>1048576</integer>
			<key>NSMenu</key>
			<dict>
				<key>CF$UID</key>
				<integer>876</integer>
			</dict>
			<key>NSMixedImage</key>
			<dict>
				<key>CF$UID</key>
				<integer>378</integer>
			</dict>
			<key>NSMnemonicLoc</key>
			<integer>2147483647</integer>
			<key>NSOnImage</key>
			<dict>
				<key>CF$UID</key>
				<integer>374</integer>
			</dict>
			<key>NSTitle</key>
			<dict>
				<key>CF$UID</key>
				<integer>877</integer>
			</dict>
		</dict>
		<dict>
			<key>$class</key>
			<dict>
				<key>CF$UID</key>
				<integer>405</integer>
			</dict>
			<key>NSMenuItems</key>
			<dict>
				<key>CF$UID</key>
				<integer>1107</integer>
			</dict>
			<key>NSName</key>
			<dict>
				<key>CF$UID</key>
				<integer>1109</integer>
			</dict>
			<key>NSTitle</key>
			<dict>
				<key>CF$UID</key>
				<integer>1106</integer>
			</dict>
		</dict>
		<string>Minimize</string>
		<string>m</string>
		<dict>
			<key>$class</key>
			<dict>
				<key>CF$UID</key>
				<integer>4</integer>
			</dict>
			<key>NS.string</key>
			<string>performMiniaturize:</string>
		</dict>
		<dict>
			<key>$classes</key>
			<array>
				<string>NSNibControlConnector</string>
				<string>NSNibConnector</string>
				<string>NSObject</string>
			</array>
			<key>$classname</key>
			<string>NSNibControlConnector</string>
		</dict>
		<dict>
			<key>$class</key>
			<dict>
				<key>CF$UID</key>
				<integer>880</integer>
			</dict>
			<key>NSLabel</key>
			<dict>
				<key>CF$UID</key>
				<integer>884</integer>
			</dict>
			<key>NSSource</key>
			<dict>
				<key>CF$UID</key>
				<integer>882</integer>
			</dict>
		</dict>
		<dict>
			<key>$class</key>
			<dict>
				<key>CF$UID</key>
				<integer>381</integer>
			</dict>
			<key>NSKeyEquiv</key>
			<dict>
				<key>CF$UID</key>
				<integer>43</integer>
			</dict>
			<key>NSKeyEquivModMask</key>
			<integer>1048576</integer>
			<key>NSMenu</key>
			<dict>
				<key>CF$UID</key>
				<integer>876</integer>
			</dict>
			<key>NSMixedImage</key>
			<dict>
				<key>CF$UID</key>
				<integer>378</integer>
			</dict>
			<key>NSMnemonicLoc</key>
			<integer>2147483647</integer>
			<key>NSOnImage</key>
			<dict>
				<key>CF$UID</key>
				<integer>374</integer>
			</dict>
			<key>NSTitle</key>
			<dict>
				<key>CF$UID</key>
				<integer>883</integer>
			</dict>
		</dict>
		<string>Bring All to Front</string>
		<dict>
			<key>$class</key>
			<dict>
				<key>CF$UID</key>
				<integer>4</integer>
			</dict>
			<key>NS.string</key>
			<string>arrangeInFront:</string>
		</dict>
		<dict>
			<key>$class</key>
			<dict>
				<key>CF$UID</key>
				<integer>880</integer>
			</dict>
			<key>NSDestination</key>
			<dict>
				<key>CF$UID</key>
				<integer>2</integer>
			</dict>
			<key>NSLabel</key>
			<dict>
				<key>CF$UID</key>
				<integer>890</integer>
			</dict>
			<key>NSSource</key>
			<dict>
				<key>CF$UID</key>
				<integer>886</integer>
			</dict>
		</dict>
		<dict>
			<key>$class</key>
			<dict>
				<key>CF$UID</key>
				<integer>381</integer>
			</dict>
			<key>NSKeyEquiv</key>
			<dict>
				<key>CF$UID</key>
				<integer>889</integer>
			</dict>
			<key>NSKeyEquivModMask</key>
			<integer>1048576</integer>
			<key>NSMenu</key>
			<dict>
				<key>CF$UID</key>
				<integer>887</integer>
			</dict>
			<key>NSMixedImage</key>
			<dict>
				<key>CF$UID</key>
				<integer>378</integer>
			</dict>
			<key>NSMnemonicLoc</key>
			<integer>2147483647</integer>
			<key>NSOnImage</key>
			<dict>
				<key>CF$UID</key>
				<integer>374</integer>
			</dict>
			<key>NSTitle</key>
			<dict>
				<key>CF$UID</key>
				<integer>888</integer>
			</dict>
		</dict>
		<dict>
			<key>$class</key>
			<dict>
				<key>CF$UID</key>
				<integer>405</integer>
			</dict>
			<key>NSMenuItems</key>
			<dict>
				<key>CF$UID</key>
				<integer>1110</integer>
			</dict>
			<key>NSName</key>
			<dict>
				<key>CF$UID</key>
				<integer>1121</integer>
			</dict>
			<key>NSTitle</key>
			<dict>
				<key>CF$UID</key>
				<integer>411</integer>
			</dict>
		</dict>
		<string>Quit Cluster</string>
		<string>q</string>
		<dict>
			<key>$class</key>
			<dict>
				<key>CF$UID</key>
				<integer>4</integer>
			</dict>
			<key>NS.string</key>
			<string>terminate:</string>
		</dict>
		<dict>
			<key>$class</key>
			<dict>
				<key>CF$UID</key>
				<integer>880</integer>
			</dict>
			<key>NSDestination</key>
			<dict>
				<key>CF$UID</key>
				<integer>2</integer>
			</dict>
			<key>NSLabel</key>
			<dict>
				<key>CF$UID</key>
				<integer>894</integer>
			</dict>
			<key>NSSource</key>
			<dict>
				<key>CF$UID</key>
				<integer>892</integer>
			</dict>
		</dict>
		<dict>
			<key>$class</key>
			<dict>
				<key>CF$UID</key>
				<integer>381</integer>
			</dict>
			<key>NSKeyEquiv</key>
			<dict>
				<key>CF$UID</key>
				<integer>43</integer>
			</dict>
			<key>NSMenu</key>
			<dict>
				<key>CF$UID</key>
				<integer>887</integer>
			</dict>
			<key>NSMixedImage</key>
			<dict>
				<key>CF$UID</key>
				<integer>378</integer>
			</dict>
			<key>NSMnemonicLoc</key>
			<integer>2147483647</integer>
			<key>NSOnImage</key>
			<dict>
				<key>CF$UID</key>
				<integer>374</integer>
			</dict>
			<key>NSTitle</key>
			<dict>
				<key>CF$UID</key>
				<integer>893</integer>
			</dict>
		</dict>
		<string>About Cluster 3.0</string>
		<dict>
			<key>$class</key>
			<dict>
				<key>CF$UID</key>
				<integer>4</integer>
			</dict>
			<key>NS.string</key>
			<string>orderFrontStandardAboutPanel:</string>
		</dict>
		<dict>
			<key>$class</key>
			<dict>
				<key>CF$UID</key>
				<integer>880</integer>
			</dict>
			<key>NSDestination</key>
			<dict>
				<key>CF$UID</key>
				<integer>2</integer>
			</dict>
			<key>NSLabel</key>
			<dict>
				<key>CF$UID</key>
				<integer>899</integer>
			</dict>
			<key>NSSource</key>
			<dict>
				<key>CF$UID</key>
				<integer>896</integer>
			</dict>
		</dict>
		<dict>
			<key>$class</key>
			<dict>
				<key>CF$UID</key>
				<integer>381</integer>
			</dict>
			<key>NSKeyEquiv</key>
			<dict>
				<key>CF$UID</key>
				<integer>898</integer>
			</dict>
			<key>NSKeyEquivModMask</key>
			<integer>1572864</integer>
			<key>NSMenu</key>
			<dict>
				<key>CF$UID</key>
				<integer>887</integer>
			</dict>
			<key>NSMixedImage</key>
			<dict>
				<key>CF$UID</key>
				<integer>378</integer>
			</dict>
			<key>NSMnemonicLoc</key>
			<integer>2147483647</integer>
			<key>NSOnImage</key>
			<dict>
				<key>CF$UID</key>
				<integer>374</integer>
			</dict>
			<key>NSTitle</key>
			<dict>
				<key>CF$UID</key>
				<integer>897</integer>
			</dict>
		</dict>
		<string>Hide Others</string>
		<string>h</string>
		<string>hideOtherApplications:</string>
		<dict>
			<key>$class</key>
			<dict>
				<key>CF$UID</key>
				<integer>880</integer>
			</dict>
			<key>NSDestination</key>
			<dict>
				<key>CF$UID</key>
				<integer>2</integer>
			</dict>
			<key>NSLabel</key>
			<dict>
				<key>CF$UID</key>
				<integer>903</integer>
			</dict>
			<key>NSSource</key>
			<dict>
				<key>CF$UID</key>
				<integer>901</integer>
			</dict>
		</dict>
		<dict>
			<key>$class</key>
			<dict>
				<key>CF$UID</key>
				<integer>381</integer>
			</dict>
			<key>NSKeyEquiv</key>
			<dict>
				<key>CF$UID</key>
				<integer>898</integer>
			</dict>
			<key>NSKeyEquivModMask</key>
			<integer>1048576</integer>
			<key>NSMenu</key>
			<dict>
				<key>CF$UID</key>
				<integer>887</integer>
			</dict>
			<key>NSMixedImage</key>
			<dict>
				<key>CF$UID</key>
				<integer>378</integer>
			</dict>
			<key>NSMnemonicLoc</key>
			<integer>2147483647</integer>
			<key>NSOnImage</key>
			<dict>
				<key>CF$UID</key>
				<integer>374</integer>
			</dict>
			<key>NSTitle</key>
			<dict>
				<key>CF$UID</key>
				<integer>902</integer>
			</dict>
		</dict>
		<string>Hide Cluster</string>
		<string>hide:</string>
		<dict>
			<key>$class</key>
			<dict>
				<key>CF$UID</key>
				<integer>880</integer>
			</dict>
			<key>NSDestination</key>
			<dict>
				<key>CF$UID</key>
				<integer>2</integer>
			</dict>
			<key>NSLabel</key>
			<dict>
				<key>CF$UID</key>
				<integer>907</integer>
			</dict>
			<key>NSSource</key>
			<dict>
				<key>CF$UID</key>
				<integer>905</integer>
			</dict>
		</dict>
		<dict>
			<key>$class</key>
			<dict>
				<key>CF$UID</key>
				<integer>381</integer>
			</dict>
			<key>NSKeyEquiv</key>
			<dict>
				<key>CF$UID</key>
				<integer>43</integer>
			</dict>
			<key>NSKeyEquivModMask</key>
			<integer>1048576</integer>
			<key>NSMenu</key>
			<dict>
				<key>CF$UID</key>
				<integer>887</integer>
			</dict>
			<key>NSMixedImage</key>
			<dict>
				<key>CF$UID</key>
				<integer>378</integer>
			</dict>
			<key>NSMnemonicLoc</key>
			<integer>2147483647</integer>
			<key>NSOnImage</key>
			<dict>
				<key>CF$UID</key>
				<integer>374</integer>
			</dict>
			<key>NSTitle</key>
			<dict>
				<key>CF$UID</key>
				<integer>906</integer>
			</dict>
		</dict>
		<string>Show All</string>
		<string>unhideAllApplications:</string>
		<dict>
			<key>$class</key>
			<dict>
				<key>CF$UID</key>
				<integer>880</integer>
			</dict>
			<key>NSDestination</key>
			<dict>
				<key>CF$UID</key>
				<integer>913</integer>
			</dict>
			<key>NSLabel</key>
			<dict>
				<key>CF$UID</key>
				<integer>915</integer>
			</dict>
			<key>NSSource</key>
			<dict>
				<key>CF$UID</key>
				<integer>909</integer>
			</dict>
		</dict>
		<dict>
			<key>$class</key>
			<dict>
				<key>CF$UID</key>
				<integer>381</integer>
			</dict>
			<key>NSKeyEquiv</key>
			<dict>
				<key>CF$UID</key>
				<integer>912</integer>
			</dict>
			<key>NSKeyEquivModMask</key>
			<integer>1048576</integer>
			<key>NSMenu</key>
			<dict>
				<key>CF$UID</key>
				<integer>910</integer>
			</dict>
			<key>NSMixedImage</key>
			<dict>
				<key>CF$UID</key>
				<integer>378</integer>
			</dict>
			<key>NSMnemonicLoc</key>
			<integer>2147483647</integer>
			<key>NSOnImage</key>
			<dict>
				<key>CF$UID</key>
				<integer>374</integer>
			</dict>
			<key>NSTitle</key>
			<dict>
				<key>CF$UID</key>
				<integer>911</integer>
			</dict>
		</dict>
		<dict>
			<key>$class</key>
			<dict>
				<key>CF$UID</key>
				<integer>405</integer>
			</dict>
			<key>NSMenuItems</key>
			<dict>
				<key>CF$UID</key>
				<integer>1135</integer>
			</dict>
			<key>NSTitle</key>
			<dict>
				<key>CF$UID</key>
				<integer>1134</integer>
			</dict>
		</dict>
		<string>Open Data</string>
		<string>o</string>
		<dict>
			<key>$class</key>
			<dict>
				<key>CF$UID</key>
				<integer>5</integer>
			</dict>
			<key>NSClassName</key>
			<dict>
				<key>CF$UID</key>
				<integer>914</integer>
			</dict>
		</dict>
		<string>Controller</string>
		<string>FileOpen:</string>
		<dict>
			<key>$class</key>
			<dict>
				<key>CF$UID</key>
				<integer>880</integer>
			</dict>
			<key>NSDestination</key>
			<dict>
				<key>CF$UID</key>
				<integer>913</integer>
			</dict>
			<key>NSLabel</key>
			<dict>
				<key>CF$UID</key>
				<integer>920</integer>
			</dict>
			<key>NSSource</key>
			<dict>
				<key>CF$UID</key>
				<integer>917</integer>
			</dict>
		</dict>
		<dict>
			<key>$class</key>
			<dict>
				<key>CF$UID</key>
				<integer>381</integer>
			</dict>
			<key>NSKeyEquiv</key>
			<dict>
				<key>CF$UID</key>
				<integer>919</integer>
			</dict>
			<key>NSKeyEquivModMask</key>
			<integer>1048576</integer>
			<key>NSMenu</key>
			<dict>
				<key>CF$UID</key>
				<integer>910</integer>
			</dict>
			<key>NSMixedImage</key>
			<dict>
				<key>CF$UID</key>
				<integer>378</integer>
			</dict>
			<key>NSMnemonicLoc</key>
			<integer>2147483647</integer>
			<key>NSOnImage</key>
			<dict>
				<key>CF$UID</key>
				<integer>374</integer>
			</dict>
			<key>NSTitle</key>
			<dict>
				<key>CF$UID</key>
				<integer>918</integer>
			</dict>
		</dict>
		<string>Save Data</string>
		<string>s</string>
		<string>FileSave:</string>
		<dict>
			<key>$class</key>
			<dict>
				<key>CF$UID</key>
				<integer>923</integer>
			</dict>
			<key>NSDestination</key>
			<dict>
				<key>CF$UID</key>
				<integer>864</integer>
			</dict>
			<key>NSLabel</key>
			<dict>
				<key>CF$UID</key>
				<integer>922</integer>
			</dict>
			<key>NSSource</key>
			<dict>
				<key>CF$UID</key>
				<integer>913</integer>
			</dict>
		</dict>
		<string>statusbar</string>
		<dict>
			<key>$classes</key>
			<array>
				<string>NSNibOutletConnector</string>
				<string>NSNibConnector</string>
				<string>NSObject</string>
			</array>
			<key>$classname</key>
			<string>NSNibOutletConnector</string>
		</dict>
		<dict>
			<key>$class</key>
			<dict>
				<key>CF$UID</key>
				<integer>923</integer>
			</dict>
			<key>NSDestination</key>
			<dict>
				<key>CF$UID</key>
				<integer>40</integer>
			</dict>
			<key>NSLabel</key>
			<dict>
				<key>CF$UID</key>
				<integer>925</integer>
			</dict>
			<key>NSSource</key>
			<dict>
				<key>CF$UID</key>
				<integer>913</integer>
			</dict>
		</dict>
		<string>FileMemo</string>
		<dict>
			<key>$class</key>
			<dict>
				<key>CF$UID</key>
				<integer>923</integer>
			</dict>
			<key>NSDestination</key>
			<dict>
				<key>CF$UID</key>
				<integer>60</integer>
			</dict>
			<key>NSLabel</key>
			<dict>
				<key>CF$UID</key>
				<integer>55</integer>
			</dict>
			<key>NSSource</key>
			<dict>
				<key>CF$UID</key>
				<integer>913</integer>
			</dict>
		</dict>
		<dict>
			<key>$class</key>
			<dict>
				<key>CF$UID</key>
				<integer>923</integer>
			</dict>
			<key>NSDestination</key>
			<dict>
				<key>CF$UID</key>
				<integer>63</integer>
			</dict>
			<key>NSLabel</key>
			<dict>
				<key>CF$UID</key>
				<integer>59</integer>
			</dict>
			<key>NSSource</key>
			<dict>
				<key>CF$UID</key>
				<integer>913</integer>
			</dict>
		</dict>
		<dict>
			<key>$class</key>
			<dict>
				<key>CF$UID</key>
				<integer>923</integer>
			</dict>
			<key>NSDestination</key>
			<dict>
				<key>CF$UID</key>
				<integer>108</integer>
			</dict>
			<key>NSLabel</key>
			<dict>
				<key>CF$UID</key>
				<integer>929</integer>
			</dict>
			<key>NSSource</key>
			<dict>
				<key>CF$UID</key>
				<integer>913</integer>
			</dict>
		</dict>
		<string>filterresult</string>
		<dict>
			<key>$class</key>
			<dict>
				<key>CF$UID</key>
				<integer>923</integer>
			</dict>
			<key>NSDestination</key>
			<dict>
				<key>CF$UID</key>
				<integer>103</integer>
			</dict>
			<key>NSLabel</key>
			<dict>
				<key>CF$UID</key>
				<integer>931</integer>
			</dict>
			<key>NSSource</key>
			<dict>
				<key>CF$UID</key>
				<integer>913</integer>
			</dict>
		</dict>
		<string>filteraccept</string>
		<dict>
			<key>$class</key>
			<dict>
				<key>CF$UID</key>
				<integer>880</integer>
			</dict>
			<key>NSDestination</key>
			<dict>
				<key>CF$UID</key>
				<integer>913</integer>
			</dict>
			<key>NSLabel</key>
			<dict>
				<key>CF$UID</key>
				<integer>933</integer>
			</dict>
			<key>NSSource</key>
			<dict>
				<key>CF$UID</key>
				<integer>95</integer>
			</dict>
		</dict>
		<string>FilterApply:</string>
		<dict>
			<key>$class</key>
			<dict>
				<key>CF$UID</key>
				<integer>923</integer>
			</dict>
			<key>NSDestination</key>
			<dict>
				<key>CF$UID</key>
				<integer>111</integer>
			</dict>
			<key>NSLabel</key>
			<dict>
				<key>CF$UID</key>
				<integer>935</integer>
			</dict>
			<key>NSSource</key>
			<dict>
				<key>CF$UID</key>
				<integer>913</integer>
			</dict>
		</dict>
		<string>FilterPercent</string>
		<dict>
			<key>$class</key>
			<dict>
				<key>CF$UID</key>
				<integer>923</integer>
			</dict>
			<key>NSDestination</key>
			<dict>
				<key>CF$UID</key>
				<integer>198</integer>
			</dict>
			<key>NSLabel</key>
			<dict>
				<key>CF$UID</key>
				<integer>937</integer>
			</dict>
			<key>NSSource</key>
			<dict>
				<key>CF$UID</key>
				<integer>913</integer>
			</dict>
		</dict>
		<string>FilterStd</string>
		<dict>
			<key>$class</key>
			<dict>
				<key>CF$UID</key>
				<integer>923</integer>
			</dict>
			<key>NSDestination</key>
			<dict>
				<key>CF$UID</key>
				<integer>151</integer>
			</dict>
			<key>NSLabel</key>
			<dict>
				<key>CF$UID</key>
				<integer>939</integer>
			</dict>
			<key>NSSource</key>
			<dict>
				<key>CF$UID</key>
				<integer>913</integer>
			</dict>
		</dict>
		<string>FilterNumber</string>
		<dict>
			<key>$class</key>
			<dict>
				<key>CF$UID</key>
				<integer>923</integer>
			</dict>
			<key>NSDestination</key>
			<dict>
				<key>CF$UID</key>
				<integer>186</integer>
			</dict>
			<key>NSLabel</key>
			<dict>
				<key>CF$UID</key>
				<integer>941</integer>
			</dict>
			<key>NSSource</key>
			<dict>
				<key>CF$UID</key>
				<integer>913</integer>
			</dict>
		</dict>
		<string>FilterObservationValue</string>
		<dict>
			<key>$class</key>
			<dict>
				<key>CF$UID</key>
				<integer>923</integer>
			</dict>
			<key>NSDestination</key>
			<dict>
				<key>CF$UID</key>
				<integer>172</integer>
			</dict>
			<key>NSLabel</key>
			<dict>
				<key>CF$UID</key>
				<integer>943</integer>
			</dict>
			<key>NSSource</key>
			<dict>
				<key>CF$UID</key>
				<integer>913</integer>
			</dict>
		</dict>
		<string>FilterMaxMin</string>
		<dict>
			<key>$class</key>
			<dict>
				<key>CF$UID</key>
				<integer>923</integer>
			</dict>
			<key>NSDestination</key>
			<dict>
				<key>CF$UID</key>
				<integer>83</integer>
			</dict>
			<key>NSLabel</key>
			<dict>
				<key>CF$UID</key>
				<integer>945</integer>
			</dict>
			<key>NSSource</key>
			<dict>
				<key>CF$UID</key>
				<integer>913</integer>
			</dict>
		</dict>
		<string>FilterStdXB</string>
		<dict>
			<key>$class</key>
			<dict>
				<key>CF$UID</key>
				<integer>923</integer>
			</dict>
			<key>NSDestination</key>
			<dict>
				<key>CF$UID</key>
				<integer>87</integer>
			</dict>
			<key>NSLabel</key>
			<dict>
				<key>CF$UID</key>
				<integer>947</integer>
			</dict>
			<key>NSSource</key>
			<dict>
				<key>CF$UID</key>
				<integer>913</integer>
			</dict>
		</dict>
		<string>FilterObservationXB</string>
		<dict>
			<key>$class</key>
			<dict>
				<key>CF$UID</key>
				<integer>923</integer>
			</dict>
			<key>NSDestination</key>
			<dict>
				<key>CF$UID</key>
				<integer>91</integer>
			</dict>
			<key>NSLabel</key>
			<dict>
				<key>CF$UID</key>
				<integer>949</integer>
			</dict>
			<key>NSSource</key>
			<dict>
				<key>CF$UID</key>
				<integer>913</integer>
			</dict>
		</dict>
		<string>FilterMaxMinXB</string>
		<dict>
			<key>$class</key>
			<dict>
				<key>CF$UID</key>
				<integer>923</integer>
			</dict>
			<key>NSDestination</key>
			<dict>
				<key>CF$UID</key>
				<integer>74</integer>
			</dict>
			<key>NSLabel</key>
			<dict>
				<key>CF$UID</key>
				<integer>951</integer>
			</dict>
			<key>NSSource</key>
			<dict>
				<key>CF$UID</key>
				<integer>913</integer>
			</dict>
		</dict>
		<string>FilterPercentXB</string>
		<dict>
			<key>$class</key>
			<dict>
				<key>CF$UID</key>
				<integer>880</integer>
			</dict>
			<key>NSDestination</key>
			<dict>
				<key>CF$UID</key>
				<integer>913</integer>
			</dict>
			<key>NSLabel</key>
			<dict>
				<key>CF$UID</key>
				<integer>953</integer>
			</dict>
			<key>NSSource</key>
			<dict>
				<key>CF$UID</key>
				<integer>103</integer>
			</dict>
		</dict>
		<string>FilterAccept:</string>
		<dict>
			<key>$class</key>
			<dict>
				<key>CF$UID</key>
				<integer>923</integer>
			</dict>
			<key>NSDestination</key>
			<dict>
				<key>CF$UID</key>
				<integer>236</integer>
			</dict>
			<key>NSLabel</key>
			<dict>
				<key>CF$UID</key>
				<integer>955</integer>
			</dict>
			<key>NSSource</key>
			<dict>
				<key>CF$UID</key>
				<integer>913</integer>
			</dict>
		</dict>
		<string>AdjustLogXB</string>
		<dict>
			<key>$class</key>
			<dict>
				<key>CF$UID</key>
				<integer>880</integer>
			</dict>
			<key>NSDestination</key>
			<dict>
				<key>CF$UID</key>
				<integer>913</integer>
			</dict>
			<key>NSLabel</key>
			<dict>
				<key>CF$UID</key>
				<integer>957</integer>
			</dict>
			<key>NSSource</key>
			<dict>
				<key>CF$UID</key>
				<integer>259</integer>
			</dict>
		</dict>
		<string>AdjustApply:</string>
		<dict>
			<key>$class</key>
			<dict>
				<key>CF$UID</key>
				<integer>923</integer>
			</dict>
			<key>NSDestination</key>
			<dict>
				<key>CF$UID</key>
				<integer>548</integer>
			</dict>
			<key>NSLabel</key>
			<dict>
				<key>CF$UID</key>
				<integer>959</integer>
			</dict>
			<key>NSSource</key>
			<dict>
				<key>CF$UID</key>
				<integer>913</integer>
			</dict>
		</dict>
		<string>KMeansGeneXB</string>
		<dict>
			<key>$class</key>
			<dict>
				<key>CF$UID</key>
				<integer>923</integer>
			</dict>
			<key>NSDestination</key>
			<dict>
				<key>CF$UID</key>
				<integer>552</integer>
			</dict>
			<key>NSLabel</key>
			<dict>
				<key>CF$UID</key>
				<integer>961</integer>
			</dict>
			<key>NSSource</key>
			<dict>
				<key>CF$UID</key>
				<integer>913</integer>
			</dict>
		</dict>
		<string>KMeansGeneK</string>
		<dict>
			<key>$class</key>
			<dict>
				<key>CF$UID</key>
				<integer>923</integer>
			</dict>
			<key>NSDestination</key>
			<dict>
				<key>CF$UID</key>
				<integer>560</integer>
			</dict>
			<key>NSLabel</key>
			<dict>
				<key>CF$UID</key>
				<integer>963</integer>
			</dict>
			<key>NSSource</key>
			<dict>
				<key>CF$UID</key>
				<integer>913</integer>
			</dict>
		</dict>
		<string>KMeansGeneRuns</string>
		<dict>
			<key>$class</key>
			<dict>
				<key>CF$UID</key>
				<integer>923</integer>
			</dict>
			<key>NSDestination</key>
			<dict>
				<key>CF$UID</key>
				<integer>578</integer>
			</dict>
			<key>NSLabel</key>
			<dict>
				<key>CF$UID</key>
				<integer>965</integer>
			</dict>
			<key>NSSource</key>
			<dict>
				<key>CF$UID</key>
				<integer>913</integer>
			</dict>
		</dict>
		<string>KMeansGeneMean</string>
		<dict>
			<key>$class</key>
			<dict>
				<key>CF$UID</key>
				<integer>923</integer>
			</dict>
			<key>NSDestination</key>
			<dict>
				<key>CF$UID</key>
				<integer>525</integer>
			</dict>
			<key>NSLabel</key>
			<dict>
				<key>CF$UID</key>
				<integer>967</integer>
			</dict>
			<key>NSSource</key>
			<dict>
				<key>CF$UID</key>
				<integer>913</integer>
			</dict>
		</dict>
		<string>KMeansGeneMetric</string>
		<dict>
			<key>$class</key>
			<dict>
				<key>CF$UID</key>
				<integer>923</integer>
			</dict>
			<key>NSDestination</key>
			<dict>
				<key>CF$UID</key>
				<integer>625</integer>
			</dict>
			<key>NSLabel</key>
			<dict>
				<key>CF$UID</key>
				<integer>969</integer>
			</dict>
			<key>NSSource</key>
			<dict>
				<key>CF$UID</key>
				<integer>913</integer>
			</dict>
		</dict>
		<string>KMeansArrayXB</string>
		<dict>
			<key>$class</key>
			<dict>
				<key>CF$UID</key>
				<integer>923</integer>
			</dict>
			<key>NSDestination</key>
			<dict>
				<key>CF$UID</key>
				<integer>629</integer>
			</dict>
			<key>NSLabel</key>
			<dict>
				<key>CF$UID</key>
				<integer>971</integer>
			</dict>
			<key>NSSource</key>
			<dict>
				<key>CF$UID</key>
				<integer>913</integer>
			</dict>
		</dict>
		<string>KMeansArrayK</string>
		<dict>
			<key>$class</key>
			<dict>
				<key>CF$UID</key>
				<integer>923</integer>
			</dict>
			<key>NSDestination</key>
			<dict>
				<key>CF$UID</key>
				<integer>651</integer>
			</dict>
			<key>NSLabel</key>
			<dict>
				<key>CF$UID</key>
				<integer>973</integer>
			</dict>
			<key>NSSource</key>
			<dict>
				<key>CF$UID</key>
				<integer>913</integer>
			</dict>
		</dict>
		<string>KMeansArrayMean</string>
		<dict>
			<key>$class</key>
			<dict>
				<key>CF$UID</key>
				<integer>923</integer>
			</dict>
			<key>NSDestination</key>
			<dict>
				<key>CF$UID</key>
				<integer>602</integer>
			</dict>
			<key>NSLabel</key>
			<dict>
				<key>CF$UID</key>
				<integer>975</integer>
			</dict>
			<key>NSSource</key>
			<dict>
				<key>CF$UID</key>
				<integer>913</integer>
			</dict>
		</dict>
		<string>KMeansArrayMetric</string>
		<dict>
			<key>$class</key>
			<dict>
				<key>CF$UID</key>
				<integer>880</integer>
			</dict>
			<key>NSDestination</key>
			<dict>
				<key>CF$UID</key>
				<integer>913</integer>
			</dict>
			<key>NSLabel</key>
			<dict>
				<key>CF$UID</key>
				<integer>977</integer>
			</dict>
			<key>NSSource</key>
			<dict>
				<key>CF$UID</key>
				<integer>668</integer>
			</dict>
		</dict>
		<string>KMeansExecute:</string>
		<dict>
			<key>$class</key>
			<dict>
				<key>CF$UID</key>
				<integer>923</integer>
			</dict>
			<key>NSDestination</key>
			<dict>
				<key>CF$UID</key>
				<integer>49</integer>
			</dict>
			<key>NSLabel</key>
			<dict>
				<key>CF$UID</key>
				<integer>979</integer>
			</dict>
			<key>NSSource</key>
			<dict>
				<key>CF$UID</key>
				<integer>913</integer>
			</dict>
		</dict>
		<string>JobName</string>
		<dict>
			<key>$class</key>
			<dict>
				<key>CF$UID</key>
				<integer>923</integer>
			</dict>
			<key>NSDestination</key>
			<dict>
				<key>CF$UID</key>
				<integer>635</integer>
			</dict>
			<key>NSLabel</key>
			<dict>
				<key>CF$UID</key>
				<integer>981</integer>
			</dict>
			<key>NSSource</key>
			<dict>
				<key>CF$UID</key>
				<integer>913</integer>
			</dict>
		</dict>
		<string>KMeansArrayRuns</string>
		<dict>
			<key>$class</key>
			<dict>
				<key>CF$UID</key>
				<integer>923</integer>
			</dict>
			<key>NSDestination</key>
			<dict>
				<key>CF$UID</key>
				<integer>710</integer>
			</dict>
			<key>NSLabel</key>
			<dict>
				<key>CF$UID</key>
				<integer>983</integer>
			</dict>
			<key>NSSource</key>
			<dict>
				<key>CF$UID</key>
				<integer>913</integer>
			</dict>
		</dict>
		<string>SOMGeneXB</string>
		<dict>
			<key>$class</key>
			<dict>
				<key>CF$UID</key>
				<integer>923</integer>
			</dict>
			<key>NSDestination</key>
			<dict>
				<key>CF$UID</key>
				<integer>713</integer>
			</dict>
			<key>NSLabel</key>
			<dict>
				<key>CF$UID</key>
				<integer>985</integer>
			</dict>
			<key>NSSource</key>
			<dict>
				<key>CF$UID</key>
				<integer>913</integer>
			</dict>
		</dict>
		<string>SOMGeneXDim</string>
		<dict>
			<key>$class</key>
			<dict>
				<key>CF$UID</key>
				<integer>923</integer>
			</dict>
			<key>NSDestination</key>
			<dict>
				<key>CF$UID</key>
				<integer>720</integer>
			</dict>
			<key>NSLabel</key>
			<dict>
				<key>CF$UID</key>
				<integer>987</integer>
			</dict>
			<key>NSSource</key>
			<dict>
				<key>CF$UID</key>
				<integer>913</integer>
			</dict>
		</dict>
		<string>SOMGeneYDim</string>
		<dict>
			<key>$class</key>
			<dict>
				<key>CF$UID</key>
				<integer>923</integer>
			</dict>
			<key>NSDestination</key>
			<dict>
				<key>CF$UID</key>
				<integer>734</integer>
			</dict>
			<key>NSLabel</key>
			<dict>
				<key>CF$UID</key>
				<integer>989</integer>
			</dict>
			<key>NSSource</key>
			<dict>
				<key>CF$UID</key>
				<integer>913</integer>
			</dict>
		</dict>
		<string>SOMGeneIters</string>
		<dict>
			<key>$class</key>
			<dict>
				<key>CF$UID</key>
				<integer>923</integer>
			</dict>
			<key>NSDestination</key>
			<dict>
				<key>CF$UID</key>
				<integer>738</integer>
			</dict>
			<key>NSLabel</key>
			<dict>
				<key>CF$UID</key>
				<integer>991</integer>
			</dict>
			<key>NSSource</key>
			<dict>
				<key>CF$UID</key>
				<integer>913</integer>
			</dict>
		</dict>
		<string>SOMGeneTau</string>
		<dict>
			<key>$class</key>
			<dict>
				<key>CF$UID</key>
				<integer>923</integer>
			</dict>
			<key>NSDestination</key>
			<dict>
				<key>CF$UID</key>
				<integer>687</integer>
			</dict>
			<key>NSLabel</key>
			<dict>
				<key>CF$UID</key>
				<integer>993</integer>
			</dict>
			<key>NSSource</key>
			<dict>
				<key>CF$UID</key>
				<integer>913</integer>
			</dict>
		</dict>
		<string>SOMGeneMetric</string>
		<dict>
			<key>$class</key>
			<dict>
				<key>CF$UID</key>
				<integer>923</integer>
			</dict>
			<key>NSDestination</key>
			<dict>
				<key>CF$UID</key>
				<integer>778</integer>
			</dict>
			<key>NSLabel</key>
			<dict>
				<key>CF$UID</key>
				<integer>995</integer>
			</dict>
			<key>NSSource</key>
			<dict>
				<key>CF$UID</key>
				<integer>913</integer>
			</dict>
		</dict>
		<string>SOMArrayXB</string>
		<dict>
			<key>$class</key>
			<dict>
				<key>CF$UID</key>
				<integer>923</integer>
			</dict>
			<key>NSDestination</key>
			<dict>
				<key>CF$UID</key>
				<integer>781</integer>
			</dict>
			<key>NSLabel</key>
			<dict>
				<key>CF$UID</key>
				<integer>997</integer>
			</dict>
			<key>NSSource</key>
			<dict>
				<key>CF$UID</key>
				<integer>913</integer>
			</dict>
		</dict>
		<string>SOMArrayXDim</string>
		<dict>
			<key>$class</key>
			<dict>
				<key>CF$UID</key>
				<integer>923</integer>
			</dict>
			<key>NSDestination</key>
			<dict>
				<key>CF$UID</key>
				<integer>787</integer>
			</dict>
			<key>NSLabel</key>
			<dict>
				<key>CF$UID</key>
				<integer>999</integer>
			</dict>
			<key>NSSource</key>
			<dict>
				<key>CF$UID</key>
				<integer>913</integer>
			</dict>
		</dict>
		<string>SOMArrayYDim</string>
		<dict>
			<key>$class</key>
			<dict>
				<key>CF$UID</key>
				<integer>923</integer>
			</dict>
			<key>NSDestination</key>
			<dict>
				<key>CF$UID</key>
				<integer>799</integer>
			</dict>
			<key>NSLabel</key>
			<dict>
				<key>CF$UID</key>
				<integer>1001</integer>
			</dict>
			<key>NSSource</key>
			<dict>
				<key>CF$UID</key>
				<integer>913</integer>
			</dict>
		</dict>
		<string>SOMArrayIters</string>
		<dict>
			<key>$class</key>
			<dict>
				<key>CF$UID</key>
				<integer>923</integer>
			</dict>
			<key>NSDestination</key>
			<dict>
				<key>CF$UID</key>
				<integer>803</integer>
			</dict>
			<key>NSLabel</key>
			<dict>
				<key>CF$UID</key>
				<integer>1003</integer>
			</dict>
			<key>NSSource</key>
			<dict>
				<key>CF$UID</key>
				<integer>913</integer>
			</dict>
		</dict>
		<string>SOMArrayTau</string>
		<dict>
			<key>$class</key>
			<dict>
				<key>CF$UID</key>
				<integer>923</integer>
			</dict>
			<key>NSDestination</key>
			<dict>
				<key>CF$UID</key>
				<integer>755</integer>
			</dict>
			<key>NSLabel</key>
			<dict>
				<key>CF$UID</key>
				<integer>1005</integer>
			</dict>
			<key>NSSource</key>
			<dict>
				<key>CF$UID</key>
				<integer>913</integer>
			</dict>
		</dict>
		<string>SOMArrayMetric</string>
		<dict>
			<key>$class</key>
			<dict>
				<key>CF$UID</key>
				<integer>880</integer>
			</dict>
			<key>NSDestination</key>
			<dict>
				<key>CF$UID</key>
				<integer>913</integer>
			</dict>
			<key>NSLabel</key>
			<dict>
				<key>CF$UID</key>
				<integer>1007</integer>
			</dict>
			<key>NSSource</key>
			<dict>
				<key>CF$UID</key>
				<integer>678</integer>
			</dict>
		</dict>
		<string>SOMExecute:</string>
		<dict>
			<key>$class</key>
			<dict>
				<key>CF$UID</key>
				<integer>923</integer>
			</dict>
			<key>NSDestination</key>
			<dict>
				<key>CF$UID</key>
				<integer>412</integer>
			</dict>
			<key>NSLabel</key>
			<dict>
				<key>CF$UID</key>
				<integer>1009</integer>
			</dict>
			<key>NSSource</key>
			<dict>
				<key>CF$UID</key>
				<integer>913</integer>
			</dict>
		</dict>
		<string>HierarchicalArrayWeightXB</string>
		<dict>
			<key>$class</key>
			<dict>
				<key>CF$UID</key>
				<integer>880</integer>
			</dict>
			<key>NSDestination</key>
			<dict>
				<key>CF$UID</key>
				<integer>913</integer>
			</dict>
			<key>NSLabel</key>
			<dict>
				<key>CF$UID</key>
				<integer>1011</integer>
			</dict>
			<key>NSSource</key>
			<dict>
				<key>CF$UID</key>
				<integer>412</integer>
			</dict>
		</dict>
		<string>HierarchicalArrayWeightXBChanged:</string>
		<dict>
			<key>$class</key>
			<dict>
				<key>CF$UID</key>
				<integer>923</integer>
			</dict>
			<key>NSDestination</key>
			<dict>
				<key>CF$UID</key>
				<integer>363</integer>
			</dict>
			<key>NSLabel</key>
			<dict>
				<key>CF$UID</key>
				<integer>1013</integer>
			</dict>
			<key>NSSource</key>
			<dict>
				<key>CF$UID</key>
				<integer>913</integer>
			</dict>
		</dict>
		<string>HierarchicalArrays</string>
		<dict>
			<key>$class</key>
			<dict>
				<key>CF$UID</key>
				<integer>923</integer>
			</dict>
			<key>NSDestination</key>
			<dict>
				<key>CF$UID</key>
				<integer>420</integer>
			</dict>
			<key>NSLabel</key>
			<dict>
				<key>CF$UID</key>
				<integer>1015</integer>
			</dict>
			<key>NSSource</key>
			<dict>
				<key>CF$UID</key>
				<integer>913</integer>
			</dict>
		</dict>
		<string>HierarchicalArrayWeight</string>
		<dict>
			<key>$class</key>
			<dict>
				<key>CF$UID</key>
				<integer>923</integer>
			</dict>
			<key>NSDestination</key>
			<dict>
				<key>CF$UID</key>
				<integer>456</integer>
			</dict>
			<key>NSLabel</key>
			<dict>
				<key>CF$UID</key>
				<integer>1017</integer>
			</dict>
			<key>NSSource</key>
			<dict>
				<key>CF$UID</key>
				<integer>913</integer>
			</dict>
		</dict>
		<string>HierarchicalGeneWeight</string>
		<dict>
			<key>$class</key>
			<dict>
				<key>CF$UID</key>
				<integer>923</integer>
			</dict>
			<key>NSDestination</key>
			<dict>
				<key>CF$UID</key>
				<integer>503</integer>
			</dict>
			<key>NSLabel</key>
			<dict>
				<key>CF$UID</key>
				<integer>1019</integer>
			</dict>
			<key>NSSource</key>
			<dict>
				<key>CF$UID</key>
				<integer>913</integer>
			</dict>
		</dict>
		<string>HierarchicalGeneWeightXB</string>
		<dict>
			<key>$class</key>
			<dict>
				<key>CF$UID</key>
				<integer>923</integer>
			</dict>
			<key>NSDestination</key>
			<dict>
				<key>CF$UID</key>
				<integer>452</integer>
			</dict>
			<key>NSLabel</key>
			<dict>
				<key>CF$UID</key>
				<integer>1021</integer>
			</dict>
			<key>NSSource</key>
			<dict>
				<key>CF$UID</key>
				<integer>913</integer>
			</dict>
		</dict>
		<string>HierarchicalGenes</string>
		<dict>
			<key>$class</key>
			<dict>
				<key>CF$UID</key>
				<integer>880</integer>
			</dict>
			<key>NSDestination</key>
			<dict>
				<key>CF$UID</key>
				<integer>913</integer>
			</dict>
			<key>NSLabel</key>
			<dict>
				<key>CF$UID</key>
				<integer>1023</integer>
			</dict>
			<key>NSSource</key>
			<dict>
				<key>CF$UID</key>
				<integer>503</integer>
			</dict>
		</dict>
		<string>HierarchicalGeneWeightXBChanged:</string>
		<dict>
			<key>$class</key>
			<dict>
				<key>CF$UID</key>
				<integer>923</integer>
			</dict>
			<key>NSDestination</key>
			<dict>
				<key>CF$UID</key>
				<integer>913</integer>
			</dict>
			<key>NSLabel</key>
			<dict>
				<key>CF$UID</key>
				<integer>1025</integer>
			</dict>
			<key>NSSource</key>
			<dict>
				<key>CF$UID</key>
				<integer>2</integer>
			</dict>
		</dict>
		<string>delegate</string>
		<dict>
			<key>$class</key>
			<dict>
				<key>CF$UID</key>
				<integer>923</integer>
			</dict>
			<key>NSDestination</key>
			<dict>
				<key>CF$UID</key>
				<integer>500</integer>
			</dict>
			<key>NSLabel</key>
			<dict>
				<key>CF$UID</key>
				<integer>1027</integer>
			</dict>
			<key>NSSource</key>
			<dict>
				<key>CF$UID</key>
				<integer>913</integer>
			</dict>
		</dict>
		<string>HierarchicalGeneXB</string>
		<dict>
			<key>$class</key>
			<dict>
				<key>CF$UID</key>
				<integer>923</integer>
			</dict>
			<key>NSDestination</key>
			<dict>
				<key>CF$UID</key>
				<integer>463</integer>
			</dict>
			<key>NSLabel</key>
			<dict>
				<key>CF$UID</key>
				<integer>1029</integer>
			</dict>
			<key>NSSource</key>
			<dict>
				<key>CF$UID</key>
				<integer>913</integer>
			</dict>
		</dict>
		<string>HierarchicalGeneCutoff</string>
		<dict>
			<key>$class</key>
			<dict>
				<key>CF$UID</key>
				<integer>923</integer>
			</dict>
			<key>NSDestination</key>
			<dict>
				<key>CF$UID</key>
				<integer>469</integer>
			</dict>
			<key>NSLabel</key>
			<dict>
				<key>CF$UID</key>
				<integer>1031</integer>
			</dict>
			<key>NSSource</key>
			<dict>
				<key>CF$UID</key>
				<integer>913</integer>
			</dict>
		</dict>
		<string>HierarchicalGeneExp</string>
		<dict>
			<key>$class</key>
			<dict>
				<key>CF$UID</key>
				<integer>923</integer>
			</dict>
			<key>NSDestination</key>
			<dict>
				<key>CF$UID</key>
				<integer>477</integer>
			</dict>
			<key>NSLabel</key>
			<dict>
				<key>CF$UID</key>
				<integer>1033</integer>
			</dict>
			<key>NSSource</key>
			<dict>
				<key>CF$UID</key>
				<integer>913</integer>
			</dict>
		</dict>
		<string>HierarchicalGeneMetric</string>
		<dict>
			<key>$class</key>
			<dict>
				<key>CF$UID</key>
				<integer>923</integer>
			</dict>
			<key>NSDestination</key>
			<dict>
				<key>CF$UID</key>
				<integer>408</integer>
			</dict>
			<key>NSLabel</key>
			<dict>
				<key>CF$UID</key>
				<integer>1035</integer>
			</dict>
			<key>NSSource</key>
			<dict>
				<key>CF$UID</key>
				<integer>913</integer>
			</dict>
		</dict>
		<string>HierarchicalArrayXB</string>
		<dict>
			<key>$class</key>
			<dict>
				<key>CF$UID</key>
				<integer>923</integer>
			</dict>
			<key>NSDestination</key>
			<dict>
				<key>CF$UID</key>
				<integer>428</integer>
			</dict>
			<key>NSLabel</key>
			<dict>
				<key>CF$UID</key>
				<integer>1037</integer>
			</dict>
			<key>NSSource</key>
			<dict>
				<key>CF$UID</key>
				<integer>913</integer>
			</dict>
		</dict>
		<string>HierarchicalArrayCutoff</string>
		<dict>
			<key>$class</key>
			<dict>
				<key>CF$UID</key>
				<integer>923</integer>
			</dict>
			<key>NSDestination</key>
			<dict>
				<key>CF$UID</key>
				<integer>436</integer>
			</dict>
			<key>NSLabel</key>
			<dict>
				<key>CF$UID</key>
				<integer>1039</integer>
			</dict>
			<key>NSSource</key>
			<dict>
				<key>CF$UID</key>
				<integer>913</integer>
			</dict>
		</dict>
		<string>HierarchicalArrayExp</string>
		<dict>
			<key>$class</key>
			<dict>
				<key>CF$UID</key>
				<integer>923</integer>
			</dict>
			<key>NSDestination</key>
			<dict>
				<key>CF$UID</key>
				<integer>367</integer>
			</dict>
			<key>NSLabel</key>
			<dict>
				<key>CF$UID</key>
				<integer>1041</integer>
			</dict>
			<key>NSSource</key>
			<dict>
				<key>CF$UID</key>
				<integer>913</integer>
			</dict>
		</dict>
		<string>HierarchicalArrayMetric</string>
		<dict>
			<key>$class</key>
			<dict>
				<key>CF$UID</key>
				<integer>880</integer>
			</dict>
			<key>NSDestination</key>
			<dict>
				<key>CF$UID</key>
				<integer>913</integer>
			</dict>
			<key>NSLabel</key>
			<dict>
				<key>CF$UID</key>
				<integer>1043</integer>
			</dict>
			<key>NSSource</key>
			<dict>
				<key>CF$UID</key>
				<integer>335</integer>
			</dict>
		</dict>
		<string>HierarchicalCentroid:</string>
		<dict>
			<key>$class</key>
			<dict>
				<key>CF$UID</key>
				<integer>880</integer>
			</dict>
			<key>NSDestination</key>
			<dict>
				<key>CF$UID</key>
				<integer>913</integer>
			</dict>
			<key>NSLabel</key>
			<dict>
				<key>CF$UID</key>
				<integer>1045</integer>
			</dict>
			<key>NSSource</key>
			<dict>
				<key>CF$UID</key>
				<integer>342</integer>
			</dict>
		</dict>
		<string>HierarchicalSingle:</string>
		<dict>
			<key>$class</key>
			<dict>
				<key>CF$UID</key>
				<integer>880</integer>
			</dict>
			<key>NSDestination</key>
			<dict>
				<key>CF$UID</key>
				<integer>913</integer>
			</dict>
			<key>NSLabel</key>
			<dict>
				<key>CF$UID</key>
				<integer>1047</integer>
			</dict>
			<key>NSSource</key>
			<dict>
				<key>CF$UID</key>
				<integer>352</integer>
			</dict>
		</dict>
		<string>HierarchicalAverage:</string>
		<dict>
			<key>$class</key>
			<dict>
				<key>CF$UID</key>
				<integer>880</integer>
			</dict>
			<key>NSDestination</key>
			<dict>
				<key>CF$UID</key>
				<integer>913</integer>
			</dict>
			<key>NSLabel</key>
			<dict>
				<key>CF$UID</key>
				<integer>1049</integer>
			</dict>
			<key>NSSource</key>
			<dict>
				<key>CF$UID</key>
				<integer>347</integer>
			</dict>
		</dict>
		<string>HierarchicalComplete:</string>
		<dict>
			<key>$class</key>
			<dict>
				<key>CF$UID</key>
				<integer>880</integer>
			</dict>
			<key>NSLabel</key>
			<dict>
				<key>CF$UID</key>
				<integer>1055</integer>
			</dict>
			<key>NSSource</key>
			<dict>
				<key>CF$UID</key>
				<integer>1051</integer>
			</dict>
		</dict>
		<dict>
			<key>$class</key>
			<dict>
				<key>CF$UID</key>
				<integer>381</integer>
			</dict>
			<key>NSKeyEquiv</key>
			<dict>
				<key>CF$UID</key>
				<integer>1054</integer>
			</dict>
			<key>NSKeyEquivModMask</key>
			<integer>1048576</integer>
			<key>NSMenu</key>
			<dict>
				<key>CF$UID</key>
				<integer>1052</integer>
			</dict>
			<key>NSMixedImage</key>
			<dict>
				<key>CF$UID</key>
				<integer>378</integer>
			</dict>
			<key>NSMnemonicLoc</key>
			<integer>2147483647</integer>
			<key>NSOnImage</key>
			<dict>
				<key>CF$UID</key>
				<integer>374</integer>
			</dict>
			<key>NSTitle</key>
			<dict>
				<key>CF$UID</key>
				<integer>1053</integer>
			</dict>
		</dict>
		<dict>
			<key>$class</key>
			<dict>
				<key>CF$UID</key>
				<integer>405</integer>
			</dict>
			<key>NSMenuItems</key>
			<dict>
				<key>CF$UID</key>
				<integer>1125</integer>
			</dict>
			<key>NSTitle</key>
			<dict>
				<key>CF$UID</key>
				<integer>1123</integer>
			</dict>
		</dict>
		<string>Cluster 3.0 Help</string>
		<string>?</string>
		<string>showHelp:</string>
		<dict>
			<key>$class</key>
			<dict>
				<key>CF$UID</key>
				<integer>880</integer>
			</dict>
			<key>NSDestination</key>
			<dict>
				<key>CF$UID</key>
				<integer>913</integer>
			</dict>
			<key>NSLabel</key>
			<dict>
				<key>CF$UID</key>
				<integer>1059</integer>
			</dict>
			<key>NSSource</key>
			<dict>
				<key>CF$UID</key>
				<integer>1057</integer>
			</dict>
		</dict>
		<dict>
			<key>$class</key>
			<dict>
				<key>CF$UID</key>
				<integer>381</integer>
			</dict>
			<key>NSKeyEquiv</key>
			<dict>
				<key>CF$UID</key>
				<integer>878</integer>
			</dict>
			<key>NSKeyEquivModMask</key>
			<integer>1048576</integer>
			<key>NSMenu</key>
			<dict>
				<key>CF$UID</key>
				<integer>1052</integer>
			</dict>
			<key>NSMixedImage</key>
			<dict>
				<key>CF$UID</key>
				<integer>378</integer>
			</dict>
			<key>NSMnemonicLoc</key>
			<integer>2147483647</integer>
			<key>NSOnImage</key>
			<dict>
				<key>CF$UID</key>
				<integer>374</integer>
			</dict>
			<key>NSTitle</key>
			<dict>
				<key>CF$UID</key>
				<integer>1058</integer>
			</dict>
		</dict>
		<string>Read local manual</string>
		<string>ShowHelpManual:</string>
		<dict>
			<key>$class</key>
			<dict>
				<key>CF$UID</key>
				<integer>880</integer>
			</dict>
			<key>NSDestination</key>
			<dict>
				<key>CF$UID</key>
				<integer>913</integer>
			</dict>
			<key>NSLabel</key>
			<dict>
				<key>CF$UID</key>
				<integer>1064</integer>
			</dict>
			<key>NSSource</key>
			<dict>
				<key>CF$UID</key>
				<integer>1061</integer>
			</dict>
		</dict>
		<dict>
			<key>$class</key>
			<dict>
				<key>CF$UID</key>
				<integer>381</integer>
			</dict>
			<key>NSKeyEquiv</key>
			<dict>
				<key>CF$UID</key>
				<integer>1063</integer>
			</dict>
			<key>NSKeyEquivModMask</key>
			<integer>1048576</integer>
			<key>NSMenu</key>
			<dict>
				<key>CF$UID</key>
				<integer>1052</integer>
			</dict>
			<key>NSMixedImage</key>
			<dict>
				<key>CF$UID</key>
				<integer>378</integer>
			</dict>
			<key>NSMnemonicLoc</key>
			<integer>2147483647</integer>
			<key>NSOnImage</key>
			<dict>
				<key>CF$UID</key>
				<integer>374</integer>
			</dict>
			<key>NSTitle</key>
			<dict>
				<key>CF$UID</key>
				<integer>1062</integer>
			</dict>
		</dict>
		<string>Read online manual</string>
		<string>O</string>
		<string>ShowHelpDownload:</string>
		<dict>
			<key>$class</key>
			<dict>
				<key>CF$UID</key>
				<integer>880</integer>
			</dict>
			<key>NSDestination</key>
			<dict>
				<key>CF$UID</key>
				<integer>913</integer>
			</dict>
			<key>NSLabel</key>
			<dict>
				<key>CF$UID</key>
				<integer>1069</integer>
			</dict>
			<key>NSSource</key>
			<dict>
				<key>CF$UID</key>
				<integer>1066</integer>
			</dict>
		</dict>
		<dict>
			<key>$class</key>
			<dict>
				<key>CF$UID</key>
				<integer>381</integer>
			</dict>
			<key>NSKeyEquiv</key>
			<dict>
				<key>CF$UID</key>
				<integer>1068</integer>
			</dict>
			<key>NSKeyEquivModMask</key>
			<integer>1048576</integer>
			<key>NSMenu</key>
			<dict>
				<key>CF$UID</key>
				<integer>1052</integer>
			</dict>
			<key>NSMixedImage</key>
			<dict>
				<key>CF$UID</key>
				<integer>378</integer>
			</dict>
			<key>NSMnemonicLoc</key>
			<integer>2147483647</integer>
			<key>NSOnImage</key>
			<dict>
				<key>CF$UID</key>
				<integer>374</integer>
			</dict>
			<key>NSTitle</key>
			<dict>
				<key>CF$UID</key>
				<integer>1067</integer>
			</dict>
		</dict>
		<string>File format help</string>
		<string>f</string>
		<string>ShowFileFormatPanel:</string>
		<dict>
			<key>$class</key>
			<dict>
				<key>CF$UID</key>
				<integer>880</integer>
			</dict>
			<key>NSDestination</key>
			<dict>
				<key>CF$UID</key>
				<integer>913</integer>
			</dict>
			<key>NSLabel</key>
			<dict>
				<key>CF$UID</key>
				<integer>1074</integer>
			</dict>
			<key>NSSource</key>
			<dict>
				<key>CF$UID</key>
				<integer>1071</integer>
			</dict>
		</dict>
		<dict>
			<key>$class</key>
			<dict>
				<key>CF$UID</key>
				<integer>381</integer>
			</dict>
			<key>NSKeyEquiv</key>
			<dict>
				<key>CF$UID</key>
				<integer>1073</integer>
			</dict>
			<key>NSKeyEquivModMask</key>
			<integer>1048576</integer>
			<key>NSMenu</key>
			<dict>
				<key>CF$UID</key>
				<integer>1052</integer>
			</dict>
			<key>NSMixedImage</key>
			<dict>
				<key>CF$UID</key>
				<integer>378</integer>
			</dict>
			<key>NSMnemonicLoc</key>
			<integer>2147483647</integer>
			<key>NSOnImage</key>
			<dict>
				<key>CF$UID</key>
				<integer>374</integer>
			</dict>
			<key>NSTitle</key>
			<dict>
				<key>CF$UID</key>
				<integer>1072</integer>
			</dict>
		</dict>
		<string>About...</string>
		<string>a</string>
		<string>ShowAboutPanel:</string>
		<dict>
			<key>$class</key>
			<dict>
				<key>CF$UID</key>
				<integer>923</integer>
			</dict>
			<key>NSDestination</key>
			<dict>
				<key>CF$UID</key>
				<integer>276</integer>
			</dict>
			<key>NSLabel</key>
			<dict>
				<key>CF$UID</key>
				<integer>1076</integer>
			</dict>
			<key>NSSource</key>
			<dict>
				<key>CF$UID</key>
				<integer>913</integer>
			</dict>
		</dict>
		<string>AdjustMeanGenes</string>
		<dict>
			<key>$class</key>
			<dict>
				<key>CF$UID</key>
				<integer>923</integer>
			</dict>
			<key>NSDestination</key>
			<dict>
				<key>CF$UID</key>
				<integer>281</integer>
			</dict>
			<key>NSLabel</key>
			<dict>
				<key>CF$UID</key>
				<integer>1078</integer>
			</dict>
			<key>NSSource</key>
			<dict>
				<key>CF$UID</key>
				<integer>913</integer>
			</dict>
		</dict>
		<string>AdjustMedianGenes</string>
		<dict>
			<key>$class</key>
			<dict>
				<key>CF$UID</key>
				<integer>923</integer>
			</dict>
			<key>NSDestination</key>
			<dict>
				<key>CF$UID</key>
				<integer>309</integer>
			</dict>
			<key>NSLabel</key>
			<dict>
				<key>CF$UID</key>
				<integer>1080</integer>
			</dict>
			<key>NSSource</key>
			<dict>
				<key>CF$UID</key>
				<integer>913</integer>
			</dict>
		</dict>
		<string>AdjustMeanArrays</string>
		<dict>
			<key>$class</key>
			<dict>
				<key>CF$UID</key>
				<integer>923</integer>
			</dict>
			<key>NSDestination</key>
			<dict>
				<key>CF$UID</key>
				<integer>311</integer>
			</dict>
			<key>NSLabel</key>
			<dict>
				<key>CF$UID</key>
				<integer>1082</integer>
			</dict>
			<key>NSSource</key>
			<dict>
				<key>CF$UID</key>
				<integer>913</integer>
			</dict>
		</dict>
		<string>AdjustMedianArrays</string>
		<dict>
			<key>$class</key>
			<dict>
				<key>CF$UID</key>
				<integer>923</integer>
			</dict>
			<key>NSDestination</key>
			<dict>
				<key>CF$UID</key>
				<integer>289</integer>
			</dict>
			<key>NSLabel</key>
			<dict>
				<key>CF$UID</key>
				<integer>1084</integer>
			</dict>
			<key>NSSource</key>
			<dict>
				<key>CF$UID</key>
				<integer>913</integer>
			</dict>
		</dict>
		<string>AdjustNormalizeGenes</string>
		<dict>
			<key>$class</key>
			<dict>
				<key>CF$UID</key>
				<integer>923</integer>
			</dict>
			<key>NSDestination</key>
			<dict>
				<key>CF$UID</key>
				<integer>316</integer>
			</dict>
			<key>NSLabel</key>
			<dict>
				<key>CF$UID</key>
				<integer>1086</integer>
			</dict>
			<key>NSSource</key>
			<dict>
				<key>CF$UID</key>
				<integer>913</integer>
			</dict>
		</dict>
		<string>AdjustNormalizeArrays</string>
		<dict>
			<key>$class</key>
			<dict>
				<key>CF$UID</key>
				<integer>880</integer>
			</dict>
			<key>NSDestination</key>
			<dict>
				<key>CF$UID</key>
				<integer>913</integer>
			</dict>
			<key>NSLabel</key>
			<dict>
				<key>CF$UID</key>
				<integer>1088</integer>
			</dict>
			<key>NSSource</key>
			<dict>
				<key>CF$UID</key>
				<integer>269</integer>
			</dict>
		</dict>
		<string>AdjustCenterGenesXBChanged:</string>
		<dict>
			<key>$class</key>
			<dict>
				<key>CF$UID</key>
				<integer>880</integer>
			</dict>
			<key>NSDestination</key>
			<dict>
				<key>CF$UID</key>
				<integer>913</integer>
			</dict>
			<key>NSLabel</key>
			<dict>
				<key>CF$UID</key>
				<integer>1090</integer>
			</dict>
			<key>NSSource</key>
			<dict>
				<key>CF$UID</key>
				<integer>302</integer>
			</dict>
		</dict>
		<string>AdjustCenterArraysXBChanged:</string>
		<dict>
			<key>$class</key>
			<dict>
				<key>CF$UID</key>
				<integer>923</integer>
			</dict>
			<key>NSDestination</key>
			<dict>
				<key>CF$UID</key>
				<integer>269</integer>
			</dict>
			<key>NSLabel</key>
			<dict>
				<key>CF$UID</key>
				<integer>1092</integer>
			</dict>
			<key>NSSource</key>
			<dict>
				<key>CF$UID</key>
				<integer>913</integer>
			</dict>
		</dict>
		<string>AdjustCenterGenesXB</string>
		<dict>
			<key>$class</key>
			<dict>
				<key>CF$UID</key>
				<integer>923</integer>
			</dict>
			<key>NSDestination</key>
			<dict>
				<key>CF$UID</key>
				<integer>302</integer>
			</dict>
			<key>NSLabel</key>
			<dict>
				<key>CF$UID</key>
				<integer>1094</integer>
			</dict>
			<key>NSSource</key>
			<dict>
				<key>CF$UID</key>
				<integer>913</integer>
			</dict>
		</dict>
		<string>AdjustCenterArraysXB</string>
		<dict>
			<key>$class</key>
			<dict>
				<key>CF$UID</key>
				<integer>923</integer>
			</dict>
			<key>NSDestination</key>
			<dict>
				<key>CF$UID</key>
				<integer>852</integer>
			</dict>
			<key>NSLabel</key>
			<dict>
				<key>CF$UID</key>
				<integer>1096</integer>
			</dict>
			<key>NSSource</key>
			<dict>
				<key>CF$UID</key>
				<integer>913</integer>
			</dict>
		</dict>
		<string>PCAArrayXB</string>
		<dict>
			<key>$class</key>
			<dict>
				<key>CF$UID</key>
				<integer>923</integer>
			</dict>
			<key>NSDestination</key>
			<dict>
				<key>CF$UID</key>
				<integer>837</integer>
			</dict>
			<key>NSLabel</key>
			<dict>
				<key>CF$UID</key>
				<integer>1098</integer>
			</dict>
			<key>NSSource</key>
			<dict>
				<key>CF$UID</key>
				<integer>913</integer>
			</dict>
		</dict>
		<string>PCAGeneXB</string>
		<dict>
			<key>$class</key>
			<dict>
				<key>CF$UID</key>
				<integer>880</integer>
			</dict>
			<key>NSDestination</key>
			<dict>
				<key>CF$UID</key>
				<integer>913</integer>
			</dict>
			<key>NSLabel</key>
			<dict>
				<key>CF$UID</key>
				<integer>1100</integer>
			</dict>
			<key>NSSource</key>
			<dict>
				<key>CF$UID</key>
				<integer>829</integer>
			</dict>
		</dict>
		<string>PCAExecute:</string>
		<dict>
			<key>$class</key>
			<dict>
				<key>CF$UID</key>
				<integer>1137</integer>
			</dict>
			<key>NS.objects</key>
			<array>
				<dict>
					<key>CF$UID</key>
					<integer>837</integer>
				</dict>
				<dict>
					<key>CF$UID</key>
					<integer>198</integer>
				</dict>
				<dict>
					<key>CF$UID</key>
					<integer>708</integer>
				</dict>
				<dict>
					<key>CF$UID</key>
					<integer>111</integer>
				</dict>
				<dict>
					<key>CF$UID</key>
					<integer>56</integer>
				</dict>
				<dict>
					<key>CF$UID</key>
					<integer>768</integer>
				</dict>
				<dict>
					<key>CF$UID</key>
					<integer>202</integer>
				</dict>
				<dict>
					<key>CF$UID</key>
					<integer>787</integer>
				</dict>
				<dict>
					<key>CF$UID</key>
					<integer>619</integer>
				</dict>
				<dict>
					<key>CF$UID</key>
					<integer>653</integer>
				</dict>
				<dict>
					<key>CF$UID</key>
					<integer>611</integer>
				</dict>
				<dict>
					<key>CF$UID</key>
					<integer>917</integer>
				</dict>
				<dict>
					<key>CF$UID</key>
					<integer>452</integer>
				</dict>
				<dict>
					<key>CF$UID</key>
					<integer>552</integer>
				</dict>
				<dict>
					<key>CF$UID</key>
					<integer>1071</integer>
				</dict>
				<dict>
					<key>CF$UID</key>
					<integer>685</integer>
				</dict>
				<dict>
					<key>CF$UID</key>
					<integer>168</integer>
				</dict>
				<dict>
					<key>CF$UID</key>
					<integer>517</integer>
				</dict>
				<dict>
					<key>CF$UID</key>
					<integer>886</integer>
				</dict>
				<dict>
					<key>CF$UID</key>
					<integer>248</integer>
				</dict>
				<dict>
					<key>CF$UID</key>
					<integer>727</integer>
				</dict>
				<dict>
					<key>CF$UID</key>
					<integer>68</integer>
				</dict>
				<dict>
					<key>CF$UID</key>
					<integer>770</integer>
				</dict>
				<dict>
					<key>CF$UID</key>
					<integer>503</integer>
				</dict>
				<dict>
					<key>CF$UID</key>
					<integer>1102</integer>
				</dict>
				<dict>
					<key>CF$UID</key>
					<integer>621</integer>
				</dict>
				<dict>
					<key>CF$UID</key>
					<integer>571</integer>
				</dict>
				<dict>
					<key>CF$UID</key>
					<integer>477</integer>
				</dict>
				<dict>
					<key>CF$UID</key>
					<integer>416</integer>
				</dict>
				<dict>
					<key>CF$UID</key>
					<integer>806</integer>
				</dict>
				<dict>
					<key>CF$UID</key>
					<integer>298</integer>
				</dict>
				<dict>
					<key>CF$UID</key>
					<integer>352</integer>
				</dict>
				<dict>
					<key>CF$UID</key>
					<integer>269</integer>
				</dict>
				<dict>
					<key>CF$UID</key>
					<integer>820</integer>
				</dict>
				<dict>
					<key>CF$UID</key>
					<integer>333</integer>
				</dict>
				<dict>
					<key>CF$UID</key>
					<integer>91</integer>
				</dict>
				<dict>
					<key>CF$UID</key>
					<integer>887</integer>
				</dict>
				<dict>
					<key>CF$UID</key>
					<integer>772</integer>
				</dict>
				<dict>
					<key>CF$UID</key>
					<integer>623</integer>
				</dict>
				<dict>
					<key>CF$UID</key>
					<integer>892</integer>
				</dict>
				<dict>
					<key>CF$UID</key>
					<integer>764</integer>
				</dict>
				<dict>
					<key>CF$UID</key>
					<integer>36</integer>
				</dict>
				<dict>
					<key>CF$UID</key>
					<integer>384</integer>
				</dict>
				<dict>
					<key>CF$UID</key>
					<integer>316</integer>
				</dict>
				<dict>
					<key>CF$UID</key>
					<integer>436</integer>
				</dict>
				<dict>
					<key>CF$UID</key>
					<integer>600</integer>
				</dict>
				<dict>
					<key>CF$UID</key>
					<integer>687</integer>
				</dict>
				<dict>
					<key>CF$UID</key>
					<integer>172</integer>
				</dict>
				<dict>
					<key>CF$UID</key>
					<integer>774</integer>
				</dict>
				<dict>
					<key>CF$UID</key>
					<integer>1111</integer>
				</dict>
				<dict>
					<key>CF$UID</key>
					<integer>250</integer>
				</dict>
				<dict>
					<key>CF$UID</key>
					<integer>70</integer>
				</dict>
				<dict>
					<key>CF$UID</key>
					<integer>460</integer>
				</dict>
				<dict>
					<key>CF$UID</key>
					<integer>790</integer>
				</dict>
				<dict>
					<key>CF$UID</key>
					<integer>778</integer>
				</dict>
				<dict>
					<key>CF$UID</key>
					<integer>393</integer>
				</dict>
				<dict>
					<key>CF$UID</key>
					<integer>529</integer>
				</dict>
				<dict>
					<key>CF$UID</key>
					<integer>776</integer>
				</dict>
				<dict>
					<key>CF$UID</key>
					<integer>573</integer>
				</dict>
				<dict>
					<key>CF$UID</key>
					<integer>713</integer>
				</dict>
				<dict>
					<key>CF$UID</key>
					<integer>186</integer>
				</dict>
				<dict>
					<key>CF$UID</key>
					<integer>913</integer>
				</dict>
				<dict>
					<key>CF$UID</key>
					<integer>1112</integer>
				</dict>
				<dict>
					<key>CF$UID</key>
					<integer>556</integer>
				</dict>
				<dict>
					<key>CF$UID</key>
					<integer>300</integer>
				</dict>
				<dict>
					<key>CF$UID</key>
					<integer>420</integer>
				</dict>
				<dict>
					<key>CF$UID</key>
					<integer>506</integer>
				</dict>
				<dict>
					<key>CF$UID</key>
					<integer>730</integer>
				</dict>
				<dict>
					<key>CF$UID</key>
					<integer>396</integer>
				</dict>
				<dict>
					<key>CF$UID</key>
					<integer>530</integer>
				</dict>
				<dict>
					<key>CF$UID</key>
					<integer>602</integer>
				</dict>
				<dict>
					<key>CF$UID</key>
					<integer>8</integer>
				</dict>
				<dict>
					<key>CF$UID</key>
					<integer>1115</integer>
				</dict>
				<dict>
					<key>CF$UID</key>
					<integer>60</integer>
				</dict>
				<dict>
					<key>CF$UID</key>
					<integer>644</integer>
				</dict>
				<dict>
					<key>CF$UID</key>
					<integer>816</integer>
				</dict>
				<dict>
					<key>CF$UID</key>
					<integer>481</integer>
				</dict>
				<dict>
					<key>CF$UID</key>
					<integer>176</integer>
				</dict>
				<dict>
					<key>CF$UID</key>
					<integer>224</integer>
				</dict>
				<dict>
					<key>CF$UID</key>
					<integer>95</integer>
				</dict>
				<dict>
					<key>CF$UID</key>
					<integer>710</integer>
				</dict>
				<dict>
					<key>CF$UID</key>
					<integer>399</integer>
				</dict>
				<dict>
					<key>CF$UID</key>
					<integer>822</integer>
				</dict>
				<dict>
					<key>CF$UID</key>
					<integer>629</integer>
				</dict>
				<dict>
					<key>CF$UID</key>
					<integer>273</integer>
				</dict>
				<dict>
					<key>CF$UID</key>
					<integer>40</integer>
				</dict>
				<dict>
					<key>CF$UID</key>
					<integer>72</integer>
				</dict>
				<dict>
					<key>CF$UID</key>
					<integer>575</integer>
				</dict>
				<dict>
					<key>CF$UID</key>
					<integer>753</integer>
				</dict>
				<dict>
					<key>CF$UID</key>
					<integer>829</integer>
				</dict>
				<dict>
					<key>CF$UID</key>
					<integer>482</integer>
				</dict>
				<dict>
					<key>CF$UID</key>
					<integer>363</integer>
				</dict>
				<dict>
					<key>CF$UID</key>
					<integer>302</integer>
				</dict>
				<dict>
					<key>CF$UID</key>
					<integer>63</integer>
				</dict>
				<dict>
					<key>CF$UID</key>
					<integer>402</integer>
				</dict>
				<dict>
					<key>CF$UID</key>
					<integer>232</integer>
				</dict>
				<dict>
					<key>CF$UID</key>
					<integer>422</integer>
				</dict>
				<dict>
					<key>CF$UID</key>
					<integer>848</integer>
				</dict>
				<dict>
					<key>CF$UID</key>
					<integer>486</integer>
				</dict>
				<dict>
					<key>CF$UID</key>
					<integer>463</integer>
				</dict>
				<dict>
					<key>CF$UID</key>
					<integer>691</integer>
				</dict>
				<dict>
					<key>CF$UID</key>
					<integer>329</integer>
				</dict>
				<dict>
					<key>CF$UID</key>
					<integer>793</integer>
				</dict>
				<dict>
					<key>CF$UID</key>
					<integer>13</integer>
				</dict>
				<dict>
					<key>CF$UID</key>
					<integer>1119</integer>
				</dict>
				<dict>
					<key>CF$UID</key>
					<integer>716</integer>
				</dict>
				<dict>
					<key>CF$UID</key>
					<integer>560</integer>
				</dict>
				<dict>
					<key>CF$UID</key>
					<integer>646</integer>
				</dict>
				<dict>
					<key>CF$UID</key>
					<integer>74</integer>
				</dict>
				<dict>
					<key>CF$UID</key>
					<integer>488</integer>
				</dict>
				<dict>
					<key>CF$UID</key>
					<integer>692</integer>
				</dict>
				<dict>
					<key>CF$UID</key>
					<integer>755</integer>
				</dict>
				<dict>
					<key>CF$UID</key>
					<integer>734</integer>
				</dict>
				<dict>
					<key>CF$UID</key>
					<integer>678</integer>
				</dict>
				<dict>
					<key>CF$UID</key>
					<integer>1122</integer>
				</dict>
				<dict>
					<key>CF$UID</key>
					<integer>534</integer>
				</dict>
				<dict>
					<key>CF$UID</key>
					<integer>309</integer>
				</dict>
				<dict>
					<key>CF$UID</key>
					<integer>365</integer>
				</dict>
				<dict>
					<key>CF$UID</key>
					<integer>281</integer>
				</dict>
				<dict>
					<key>CF$UID</key>
					<integer>1103</integer>
				</dict>
				<dict>
					<key>CF$UID</key>
					<integer>276</integer>
				</dict>
				<dict>
					<key>CF$UID</key>
					<integer>864</integer>
				</dict>
				<dict>
					<key>CF$UID</key>
					<integer>490</integer>
				</dict>
				<dict>
					<key>CF$UID</key>
					<integer>901</integer>
				</dict>
				<dict>
					<key>CF$UID</key>
					<integer>674</integer>
				</dict>
				<dict>
					<key>CF$UID</key>
					<integer>424</integer>
				</dict>
				<dict>
					<key>CF$UID</key>
					<integer>234</integer>
				</dict>
				<dict>
					<key>CF$UID</key>
					<integer>632</integer>
				</dict>
				<dict>
					<key>CF$UID</key>
					<integer>536</integer>
				</dict>
				<dict>
					<key>CF$UID</key>
					<integer>151</integer>
				</dict>
				<dict>
					<key>CF$UID</key>
					<integer>342</integer>
				</dict>
				<dict>
					<key>CF$UID</key>
					<integer>49</integer>
				</dict>
				<dict>
					<key>CF$UID</key>
					<integer>896</integer>
				</dict>
				<dict>
					<key>CF$UID</key>
					<integer>190</integer>
				</dict>
				<dict>
					<key>CF$UID</key>
					<integer>625</integer>
				</dict>
				<dict>
					<key>CF$UID</key>
					<integer>116</integer>
				</dict>
				<dict>
					<key>CF$UID</key>
					<integer>751</integer>
				</dict>
				<dict>
					<key>CF$UID</key>
					<integer>850</integer>
				</dict>
				<dict>
					<key>CF$UID</key>
					<integer>103</integer>
				</dict>
				<dict>
					<key>CF$UID</key>
					<integer>492</integer>
				</dict>
				<dict>
					<key>CF$UID</key>
					<integer>1129</integer>
				</dict>
				<dict>
					<key>CF$UID</key>
					<integer>676</integer>
				</dict>
				<dict>
					<key>CF$UID</key>
					<integer>259</integer>
				</dict>
				<dict>
					<key>CF$UID</key>
					<integer>306</integer>
				</dict>
				<dict>
					<key>CF$UID</key>
					<integer>525</integer>
				</dict>
				<dict>
					<key>CF$UID</key>
					<integer>538</integer>
				</dict>
				<dict>
					<key>CF$UID</key>
					<integer>781</integer>
				</dict>
				<dict>
					<key>CF$UID</key>
					<integer>668</integer>
				</dict>
				<dict>
					<key>CF$UID</key>
					<integer>66</integer>
				</dict>
				<dict>
					<key>CF$UID</key>
					<integer>905</integer>
				</dict>
				<dict>
					<key>CF$UID</key>
					<integer>1131</integer>
				</dict>
				<dict>
					<key>CF$UID</key>
					<integer>311</integer>
				</dict>
				<dict>
					<key>CF$UID</key>
					<integer>15</integer>
				</dict>
				<dict>
					<key>CF$UID</key>
					<integer>466</integer>
				</dict>
				<dict>
					<key>CF$UID</key>
					<integer>606</integer>
				</dict>
				<dict>
					<key>CF$UID</key>
					<integer>387</integer>
				</dict>
				<dict>
					<key>CF$UID</key>
					<integer>367</integer>
				</dict>
				<dict>
					<key>CF$UID</key>
					<integer>494</integer>
				</dict>
				<dict>
					<key>CF$UID</key>
					<integer>519</integer>
				</dict>
				<dict>
					<key>CF$UID</key>
					<integer>228</integer>
				</dict>
				<dict>
					<key>CF$UID</key>
					<integer>540</integer>
				</dict>
				<dict>
					<key>CF$UID</key>
					<integer>720</integer>
				</dict>
				<dict>
					<key>CF$UID</key>
					<integer>454</integer>
				</dict>
				<dict>
					<key>CF$UID</key>
					<integer>564</integer>
				</dict>
				<dict>
					<key>CF$UID</key>
					<integer>578</integer>
				</dict>
				<dict>
					<key>CF$UID</key>
					<integer>236</integer>
				</dict>
				<dict>
					<key>CF$UID</key>
					<integer>799</integer>
				</dict>
				<dict>
					<key>CF$UID</key>
					<integer>607</integer>
				</dict>
				<dict>
					<key>CF$UID</key>
					<integer>83</integer>
				</dict>
				<dict>
					<key>CF$UID</key>
					<integer>696</integer>
				</dict>
				<dict>
					<key>CF$UID</key>
					<integer>390</integer>
				</dict>
				<dict>
					<key>CF$UID</key>
					<integer>496</integer>
				</dict>
				<dict>
					<key>CF$UID</key>
					<integer>910</integer>
				</dict>
				<dict>
					<key>CF$UID</key>
					<integer>852</integer>
				</dict>
				<dict>
					<key>CF$UID</key>
					<integer>738</integer>
				</dict>
				<dict>
					<key>CF$UID</key>
					<integer>641</integer>
				</dict>
				<dict>
					<key>CF$UID</key>
					<integer>542</integer>
				</dict>
				<dict>
					<key>CF$UID</key>
					<integer>1120</integer>
				</dict>
				<dict>
					<key>CF$UID</key>
					<integer>833</integer>
				</dict>
				<dict>
					<key>CF$UID</key>
					<integer>759</integer>
				</dict>
				<dict>
					<key>CF$UID</key>
[truncated: 132,426 more chars]
