# Supplementary material for: A genome‐scale screen reveals context‐dependent ovarian cancer sensitivity to miRNA overexpression
Source: Mol Syst Biol. 2015 Dec 11;11(12):842. doi: 10.15252/msb.20156308 (PMC4704493; doi:10.15252/msb.20156308)
Supplement: Supplementary file 12 — Dataset EV8 [file MSB-11-842-s016.zip › Dataset_EV8/Cluster.app/Contents/Resources/html/mac.py]

#!python
# This script inserts a line in the header part of index.html that is required
# by Project Builder.
inputfile = open('index.html')
text = inputfile.read()
inputfile.close()
insert = text.find('</head>')

outputfile = open('index.html','w')
outputfile.write(text[:insert])
outputfile.write('<meta name="AppleTitle" content="Cluster 3.0 Help"></meta>\n')
outputfile.write(text[insert:])
outputfile.close()
