# Supplementary material for: A genome‐scale screen reveals context‐dependent ovarian cancer sensitivity to miRNA overexpression
Source: Mol Syst Biol. 2015 Dec 11;11(12):842. doi: 10.15252/msb.20156308 (PMC4704493; doi:10.15252/msb.20156308)
Supplement: Supplementary file 12 — Dataset EV8 [file MSB-11-842-s016.zip › Dataset_EV8/Cluster.app/Contents/Resources/html/Makefile]

docdir = ../doc

index.html: $(docdir)/cluster3.texinfo
	makeinfo --html $(docdir)/cluster3.texinfo
	python mac.py

distdir: .

clean:
	rm -f *.html
