# Supplementary material for: A genome‐scale screen reveals context‐dependent ovarian cancer sensitivity to miRNA overexpression
Source: Mol Syst Biol. 2015 Dec 11;11(12):842. doi: 10.15252/msb.20156308 (PMC4704493; doi:10.15252/msb.20156308)
Supplement: Supplementary file 12 — Dataset EV8 [file MSB-11-842-s016.zip › Dataset_EV8/Dataset EV8 README.txt]

Dataset EV8:
A unidirectional cluster using Euclidian distance of miRNA expression values for PEO1 and PEO4 normalized to HOSE cell expression. See Dataset EV2 for values. Provided as a zoomable pdf labeled �Dataset EV8.�
