# Supplementary material for: A genome‐scale screen reveals context‐dependent ovarian cancer sensitivity to miRNA overexpression
Source: Mol Syst Biol. 2015 Dec 11;11(12):842. doi: 10.15252/msb.20156308 (PMC4704493; doi:10.15252/msb.20156308)
Supplement: Supplementary file 12 — Dataset EV8 [file MSB-11-842-s016.zip › Dataset_EV8/Expressed miRs HOSE, PEO1, PEO4 - Log2 Ratios.cdt]

GID	miRNA	NAME	GWEIGHT	PEO1	PEO4
EWEIGHT				1.000000	1.000000
GENE56X	hsa-miR-1231	hsa-miR-1231	1.000000	0.840341	0.749073
GENE281X	hsa-miR-24-2*	hsa-miR-24-2*	1.000000	0.942544	0.801808
GENE110X	hsa-miR-1291	hsa-miR-1291	1.000000	0.721485	0.790935
GENE189X	hsa-miR-181a*	hsa-miR-181a*	1.000000	0.587102	0.858078
GENE220X	hsa-miR-193b*	hsa-miR-193b*	1.000000	0.591171	0.648759
GENE301X	hsa-miR-29a*	hsa-miR-29a*	1.000000	0.654321	0.554668
GENE408X	hsa-miR-425	hsa-miR-425	1.000000	0.775188	0.685772
GENE552X	hsa-miR-592	hsa-miR-592	1.000000	0.772617	0.608087
GENE161X	hsa-miR-148b	hsa-miR-148b	1.000000	0.761963	0.255408
GENE219X	hsa-miR-193b	hsa-miR-193b	1.000000	0.786347	0.241160
GENE305X	hsa-miR-29c	hsa-miR-29c	1.000000	0.830052	0.198438
GENE23X	hsa-miR-106a:9.1	hsa-miR-106a:9.1	1.000000	0.887938	0.345549
GENE82X	hsa-miR-1268	hsa-miR-1268	1.000000	0.852550	0.286375
GENE660X	hsa-miR-939	hsa-miR-939	1.000000	0.815242	0.391535
GENE47X	hsa-miR-1224-3p	hsa-miR-1224-3p	1.000000	0.934867	0.405206
GENE471X	hsa-miR-517c	hsa-miR-517c	1.000000	1.026584	0.333051
GENE107X	hsa-miR-129-5p	hsa-miR-129-5p	1.000000	0.631575	0.378782
GENE124X	hsa-miR-130a*	hsa-miR-130a*	1.000000	0.622989	0.418220
GENE233X	hsa-miR-19a	hsa-miR-19a	1.000000	0.577524	0.384945
GENE381X	hsa-miR-374a	hsa-miR-374a	1.000000	0.622160	0.295092
GENE472X	hsa-miR-518a-3p	hsa-miR-518a-3p	1.000000	0.654286	0.310221
GENE271X	hsa-miR-222	hsa-miR-222	1.000000	0.724743	0.504798
GENE469X	hsa-miR-517a	hsa-miR-517a	1.000000	0.739378	0.430521
GENE14X	hsa-let-7i	hsa-let-7i	1.000000	0.218016	0.314497
GENE21X	hsa-miR-105	hsa-miR-105	1.000000	0.214827	0.368738
GENE416X	hsa-miR-449b	hsa-miR-449b	1.000000	0.164295	0.324451
GENE168X	hsa-miR-151-5p	hsa-miR-151-5p	1.000000	0.156571	0.387271
GENE184X	hsa-miR-17	hsa-miR-17	1.000000	0.099628	0.339018
GENE167X	hsa-miR-151-3p	hsa-miR-151-3p	1.000000	0.146736	0.493204
GENE252X	hsa-miR-20a*	hsa-miR-20a*	1.000000	0.263641	0.456395
GENE26X	hsa-miR-106b*	hsa-miR-106b*	1.000000	0.204064	0.228842
GENE99X	hsa-miR-1284	hsa-miR-1284	1.000000	0.216917	0.202813
GENE78X	hsa-miR-1260	hsa-miR-1260	1.000000	0.174927	0.249732
GENE263X	hsa-miR-218-1*	hsa-miR-218-1*	1.000000	0.300446	0.242929
GENE101X	hsa-miR-1286	hsa-miR-1286	1.000000	0.293156	0.115922
GENE632X	hsa-miR-874	hsa-miR-874	1.000000	0.261235	0.136006
GENE524X	hsa-miR-564	hsa-miR-564	1.000000	0.322572	0.147518
GENE483X	hsa-miR-519e	hsa-miR-519e	1.000000	0.235852	0.083648
GENE40X	hsa-miR-1204	hsa-miR-1204	1.000000	0.319092	0.340761
GENE113X	hsa-miR-1296	hsa-miR-1296	1.000000	0.367386	0.384079
GENE116X	hsa-miR-1300	hsa-miR-1300	1.000000	0.370074	0.363048
GENE300X	hsa-miR-29a	hsa-miR-29a	1.000000	0.393951	0.385917
GENE450X	hsa-miR-501-3p	hsa-miR-501-3p	1.000000	0.398096	0.365523
GENE413X	hsa-miR-433	hsa-miR-433	1.000000	0.381502	0.317786
GENE207X	hsa-miR-189:9.1	hsa-miR-189:9.1	1.000000	0.399189	0.429288
GENE185X	hsa-miR-17-5p:9.1	hsa-miR-17-5p:9.1	1.000000	0.365489	0.503634
GENE255X	hsa-miR-21*	hsa-miR-21*	1.000000	0.422341	0.459928
GENE121X	hsa-miR-1307	hsa-miR-1307	1.000000	0.399291	0.497568
GENE430X	hsa-miR-484	hsa-miR-484	1.000000	0.423000	0.489502
GENE42X	hsa-miR-1206	hsa-miR-1206	1.000000	0.464996	0.303777
GENE323X	hsa-miR-30d	hsa-miR-30d	1.000000	0.541990	0.312014
GENE459X	hsa-miR-508-3p	hsa-miR-508-3p	1.000000	0.507162	0.314019
GENE291X	hsa-miR-27b	hsa-miR-27b	1.000000	0.576200	0.218765
GENE275X	hsa-miR-23a	hsa-miR-23a	1.000000	0.456770	0.203611
GENE289X	hsa-miR-27a	hsa-miR-27a	1.000000	0.444942	0.212028
GENE151X	hsa-miR-143*	hsa-miR-143*	1.000000	0.433008	0.227442
GENE482X	hsa-miR-519b-3p	hsa-miR-519b-3p	1.000000	0.438011	0.238308
GENE502X	hsa-miR-548b-5p	hsa-miR-548b-5p	1.000000	0.424264	0.189605
GENE270X	hsa-miR-221*	hsa-miR-221*	1.000000	0.444355	0.727082
GENE187X	hsa-miR-181a	hsa-miR-181a	1.000000	0.288094	0.675500
GENE190X	hsa-miR-181b	hsa-miR-181b	1.000000	0.339214	0.569840
GENE221X	hsa-miR-194	hsa-miR-194	1.000000	0.348700	0.587368
GENE661X	hsa-miR-940	hsa-miR-940	1.000000	0.358616	0.586548
GENE559X	hsa-miR-605	hsa-miR-605	1.000000	0.369877	0.587984
GENE387X	hsa-miR-376b	hsa-miR-376b	1.000000	0.501333	0.535830
GENE531X	hsa-miR-573	hsa-miR-573	1.000000	0.469957	0.605068
GENE649X	hsa-miR-923	hsa-miR-923	1.000000	0.477798	0.575218
GENE19X	hsa-miR-101*	hsa-miR-101*	1.000000	1.036239	-0.224357
GENE91X	hsa-miR-1275	hsa-miR-1275	1.000000	1.009337	-0.321565
GENE64X	hsa-miR-1247	hsa-miR-1247	1.000000	0.906232	-0.213015
GENE100X	hsa-miR-1285	hsa-miR-1285	1.000000	1.105148	-0.515182
GENE48X	hsa-miR-1224-5p	hsa-miR-1224-5p	1.000000	1.273431	-0.022910
GENE373X	hsa-miR-365	hsa-miR-365	1.000000	1.196987	0.062326
GENE96X	hsa-miR-1281	hsa-miR-1281	1.000000	1.141585	-0.123113
GENE463X	hsa-miR-513b	hsa-miR-513b	1.000000	1.157192	-0.091847
GENE464X	hsa-miR-514	hsa-miR-514	1.000000	1.069575	-0.040176
GENE24X	hsa-miR-106a*	hsa-miR-106a*	1.000000	0.821076	-0.022291
GENE209X	hsa-miR-18a*	hsa-miR-18a*	1.000000	0.762338	-0.029383
GENE4X	hsa-let-7c	hsa-let-7c	1.000000	0.825009	-0.130771
GENE316X	hsa-miR-30a	hsa-miR-30a	1.000000	0.832379	-0.095914
GENE433X	hsa-miR-486-5p	hsa-miR-486-5p	1.000000	0.901590	-0.100662
GENE513X	hsa-miR-550	hsa-miR-550	1.000000	0.730738	-0.128588
GENE517X	hsa-miR-551b*	hsa-miR-551b*	1.000000	0.783127	-0.162081
GENE213X	hsa-miR-190b	hsa-miR-190b	1.000000	0.793966	0.130045
GENE379X	hsa-miR-371-5p	hsa-miR-371-5p	1.000000	0.763654	0.111886
GENE420X	hsa-miR-451	hsa-miR-451	1.000000	0.852484	0.059363
GENE58X	hsa-miR-1234	hsa-miR-1234	1.000000	0.966706	-0.020259
GENE560X	hsa-miR-608	hsa-miR-608	1.000000	0.946623	-0.007908
GENE587X	hsa-miR-637	hsa-miR-637	1.000000	1.015587	0.040627
GENE131X	hsa-miR-1323	hsa-miR-1323	1.000000	0.298442	0.027179
GENE52X	hsa-miR-1226*	hsa-miR-1226*	1.000000	0.346664	-0.014521
GENE280X	hsa-miR-24-1*	hsa-miR-24-1*	1.000000	0.372551	-0.029407
GENE235X	hsa-miR-19b	hsa-miR-19b	1.000000	0.362828	0.028291
GENE43X	hsa-miR-1207-5p	hsa-miR-1207-5p	1.000000	0.363312	0.092110
GENE224X	hsa-miR-195*	hsa-miR-195*	1.000000	0.456152	0.087807
GENE555X	hsa-miR-597	hsa-miR-597	1.000000	0.459005	0.121253
GENE564X	hsa-miR-614	hsa-miR-614	1.000000	0.419301	0.065898
GENE45X	hsa-miR-122	hsa-miR-122	1.000000	0.547139	0.027893
GENE195X	hsa-miR-1825	hsa-miR-1825	1.000000	0.600292	0.028766
GENE274X	hsa-miR-224	hsa-miR-224	1.000000	0.579055	0.051554
GENE370X	hsa-miR-362-3p	hsa-miR-362-3p	1.000000	0.539599	0.076864
GENE165X	hsa-miR-150	hsa-miR-150	1.000000	0.483706	-0.071426
GENE625X	hsa-miR-768-3p:11.0	hsa-miR-768-3p:11.0	1.000000	0.471527	0.013898
GENE27X	hsa-miR-107	hsa-miR-107	1.000000	0.335725	-0.216070
GENE296X	hsa-miR-296-5p	hsa-miR-296-5p	1.000000	0.330284	-0.243735
GENE17X	hsa-miR-100*	hsa-miR-100*	1.000000	0.296480	-0.248234
GENE458X	hsa-miR-507	hsa-miR-507	1.000000	0.300251	-0.230766
GENE507X	hsa-miR-548e	hsa-miR-548e	1.000000	0.342357	-0.298596
GENE329X	hsa-miR-32	hsa-miR-32	1.000000	0.454923	-0.176440
GENE201X	hsa-miR-186	hsa-miR-186	1.000000	0.517082	-0.288945
GENE386X	hsa-miR-376a*:9.1	hsa-miR-376a*:9.1	1.000000	0.507927	-0.287817
GENE504X	hsa-miR-548c-5p	hsa-miR-548c-5p	1.000000	0.440471	-0.387738
GENE565X	hsa-miR-615-3p	hsa-miR-615-3p	1.000000	0.688589	-0.338189
GENE79X	hsa-miR-1262	hsa-miR-1262	1.000000	-0.288035	-0.301077
GENE125X	hsa-miR-130b	hsa-miR-130b	1.000000	-0.204952	-0.306548
GENE83X	hsa-miR-1269	hsa-miR-1269	1.000000	-0.244917	-0.303631
GENE0X	hsa-let-7a	hsa-let-7a	1.000000	-0.234611	-0.327440
GENE488X	hsa-miR-523	hsa-miR-523	1.000000	-0.253136	-0.340044
GENE439X	hsa-miR-491-3p	hsa-miR-491-3p	1.000000	-0.205953	-0.398316
GENE179X	hsa-miR-15b	hsa-miR-15b	1.000000	-0.362629	-0.365585
GENE223X	hsa-miR-195	hsa-miR-195	1.000000	-0.315516	-0.354648
GENE404X	hsa-miR-423-3p	hsa-miR-423-3p	1.000000	-0.317951	-0.410388
GENE553X	hsa-miR-594:9.1	hsa-miR-594:9.1	1.000000	-0.341623	-0.415180
GENE157X	hsa-miR-146b-3p	hsa-miR-146b-3p	1.000000	-0.443941	-0.215709
GENE287X	hsa-miR-26b	hsa-miR-26b	1.000000	-0.456212	-0.239633
GENE628X	hsa-miR-769-5p	hsa-miR-769-5p	1.000000	-0.379260	-0.288654
GENE9X	hsa-let-7f	hsa-let-7f	1.000000	-0.385494	-0.531694
GENE12X	hsa-let-7g	hsa-let-7g	1.000000	-0.348257	-0.564333
GENE330X	hsa-miR-32*	hsa-miR-32*	1.000000	-0.360683	-0.556856
GENE428X	hsa-miR-455-5p	hsa-miR-455-5p	1.000000	-0.346480	-0.507145
GENE351X	hsa-miR-33a	hsa-miR-33a	1.000000	-0.411796	-0.574598
GENE577X	hsa-miR-627	hsa-miR-627	1.000000	-0.266529	-0.686945
GENE85X	hsa-miR-1270	hsa-miR-1270	1.000000	-0.789061	-0.571944
GENE333X	hsa-miR-324-3p	hsa-miR-324-3p	1.000000	-0.778648	-0.530925
GENE522X	hsa-miR-561	hsa-miR-561	1.000000	-0.877064	-0.574188
GENE304X	hsa-miR-29b-2*	hsa-miR-29b-2*	1.000000	-0.675190	-0.694110
GENE174X	hsa-miR-154*	hsa-miR-154*	1.000000	-0.675538	-0.525813
GENE608X	hsa-miR-664	hsa-miR-664	1.000000	-0.636908	-0.578838
GENE81X	hsa-miR-1267	hsa-miR-1267	1.000000	-0.588626	-0.340468
GENE122X	hsa-miR-1308	hsa-miR-1308	1.000000	-0.646980	-0.339319
GENE126X	hsa-miR-130b*	hsa-miR-130b*	1.000000	-0.634880	-0.328350
GENE630X	hsa-miR-802	hsa-miR-802	1.000000	-0.646047	-0.359034
GENE268X	hsa-miR-220c	hsa-miR-220c	1.000000	-0.483819	-0.331953
GENE405X	hsa-miR-423-5p	hsa-miR-423-5p	1.000000	-0.509387	-0.374416
GENE444X	hsa-miR-495	hsa-miR-495	1.000000	-0.549448	-0.367514
GENE334X	hsa-miR-324-5p	hsa-miR-324-5p	1.000000	-0.623632	-0.480091
GENE411X	hsa-miR-431	hsa-miR-431	1.000000	-0.587424	-0.439753
GENE594X	hsa-miR-649	hsa-miR-649	1.000000	-0.532325	-0.435695
GENE311X	hsa-miR-302b	hsa-miR-302b	1.000000	-0.661278	-0.076315
GENE72X	hsa-miR-125a-5p	hsa-miR-125a-5p	1.000000	-0.598117	0.000060
GENE407X	hsa-miR-424*	hsa-miR-424*	1.000000	-0.589557	-0.066304
GENE509X	hsa-miR-548g	hsa-miR-548g	1.000000	-0.530666	0.005164
GENE348X	hsa-miR-338-5p	hsa-miR-338-5p	1.000000	-0.591727	-0.235779
GENE557X	hsa-miR-602	hsa-miR-602	1.000000	-0.632361	-0.161328
GENE216X	hsa-miR-192	hsa-miR-192	1.000000	-0.523462	0.134207
GENE292X	hsa-miR-27b*	hsa-miR-27b*	1.000000	-0.486015	0.161911
GENE380X	hsa-miR-372	hsa-miR-372	1.000000	-0.593854	0.170082
GENE658X	hsa-miR-936	hsa-miR-936	1.000000	-0.680602	0.097121
GENE1X	hsa-let-7a*	hsa-let-7a*	1.000000	0.008795	-0.725946
GENE609X	hsa-miR-664*	hsa-miR-664*	1.000000	-0.076094	-0.774627
GENE69X	hsa-miR-1255b	hsa-miR-1255b	1.000000	0.140012	-0.363954
GENE419X	hsa-miR-450b-5p	hsa-miR-450b-5p	1.000000	0.120953	-0.486627
GENE615X	hsa-miR-7	hsa-miR-7	1.000000	0.282709	-0.404361
GENE76X	hsa-miR-126	hsa-miR-126	1.000000	-0.063042	-0.394061
GENE663X	hsa-miR-942	hsa-miR-942	1.000000	-0.062014	-0.434570
GENE169X	hsa-miR-151:9.1	hsa-miR-151:9.1	1.000000	0.193613	0.747031
GENE166X	hsa-miR-150*	hsa-miR-150*	1.000000	0.000221	0.667425
GENE314X	hsa-miR-302c*	hsa-miR-302c*	1.000000	-0.034604	0.669375
GENE29X	hsa-miR-10a*	hsa-miR-10a*	1.000000	-0.022751	0.440913
GENE344X	hsa-miR-335*	hsa-miR-335*	1.000000	0.013910	0.496417
GENE3X	hsa-let-7b*	hsa-let-7b*	1.000000	0.007702	0.337408
GENE462X	hsa-miR-513a-5p	hsa-miR-513a-5p	1.000000	0.043592	0.325455
GENE132X	hsa-miR-133a	hsa-miR-133a	1.000000	-0.061592	0.369643
GENE277X	hsa-miR-23b	hsa-miR-23b	1.000000	-0.109259	0.351435
GENE102X	hsa-miR-1287	hsa-miR-1287	1.000000	-0.091274	0.298028
GENE308X	hsa-miR-301a	hsa-miR-301a	1.000000	-0.104542	0.314167
GENE454X	hsa-miR-503	hsa-miR-503	1.000000	-0.046640	0.298414
GENE538X	hsa-miR-578	hsa-miR-578	1.000000	-0.070088	0.305500
GENE28X	hsa-miR-10a	hsa-miR-10a	1.000000	-0.437513	0.448779
GENE204X	hsa-miR-187*	hsa-miR-187*	1.000000	-0.250661	0.500710
GENE352X	hsa-miR-33a*	hsa-miR-33a*	1.000000	-0.369284	0.631103
GENE598X	hsa-miR-653:9.1	hsa-miR-653:9.1	1.000000	-0.302072	0.618820
GENE588X	hsa-miR-641	hsa-miR-641	1.000000	-0.304846	0.705061
GENE20X	hsa-miR-103	hsa-miR-103	1.000000	0.080607	-0.196967
GENE22X	hsa-miR-106a	hsa-miR-106a	1.000000	0.069399	-0.145711
GENE282X	hsa-miR-25	hsa-miR-25	1.000000	0.033130	-0.203163
GENE320X	hsa-miR-30c	hsa-miR-30c	1.000000	0.028784	-0.223494
GENE68X	hsa-miR-1254	hsa-miR-1254	1.000000	0.147991	-0.090149
GENE98X	hsa-miR-1283	hsa-miR-1283	1.000000	0.164553	-0.073742
GENE129X	hsa-miR-1321	hsa-miR-1321	1.000000	0.165546	-0.109915
GENE234X	hsa-miR-19a*	hsa-miR-19a*	1.000000	0.138826	-0.115698
GENE8X	hsa-let-7e*	hsa-let-7e*	1.000000	0.178983	-0.038564
GENE325X	hsa-miR-30e	hsa-miR-30e	1.000000	0.186728	-0.046853
GENE446X	hsa-miR-497	hsa-miR-497	1.000000	0.198571	-0.168787
GENE366X	hsa-miR-34c-3p	hsa-miR-34c-3p	1.000000	0.130478	-0.175621
GENE607X	hsa-miR-663b	hsa-miR-663b	1.000000	0.151812	-0.210543
GENE90X	hsa-miR-1274b	hsa-miR-1274b	1.000000	0.106109	0.050595
GENE186X	hsa-miR-17*	hsa-miR-17*	1.000000	0.087923	0.048429
GENE206X	hsa-miR-188-5p	hsa-miR-188-5p	1.000000	0.091452	0.088928
GENE114X	hsa-miR-1297	hsa-miR-1297	1.000000	0.145162	0.086313
GENE254X	hsa-miR-21	hsa-miR-21	1.000000	0.152456	0.111751
GENE175X	hsa-miR-155	hsa-miR-155	1.000000	0.128121	0.021781
GENE89X	hsa-miR-1274a	hsa-miR-1274a	1.000000	0.162549	0.055173
GENE503X	hsa-miR-548c-3p	hsa-miR-548c-3p	1.000000	0.157609	0.046900
GENE39X	hsa-miR-1201	hsa-miR-1201	1.000000	0.048459	0.010045
GENE341X	hsa-miR-331-3p	hsa-miR-331-3p	1.000000	0.037087	0.018796
GENE326X	hsa-miR-30e*	hsa-miR-30e*	1.000000	0.063743	0.025318
GENE183X	hsa-miR-16-2*	hsa-miR-16-2*	1.000000	0.062406	-0.022820
GENE251X	hsa-miR-20a	hsa-miR-20a	1.000000	0.076047	-0.025095
GENE25X	hsa-miR-106b	hsa-miR-106b	1.000000	0.094190	0.000539
GENE602X	hsa-miR-659	hsa-miR-659	1.000000	0.079838	0.014493
GENE551X	hsa-miR-591	hsa-miR-591	1.000000	0.078070	0.005946
GENE669X	hsa-miR-98	hsa-miR-98	1.000000	0.077226	0.000518
GENE378X	hsa-miR-371-3p	hsa-miR-371-3p	1.000000	-0.006182	0.002311
GENE554X	hsa-miR-596	hsa-miR-596	1.000000	0.005238	0.024494
GENE302X	hsa-miR-29b	hsa-miR-29b	1.000000	-0.023500	-0.053719
GENE390X	hsa-miR-378	hsa-miR-378	1.000000	-0.008257	-0.034305
GENE604X	hsa-miR-661	hsa-miR-661	1.000000	0.015995	-0.040670
GENE293X	hsa-miR-28-3p	hsa-miR-28-3p	1.000000	0.014053	-0.079399
GENE647X	hsa-miR-921	hsa-miR-921	1.000000	-0.018495	-0.081113
GENE294X	hsa-miR-28-5p	hsa-miR-28-5p	1.000000	0.052079	0.135365
GENE406X	hsa-miR-424	hsa-miR-424	1.000000	0.040037	0.109366
GENE261X	hsa-miR-216b	hsa-miR-216b	1.000000	0.011875	0.092512
GENE573X	hsa-miR-624	hsa-miR-624	1.000000	0.020137	0.075021
GENE112X	hsa-miR-1295	hsa-miR-1295	1.000000	-0.005946	0.119244
GENE360X	hsa-miR-345:9.1	hsa-miR-345:9.1	1.000000	-0.004160	0.133865
GENE648X	hsa-miR-922	hsa-miR-922	1.000000	-0.004708	0.153677
GENE544X	hsa-miR-583	hsa-miR-583	1.000000	-0.034908	0.145525
GENE318X	hsa-miR-30b	hsa-miR-30b	1.000000	0.097167	0.231343
GENE212X	hsa-miR-190	hsa-miR-190	1.000000	0.018668	0.180280
GENE310X	hsa-miR-302a*	hsa-miR-302a*	1.000000	0.017023	0.198480
GENE111X	hsa-miR-1294	hsa-miR-1294	1.000000	0.060139	0.170281
GENE654X	hsa-miR-93	hsa-miR-93	1.000000	0.070372	0.183823
GENE508X	hsa-miR-548f	hsa-miR-548f	1.000000	0.130805	0.191879
GENE619X	hsa-miR-720	hsa-miR-720	1.000000	0.120869	0.169225
GENE546X	hsa-miR-585	hsa-miR-585	1.000000	0.091558	0.126332
GENE642X	hsa-miR-890	hsa-miR-890	1.000000	0.102287	0.135377
GENE70X	hsa-miR-1257	hsa-miR-1257	1.000000	-0.295586	-0.134473
GENE143X	hsa-miR-138-1*	hsa-miR-138-1*	1.000000	-0.284303	-0.100992
GENE18X	hsa-miR-101	hsa-miR-101	1.000000	-0.257483	-0.123582
GENE44X	hsa-miR-1208	hsa-miR-1208	1.000000	-0.255297	-0.124196
GENE269X	hsa-miR-221	hsa-miR-221	1.000000	-0.226133	-0.134448
GENE376X	hsa-miR-369-5p	hsa-miR-369-5p	1.000000	-0.235235	-0.079201
GENE489X	hsa-miR-525-5p	hsa-miR-525-5p	1.000000	-0.236767	-0.046583
GENE510X	hsa-miR-548j	hsa-miR-548j	1.000000	-0.242837	-0.026435
GENE331X	hsa-miR-320d,hsa-miR-320b,hsa-miR-320a,hsa-miR-320c	hsa-miR-320d,hsa-miR-320b,hsa-miR-320a,hsa-miR-320c	1.000000	-0.338090	-0.060626
GENE476X	hsa-miR-518d-3p	hsa-miR-518d-3p	1.000000	-0.366529	-0.065280
GENE468X	hsa-miR-517*	hsa-miR-517*	1.000000	-0.344019	-0.149465
GENE2X	hsa-let-7b	hsa-let-7b	1.000000	-0.013502	-0.164734
GENE180X	hsa-miR-15b*	hsa-miR-15b*	1.000000	-0.061793	-0.160410
GENE432X	hsa-miR-485-5p	hsa-miR-485-5p	1.000000	-0.085552	-0.131287
GENE41X	hsa-miR-1205	hsa-miR-1205	1.000000	-0.075546	-0.018415
GENE492X	hsa-miR-539	hsa-miR-539	1.000000	-0.118418	-0.032889
GENE87X	hsa-miR-1272	hsa-miR-1272	1.000000	-0.094122	-0.081600
GENE62X	hsa-miR-1245	hsa-miR-1245	1.000000	-0.074465	-0.071237
GENE530X	hsa-miR-571	hsa-miR-571	1.000000	-0.079576	-0.069217
GENE650X	hsa-miR-92a	hsa-miR-92a	1.000000	-0.119630	-0.092895
GENE181X	hsa-miR-16	hsa-miR-16	1.000000	-0.178240	-0.266103
GENE284X	hsa-miR-26a	hsa-miR-26a	1.000000	-0.167614	-0.222826
GENE369X	hsa-miR-361-5p	hsa-miR-361-5p	1.000000	-0.231423	-0.216770
GENE298X	hsa-miR-299-3p	hsa-miR-299-3p	1.000000	-0.206544	-0.184553
GENE673X	hsa-miR-99b*	hsa-miR-99b*	1.000000	-0.231901	-0.189151
GENE385X	hsa-miR-376a	hsa-miR-376a	1.000000	-0.168981	-0.126941
GENE541X	hsa-miR-581	hsa-miR-581	1.000000	-0.165918	-0.170958
GENE57X	hsa-miR-1233	hsa-miR-1233	1.000000	-0.108100	-0.294760
GENE626X	hsa-miR-768-5p:11.0	hsa-miR-768-5p:11.0	1.000000	-0.099014	-0.266018
GENE627X	hsa-miR-769-3p	hsa-miR-769-3p	1.000000	-0.078497	-0.215320
GENE80X	hsa-miR-1263	hsa-miR-1263	1.000000	-0.176416	-0.019056
GENE123X	hsa-miR-130a	hsa-miR-130a	1.000000	-0.159988	0.019395
GENE208X	hsa-miR-18a	hsa-miR-18a	1.000000	-0.154640	0.013974
GENE130X	hsa-miR-1322	hsa-miR-1322	1.000000	-0.216245	0.012399
GENE152X	hsa-miR-144:9.1	hsa-miR-144:9.1	1.000000	-0.232885	0.010688
GENE550X	hsa-miR-590-5p	hsa-miR-590-5p	1.000000	-0.194754	0.014137
GENE31X	hsa-miR-10b*	hsa-miR-10b*	1.000000	-0.211500	0.058015
GENE202X	hsa-miR-186*	hsa-miR-186*	1.000000	-0.207547	0.071512
GENE585X	hsa-miR-634	hsa-miR-634	1.000000	-0.194730	0.061825
GENE484X	hsa-miR-520a-3p	hsa-miR-520a-3p	1.000000	-0.228631	0.053745
GENE629X	hsa-miR-801:9.1	hsa-miR-801:9.1	1.000000	-0.241734	0.055556
GENE16X	hsa-miR-100	hsa-miR-100	1.000000	-0.135589	0.082070
GENE297X	hsa-miR-298	hsa-miR-298	1.000000	-0.153084	0.076720
GENE422X	hsa-miR-452*	hsa-miR-452*	1.000000	-0.133534	0.057435
GENE425X	hsa-miR-454	hsa-miR-454	1.000000	-0.174081	0.078636
GENE73X	hsa-miR-125b	hsa-miR-125b	1.000000	-0.160817	0.141765
GENE94X	hsa-miR-128	hsa-miR-128	1.000000	-0.149216	0.144297
GENE460X	hsa-miR-512-3p	hsa-miR-512-3p	1.000000	-0.173664	0.134880
GENE561X	hsa-miR-609	hsa-miR-609	1.000000	-0.178654	0.150974
GENE597X	hsa-miR-653	hsa-miR-653	1.000000	-0.196533	0.158404
GENE222X	hsa-miR-194*	hsa-miR-194*	1.000000	-0.126227	0.118320
GENE646X	hsa-miR-920	hsa-miR-920	1.000000	-0.151223	0.115986
GENE250X	hsa-miR-208b	hsa-miR-208b	1.000000	-0.060797	0.090947
GENE228X	hsa-miR-197	hsa-miR-197	1.000000	-0.094018	0.099670
GENE592X	hsa-miR-647	hsa-miR-647	1.000000	-0.096423	0.108772
GENE335X	hsa-miR-325	hsa-miR-325	1.000000	-0.113534	0.038081
GENE279X	hsa-miR-24	hsa-miR-24	1.000000	-0.069976	0.036547
GENE496X	hsa-miR-544	hsa-miR-544	1.000000	-0.088355	0.058677
GENE307X	hsa-miR-300	hsa-miR-300	1.000000	-0.110233	0.202681
GENE518X	hsa-miR-554	hsa-miR-554	1.000000	-0.078278	0.210039
GENE374X	hsa-miR-367*	hsa-miR-367*	1.000000	-0.108736	0.156124
GENE402X	hsa-miR-412	hsa-miR-412	1.000000	-0.069773	0.151939
GENE465X	hsa-miR-515-3p	hsa-miR-515-3p	1.000000	-0.069130	0.159720
GENE15X	hsa-let-7i*	hsa-let-7i*	1.000000	-0.354195	0.190607
GENE46X	hsa-miR-122*	hsa-miR-122*	1.000000	-0.289889	0.059761
GENE611X	hsa-miR-668	hsa-miR-668	1.000000	-0.322725	0.024943
GENE103X	hsa-miR-1289	hsa-miR-1289	1.000000	-0.267869	0.093148
GENE424X	hsa-miR-453	hsa-miR-453	1.000000	-0.267567	0.118532
GENE398X	hsa-miR-384	hsa-miR-384	1.000000	-0.328247	0.133643
GENE523X	hsa-miR-563	hsa-miR-563	1.000000	-0.315899	0.097748
GENE214X	hsa-miR-191	hsa-miR-191	1.000000	-0.392459	0.028805
GENE569X	hsa-miR-618	hsa-miR-618	1.000000	-0.382429	0.033623
GENE176X	hsa-miR-155*	hsa-miR-155*	1.000000	-0.283623	0.272297
GENE246X	hsa-miR-204	hsa-miR-204	1.000000	-0.287158	0.276441
GENE475X	hsa-miR-518c*	hsa-miR-518c*	1.000000	-0.222723	0.266268
GENE533X	hsa-miR-574-5p	hsa-miR-574-5p	1.000000	-0.173076	0.274859
GENE527X	hsa-miR-567	hsa-miR-567	1.000000	-0.238623	0.205818
GENE570X	hsa-miR-620	hsa-miR-620	1.000000	-0.234472	0.196211
GENE50X	hsa-miR-1225-5p	hsa-miR-1225-5p	1.000000	-1.155928	0.709584
GENE188X	hsa-miR-181a-2*	hsa-miR-181a-2*	1.000000	-1.017275	0.546491
GENE163X	hsa-miR-149	hsa-miR-149	1.000000	-0.984767	0.845958
GENE244X	hsa-miR-202*:9.1	hsa-miR-202*:9.1	1.000000	-0.845194	0.765706
GENE86X	hsa-miR-1271	hsa-miR-1271	1.000000	-0.765383	0.532734
GENE262X	hsa-miR-218	hsa-miR-218	1.000000	-0.810750	0.513899
GENE60X	hsa-miR-1238	hsa-miR-1238	1.000000	-0.683268	0.313426
GENE217X	hsa-miR-193a-3p	hsa-miR-193a-3p	1.000000	-0.714150	0.415445
GENE659X	hsa-miR-938	hsa-miR-938	1.000000	-0.612632	0.487007
GENE51X	hsa-miR-1226	hsa-miR-1226	1.000000	-1.079714	-0.312161
GENE285X	hsa-miR-26a-1*	hsa-miR-26a-1*	1.000000	-1.005522	-0.394279
GENE95X	hsa-miR-1280	hsa-miR-1280	1.000000	-0.898739	-0.277565
GENE423X	hsa-miR-452*:9.1	hsa-miR-452*:9.1	1.000000	-0.975694	-0.269333
GENE273X	hsa-miR-223	hsa-miR-223	1.000000	-0.791934	-0.278993
GENE127X	hsa-miR-132	hsa-miR-132	1.000000	-1.019708	-0.621167
GENE449X	hsa-miR-500	hsa-miR-500	1.000000	-1.082045	-0.537538
GENE453X	hsa-miR-502-5p	hsa-miR-502-5p	1.000000	-1.109152	-0.615547
GENE616X	hsa-miR-7-1*	hsa-miR-7-1*	1.000000	-1.205346	-0.383539
GENE440X	hsa-miR-491-5p	hsa-miR-491-5p	1.000000	-1.376207	-0.627577
GENE574X	hsa-miR-624*	hsa-miR-624*	1.000000	-1.373846	-0.559255
GENE7X	hsa-let-7e	hsa-let-7e	1.000000	-1.265052	-0.088319
GENE612X	hsa-miR-671-3p	hsa-miR-671-3p	1.000000	-1.156721	-0.085622
GENE383X	hsa-miR-374b*	hsa-miR-374b*	1.000000	-1.185886	0.086827
GENE514X	hsa-miR-550*	hsa-miR-550*	1.000000	-1.224112	0.105381
GENE340X	hsa-miR-330-5p	hsa-miR-330-5p	1.000000	-0.944837	-0.056094
GENE104X	hsa-miR-128a:9.1	hsa-miR-128a:9.1	1.000000	-0.979594	0.136299
GENE427X	hsa-miR-455-3p	hsa-miR-455-3p	1.000000	-1.011674	0.152050
GENE409X	hsa-miR-425*	hsa-miR-425*	1.000000	-1.054126	0.216738
GENE672X	hsa-miR-99b	hsa-miR-99b	1.000000	-0.839400	0.213543
GENE164X	hsa-miR-149*	hsa-miR-149*	1.000000	-1.981707	-0.005106
GENE74X	hsa-miR-125b-1*	hsa-miR-125b-1*	1.000000	-1.646684	0.277217
GENE71X	hsa-miR-125a-3p	hsa-miR-125a-3p	1.000000	-1.722987	0.359971
GENE572X	hsa-miR-623	hsa-miR-623	1.000000	-1.759510	0.352814
GENE571X	hsa-miR-622	hsa-miR-622	1.000000	-1.706171	0.114634
GENE336X	hsa-miR-326	hsa-miR-326	1.000000	-1.490631	-0.012373
GENE532X	hsa-miR-574-3p	hsa-miR-574-3p	1.000000	-1.580209	-0.160829
GENE97X	hsa-miR-1282	hsa-miR-1282	1.000000	-2.344224	0.415058
GENE599X	hsa-miR-654-3p	hsa-miR-654-3p	1.000000	-2.263729	0.561810
GENE162X	hsa-miR-148b*	hsa-miR-148b*	1.000000	0.341597	-1.941513
GENE191X	hsa-miR-181c	hsa-miR-181c	1.000000	0.947911	-1.952222
GENE225X	hsa-miR-196a	hsa-miR-196a	1.000000	0.135705	-1.506756
GENE6X	hsa-let-7d*	hsa-let-7d*	1.000000	-0.039472	-1.387519
GENE505X	hsa-miR-548d-3p	hsa-miR-548d-3p	1.000000	-0.110646	-1.487398
GENE109X	hsa-miR-1290	hsa-miR-1290	1.000000	0.440552	-1.408756
GENE192X	hsa-miR-181c*	hsa-miR-181c*	1.000000	0.364790	-1.427933
GENE199X	hsa-miR-185	hsa-miR-185	1.000000	0.565318	-1.119145
GENE651X	hsa-miR-92a-1*	hsa-miR-92a-1*	1.000000	0.699572	-1.234678
GENE105X	hsa-miR-128b:9.1	hsa-miR-128b:9.1	1.000000	0.596922	-0.675160
GENE457X	hsa-miR-505*	hsa-miR-505*	1.000000	0.652321	-0.729763
GENE526X	hsa-miR-566	hsa-miR-566	1.000000	0.522649	-0.717771
GENE438X	hsa-miR-490-5p	hsa-miR-490-5p	1.000000	0.766530	-0.727019
GENE490X	hsa-miR-532-3p	hsa-miR-532-3p	1.000000	0.666854	-0.840820
GENE317X	hsa-miR-30a*	hsa-miR-30a*	1.000000	1.085695	-0.976220
GENE322X	hsa-miR-30c-2*	hsa-miR-30c-2*	1.000000	1.251579	-1.364562
GENE576X	hsa-miR-625*	hsa-miR-625*	1.000000	1.263710	-1.197600
GENE5X	hsa-let-7d	hsa-let-7d	1.000000	-0.579522	-0.898247
GENE63X	hsa-miR-1246	hsa-miR-1246	1.000000	-0.617352	-0.764771
GENE117X	hsa-miR-1301	hsa-miR-1301	1.000000	-0.615439	-0.827314
GENE170X	hsa-miR-152	hsa-miR-152	1.000000	-0.556711	-0.804085
GENE278X	hsa-miR-23b*	hsa-miR-23b*	1.000000	-0.519095	-0.785916
GENE498X	hsa-miR-545:9.1	hsa-miR-545:9.1	1.000000	-0.440786	-0.830867
GENE506X	hsa-miR-548d-5p	hsa-miR-548d-5p	1.000000	-0.456526	-0.876836
GENE575X	hsa-miR-625	hsa-miR-625	1.000000	-0.399075	-0.790565
GENE494X	hsa-miR-542-3p	hsa-miR-542-3p	1.000000	-0.496510	-0.676858
GENE417X	hsa-miR-450a	hsa-miR-450a	1.000000	-0.124057	-1.160632
GENE418X	hsa-miR-450b-3p	hsa-miR-450b-3p	1.000000	-0.196063	-0.936306
GENE421X	hsa-miR-452	hsa-miR-452	1.000000	-0.506425	-1.132450
GENE497X	hsa-miR-545	hsa-miR-545	1.000000	-0.346879	-1.173749
GENE536X	hsa-miR-576-5p	hsa-miR-576-5p	1.000000	-0.306129	-1.131105
GENE595X	hsa-miR-651	hsa-miR-651	1.000000	-0.365252	-1.099868
GENE256X	hsa-miR-210	hsa-miR-210	1.000000	-1.430258	-1.064760
GENE265X	hsa-miR-22	hsa-miR-22	1.000000	-1.092322	-1.115032
GENE171X	hsa-miR-153	hsa-miR-153	1.000000	-1.210739	-1.146707
GENE442X	hsa-miR-493*	hsa-miR-493*	1.000000	-1.181942	-1.132714
GENE542X	hsa-miR-582-3p	hsa-miR-582-3p	1.000000	-1.264684	-1.141218
GENE671X	hsa-miR-99a*	hsa-miR-99a*	1.000000	-1.190536	-1.219753
GENE10X	hsa-let-7f-1*	hsa-let-7f-1*	1.000000	-0.632611	-1.314490
GENE525X	hsa-miR-565:9.1	hsa-miR-565:9.1	1.000000	-0.887911	-1.267597
GENE622X	hsa-miR-760	hsa-miR-760	1.000000	-0.823070	-1.152314
GENE133X	hsa-miR-133b	hsa-miR-133b	1.000000	-0.963447	-0.792699
GENE445X	hsa-miR-496	hsa-miR-496	1.000000	-0.977006	-0.843951
GENE53X	hsa-miR-1227	hsa-miR-1227	1.000000	-1.067979	-0.994443
GENE431X	hsa-miR-485-3p	hsa-miR-485-3p	1.000000	-1.110062	-0.996231
GENE140X	hsa-miR-136*	hsa-miR-136*	1.000000	-1.046156	-0.900362
GENE266X	hsa-miR-22*	hsa-miR-22*	1.000000	-1.043291	-0.879519
GENE641X	hsa-miR-889	hsa-miR-889	1.000000	-1.101869	-0.872376
GENE215X	hsa-miR-191*	hsa-miR-191*	1.000000	-0.816041	-0.917990
GENE350X	hsa-miR-339-5p	hsa-miR-339-5p	1.000000	-0.807726	-0.916249
GENE491X	hsa-miR-532-5p	hsa-miR-532-5p	1.000000	-0.825440	-0.896972
GENE177X	hsa-miR-15a	hsa-miR-15a	1.000000	-0.742337	-0.915819
GENE613X	hsa-miR-671:9.1	hsa-miR-671:9.1	1.000000	-0.711166	-0.930755
GENE535X	hsa-miR-576-3p	hsa-miR-576-3p	1.000000	-0.773762	-0.991247
GENE590X	hsa-miR-643	hsa-miR-643	1.000000	-0.901310	-0.991926
GENE620X	hsa-miR-744	hsa-miR-744	1.000000	-0.921266	-1.036749
GENE624X	hsa-miR-767-5p	hsa-miR-767-5p	1.000000	-0.924233	-1.019619
GENE306X	hsa-miR-29c*	hsa-miR-29c*	1.000000	-0.924090	-2.162876
GENE389X	hsa-miR-377	hsa-miR-377	1.000000	-0.614990	-2.169827
GENE172X	hsa-miR-1537	hsa-miR-1537	1.000000	-1.024744	-1.762152
GENE568X	hsa-miR-616*	hsa-miR-616*	1.000000	-0.914561	-1.649048
GENE200X	hsa-miR-185*	hsa-miR-185*	1.000000	-0.719928	-1.694417
GENE512X	hsa-miR-548o	hsa-miR-548o	1.000000	-0.592136	-1.630251
GENE452X	hsa-miR-502-3p,hsa-miR-500*	hsa-miR-502-3p,hsa-miR-500*	1.000000	-0.591436	-1.850601
GENE562X	hsa-miR-610	hsa-miR-610	1.000000	-0.677222	-1.817317
GENE596X	hsa-miR-652	hsa-miR-652	1.000000	-0.360528	-1.711296
GENE623X	hsa-miR-766	hsa-miR-766	1.000000	-0.355248	-1.976241
GENE153X	hsa-miR-145	hsa-miR-145	1.000000	-1.451437	-1.844953
GENE337X	hsa-miR-328	hsa-miR-328	1.000000	-1.412209	-2.068070
GENE353X	hsa-miR-33b	hsa-miR-33b	1.000000	-1.524425	-2.193212
GENE347X	hsa-miR-338-3p	hsa-miR-338-3p	1.000000	-1.955010	-1.369641
GENE339X	hsa-miR-330-3p	hsa-miR-330-3p	1.000000	-1.711763	-1.203767
GENE455X	hsa-miR-504	hsa-miR-504	1.000000	-1.662474	-1.271221
GENE364X	hsa-miR-34b	hsa-miR-34b	1.000000	-1.451006	-1.634517
GENE258X	hsa-miR-214	hsa-miR-214	1.000000	-1.653476	-1.541407
GENE396X	hsa-miR-381	hsa-miR-381	1.000000	-1.612634	-1.601529
GENE362X	hsa-miR-34a	hsa-miR-34a	1.000000	-1.555526	-1.518660
GENE556X	hsa-miR-598	hsa-miR-598	1.000000	-1.601060	-1.461857
GENE182X	hsa-miR-16-1*	hsa-miR-16-1*	1.000000	-1.392714	-1.306836
GENE434X	hsa-miR-487a	hsa-miR-487a	1.000000	-1.377436	-1.355480
GENE600X	hsa-miR-654-5p	hsa-miR-654-5p	1.000000	-1.476476	-1.440338
GENE610X	hsa-miR-665	hsa-miR-665	1.000000	-1.369925	-1.479842
GENE540X	hsa-miR-580	hsa-miR-580	1.000000	-1.762948	-1.643195
GENE580X	hsa-miR-629	hsa-miR-629	1.000000	-1.805875	-1.863200
GENE65X	hsa-miR-1248	hsa-miR-1248	1.000000	1.679810	0.873521
GENE259X	hsa-miR-215	hsa-miR-215	1.000000	1.677226	1.127189
GENE55X	hsa-miR-1229	hsa-miR-1229	1.000000	2.041855	1.177287
GENE59X	hsa-miR-1237	hsa-miR-1237	1.000000	1.863754	1.129345
GENE467X	hsa-miR-516a-5p	hsa-miR-516a-5p	1.000000	1.883401	1.027518
GENE138X	hsa-miR-135b*	hsa-miR-135b*	1.000000	1.922757	0.719133
GENE135X	hsa-miR-135a	hsa-miR-135a	1.000000	2.047984	0.772929
GENE358X	hsa-miR-342-5p	hsa-miR-342-5p	1.000000	2.060485	0.892636
GENE324X	hsa-miR-30d*	hsa-miR-30d*	1.000000	1.836321	0.537752
GENE520X	hsa-miR-559	hsa-miR-559	1.000000	2.733449	1.445242
GENE537X	hsa-miR-577	hsa-miR-577	1.000000	2.787335	1.360992
GENE645X	hsa-miR-9*	hsa-miR-9*	1.000000	2.453346	0.941244
GENE159X	hsa-miR-147b	hsa-miR-147b	1.000000	1.725577	1.863256
GENE342X	hsa-miR-331-5p	hsa-miR-331-5p	1.000000	1.709366	1.942208
GENE160X	hsa-miR-148a	hsa-miR-148a	1.000000	1.731318	1.568383
GENE635X	hsa-miR-876-5p	hsa-miR-876-5p	1.000000	1.625586	1.695548
GENE198X	hsa-miR-183*	hsa-miR-183*	1.000000	2.220072	1.443108
GENE203X	hsa-miR-187	hsa-miR-187	1.000000	2.098237	1.492096
GENE606X	hsa-miR-663	hsa-miR-663	1.000000	2.131807	1.516305
GENE210X	hsa-miR-18b	hsa-miR-18b	1.000000	2.237105	2.183440
GENE451X	hsa-miR-501-5p	hsa-miR-501-5p	1.000000	2.327793	2.100037
GENE415X	hsa-miR-449a	hsa-miR-449a	1.000000	2.422833	2.181849
GENE521X	hsa-miR-560:9.1	hsa-miR-560:9.1	1.000000	1.851263	2.233205
GENE142X	hsa-miR-138	hsa-miR-138	1.000000	3.392997	0.388314
GENE253X	hsa-miR-20b	hsa-miR-20b	1.000000	3.263848	-0.113887
GENE365X	hsa-miR-34b*	hsa-miR-34b*	1.000000	3.255442	0.048870
GENE359X	hsa-miR-345	hsa-miR-345	1.000000	2.896912	0.329591
GENE295X	hsa-miR-296-3p	hsa-miR-296-3p	1.000000	2.835772	-0.204284
GENE93X	hsa-miR-1278	hsa-miR-1278	1.000000	2.520767	-0.197999
GENE286X	hsa-miR-26a-2*	hsa-miR-26a-2*	1.000000	2.299059	-0.078782
GENE545X	hsa-miR-584	hsa-miR-584	1.000000	2.295887	-0.152469
GENE637X	hsa-miR-877*	hsa-miR-877*	1.000000	2.375237	0.094047
GENE367X	hsa-miR-34c-5p	hsa-miR-34c-5p	1.000000	2.214472	0.340816
GENE480X	hsa-miR-518f*,hsa-miR-518d-5p,hsa-miR-520c-5p,hsa-miR-526a	hsa-miR-518f*,hsa-miR-518d-5p,hsa-miR-520c-5p,hsa-miR-526a	1.000000	2.357929	0.414967
GENE614X	hsa-miR-675	hsa-miR-675	1.000000	2.553436	0.424432
GENE106X	hsa-miR-129-3p	hsa-miR-129-3p	1.000000	2.048321	-0.872567
GENE549X	hsa-miR-590-3p	hsa-miR-590-3p	1.000000	1.963264	-0.779748
GENE196X	hsa-miR-1826	hsa-miR-1826	1.000000	1.927324	0.190566
GENE61X	hsa-miR-1244	hsa-miR-1244	1.000000	1.713501	-0.141462
GENE371X	hsa-miR-362-5p	hsa-miR-362-5p	1.000000	1.802224	-0.108135
GENE437X	hsa-miR-488*	hsa-miR-488*	1.000000	1.824053	-0.079749
GENE321X	hsa-miR-30c-1*	hsa-miR-30c-1*	1.000000	1.526171	-0.160930
GENE579X	hsa-miR-628-5p	hsa-miR-628-5p	1.000000	1.724656	-0.392434
GENE319X	hsa-miR-30b*	hsa-miR-30b*	1.000000	1.221029	0.223579
GENE500X	hsa-miR-548a-3p	hsa-miR-548a-3p	1.000000	1.273165	0.231677
GENE309X	hsa-miR-301b	hsa-miR-301b	1.000000	1.452475	0.132437
GENE566X	hsa-miR-615-5p	hsa-miR-615-5p	1.000000	1.501476	0.207875
GENE634X	hsa-miR-876-3p	hsa-miR-876-3p	1.000000	1.459329	0.400186
GENE11X	hsa-let-7f-2*	hsa-let-7f-2*	1.000000	1.308719	2.210270
GENE38X	hsa-miR-1197	hsa-miR-1197	1.000000	1.201579	2.356929
GENE361X	hsa-miR-346	hsa-miR-346	1.000000	1.335615	2.420892
GENE515X	hsa-miR-551a	hsa-miR-551a	1.000000	1.547195	2.336024
GENE260X	hsa-miR-216a	hsa-miR-216a	1.000000	1.062752	2.152814
GENE34X	hsa-miR-1181	hsa-miR-1181	1.000000	0.884554	1.955030
GENE534X	hsa-miR-575	hsa-miR-575	1.000000	0.997889	1.826668
GENE473X	hsa-miR-518a-5p,hsa-miR-527	hsa-miR-518a-5p,hsa-miR-527	1.000000	0.732973	2.081138
GENE605X	hsa-miR-662	hsa-miR-662	1.000000	0.564052	2.119254
GENE115X	hsa-miR-1299	hsa-miR-1299	1.000000	-0.337066	2.631388
GENE547X	hsa-miR-588	hsa-miR-588	1.000000	0.347423	2.712743
GENE584X	hsa-miR-632	hsa-miR-632	1.000000	0.367396	2.375117
GENE49X	hsa-miR-1225-3p	hsa-miR-1225-3p	1.000000	-0.162955	1.012151
GENE120X	hsa-miR-1305	hsa-miR-1305	1.000000	-0.293648	0.966801
GENE470X	hsa-miR-517a,hsa-miR-517b	hsa-miR-517a,hsa-miR-517b	1.000000	-0.119114	1.195765
GENE664X	hsa-miR-943	hsa-miR-943	1.000000	-0.465105	1.231482
GENE88X	hsa-miR-1273	hsa-miR-1273	1.000000	0.410171	1.718338
GENE205X	hsa-miR-188-3p	hsa-miR-188-3p	1.000000	0.158588	2.016650
GENE511X	hsa-miR-548m	hsa-miR-548m	1.000000	0.218371	2.030699
GENE13X	hsa-let-7g*	hsa-let-7g*	1.000000	0.158531	1.558585
GENE155X	hsa-miR-1468	hsa-miR-1468	1.000000	-0.000455	1.583369
GENE436X	hsa-miR-488	hsa-miR-488	1.000000	0.209989	1.384864
GENE558X	hsa-miR-603	hsa-miR-603	1.000000	0.067092	1.253372
GENE257X	hsa-miR-212	hsa-miR-212	1.000000	-0.536167	1.605683
GENE237X	hsa-miR-19b-2*	hsa-miR-19b-2*	1.000000	-0.131096	1.853338
GENE394X	hsa-miR-380	hsa-miR-380	1.000000	-0.151717	1.800896
GENE633X	hsa-miR-875-5p	hsa-miR-875-5p	1.000000	-0.079094	1.784438
GENE429X	hsa-miR-483-3p	hsa-miR-483-3p	1.000000	-0.267279	1.837892
GENE288X	hsa-miR-26b*	hsa-miR-26b*	1.000000	0.993935	1.064717
GENE272X	hsa-miR-222*	hsa-miR-222*	1.000000	1.198027	1.211774
GENE403X	hsa-miR-421	hsa-miR-421	1.000000	1.202331	1.055061
GENE54X	hsa-miR-1228*	hsa-miR-1228*	1.000000	1.440663	0.993639
GENE357X	hsa-miR-342-3p	hsa-miR-342-3p	1.000000	1.439571	1.109441
GENE603X	hsa-miR-660	hsa-miR-660	1.000000	1.329793	1.070662
GENE382X	hsa-miR-374a*	hsa-miR-374a*	1.000000	1.458256	0.700495
GENE226X	hsa-miR-196a*	hsa-miR-196a*	1.000000	1.220377	0.513847
GENE495X	hsa-miR-542-5p	hsa-miR-542-5p	1.000000	1.129304	0.595297
GENE529X	hsa-miR-570	hsa-miR-570	1.000000	1.189933	0.757680
GENE666X	hsa-miR-95	hsa-miR-95	1.000000	1.191581	0.828014
GENE283X	hsa-miR-25*	hsa-miR-25*	1.000000	1.292519	1.433590
GENE236X	hsa-miR-19b-1*	hsa-miR-19b-1*	1.000000	0.937223	1.493355
GENE466X	hsa-miR-516a-3p,hsa-miR-516b*	hsa-miR-516a-3p,hsa-miR-516b*	1.000000	0.985600	1.443188
GENE156X	hsa-miR-146a	hsa-miR-146a	1.000000	0.475950	1.289039
GENE343X	hsa-miR-335	hsa-miR-335	1.000000	0.396662	0.957954
GENE264X	hsa-miR-219-5p	hsa-miR-219-5p	1.000000	0.496092	0.986831
GENE636X	hsa-miR-877	hsa-miR-877	1.000000	0.530229	1.048190
GENE448X	hsa-miR-499-5p	hsa-miR-499-5p	1.000000	0.674170	1.035899
GENE426X	hsa-miR-454*	hsa-miR-454*	1.000000	0.642740	1.244611
GENE303X	hsa-miR-29b-1*	hsa-miR-29b-1*	1.000000	0.806369	1.094801
GENE499X	hsa-miR-545*	hsa-miR-545*	1.000000	0.745102	1.236251
GENE655X	hsa-miR-93*	hsa-miR-93*	1.000000	0.796440	1.175789
GENE145X	hsa-miR-140-3p	hsa-miR-140-3p	1.000000	-5.138827	-2.235878
GENE146X	hsa-miR-140-5p	hsa-miR-140-5p	1.000000	-5.439699	-3.391376
GENE230X	hsa-miR-199a-5p	hsa-miR-199a-5p	1.000000	-4.597175	-3.587452
GENE30X	hsa-miR-10b	hsa-miR-10b	1.000000	-3.915113	-4.819477
GENE77X	hsa-miR-126*	hsa-miR-126*	1.000000	-4.623996	-4.318844
GENE401X	hsa-miR-411	hsa-miR-411	1.000000	-4.825485	-4.698070
GENE139X	hsa-miR-136	hsa-miR-136	1.000000	-4.091028	-3.974506
GENE150X	hsa-miR-143	hsa-miR-143	1.000000	-4.008152	-3.929012
GENE601X	hsa-miR-655	hsa-miR-655	1.000000	-4.027493	-3.980214
GENE118X	hsa-miR-1303	hsa-miR-1303	1.000000	-3.485391	-3.624556
GENE345X	hsa-miR-337-3p	hsa-miR-337-3p	1.000000	-3.693476	-3.565069
GENE443X	hsa-miR-494	hsa-miR-494	1.000000	-3.619200	-3.625541
GENE441X	hsa-miR-493	hsa-miR-493	1.000000	-3.371544	-3.914015
GENE328X	hsa-miR-31*	hsa-miR-31*	1.000000	-4.175090	-5.753073
GENE327X	hsa-miR-31	hsa-miR-31	1.000000	-5.489806	-5.144261
GENE657X	hsa-miR-935	hsa-miR-935	1.000000	-5.197595	-5.659973
GENE33X	hsa-miR-1180	hsa-miR-1180	1.000000	-2.119682	-0.599285
GENE211X	hsa-miR-18b*	hsa-miR-18b*	1.000000	-1.980769	-0.373341
GENE67X	hsa-miR-124a:9.1	hsa-miR-124a:9.1	1.000000	-1.780102	-0.688341
GENE218X	hsa-miR-193a-5p	hsa-miR-193a-5p	1.000000	-1.807693	-0.606437
GENE349X	hsa-miR-339-3p	hsa-miR-339-3p	1.000000	-2.123024	-1.100798
GENE391X	hsa-miR-378*	hsa-miR-378*	1.000000	-2.216817	-1.253411
GENE32X	hsa-miR-1179	hsa-miR-1179	1.000000	-2.881176	-0.757939
GENE37X	hsa-miR-1184	hsa-miR-1184	1.000000	-2.772428	-0.578196
GENE158X	hsa-miR-146b-5p	hsa-miR-146b-5p	1.000000	-2.726406	-0.909758
GENE178X	hsa-miR-15a*	hsa-miR-15a*	1.000000	-2.677303	-0.204736
GENE670X	hsa-miR-99a	hsa-miR-99a	1.000000	-2.487562	-0.374447
GENE312X	hsa-miR-302b*	hsa-miR-302b*	1.000000	-3.147110	-0.329316
GENE375X	hsa-miR-369-3p	hsa-miR-369-3p	1.000000	-3.587606	-1.200990
GENE35X	hsa-miR-1182	hsa-miR-1182	1.000000	-3.894482	-0.259346
GENE414X	hsa-miR-448	hsa-miR-448	1.000000	-3.740102	-0.214192
GENE479X	hsa-miR-518f	hsa-miR-518f	1.000000	-4.356078	0.497780
GENE639X	hsa-miR-886-5p	hsa-miR-886-5p	1.000000	-4.303766	0.482565
GENE638X	hsa-miR-886-3p	hsa-miR-886-3p	1.000000	-4.316823	0.294660
GENE315X	hsa-miR-302d	hsa-miR-302d	1.000000	-2.625003	0.952178
GENE384X	hsa-miR-375	hsa-miR-375	1.000000	-2.564014	1.061789
GENE665X	hsa-miR-944	hsa-miR-944	1.000000	-2.747172	1.456709
GENE66X	hsa-miR-1249	hsa-miR-1249	1.000000	-1.973552	-3.499800
GENE36X	hsa-miR-1183	hsa-miR-1183	1.000000	-2.391714	-3.472759
GENE119X	hsa-miR-1304	hsa-miR-1304	1.000000	-2.593854	-3.118991
GENE640X	hsa-miR-888*	hsa-miR-888*	1.000000	-2.522494	-3.301248
GENE581X	hsa-miR-629*	hsa-miR-629*	1.000000	-2.942124	-3.561475
GENE229X	hsa-miR-199a-3p,hsa-miR-199b-3p	hsa-miR-199a-3p,hsa-miR-199b-3p	1.000000	-3.493122	-2.446306
GENE232X	hsa-miR-199b-5p	hsa-miR-199b-5p	1.000000	-3.502887	-2.054194
GENE154X	hsa-miR-145*	hsa-miR-145*	1.000000	-3.344249	-3.259268
GENE363X	hsa-miR-34a*	hsa-miR-34a*	1.000000	-3.567724	-3.088316
GENE393X	hsa-miR-379*	hsa-miR-379*	1.000000	-3.106209	-3.037143
GENE621X	hsa-miR-744*	hsa-miR-744*	1.000000	-3.002472	-2.978043
GENE84X	hsa-miR-127-3p	hsa-miR-127-3p	1.000000	-2.556721	-2.746649
GENE267X	hsa-miR-220a	hsa-miR-220a	1.000000	-2.512765	-2.937279
GENE231X	hsa-miR-199a*:9.1	hsa-miR-199a*:9.1	1.000000	-2.882027	-2.546123
GENE346X	hsa-miR-337-5p	hsa-miR-337-5p	1.000000	-2.779659	-2.533227
GENE435X	hsa-miR-487b	hsa-miR-487b	1.000000	-2.793055	-2.646320
GENE477X	hsa-miR-518e:9.1	hsa-miR-518e:9.1	1.000000	-2.654760	-2.445114
GENE173X	hsa-miR-154	hsa-miR-154	1.000000	-2.350592	-2.288336
GENE128X	hsa-miR-132*	hsa-miR-132*	1.000000	-2.296781	-2.365985
GENE144X	hsa-miR-139-5p	hsa-miR-139-5p	1.000000	-2.360403	-2.402783
GENE299X	hsa-miR-299-5p	hsa-miR-299-5p	1.000000	-2.369899	-2.416368
GENE589X	hsa-miR-642	hsa-miR-642	1.000000	-2.199443	-2.501632
GENE501X	hsa-miR-548b-3p	hsa-miR-548b-3p	1.000000	-2.065467	-2.647565
GENE643X	hsa-miR-891a	hsa-miR-891a	1.000000	-2.015868	-2.700849
GENE141X	hsa-miR-137	hsa-miR-137	1.000000	-2.469871	-2.183662
GENE354X	hsa-miR-33b*	hsa-miR-33b*	1.000000	-2.543547	-2.031778
GENE395X	hsa-miR-380*	hsa-miR-380*	1.000000	-2.275080	-1.940903
GENE377X	hsa-miR-370	hsa-miR-370	1.000000	-2.319071	-1.895680
GENE543X	hsa-miR-582-5p	hsa-miR-582-5p	1.000000	-2.375672	-1.891188
GENE338X	hsa-miR-329	hsa-miR-329	1.000000	-2.429459	-1.628863
GENE474X	hsa-miR-518b	hsa-miR-518b	1.000000	-2.406030	-1.632929
GENE75X	hsa-miR-125b-2*	hsa-miR-125b-2*	1.000000	-2.194660	-2.081675
GENE134X	hsa-miR-134	hsa-miR-134	1.000000	-2.128392	-2.058002
GENE412X	hsa-miR-432	hsa-miR-432	1.000000	-2.103769	-2.035269
GENE399X	hsa-miR-409-3p	hsa-miR-409-3p	1.000000	-2.055317	-2.157778
GENE397X	hsa-miR-382	hsa-miR-382	1.000000	-2.005991	-2.075308
GENE567X	hsa-miR-616	hsa-miR-616	1.000000	-1.969126	-2.099958
GENE332X	hsa-miR-323-3p	hsa-miR-323-3p	1.000000	-2.119593	-1.917703
GENE461X	hsa-miR-512-5p	hsa-miR-512-5p	1.000000	-1.978083	-1.945375
GENE447X	hsa-miR-498	hsa-miR-498	1.000000	-2.203063	-2.181173
GENE548X	hsa-miR-589	hsa-miR-589	1.000000	-2.282931	-2.179549
GENE388X	hsa-miR-376c	hsa-miR-376c	1.000000	-1.841293	-2.136168
GENE400X	hsa-miR-410	hsa-miR-410	1.000000	-1.859108	-2.073095
GENE653X	hsa-miR-92b*	hsa-miR-92b*	1.000000	-1.350716	-2.732389
GENE662X	hsa-miR-941	hsa-miR-941	1.000000	-1.420657	-2.863841
GENE149X	hsa-miR-142-3p	hsa-miR-142-3p	1.000000	-0.766156	-3.671546
GENE582X	hsa-miR-630	hsa-miR-630	1.000000	-0.631159	-4.286614
GENE652X	hsa-miR-92b	hsa-miR-92b	1.000000	-0.196288	-4.699474
GENE227X	hsa-miR-196b	hsa-miR-196b	1.000000	-0.216217	-3.242988
GENE539X	hsa-miR-579	hsa-miR-579	1.000000	0.080383	-3.211765
GENE392X	hsa-miR-379	hsa-miR-379	1.000000	-0.123606	-2.777843
GENE578X	hsa-miR-628-3p	hsa-miR-628-3p	1.000000	-0.099789	-2.605452
GENE368X	hsa-miR-361-3p	hsa-miR-361-3p	1.000000	0.382842	-2.660841
GENE583X	hsa-miR-631	hsa-miR-631	1.000000	0.545898	-3.110841
GENE644X	hsa-miR-9	hsa-miR-9	1.000000	1.301360	-3.726519
GENE238X	hsa-miR-200a	hsa-miR-200a	1.000000	7.160044	7.043809
GENE148X	hsa-miR-141*	hsa-miR-141*	1.000000	4.929870	2.641774
GENE516X	hsa-miR-551b	hsa-miR-551b	1.000000	5.215154	2.865365
GENE239X	hsa-miR-200a*	hsa-miR-200a*	1.000000	4.098805	3.754210
GENE290X	hsa-miR-27a*	hsa-miR-27a*	1.000000	4.047387	3.178586
GENE410X	hsa-miR-429	hsa-miR-429	1.000000	3.973379	3.414146
GENE356X	hsa-miR-340*	hsa-miR-340*	1.000000	3.631874	3.234398
GENE242X	hsa-miR-200c	hsa-miR-200c	1.000000	3.991114	4.218367
GENE243X	hsa-miR-200c*	hsa-miR-200c*	1.000000	3.992204	4.465273
GENE245X	hsa-miR-203	hsa-miR-203	1.000000	4.939615	4.019105
GENE478X	hsa-miR-518e*,hsa-miR-519a*,hsa-miR-519b-5p,hsa-miR-519c-5p,hsa-miR-522*,hsa-miR-523*	hsa-miR-518e*,hsa-miR-519a*,hsa-miR-519b-5p,hsa-miR-519c-5p,hsa-miR-522*,hsa-miR-523*	1.000000	4.622903	3.991833
GENE487X	hsa-miR-522	hsa-miR-522	1.000000	4.624775	4.087083
GENE485X	hsa-miR-520e	hsa-miR-520e	1.000000	3.093811	4.937600
GENE197X	hsa-miR-183	hsa-miR-183	1.000000	5.470413	5.207812
GENE147X	hsa-miR-141	hsa-miR-141	1.000000	5.654455	5.677588
GENE193X	hsa-miR-182	hsa-miR-182	1.000000	5.563998	5.574619
GENE240X	hsa-miR-200b	hsa-miR-200b	1.000000	5.854659	5.576979
GENE617X	hsa-miR-708	hsa-miR-708	1.000000	5.823141	5.835199
GENE241X	hsa-miR-200b*	hsa-miR-200b*	1.000000	4.991555	4.830869
GENE481X	hsa-miR-519a	hsa-miR-519a	1.000000	5.423922	4.553397
GENE667X	hsa-miR-96	hsa-miR-96	1.000000	5.341187	4.668890
GENE136X	hsa-miR-135a*	hsa-miR-135a*	1.000000	0.072177	3.810451
GENE248X	hsa-miR-206	hsa-miR-206	1.000000	-0.054695	3.756071
GENE313X	hsa-miR-302c	hsa-miR-302c	1.000000	0.153926	4.076602
GENE493X	hsa-miR-541*	hsa-miR-541*	1.000000	-0.195385	3.398276
GENE137X	hsa-miR-135b	hsa-miR-135b	1.000000	2.924207	2.019840
GENE276X	hsa-miR-23a*	hsa-miR-23a*	1.000000	3.011691	2.141709
GENE194X	hsa-miR-182*	hsa-miR-182*	1.000000	2.615457	2.842707
GENE355X	hsa-miR-340	hsa-miR-340	1.000000	2.694990	2.696823
GENE249X	hsa-miR-208a	hsa-miR-208a	1.000000	2.851683	3.861021
GENE108X	hsa-miR-129*	hsa-miR-129*	1.000000	2.742956	3.936731
GENE631X	hsa-miR-873	hsa-miR-873	1.000000	2.739837	3.897940
GENE618X	hsa-miR-708*	hsa-miR-708*	1.000000	2.542066	3.452779
GENE528X	hsa-miR-569	hsa-miR-569	1.000000	3.238116	3.459202
GENE668X	hsa-miR-96*	hsa-miR-96*	1.000000	3.141334	3.133626
GENE92X	hsa-miR-1277	hsa-miR-1277	1.000000	1.822040	3.772887
GENE563X	hsa-miR-612	hsa-miR-612	1.000000	1.095872	4.032716
GENE519X	hsa-miR-558	hsa-miR-558	1.000000	1.378646	2.996158
GENE586X	hsa-miR-636	hsa-miR-636	1.000000	1.563719	3.252369
GENE591X	hsa-miR-646	hsa-miR-646	1.000000	1.806945	2.880751
GENE247X	hsa-miR-205	hsa-miR-205	1.000000	4.945717	1.041284
GENE372X	hsa-miR-363	hsa-miR-363	1.000000	3.740684	1.376154
GENE486X	hsa-miR-521	hsa-miR-521	1.000000	3.875416	1.883590
GENE456X	hsa-miR-505	hsa-miR-505	1.000000	3.684311	0.095531
GENE593X	hsa-miR-648	hsa-miR-648	1.000000	3.926065	0.099500
GENE656X	hsa-miR-934	hsa-miR-934	1.000000	4.364694	0.121781
