# Supplementary material for: A genome‐scale screen reveals context‐dependent ovarian cancer sensitivity to miRNA overexpression
Source: Mol Syst Biol. 2015 Dec 11;11(12):842. doi: 10.15252/msb.20156308 (PMC4704493; doi:10.15252/msb.20156308)
Supplement: Supplementary file 12 — Dataset EV8 [file MSB-11-842-s016.zip › Dataset_EV8/Expressed miRs HOSE, PEO1, PEO4 - Log2 Ratios.gtr]

NODE1X	GENE44X	GENE18X	1.000000
NODE2X	GENE246X	GENE176X	0.999999
NODE3X	GENE669X	GENE551X	0.999999
NODE4X	GENE530X	GENE62X	0.999999
NODE5X	GENE208X	GENE123X	0.999998
NODE6X	GENE465X	GENE402X	0.999998
NODE7X	GENE350X	GENE215X	0.999998
NODE8X	GENE386X	GENE201X	0.999998
NODE9X	GENE592X	GENE228X	0.999998
NODE10X	GENE503X	GENE89X	0.999998
NODE11X	GENE661X	GENE221X	0.999997
NODE12X	GENE570X	GENE527X	0.999997
NODE13X	GENE569X	GENE214X	0.999997
NODE14X	GENE325X	GENE8X	0.999997
NODE15X	GENE602X	NODE3X	0.999996
NODE16X	GENE94X	GENE73X	0.999996
NODE17X	GENE482X	GENE151X	0.999996
NODE18X	GENE629X	GENE484X	0.999995
NODE19X	GENE251X	GENE183X	0.999995
NODE20X	GENE642X	GENE546X	0.999995
NODE21X	GENE202X	GENE31X	0.999995
NODE22X	GENE341X	GENE39X	0.999995
NODE23X	GENE330X	GENE12X	0.999994
NODE24X	GENE289X	GENE275X	0.999994
NODE25X	GENE360X	GENE112X	0.999994
NODE26X	GENE126X	GENE122X	0.999993
NODE27X	GENE299X	GENE144X	0.999993
NODE28X	GENE585X	NODE21X	0.999993
NODE29X	GENE152X	GENE130X	0.999993
NODE30X	GENE561X	GENE460X	0.999993
NODE31X	GENE654X	GENE111X	0.999992
NODE32X	GENE559X	NODE11X	0.999992
NODE33X	GENE624X	GENE620X	0.999992
NODE34X	GENE458X	GENE17X	0.999992
NODE35X	NODE15X	GENE25X	0.999991
NODE36X	GENE310X	GENE212X	0.999991
NODE37X	GENE297X	GENE16X	0.999991
NODE38X	GENE186X	GENE90X	0.999991
NODE39X	GENE573X	GENE261X	0.999990
NODE40X	GENE87X	NODE4X	0.999989
NODE41X	GENE320X	GENE282X	0.999989
NODE42X	GENE450X	GENE300X	0.999989
NODE43X	GENE308X	GENE102X	0.999988
NODE44X	GENE266X	GENE140X	0.999988
NODE45X	GENE510X	GENE489X	0.999988
NODE46X	GENE116X	GENE113X	0.999988
NODE47X	GENE488X	GENE0X	0.999987
NODE48X	GENE98X	GENE68X	0.999986
NODE49X	NODE30X	NODE16X	0.999985
NODE50X	GENE560X	GENE58X	0.999985
NODE51X	GENE474X	GENE338X	0.999985
NODE52X	GENE553X	GENE404X	0.999985
NODE53X	GENE538X	GENE454X	0.999984
NODE54X	GENE491X	NODE7X	0.999984
NODE55X	GENE390X	GENE302X	0.999984
NODE56X	GENE326X	NODE22X	0.999984
NODE57X	GENE508X	GENE619X	0.999984
NODE58X	GENE554X	GENE378X	0.999984
NODE59X	GENE430X	GENE121X	0.999983
NODE60X	GENE646X	GENE222X	0.999983
NODE61X	GENE424X	GENE103X	0.999983
NODE62X	GENE298X	GENE673X	0.999982
NODE63X	GENE422X	NODE37X	0.999982
NODE64X	GENE254X	GENE114X	0.999982
NODE65X	GENE287X	GENE157X	0.999981
NODE66X	GENE630X	NODE26X	0.999981
NODE67X	GENE234X	GENE129X	0.999980
NODE68X	NODE32X	GENE190X	0.999980
NODE69X	GENE648X	NODE25X	0.999979
NODE70X	GENE296X	GENE27X	0.999979
NODE71X	GENE219X	GENE161X	0.999979
NODE72X	GENE406X	GENE294X	0.999978
NODE73X	GENE496X	GENE279X	0.999978
NODE74X	GENE476X	GENE331X	0.999978
NODE75X	GENE99X	GENE26X	0.999978
NODE76X	GENE280X	GENE52X	0.999976
NODE77X	GENE626X	GENE57X	0.999976
NODE78X	NODE24X	NODE17X	0.999975
NODE79X	GENE531X	GENE649X	0.999975
NODE80X	GENE550X	NODE29X	0.999975
NODE81X	NODE42X	NODE46X	0.999974
NODE82X	GENE274X	GENE195X	0.999974
NODE83X	GENE442X	GENE171X	0.999973
NODE84X	GENE269X	NODE1X	0.999973
NODE85X	GENE83X	NODE47X	0.999973
NODE86X	GENE647X	GENE293X	0.999972
NODE87X	GENE518X	GENE307X	0.999972
NODE88X	GENE412X	GENE134X	0.999970
NODE89X	GENE555X	GENE224X	0.999970
NODE90X	NODE18X	NODE28X	0.999970
NODE91X	NODE19X	NODE35X	0.999969
NODE92X	NODE55X	GENE604X	0.999969
NODE93X	GENE613X	GENE177X	0.999968
NODE94X	GENE544X	NODE69X	0.999968
NODE95X	GENE369X	NODE62X	0.999968
NODE96X	GENE314X	GENE166X	0.999968
NODE97X	GENE459X	GENE323X	0.999968
NODE98X	GENE463X	GENE96X	0.999968
NODE99X	GENE143X	GENE70X	0.999967
NODE100X	GENE379X	GENE213X	0.999967
NODE101X	GENE472X	GENE381X	0.999967
NODE102X	GENE316X	GENE4X	0.999966
NODE103X	GENE427X	GENE104X	0.999966
NODE104X	GENE437X	GENE371X	0.999966
NODE105X	NODE67X	NODE48X	0.999966
NODE106X	GENE425X	NODE63X	0.999965
NODE107X	GENE597X	NODE49X	0.999964
NODE108X	GENE250X	NODE9X	0.999963
NODE109X	GENE572X	GENE71X	0.999963
NODE110X	GENE255X	NODE59X	0.999963
NODE111X	GENE432X	GENE180X	0.999963
NODE112X	GENE632X	GENE101X	0.999962
NODE113X	GENE462X	GENE3X	0.999962
NODE114X	GENE523X	GENE398X	0.999962
NODE115X	GENE335X	NODE73X	0.999961
NODE116X	GENE631X	GENE108X	0.999960
NODE117X	NODE6X	GENE374X	0.999959
NODE118X	GENE502X	NODE78X	0.999959
NODE119X	NODE70X	NODE34X	0.999959
NODE120X	GENE124X	GENE107X	0.999957
NODE121X	GENE663X	GENE76X	0.999957
NODE122X	GENE444X	GENE405X	0.999956
NODE123X	NODE5X	GENE80X	0.999956
NODE124X	GENE206X	NODE38X	0.999956
NODE125X	GENE366X	GENE607X	0.999956
NODE126X	GENE606X	GENE203X	0.999955
NODE127X	GENE278X	GENE170X	0.999954
NODE128X	NODE56X	NODE91X	0.999954
NODE129X	GENE431X	GENE53X	0.999953
NODE130X	GENE333X	GENE85X	0.999953
NODE131X	GENE514X	GENE383X	0.999952
NODE132X	GENE650X	NODE40X	0.999952
NODE133X	NODE53X	NODE43X	0.999951
NODE134X	NODE33X	GENE590X	0.999951
NODE135X	NODE23X	GENE9X	0.999951
NODE136X	GENE175X	NODE10X	0.999950
NODE137X	GENE541X	GENE385X	0.999949
NODE138X	NODE45X	GENE376X	0.999948
NODE139X	GENE397X	GENE567X	0.999948
NODE140X	GENE284X	GENE181X	0.999948
NODE141X	NODE92X	NODE86X	0.999947
NODE142X	GENE492X	GENE41X	0.999946
NODE143X	GENE125X	NODE85X	0.999944
NODE144X	GENE292X	GENE216X	0.999943
NODE145X	NODE82X	GENE45X	0.999942
NODE146X	GENE611X	GENE46X	0.999940
NODE147X	GENE223X	GENE179X	0.999938
NODE148X	GENE506X	GENE498X	0.999938
NODE149X	NODE60X	NODE107X	0.999936
NODE150X	GENE262X	GENE86X	0.999936
NODE151X	GENE475X	GENE533X	0.999933
NODE152X	NODE99X	NODE84X	0.999933
NODE153X	NODE36X	NODE31X	0.999933
NODE154X	GENE434X	GENE182X	0.999931
NODE155X	GENE277X	GENE132X	0.999931
NODE156X	GENE78X	NODE75X	0.999931
NODE157X	GENE428X	NODE135X	0.999929
NODE158X	NODE72X	NODE39X	0.999929
NODE159X	GENE22X	GENE20X	0.999927
NODE160X	GENE235X	NODE76X	0.999927
NODE161X	GENE500X	GENE319X	0.999927
NODE162X	GENE445X	GENE133X	0.999926
NODE163X	NODE80X	NODE90X	0.999925
NODE164X	GENE524X	NODE112X	0.999924
NODE165X	GENE411X	GENE334X	0.999922
NODE166X	GENE21X	GENE14X	0.999922
NODE167X	GENE479X	GENE639X	0.999922
NODE168X	GENE601X	GENE150X	0.999921
NODE169X	GENE233X	NODE120X	0.999919
NODE170X	NODE66X	GENE81X	0.999918
NODE171X	GENE394X	GENE237X	0.999916
NODE172X	GENE377X	GENE543X	0.999915
NODE173X	GENE564X	NODE89X	0.999914
NODE174X	GENE185X	NODE110X	0.999914
NODE175X	NODE117X	NODE87X	0.999913
NODE176X	GENE497X	GENE536X	0.999908
NODE177X	GENE209X	GENE24X	0.999908
NODE178X	NODE57X	NODE20X	0.999907
NODE179X	GENE413X	NODE81X	0.999907
NODE180X	GENE370X	NODE145X	0.999906
NODE181X	NODE114X	NODE61X	0.999906
NODE182X	NODE52X	NODE147X	0.999905
NODE183X	GENE641X	NODE44X	0.999903
NODE184X	GENE416X	NODE166X	0.999901
NODE185X	NODE132X	NODE142X	0.999901
NODE186X	GENE79X	NODE143X	0.999900
NODE187X	GENE205X	GENE511X	0.999900
NODE188X	NODE115X	NODE108X	0.999898
NODE189X	GENE517X	GENE513X	0.999898
NODE190X	GENE117X	GENE63X	0.999897
NODE191X	NODE97X	GENE42X	0.999896
NODE192X	GENE387X	NODE79X	0.999896
NODE193X	NODE64X	NODE136X	0.999896
NODE194X	NODE122X	GENE268X	0.999894
NODE195X	NODE158X	NODE94X	0.999889
NODE196X	NODE105X	NODE14X	0.999888
NODE197X	GENE207X	NODE174X	0.999888
NODE198X	GENE400X	GENE388X	0.999887
NODE199X	GENE608X	GENE174X	0.999886
NODE200X	GENE446X	NODE125X	0.999886
NODE201X	NODE111X	GENE2X	0.999886
NODE202X	NODE155X	NODE133X	0.999883
NODE203X	GENE344X	GENE29X	0.999883
NODE204X	NODE124X	NODE193X	0.999882
NODE205X	GENE407X	GENE72X	0.999882
NODE206X	NODE41X	NODE159X	0.999881
NODE207X	GENE351X	NODE157X	0.999878
NODE208X	GENE352X	GENE598X	0.999877
NODE209X	GENE440X	GENE574X	0.999877
NODE210X	GENE82X	GENE23X	0.999875
NODE211X	GENE466X	GENE236X	0.999872
NODE212X	GENE542X	NODE83X	0.999870
NODE213X	GENE264X	GENE636X	0.999870
NODE214X	GENE666X	GENE529X	0.999869
NODE215X	GENE627X	NODE77X	0.999866
NODE216X	GENE595X	NODE176X	0.999864
NODE217X	NODE179X	GENE40X	0.999862
NODE218X	GENE507X	NODE119X	0.999861
NODE219X	GENE396X	GENE258X	0.999861
NODE220X	GENE643X	GENE501X	0.999860
NODE221X	GENE556X	GENE362X	0.999860
NODE222X	NODE149X	NODE106X	0.999860
NODE223X	NODE123X	NODE163X	0.999859
NODE224X	GENE545X	GENE286X	0.999856
NODE225X	NODE58X	NODE128X	0.999853
NODE226X	GENE184X	GENE168X	0.999853
NODE227X	GENE131X	NODE160X	0.999851
NODE228X	NODE140X	NODE95X	0.999851
NODE229X	GENE469X	GENE271X	0.999849
NODE230X	GENE433X	NODE102X	0.999847
NODE231X	GENE305X	NODE71X	0.999847
NODE232X	GENE423X	GENE95X	0.999842
NODE233X	GENE552X	GENE408X	0.999841
NODE234X	GENE457X	GENE105X	0.999840
NODE235X	GENE318X	NODE153X	0.999839
NODE236X	GENE192X	GENE109X	0.999839
NODE237X	GENE499X	GENE655X	0.999834
NODE238X	GENE548X	GENE447X	0.999832
NODE239X	NODE181X	NODE146X	0.999831
NODE240X	GENE483X	NODE164X	0.999830
NODE241X	GENE342X	GENE159X	0.999829
NODE242X	GENE633X	NODE171X	0.999828
NODE243X	NODE168X	GENE139X	0.999828
NODE244X	GENE509X	NODE205X	0.999826
NODE245X	GENE587X	NODE50X	0.999826
NODE246X	NODE27X	GENE128X	0.999825
NODE247X	NODE165X	GENE594X	0.999824
NODE248X	GENE449X	GENE453X	0.999820
NODE249X	GENE455X	GENE339X	0.999816
NODE250X	NODE151X	NODE12X	0.999815
NODE251X	NODE148X	GENE575X	0.999814
NODE252X	GENE535X	NODE93X	0.999812
NODE253X	NODE235X	NODE178X	0.999811
NODE254X	NODE138X	NODE152X	0.999811
NODE255X	GENE557X	GENE348X	0.999810
NODE256X	GENE625X	GENE165X	0.999804
NODE257X	GENE218X	GENE67X	0.999803
NODE258X	NODE173X	GENE43X	0.999802
NODE259X	NODE127X	NODE190X	0.999800
NODE260X	NODE88X	GENE75X	0.999797
NODE261X	NODE74X	GENE468X	0.999795
NODE262X	NODE137X	NODE228X	0.999794
NODE263X	NODE250X	NODE2X	0.999787
NODE264X	GENE309X	GENE566X	0.999786
NODE265X	GENE395X	NODE172X	0.999781
NODE266X	NODE226X	NODE184X	0.999780
NODE267X	GENE671X	NODE212X	0.999780
NODE268X	GENE562X	GENE452X	0.999777
NODE269X	GENE588X	NODE208X	0.999775
NODE270X	NODE54X	NODE252X	0.999773
NODE271X	NODE65X	GENE628X	0.999765
NODE272X	GENE380X	NODE144X	0.999763
NODE273X	GENE409X	NODE103X	0.999762
NODE274X	GENE487X	GENE478X	0.999760
NODE275X	GENE345X	GENE443X	0.999758
NODE276X	GENE439X	NODE186X	0.999754
NODE277X	NODE141X	NODE225X	0.999752
NODE278X	NODE188X	NODE222X	0.999751
NODE279X	NODE248X	GENE127X	0.999750
NODE280X	GENE420X	NODE100X	0.999748
NODE281X	GENE609X	GENE1X	0.999747
NODE282X	NODE130X	GENE522X	0.999745
NODE283X	GENE660X	NODE210X	0.999738
NODE284X	GENE537X	GENE520X	0.999736
NODE285X	GENE399X	NODE139X	0.999736
NODE286X	GENE91X	GENE19X	0.999731
NODE287X	NODE101X	NODE169X	0.999729
NODE288X	GENE346X	GENE231X	0.999719
NODE289X	GENE467X	GENE59X	0.999716
NODE290X	NODE98X	GENE464X	0.999704
NODE291X	GENE263X	NODE156X	0.999702
NODE292X	GENE217X	GENE60X	0.999700
NODE293X	NODE195X	NODE253X	0.999693
NODE294X	GENE612X	GENE7X	0.999690
NODE295X	NODE175X	NODE278X	0.999688
NODE296X	NODE185X	NODE201X	0.999681
NODE297X	GENE526X	NODE234X	0.999679
NODE298X	NODE221X	NODE219X	0.999677
NODE299X	GENE285X	GENE51X	0.999677
NODE300X	NODE104X	GENE61X	0.999670
NODE301X	NODE259X	GENE5X	0.999662
NODE302X	GENE301X	GENE220X	0.999661
NODE303X	GENE610X	GENE600X	0.999659
NODE304X	GENE311X	NODE244X	0.999659
NODE305X	NODE189X	NODE230X	0.999659
NODE306X	GENE173X	NODE246X	0.999658
NODE307X	NODE261X	NODE254X	0.999658
NODE308X	NODE202X	NODE113X	0.999657
NODE309X	NODE13X	NODE239X	0.999655
NODE310X	GENE373X	GENE48X	0.999654
NODE311X	NODE68X	GENE187X	0.999654
NODE312X	GENE281X	GENE56X	0.999651
NODE313X	GENE357X	GENE54X	0.999646
NODE314X	NODE200X	NODE196X	0.999644
NODE315X	GENE471X	GENE47X	0.999641
NODE316X	GENE393X	GENE621X	0.999624
NODE317X	NODE183X	NODE129X	0.999622
NODE318X	GENE291X	NODE191X	0.999619
NODE319X	GENE358X	GENE135X	0.999618
NODE320X	NODE177X	NODE305X	0.999611
NODE321X	GENE495X	GENE226X	0.999606
NODE322X	GENE252X	GENE167X	0.999603
NODE323X	GENE505X	GENE6X	0.999603
NODE324X	NODE8X	GENE504X	0.999602
NODE325X	GENE210X	GENE451X	0.999599
NODE326X	NODE126X	GENE198X	0.999599
NODE327X	GENE303X	NODE237X	0.999599
NODE328X	NODE194X	NODE170X	0.999598
NODE329X	GENE419X	GENE69X	0.999593
NODE330X	NODE288X	GENE435X	0.999592
NODE331X	NODE182X	NODE276X	0.999592
NODE332X	GENE74X	NODE109X	0.999589
NODE333X	GENE249X	NODE116X	0.999585
NODE334X	GENE315X	GENE384X	0.999585
NODE335X	GENE106X	GENE549X	0.999582
NODE336X	GENE603X	NODE313X	0.999581
NODE337X	NODE118X	NODE318X	0.999579
NODE338X	NODE256X	NODE180X	0.999567
NODE339X	NODE247X	NODE328X	0.999562
NODE340X	NODE197X	NODE217X	0.999553
NODE341X	NODE215X	NODE262X	0.999550
NODE342X	GENE525X	GENE622X	0.999538
NODE343X	NODE227X	NODE258X	0.999537
NODE344X	NODE309X	GENE15X	0.999517
NODE345X	NODE213X	GENE343X	0.999516
NODE346X	GENE265X	NODE267X	0.999509
NODE347X	NODE204X	NODE277X	0.999505
NODE348X	GENE193X	GENE147X	0.999504
NODE349X	NODE223X	NODE295X	0.999501
NODE350X	GENE248X	GENE136X	0.999497
NODE351X	GENE120X	GENE49X	0.999495
NODE352X	NODE240X	NODE291X	0.999492
NODE353X	NODE231X	NODE283X	0.999483
NODE354X	GENE64X	NODE286X	0.999479
NODE355X	GENE667X	GENE481X	0.999467
NODE356X	GENE512X	GENE200X	0.999460
NODE357X	GENE461X	GENE332X	0.999451
NODE358X	GENE304X	NODE199X	0.999431
NODE359X	NODE303X	NODE154X	0.999420
NODE360X	NODE232X	NODE299X	0.999418
NODE361X	GENE361X	GENE38X	0.999418
NODE362X	GENE662X	GENE653X	0.999415
NODE363X	GENE276X	GENE137X	0.999406
NODE364X	GENE189X	GENE110X	0.999404
NODE365X	GENE490X	GENE438X	0.999396
NODE366X	NODE206X	NODE314X	0.999392
NODE367X	NODE242X	GENE429X	0.999368
NODE368X	NODE322X	NODE266X	0.999367
NODE369X	GENE329X	NODE218X	0.999364
NODE370X	NODE192X	NODE311X	0.999359
NODE371X	NODE285X	NODE260X	0.999353
NODE372X	GENE272X	GENE403X	0.999351
NODE373X	GENE568X	GENE172X	0.999342
NODE374X	GENE415X	NODE325X	0.999337
NODE375X	GENE659X	NODE292X	0.999333
NODE376X	GENE414X	GENE35X	0.999317
NODE377X	GENE155X	GENE13X	0.999317
NODE378X	GENE244X	GENE163X	0.999316
NODE379X	GENE367X	GENE480X	0.999312
NODE380X	GENE253X	GENE365X	0.999299
NODE381X	NODE251X	NODE301X	0.999294
NODE382X	NODE272X	GENE658X	0.999288
NODE383X	GENE160X	GENE635X	0.999278
NODE384X	NODE203X	NODE308X	0.999277
NODE385X	NODE162X	NODE317X	0.999276
NODE386X	GENE615X	NODE329X	0.999275
NODE387X	GENE355X	GENE194X	0.999271
NODE388X	GENE270X	NODE370X	0.999264
NODE389X	GENE599X	GENE97X	0.999261
NODE390X	GENE576X	GENE322X	0.999260
NODE391X	GENE337X	GENE353X	0.999254
NODE392X	GENE141X	GENE354X	0.999248
NODE393X	NODE229X	NODE287X	0.999246
NODE394X	NODE293X	NODE347X	0.999233
NODE395X	GENE534X	GENE34X	0.999226
NODE396X	NODE134X	NODE270X	0.999226
NODE397X	NODE327X	GENE426X	0.999225
NODE398X	GENE421X	NODE216X	0.999223
NODE399X	NODE290X	NODE310X	0.999221
NODE400X	NODE302X	NODE233X	0.999218
NODE401X	GENE494X	NODE381X	0.999215
NODE402X	GENE473X	GENE605X	0.999208
NODE403X	GENE532X	GENE336X	0.999206
NODE404X	GENE578X	GENE392X	0.999201
NODE405X	NODE341X	NODE296X	0.999196
NODE406X	GENE204X	NODE269X	0.999187
NODE407X	NODE365X	NODE297X	0.999187
NODE408X	GENE199X	GENE651X	0.999172
NODE409X	GENE577X	NODE207X	0.999165
NODE410X	GENE349X	GENE391X	0.999153
NODE411X	NODE275X	GENE118X	0.999146
NODE412X	NODE358X	NODE282X	0.999143
NODE413X	NODE255X	NODE304X	0.999140
NODE414X	NODE338X	NODE343X	0.999120
NODE415X	GENE138X	NODE319X	0.999107
NODE416X	GENE672X	NODE273X	0.999074
NODE417X	NODE150X	NODE375X	0.999067
NODE418X	NODE324X	NODE369X	0.999051
NODE419X	GENE448X	NODE397X	0.999042
NODE420X	NODE357X	NODE371X	0.999034
NODE421X	NODE131X	NODE294X	0.999025
NODE422X	NODE356X	NODE268X	0.999019
NODE423X	GENE436X	GENE558X	0.999005
NODE424X	GENE267X	GENE84X	0.998990
NODE425X	GENE640X	GENE119X	0.998989
NODE426X	NODE298X	GENE364X	0.998987
NODE427X	NODE361X	GENE11X	0.998970
NODE428X	GENE638X	NODE167X	0.998967
NODE429X	NODE271X	NODE331X	0.998947
NODE430X	NODE263X	NODE344X	0.998928
NODE431X	NODE289X	GENE55X	0.998924
NODE432X	NODE315X	NODE353X	0.998911
NODE433X	NODE307X	NODE405X	0.998901
NODE434X	NODE349X	NODE430X	0.998891
NODE435X	NODE306X	GENE589X	0.998890
NODE436X	NODE280X	NODE245X	0.998866
NODE437X	GENE37X	GENE32X	0.998835
NODE438X	NODE436X	NODE320X	0.998805
NODE439X	NODE337X	NODE340X	0.998804
NODE440X	GENE188X	GENE50X	0.998790
NODE441X	GENE273X	NODE360X	0.998759
NODE442X	GENE477X	NODE330X	0.998726
NODE443X	GENE571X	NODE332X	0.998680
NODE444X	GENE540X	GENE580X	0.998674
NODE445X	GENE169X	NODE96X	0.998656
NODE446X	GENE637X	NODE224X	0.998644
NODE447X	NODE406X	GENE28X	0.998640
NODE448X	GENE225X	NODE323X	0.998601
NODE449X	GENE288X	NODE372X	0.998590
NODE450X	NODE264X	GENE634X	0.998542
NODE451X	GENE417X	GENE418X	0.998535
NODE452X	NODE400X	NODE364X	0.998516
NODE453X	GENE456X	GENE593X	0.998457
NODE454X	GENE470X	NODE351X	0.998436
NODE455X	NODE352X	NODE368X	0.998405
NODE456X	NODE238X	NODE420X	0.998392
NODE457X	GENE243X	GENE242X	0.998391
NODE458X	GENE410X	GENE290X	0.998391
NODE459X	NODE214X	NODE321X	0.998364
NODE460X	GENE340X	NODE416X	0.998309
NODE461X	NODE394X	NODE366X	0.998303
NODE462X	NODE279X	GENE616X	0.998303
NODE463X	GENE259X	GENE65X	0.998301
NODE464X	NODE161X	NODE450X	0.998300
NODE465X	GENE670X	GENE178X	0.998289
NODE466X	NODE342X	GENE10X	0.998285
NODE467X	NODE396X	NODE385X	0.998228
NODE468X	NODE348X	GENE240X	0.998222
NODE469X	NODE121X	NODE386X	0.998214
NODE470X	NODE359X	NODE426X	0.998194
NODE471X	NODE393X	NODE432X	0.998180
NODE472X	NODE382X	NODE413X	0.998177
NODE473X	GENE321X	NODE300X	0.998154
NODE474X	GENE623X	GENE596X	0.998146
NODE475X	GENE211X	GENE33X	0.998143
NODE476X	NODE346X	GENE256X	0.998138
NODE477X	NODE452X	NODE312X	0.998138
NODE478X	NODE446X	GENE93X	0.998042
NODE479X	NODE409X	NODE429X	0.998008
NODE480X	NODE451X	NODE398X	0.997980
NODE481X	NODE378X	NODE440X	0.997915
NODE482X	GENE363X	GENE154X	0.997910
NODE483X	NODE439X	NODE455X	0.997906
NODE484X	GENE158X	NODE437X	0.997901
NODE485X	NODE379X	GENE614X	0.997886
NODE486X	NODE339X	NODE412X	0.997870
NODE487X	GENE515X	NODE427X	0.997848
NODE488X	NODE265X	NODE392X	0.997826
NODE489X	NODE423X	NODE377X	0.997812
NODE490X	NODE241X	NODE383X	0.997801
NODE491X	NODE198X	NODE456X	0.997795
NODE492X	GENE617X	NODE468X	0.997747
NODE493X	NODE434X	NODE433X	0.997730
NODE494X	NODE473X	GENE579X	0.997686
NODE495X	GENE227X	GENE539X	0.997652
NODE496X	GENE100X	NODE354X	0.997652
NODE497X	GENE153X	NODE391X	0.997652
NODE498X	GENE156X	NODE345X	0.997637
NODE499X	GENE260X	NODE395X	0.997605
NODE500X	NODE249X	GENE347X	0.997599
NODE501X	NODE462X	NODE209X	0.997594
NODE502X	NODE459X	GENE382X	0.997536
NODE503X	GENE306X	GENE389X	0.997477
NODE504X	NODE449X	NODE336X	0.997458
NODE505X	GENE586X	GENE519X	0.997363
NODE506X	NODE460X	NODE421X	0.997354
NODE507X	NODE463X	NODE431X	0.997314
NODE508X	GENE245X	NODE274X	0.997297
NODE509X	GENE565X	NODE418X	0.997260
NODE510X	NODE419X	NODE498X	0.997243
NODE511X	GENE324X	NODE415X	0.997214
NODE512X	NODE425X	GENE36X	0.997195
NODE513X	NODE257X	NODE475X	0.997067
NODE514X	GENE313X	NODE350X	0.997047
NODE515X	GENE283X	NODE211X	0.997042
NODE516X	GENE584X	GENE547X	0.996981
NODE517X	NODE461X	NODE493X	0.996966
NODE518X	GENE528X	GENE668X	0.996955
NODE519X	NODE454X	GENE664X	0.996834
NODE520X	NODE474X	NODE422X	0.996824
NODE521X	NODE236X	NODE408X	0.996820
NODE522X	NODE414X	NODE509X	0.996732
NODE523X	NODE388X	NODE483X	0.996659
NODE524X	NODE399X	NODE438X	0.996630
NODE525X	NODE390X	GENE317X	0.996581
NODE526X	GENE148X	GENE516X	0.996532
NODE527X	NODE496X	NODE524X	0.996240
NODE528X	NODE187X	GENE88X	0.996217
NODE529X	NODE445X	NODE384X	0.996211
NODE530X	NODE486X	NODE479X	0.996153
NODE531X	NODE469X	NODE281X	0.996132
NODE532X	NODE51X	NODE488X	0.996034
NODE533X	GENE229X	GENE232X	0.995939
NODE534X	NODE467X	NODE466X	0.995916
NODE535X	NODE411X	GENE441X	0.995894
NODE536X	NODE402X	NODE499X	0.995860
NODE537X	NODE500X	NODE470X	0.995801
NODE538X	NODE441X	NODE501X	0.995756
NODE539X	NODE447X	NODE529X	0.995734
NODE540X	GENE356X	NODE458X	0.995715
NODE541X	NODE435X	NODE220X	0.995682
NODE542X	NODE443X	GENE164X	0.995645
NODE543X	NODE480X	NODE401X	0.995632
NODE544X	NODE442X	NODE424X	0.995522
NODE545X	NODE477X	NODE471X	0.995239
NODE546X	NODE476X	NODE534X	0.995213
NODE547X	GENE77X	GENE401X	0.995132
NODE548X	NODE417X	NODE481X	0.995100
NODE549X	NODE403X	NODE542X	0.995060
NODE550X	NODE507X	NODE511X	0.995045
NODE551X	GENE257X	NODE367X	0.994863
NODE552X	GENE591X	NODE505X	0.994800
NODE553X	NODE380X	GENE142X	0.994681
NODE554X	GENE196X	NODE494X	0.994668
NODE555X	NODE537X	NODE444X	0.994583
NODE556X	NODE355X	GENE241X	0.994557
NODE557X	NODE482X	NODE316X	0.994396
NODE558X	NODE491X	NODE532X	0.994239
NODE559X	NODE502X	NODE504X	0.994202
NODE560X	NODE520X	NODE373X	0.994140
NODE561X	GENE583X	GENE368X	0.993953
NODE562X	NODE334X	GENE665X	0.993942
NODE563X	NODE374X	GENE521X	0.993617
NODE564X	NODE478X	GENE295X	0.993412
NODE565X	NODE333X	GENE618X	0.993187
NODE566X	NODE560X	NODE503X	0.993083
NODE567X	GENE359X	NODE553X	0.993065
NODE568X	NODE545X	NODE523X	0.992996
NODE569X	NODE472X	NODE530X	0.992935
NODE570X	GENE372X	GENE486X	0.992724
NODE571X	NODE551X	NODE489X	0.992450
NODE572X	GENE581X	NODE512X	0.992330
NODE573X	NODE465X	NODE484X	0.992240
NODE574X	NODE539X	NODE517X	0.992111
NODE575X	GENE197X	NODE492X	0.992082
NODE576X	NODE284X	GENE645X	0.991815
NODE577X	NODE490X	NODE326X	0.991784
NODE578X	GENE239X	NODE540X	0.991610
NODE579X	NODE404X	NODE495X	0.991587
NODE580X	NODE544X	NODE541X	0.991520
NODE581X	NODE528X	NODE571X	0.991496
NODE582X	GENE493X	NODE514X	0.991453
NODE583X	GENE656X	NODE453X	0.991336
NODE584X	NODE464X	NODE554X	0.991333
NODE585X	GENE312X	NODE573X	0.991321
NODE586X	NODE564X	NODE485X	0.991203
NODE587X	NODE522X	NODE527X	0.990940
NODE588X	NODE521X	NODE448X	0.990885
NODE589X	NODE538X	NODE506X	0.990733
NODE590X	GENE657X	GENE327X	0.990726
NODE591X	GENE652X	GENE582X	0.990509
NODE592X	NODE535X	NODE243X	0.990413
NODE593X	GENE162X	GENE191X	0.990293
NODE594X	NODE515X	NODE510X	0.990014
NODE595X	NODE546X	NODE543X	0.989339
NODE596X	NODE555X	NODE497X	0.989200
NODE597X	NODE536X	NODE487X	0.989149
NODE598X	NODE531X	NODE569X	0.988233
NODE599X	NODE561X	NODE579X	0.987939
NODE600X	NODE568X	NODE587X	0.987599
NODE601X	NODE574X	NODE598X	0.987592
NODE602X	NODE513X	NODE410X	0.987475
NODE603X	GENE66X	NODE572X	0.986881
NODE604X	NODE577X	NODE563X	0.986418
NODE605X	GENE115X	NODE516X	0.986313
NODE606X	NODE559X	NODE594X	0.986161
NODE607X	NODE558X	NODE580X	0.985985
NODE608X	NODE565X	NODE518X	0.985706
NODE609X	NODE407X	NODE525X	0.985509
NODE610X	NODE389X	NODE549X	0.985306
NODE611X	NODE581X	NODE519X	0.984871
NODE612X	NODE363X	NODE387X	0.984558
NODE613X	GENE92X	GENE563X	0.984299
NODE614X	NODE593X	NODE588X	0.982882
NODE615X	NODE508X	NODE457X	0.982093
NODE616X	NODE428X	NODE376X	0.981212
NODE617X	GENE146X	GENE230X	0.980248
NODE618X	NODE586X	NODE567X	0.979442
NODE619X	GENE30X	NODE547X	0.978928
NODE620X	NODE548X	NODE589X	0.978193
NODE621X	NODE576X	NODE550X	0.978090
NODE622X	NODE557X	NODE533X	0.977229
NODE623X	NODE585X	NODE602X	0.976588
NODE624X	NODE591X	GENE149X	0.976535
NODE625X	NODE609X	NODE614X	0.976422
NODE626X	NODE600X	NODE601X	0.976331
NODE627X	NODE566X	NODE595X	0.974889
NODE628X	NODE613X	NODE552X	0.974710
NODE629X	NODE335X	NODE584X	0.972526
NODE630X	NODE604X	NODE621X	0.971984
NODE631X	NODE610X	NODE620X	0.971487
NODE632X	NODE556X	NODE575X	0.971441
NODE633X	NODE615X	NODE578X	0.971416
NODE634X	NODE596X	NODE627X	0.968789
NODE635X	NODE605X	NODE597X	0.965432
NODE636X	NODE607X	NODE362X	0.965110
NODE637X	NODE622X	NODE603X	0.962830
NODE638X	NODE619X	NODE592X	0.961929
NODE639X	NODE618X	NODE629X	0.959031
NODE640X	NODE590X	GENE328X	0.958383
NODE641X	NODE606X	NODE611X	0.955797
NODE642X	GENE247X	NODE570X	0.954873
NODE643X	NODE608X	NODE612X	0.954193
NODE644X	GENE145X	NODE617X	0.953203
NODE645X	NODE637X	NODE636X	0.951840
NODE646X	NODE635X	NODE641X	0.949802
NODE647X	NODE623X	GENE375X	0.946957
NODE648X	GENE644X	NODE599X	0.941172
NODE649X	NODE633X	NODE526X	0.940835
NODE650X	NODE642X	NODE583X	0.939501
NODE651X	NODE631X	NODE626X	0.939301
NODE652X	NODE643X	NODE628X	0.932446
NODE653X	NODE648X	NODE624X	0.930650
NODE654X	NODE625X	NODE651X	0.926790
NODE655X	NODE630X	NODE639X	0.925915
NODE656X	NODE644X	NODE638X	0.921132
NODE657X	NODE634X	NODE654X	0.911203
NODE658X	NODE616X	NODE562X	0.910198
NODE659X	GENE485X	NODE649X	0.896726
NODE660X	NODE658X	NODE647X	0.896391
NODE661X	NODE646X	NODE655X	0.883036
NODE662X	NODE640X	NODE656X	0.878802
NODE663X	NODE632X	NODE659X	0.870847
NODE664X	NODE661X	NODE657X	0.835085
NODE665X	NODE645X	NODE660X	0.817196
NODE666X	NODE582X	NODE652X	0.814600
NODE667X	NODE665X	NODE662X	0.683632
NODE668X	NODE663X	NODE666X	0.673605
NODE669X	NODE653X	NODE667X	0.631543
NODE670X	NODE650X	NODE668X	0.615045
NODE671X	NODE669X	NODE664X	0.513555
NODE672X	GENE238X	NODE670X	0.175077
NODE673X	NODE672X	NODE671X	0.000000
