# Supplementary material for: A genome‐scale screen reveals context‐dependent ovarian cancer sensitivity to miRNA overexpression
Source: Mol Syst Biol. 2015 Dec 11;11(12):842. doi: 10.15252/msb.20156308 (PMC4704493; doi:10.15252/msb.20156308)
Supplement: Supplementary file 13 — Dataset EV9 [file MSB-11-842-s017.zip]

Archive with 67 entries (56 files):
- Dataset_EV9/
- Dataset_EV9/.DS_Store
- Dataset_EV9/Cluster.app/
- Dataset_EV9/Cluster.app/Contents/
- Dataset_EV9/Cluster.app/Contents/Info.plist
- Dataset_EV9/Cluster.app/Contents/MacOS/
- Dataset_EV9/Cluster.app/Contents/MacOS/Cluster
- Dataset_EV9/Cluster.app/Contents/PkgInfo
- Dataset_EV9/Cluster.app/Contents/Resources/
- Dataset_EV9/Cluster.app/Contents/Resources/cluster.icns
- Dataset_EV9/Cluster.app/Contents/Resources/cluster3.pdf
- Dataset_EV9/Cluster.app/Contents/Resources/English.lproj/
- Dataset_EV9/Cluster.app/Contents/Resources/English.lproj/AboutPanel.nib/
- Dataset_EV9/Cluster.app/Contents/Resources/English.lproj/AboutPanel.nib/classes.nib
- Dataset_EV9/Cluster.app/Contents/Resources/English.lproj/AboutPanel.nib/info.nib
- Dataset_EV9/Cluster.app/Contents/Resources/English.lproj/AboutPanel.nib/keyedobjects.nib
- Dataset_EV9/Cluster.app/Contents/Resources/English.lproj/FileFormatPanel.nib/
- Dataset_EV9/Cluster.app/Contents/Resources/English.lproj/FileFormatPanel.nib/classes.nib
- Dataset_EV9/Cluster.app/Contents/Resources/English.lproj/FileFormatPanel.nib/info.nib
- Dataset_EV9/Cluster.app/Contents/Resources/English.lproj/FileFormatPanel.nib/keyedobjects.nib
- Dataset_EV9/Cluster.app/Contents/Resources/English.lproj/InfoPlist.strings
- Dataset_EV9/Cluster.app/Contents/Resources/English.lproj/MainMenu.nib/
- Dataset_EV9/Cluster.app/Contents/Resources/English.lproj/MainMenu.nib/classes.nib
- Dataset_EV9/Cluster.app/Contents/Resources/English.lproj/MainMenu.nib/info.nib
- Dataset_EV9/Cluster.app/Contents/Resources/English.lproj/MainMenu.nib/keyedobjects.nib
- Dataset_EV9/Cluster.app/Contents/Resources/format.bmp
- Dataset_EV9/Cluster.app/Contents/Resources/html/
- Dataset_EV9/Cluster.app/Contents/Resources/html/Bibliography.html
- Dataset_EV9/Cluster.app/Contents/Resources/html/Cluster.html
- Dataset_EV9/Cluster.app/Contents/Resources/html/Command.html
- Dataset_EV9/Cluster.app/Contents/Resources/html/Contents.html
- Dataset_EV9/Cluster.app/Contents/Resources/html/Data.html
- Dataset_EV9/Cluster.app/Contents/Resources/html/Development.html
- Dataset_EV9/Cluster.app/Contents/Resources/html/Distance.html
- Dataset_EV9/Cluster.app/Contents/Resources/html/Hierarchical.html
- Dataset_EV9/Cluster.app/Contents/Resources/html/html idx
- Dataset_EV9/Cluster.app/Contents/Resources/html/html.helpindex
- Dataset_EV9/Cluster.app/Contents/Resources/html/images/
- Dataset_EV9/Cluster.app/Contents/Resources/html/images/accept.png
- Dataset_EV9/Cluster.app/Contents/Resources/html/images/adjust.png
- Dataset_EV9/Cluster.app/Contents/Resources/html/images/cluster.png
- Dataset_EV9/Cluster.app/Contents/Resources/html/images/fileerror.png
- Dataset_EV9/Cluster.app/Contents/Resources/html/images/filemanager.png
- Dataset_EV9/Cluster.app/Contents/Resources/html/images/filter.png
- Dataset_EV9/Cluster.app/Contents/Resources/html/images/format.png
- Dataset_EV9/Cluster.app/Contents/Resources/html/images/hierarchical.png
- Dataset_EV9/Cluster.app/Contents/Resources/html/images/kmeans.png
- Dataset_EV9/Cluster.app/Contents/Resources/html/images/maxifile.png
- Dataset_EV9/Cluster.app/Contents/Resources/html/images/minifile.png
- Dataset_EV9/Cluster.app/Contents/Resources/html/images/order.png
- Dataset_EV9/Cluster.app/Contents/Resources/html/images/pca.png
- Dataset_EV9/Cluster.app/Contents/Resources/html/images/som.png
- Dataset_EV9/Cluster.app/Contents/Resources/html/images/tree.png
- Dataset_EV9/Cluster.app/Contents/Resources/html/images/weight.png
- Dataset_EV9/Cluster.app/Contents/Resources/html/index.html
- Dataset_EV9/Cluster.app/Contents/Resources/html/Introduction.html
- Dataset_EV9/Cluster.app/Contents/Resources/html/KMeans.html
- Dataset_EV9/Cluster.app/Contents/Resources/html/mac.py
- Dataset_EV9/Cluster.app/Contents/Resources/html/Makefile
- Dataset_EV9/Cluster.app/Contents/Resources/html/PCA.html
- Dataset_EV9/Cluster.app/Contents/Resources/html/SOM.html
- Dataset_EV9/Cluster.app/Contents/Resources/html/TreeView.html
- Dataset_EV9/Dataset EV9 README.rtf
- Dataset_EV9/PEO1 and PEO4 124a 2-fold Change Genes.atr
- Dataset_EV9/PEO1 and PEO4 124a 2-fold Change Genes.cdt
- Dataset_EV9/PEO1 and PEO4 124a 2-fold Change Genes.gtr
- Dataset_EV9/PEO1 and PEO4 124a 2-fold Change Genes.jtv
