# Supplementary material for: A genome‐scale screen reveals context‐dependent ovarian cancer sensitivity to miRNA overexpression
Source: Mol Syst Biol. 2015 Dec 11;11(12):842. doi: 10.15252/msb.20156308 (PMC4704493; doi:10.15252/msb.20156308)
Supplement: Supplementary file 13 — Dataset EV9 [file MSB-11-842-s017.zip › Dataset_EV9/PEO1 and PEO4 124a 2-fold Change Genes.atr]

NODE1X	ARRY1X	ARRY0X	0.000000
