# Supplementary material for: A genome‐scale screen reveals context‐dependent ovarian cancer sensitivity to miRNA overexpression
Source: Mol Syst Biol. 2015 Dec 11;11(12):842. doi: 10.15252/msb.20156308 (PMC4704493; doi:10.15252/msb.20156308)
Supplement: Supplementary file 13 — Dataset EV9 [file MSB-11-842-s017.zip › Dataset_EV9/PEO1 and PEO4 124a 2-fold Change Genes.cdt]

GID	Gene	NAME	GWEIGHT	PEO1	PEO4
AID				ARRY0X	ARRY1X
EWEIGHT				1.000000	1.000000
GENE527X	FOS	FOS	1.000000	-5.154580	-0.998153
GENE528X	FOSB	FOSB	1.000000	-4.200475	-1.369053
GENE57X	ANXA5	ANXA5	1.000000	-4.551683	-1.683675
GENE1097X	MAL	MAL	1.000000	-4.480615	-1.589122
GENE103X	ATP6V0E1	ATP6V0E1	1.000000	-4.681014	-2.328411
GENE104X	ATP6V0E1	ATP6V0E1	1.000000	-4.587119	-2.082672
GENE859X	LITAF	LITAF	1.000000	-4.476546	-2.134816
GENE773X	ITGB1	ITGB1	1.000000	-4.222601	-2.207799
GENE774X	ITGB1	ITGB1	1.000000	-4.345692	-2.120073
GENE218X	CAV1	CAV1	1.000000	-4.272680	-1.845891
GENE1752X	VAMP3	VAMP3	1.000000	-4.179725	-1.949809
GENE512X	FLJ20273	FLJ20273	1.000000	-3.427893	-0.764955
GENE374X	DEPDC6	DEPDC6	1.000000	-3.449824	-0.610037
GENE1178X	NFKBIZ	NFKBIZ	1.000000	-3.330657	-0.613313
GENE253X	CDK6	CDK6	1.000000	-3.108962	-0.706650
GENE624X	HES1	HES1	1.000000	-3.192636	-0.728106
GENE510X	FHL2	FHL2	1.000000	-3.090970	-0.846118
GENE1152X	MTMR6	MTMR6	1.000000	-3.004726	-0.822361
GENE791X	KCNF1	KCNF1	1.000000	-3.011127	-0.640943
GENE1546X	SLC44A2	SLC44A2	1.000000	-3.043119	-0.624509
GENE818X	KLF2	KLF2	1.000000	-2.947636	-0.622684
GENE1701X	TRIB3	TRIB3	1.000000	-2.973798	-0.687882
GENE331X	CTGF	CTGF	1.000000	-3.141763	-0.166815
GENE1477X	SCNN1G	SCNN1G	1.000000	-3.158204	-0.257476
GENE422X	EGR1	EGR1	1.000000	-2.915095	-0.417577
GENE569X	GLIPR2	GLIPR2	1.000000	-3.146147	-0.475020
GENE1274X	PIM1	PIM1	1.000000	-3.074843	-0.511343
GENE1579X	SNX16	SNX16	1.000000	-3.041422	-0.494642
GENE1478X	SCNN1G	SCNN1G	1.000000	-3.107341	-0.373655
GENE332X	CTGF	CTGF	1.000000	-2.868921	0.052854
GENE1760X	VIM	VIM	1.000000	-2.970060	-0.095410
GENE169X	C1ORF24	C1ORF24	1.000000	-2.873174	-1.812516
GENE740X	ID3	ID3	1.000000	-2.878817	-1.798813
GENE487X	FAM57A	FAM57A	1.000000	-2.753061	-1.795932
GENE235X	CD164	CD164	1.000000	-2.950574	-2.000318
GENE1662X	TLN1	TLN1	1.000000	-3.014528	-1.895344
GENE146X	C11ORF75	C11ORF75	1.000000	-2.996252	-1.729356
GENE1209X	NYNRIN	NYNRIN	1.000000	-3.156484	-1.731826
GENE219X	CAV1	CAV1	1.000000	-2.565319	-2.110888
GENE1699X	TPP1	TPP1	1.000000	-2.801832	-2.108361
GENE111X	B4GALT1	B4GALT1	1.000000	-3.697773	-2.182585
GENE772X	ITGB1	ITGB1	1.000000	-3.661542	-2.159602
GENE144X	C11ORF67	C11ORF67	1.000000	-3.349260	-1.963325
GENE327X	CTDSP1	CTDSP1	1.000000	-3.433436	-2.107234
GENE1453X	RRAS	RRAS	1.000000	-3.349930	-2.091490
GENE842X	LAMC1	LAMC1	1.000000	-3.156696	-2.045221
GENE1425X	RHOG	RHOG	1.000000	-3.140590	-2.245568
GENE1798X	ZMYM6	ZMYM6	1.000000	-3.029168	-2.146559
GENE59X	AP1M2	AP1M2	1.000000	-3.638509	-1.578746
GENE1185X	NME4	NME4	1.000000	-3.877582	-1.718977
GENE1627X	SUMF1	SUMF1	1.000000	-3.845146	-1.597745
GENE232X	CD151	CD151	1.000000	-3.646854	-0.991831
GENE1729X	TUBB6	TUBB6	1.000000	-3.722087	-0.933851
GENE1096X	MAL	MAL	1.000000	-3.861333	-1.358905
GENE1730X	TUBB6	TUBB6	1.000000	-3.658892	-1.227667
GENE11X	ACAA2	ACAA2	1.000000	-3.389591	-1.438094
GENE856X	LGALS3	LGALS3	1.000000	-3.171647	-1.320224
GENE578X	GNAI3	GNAI3	1.000000	-3.220844	-1.398839
GENE1282X	PLAG1	PLAG1	1.000000	-3.211252	-1.465390
GENE1732X	TWSG1	TWSG1	1.000000	-3.266111	-1.498610
GENE615X	HADH	HADH	1.000000	-3.309504	-1.265957
GENE1507X	SGPL1	SGPL1	1.000000	-3.363126	-1.176242
GENE1528X	SLC24A6	SLC24A6	1.000000	-3.436095	-1.071080
GENE1496X	SERPINB6	SERPINB6	1.000000	-3.334664	-1.728952
GENE1634X	SYPL1	SYPL1	1.000000	-3.463772	-1.611581
GENE1247X	PCDH19	PCDH19	1.000000	-4.266506	0.337147
GENE205X	CAMK2B	CAMK2B	1.000000	-0.103485	-1.863690
GENE424X	EGR3	EGR3	1.000000	-0.205435	-1.915203
GENE394X	DNAJC1	DNAJC1	1.000000	-0.340514	-1.992647
GENE328X	CTDSP1	CTDSP1	1.000000	-0.206143	-2.256822
GENE195X	CA12	CA12	1.000000	-0.301654	-2.237815
GENE829X	KLK11	KLK11	1.000000	-0.273894	-2.203202
GENE1442X	RNF39	RNF39	1.000000	-0.004759	-2.230366
GENE1676X	TMEM16A	TMEM16A	1.000000	0.061217	-2.436952
GENE133X	BTG2	BTG2	1.000000	-0.804480	-1.690568
GENE604X	GSN	GSN	1.000000	-0.787564	-1.735615
GENE476X	FAM134B	FAM134B	1.000000	-0.719009	-1.809375
GENE1444X	RNPEPL1	RNPEPL1	1.000000	-0.775152	-1.811689
GENE603X	GSDMC	GSDMC	1.000000	-0.646446	-1.792526
GENE1380X	RAB37	RAB37	1.000000	-0.635449	-1.852559
GENE805X	KIAA1199	KIAA1199	1.000000	-0.798086	-2.001167
GENE1257X	PDZK1IP1	PDZK1IP1	1.000000	-0.900295	-1.952217
GENE15X	ACOX2	ACOX2	1.000000	-0.576351	-2.006860
GENE1647X	TENC1	TENC1	1.000000	-0.572601	-2.106206
GENE1438X	RNF135	RNF135	1.000000	-0.490207	-2.170561
GENE240X	CD96	CD96	1.000000	-0.725992	-1.275841
GENE452X	ETV4	ETV4	1.000000	-0.746708	-1.224169
GENE192X	C9ORF58	C9ORF58	1.000000	-0.819908	-1.241146
GENE1191X	NOXO1	NOXO1	1.000000	-0.793162	-1.289093
GENE359X	DAB2	DAB2	1.000000	-0.863476	-1.175824
GENE429X	ELK3	ELK3	1.000000	-0.857691	-1.146823
GENE376X	DGKA	DGKA	1.000000	-0.828346	-1.151636
GENE770X	ITGA3	ITGA3	1.000000	-0.837231	-1.173926
GENE1207X	NUPR1	NUPR1	1.000000	-0.805794	-1.170789
GENE231X	CCNT2	CCNT2	1.000000	-0.785725	-1.141407
GENE398X	DNM2	DNM2	1.000000	-0.774008	-1.093669
GENE868X	LOC100128548	LOC100128548	1.000000	-0.737005	-1.088828
GENE987X	LOC647022	LOC647022	1.000000	-0.704191	-1.090817
GENE686X	HS.539444	HS.539444	1.000000	-0.683633	-1.004876
GENE1461X	RYR1	RYR1	1.000000	-0.672305	-1.036979
GENE1281X	PLAG1	PLAG1	1.000000	-0.721069	-1.042773
GENE1503X	SFT2D3	SFT2D3	1.000000	-0.700916	-1.028319
GENE795X	KCNK6	KCNK6	1.000000	-0.672729	-1.176907
GENE1161X	MYST2	MYST2	1.000000	-0.641149	-1.159425
GENE1034X	LOC653441	LOC653441	1.000000	-0.655022	-1.103437
GENE267X	CHD3	CHD3	1.000000	-0.898396	-1.057814
GENE1109X	MATN2	MATN2	1.000000	-0.863303	-1.075772
GENE715X	HS.574278	HS.574278	1.000000	-0.821661	-1.032995
GENE236X	CD24	CD24	1.000000	-0.935923	-1.048433
GENE294X	CNFN	CNFN	1.000000	-0.933331	-1.002436
GENE1615X	STGC3	STGC3	1.000000	-0.938400	-1.024415
GENE149X	C14ORF149	C14ORF149	1.000000	-1.001809	-1.032967
GENE1464X	S100A9	S100A9	1.000000	-1.000106	-0.994241
GENE549X	GABPB1	GABPB1	1.000000	-1.063340	-1.017547
GENE1754X	VANGL1	VANGL1	1.000000	-1.041969	-1.006671
GENE575X	GNA12	GNA12	1.000000	-1.069264	-1.088819
GENE1431X	RIPK4	RIPK4	1.000000	-1.039049	-1.068389
GENE140X	C10ORF93	C10ORF93	1.000000	-1.015187	-1.292960
GENE1335X	PSD4	PSD4	1.000000	-1.009078	-1.298590
GENE382X	DHRS3	DHRS3	1.000000	-1.026264	-1.309728
GENE1348X	PTK7	PTK7	1.000000	-1.014573	-1.316601
GENE1242X	PARP16	PARP16	1.000000	-0.993543	-1.337651
GENE661X	HS.28456	HS.28456	1.000000	-1.085018	-1.222505
GENE1049X	LOC729135	LOC729135	1.000000	-1.031788	-1.177123
GENE413X	DVL2	DVL2	1.000000	-0.921321	-1.177849
GENE1137X	MOCS1	MOCS1	1.000000	-0.914035	-1.223231
GENE377X	DGKA	DGKA	1.000000	-0.953068	-1.238998
GENE742X	IER3	IER3	1.000000	-0.970173	-1.225753
GENE1410X	RBPJ	RBPJ	1.000000	-0.980036	-1.195763
GENE1654X	THSD1	THSD1	1.000000	-0.954535	-1.198165
GENE1243X	PARP9	PARP9	1.000000	-1.165762	-1.347577
GENE1553X	SLFN5	SLFN5	1.000000	-1.091343	-1.454246
GENE675X	HS.46555	HS.46555	1.000000	-0.668863	-1.590952
GENE628X	HIPK3	HIPK3	1.000000	-0.733495	-1.465202
GENE153X	C15ORF48	C15ORF48	1.000000	-0.726465	-1.521750
GENE1368X	QKI	QKI	1.000000	-0.757101	-1.567614
GENE716X	HS.575038	HS.575038	1.000000	-0.919693	-1.579737
GENE77X	ARHGAP30	ARHGAP30	1.000000	-0.935763	-1.486828
GENE1376X	RAB27A	RAB27A	1.000000	-0.973408	-1.489652
GENE453X	ETV4	ETV4	1.000000	-0.848631	-1.445108
GENE1121X	METTL7A	METTL7A	1.000000	-0.927010	-1.400986
GENE1506X	SGMS1	SGMS1	1.000000	-0.815861	-1.350546
GENE217X	CAST	CAST	1.000000	-0.570425	-1.687374
GENE474X	FAM134B	FAM134B	1.000000	-0.571775	-1.692914
GENE863X	LOC100128056	LOC100128056	1.000000	-0.565104	-1.574035
GENE997X	LOC647979	LOC647979	1.000000	-0.498524	-1.544875
GENE1029X	LOC653061	LOC653061	1.000000	-0.503474	-1.597022
GENE585X	GOLGA7B	GOLGA7B	1.000000	-0.456631	-1.625749
GENE1128X	MIR1323	MIR1323	1.000000	-0.448675	-1.678604
GENE1308X	PODXL	PODXL	1.000000	-0.454372	-1.565383
GENE1638X	TAOK2	TAOK2	1.000000	-0.414861	-1.574982
GENE47X	ANKRD38	ANKRD38	1.000000	-0.673442	-1.373812
GENE787X	KANK4	KANK4	1.000000	-0.665961	-1.411396
GENE1301X	PLSCR4	PLSCR4	1.000000	-0.672147	-1.258841
GENE1521X	SLC10A7	SLC10A7	1.000000	-0.663074	-1.316399
GENE281X	CLDN20	CLDN20	1.000000	-0.585625	-1.287961
GENE959X	LOC643879	LOC643879	1.000000	-0.577647	-1.277451
GENE1652X	THAP3	THAP3	1.000000	-0.550430	-1.285373
GENE475X	FAM134B	FAM134B	1.000000	-0.571097	-1.320084
GENE587X	GPM6A	GPM6A	1.000000	-0.576566	-1.359268
GENE1590X	SPHK1	SPHK1	1.000000	-0.551150	-1.354128
GENE1402X	RBL1	RBL1	1.000000	-0.610506	-1.375907
GENE1746X	UNC5B	UNC5B	1.000000	-0.600877	-1.365225
GENE75X	ARHGAP26	ARHGAP26	1.000000	-0.498736	-1.492204
GENE890X	LOC100131831	LOC100131831	1.000000	-0.492289	-1.475209
GENE1055X	LOC729989	LOC729989	1.000000	-0.474377	-1.468472
GENE1221X	OR4S1	OR4S1	1.000000	-0.498074	-1.449209
GENE948X	LOC642606	LOC642606	1.000000	-0.607269	-1.481127
GENE1395X	RARRES1	RARRES1	1.000000	-0.603125	-1.464336
GENE1587X	SOX9	SOX9	1.000000	-0.564638	-1.407390
GENE1773X	WASF2	WASF2	1.000000	-0.535080	-1.445651
GENE120X	BCHE	BCHE	1.000000	-0.494602	-1.278972
GENE303X	COL8A1	COL8A1	1.000000	-0.442374	-1.292714
GENE643X	HS.135587	HS.135587	1.000000	-0.458882	-1.309585
GENE391X	DLX3	DLX3	1.000000	-0.412552	-1.253066
GENE809X	KIAA1407	KIAA1407	1.000000	-0.408760	-1.245190
GENE559X	GAS2L1	GAS2L1	1.000000	-0.442040	-1.220323
GENE1280X	PIWIL4	PIWIL4	1.000000	-0.440255	-1.249019
GENE752X	IHPK3	IHPK3	1.000000	-0.393666	-1.309522
GENE828X	KLK10	KLK10	1.000000	-0.406444	-1.284719
GENE174X	C2ORF40	C2ORF40	1.000000	-0.334826	-1.257222
GENE645X	HS.148886	HS.148886	1.000000	-0.334407	-1.261902
GENE44X	ALPI	ALPI	1.000000	-0.330908	-1.216222
GENE1019X	LOC652153	LOC652153	1.000000	-0.317869	-1.209074
GENE1488X	SEMA5A	SEMA5A	1.000000	-0.426644	-1.167288
GENE1669X	TMEM104	TMEM104	1.000000	-0.374102	-1.198048
GENE466X	FAM122A	FAM122A	1.000000	-0.257471	-1.324604
GENE533X	FRMD7	FRMD7	1.000000	-0.273363	-1.367496
GENE1042X	LOC727781	LOC727781	1.000000	-0.336208	-1.336866
GENE1757X	VCX3A	VCX3A	1.000000	-0.303073	-1.316493
GENE917X	LOC283050	LOC283050	1.000000	-0.441259	-1.405596
GENE949X	LOC642660	LOC642660	1.000000	-0.394211	-1.361069
GENE1032X	LOC653238	LOC653238	1.000000	-0.378975	-1.403307
GENE260X	CEP170L	CEP170L	1.000000	-0.219870	-1.182988
GENE691X	HS.541757	HS.541757	1.000000	-0.200820	-1.222910
GENE544X	FXYD6	FXYD6	1.000000	-0.223318	-1.228517
GENE1081X	LRRC6	LRRC6	1.000000	-0.237633	-1.218588
GENE300X	CNTNAP3	CNTNAP3	1.000000	-0.293030	-1.177453
GENE448X	ERP44	ERP44	1.000000	-0.282616	-1.202054
GENE1321X	PRG2	PRG2	1.000000	-0.262944	-1.213123
GENE819X	KLF4	KLF4	1.000000	-0.223730	-1.333900
GENE423X	EGR2	EGR2	1.000000	-0.213516	-1.317921
GENE1249X	PCOLCE	PCOLCE	1.000000	-0.228018	-1.307714
GENE845X	LAMP3	LAMP3	1.000000	-0.197464	-1.294043
GENE1037X	LOC653610	LOC653610	1.000000	-0.152228	-1.309935
GENE1025X	LOC652804	LOC652804	1.000000	-0.169217	-1.242999
GENE1644X	TCF7	TCF7	1.000000	-0.146773	-1.220984
GENE165X	C1ORF106	C1ORF106	1.000000	-0.500311	-1.112807
GENE761X	INO80C	INO80C	1.000000	-0.479502	-1.068298
GENE789X	KAZALD1	KAZALD1	1.000000	-0.494126	-1.084036
GENE178X	C4A	C4A	1.000000	-0.439487	-1.039648
GENE998X	LOC648064	LOC648064	1.000000	-0.455742	-1.015341
GENE1014X	LOC651345	LOC651345	1.000000	-0.480498	-1.029297
GENE1219X	OR4K15	OR4K15	1.000000	-0.498388	-1.009419
GENE421X	EFNB1	EFNB1	1.000000	-0.545177	-1.017355
GENE751X	IGFBP7	IGFBP7	1.000000	-0.560527	-1.024271
GENE171X	C1ORF9	C1ORF9	1.000000	-0.567865	-1.090230
GENE756X	IL2RA	IL2RA	1.000000	-0.579191	-1.064642
GENE1138X	MOGAT2	MOGAT2	1.000000	-0.586311	-1.042692
GENE552X	GADD45B	GADD45B	1.000000	-0.610683	-1.001524
GENE1362X	PXK	PXK	1.000000	-0.629048	-1.012653
GENE1408X	RBMY2FP	RBMY2FP	1.000000	-0.626701	-1.001325
GENE619X	HAUS5	HAUS5	1.000000	-0.508451	-1.215133
GENE869X	LOC100128648	LOC100128648	1.000000	-0.472070	-1.189199
GENE602X	GRXCR2	GRXCR2	1.000000	-0.538349	-1.192650
GENE821X	KLF6	KLF6	1.000000	-0.559815	-1.218361
GENE951X	LOC642950	LOC642950	1.000000	-0.535437	-1.144210
GENE1016X	LOC652002	LOC652002	1.000000	-0.563975	-1.169539
GENE79X	ARHGEF1	ARHGEF1	1.000000	-0.351341	-1.116899
GENE145X	C11ORF70	C11ORF70	1.000000	-0.350515	-1.127923
GENE861X	LMO2	LMO2	1.000000	-0.333537	-1.113273
GENE21X	ADAMTS1	ADAMTS1	1.000000	-0.350659	-1.155271
GENE1047X	LOC728844	LOC728844	1.000000	-0.327820	-1.140728
GENE1723X	TTC7A	TTC7A	1.000000	-0.309042	-1.147540
GENE705X	HS.564338	HS.564338	1.000000	-0.284853	-1.070444
GENE913X	LOC154872	LOC154872	1.000000	-0.272999	-1.077071
GENE127X	BLOC1S3	BLOC1S3	1.000000	-0.284980	-1.039927
GENE627X	HIPK3	HIPK3	1.000000	-0.280153	-1.043550
GENE1168X	NDUFAF3	NDUFAF3	1.000000	-0.288530	-1.051066
GENE875X	LOC100129147	LOC100129147	1.000000	-0.295489	-1.061275
GENE412X	DUSP6	DUSP6	1.000000	-0.303377	-1.042433
GENE1780X	XAF1	XAF1	1.000000	-0.318794	-1.054688
GENE970X	LOC644683	LOC644683	1.000000	-0.268605	-1.104855
GENE793X	KCNK2	KCNK2	1.000000	-0.263120	-1.109312
GENE1262X	PEMT	PEMT	1.000000	-0.261791	-1.113840
GENE646X	HS.150800	HS.150800	1.000000	-0.299590	-1.099024
GENE1547X	SLC44A4	SLC44A4	1.000000	-0.308143	-1.115529
GENE1233X	P8	P8	1.000000	-0.289934	-1.126108
GENE131X	BOAT	BOAT	1.000000	-0.329820	-1.020086
GENE360X	DAB2	DAB2	1.000000	-0.350496	-1.034206
GENE200X	CACNA1I	CACNA1I	1.000000	-0.363805	-1.047071
GENE724X	HS.583730	HS.583730	1.000000	-0.353835	-1.043437
GENE1000X	LOC648489	LOC648489	1.000000	-0.352809	-1.052534
GENE946X	LOC642354	LOC642354	1.000000	-0.382646	-1.032588
GENE1761X	VIPR2	VIPR2	1.000000	-0.388713	-1.047512
GENE710X	HS.567963	HS.567963	1.000000	-0.336576	-1.077102
GENE1497X	SERTAD3	SERTAD3	1.000000	-0.353794	-1.087389
GENE239X	CD34	CD34	1.000000	-0.406933	-1.054670
GENE1089X	LYL1	LYL1	1.000000	-0.423955	-1.067361
GENE864X	LOC100128230	LOC100128230	1.000000	-0.436301	-1.093609
GENE932X	LOC391764	LOC391764	1.000000	-0.420836	-1.101651
GENE1218X	OR2M1P	OR2M1P	1.000000	-0.414423	-1.095636
GENE560X	GATA1	GATA1	1.000000	-0.384340	-1.106628
GENE1698X	TP53INP1	TP53INP1	1.000000	-0.400838	-1.140196
GENE264X	CFB	CFB	1.000000	-0.105020	-1.035098
GENE668X	HS.364166	HS.364166	1.000000	-0.111716	-1.010949
GENE162X	C19ORF23	C19ORF23	1.000000	-0.132369	-1.027374
GENE950X	LOC642946	LOC642946	1.000000	-0.136961	-1.017426
GENE7X	ABHD4	ABHD4	1.000000	-0.164256	-1.004642
GENE516X	FLJ27465	FLJ27465	1.000000	-0.168511	-1.013164
GENE956X	LOC643703	LOC643703	1.000000	-0.167540	-1.009171
GENE881X	LOC100130536	LOC100130536	1.000000	-0.160981	-1.019781
GENE1052X	LOC729601	LOC729601	1.000000	-0.149701	-1.013843
GENE1607X	ST6GALNAC4	ST6GALNAC4	1.000000	-0.149299	-1.019280
GENE1027X	LOC652871	LOC652871	1.000000	-0.184248	-1.009537
GENE907X	LOC123688	LOC123688	1.000000	-0.177331	-1.029029
GENE1018X	LOC652150	LOC652150	1.000000	-0.171274	-1.045440
GENE299X	CNTN4	CNTN4	1.000000	-0.157104	-1.063449
GENE1782X	XDH	XDH	1.000000	-0.155842	-1.051986
GENE105X	ATP6V1B1	ATP6V1B1	1.000000	-0.231218	-1.016517
GENE22X	ADAMTSL5	ADAMTSL5	1.000000	-0.231284	-1.029424
GENE626X	HHLA3	HHLA3	1.000000	-0.236815	-1.031592
GENE625X	HES2	HES2	1.000000	-0.207513	-1.013676
GENE945X	LOC642325	LOC642325	1.000000	-0.210116	-1.030140
GENE1703X	TRIM21	TRIM21	1.000000	-0.204774	-1.033833
GENE1363X	PYCARD	PYCARD	1.000000	-0.212158	-1.040522
GENE384X	DHX34	DHX34	1.000000	-0.256173	-1.001831
GENE502X	FCGR3A	FCGR3A	1.000000	-0.248769	-1.002211
GENE1212X	OAS2	OAS2	1.000000	-0.252021	-1.001664
GENE1066X	LOC85391	LOC85391	1.000000	-0.246398	-1.006832
GENE554X	GALIG	GALIG	1.000000	-0.268440	-1.038215
GENE1020X	LOC652185	LOC652185	1.000000	-0.270628	-1.038040
GENE1230X	P2RX3	P2RX3	1.000000	-0.260664	-1.023141
GENE138X	C10ORF72	C10ORF72	1.000000	-0.136946	-1.082224
GENE273X	CHRNA3	CHRNA3	1.000000	-0.138821	-1.080527
GENE672X	HS.385813	HS.385813	1.000000	-0.123115	-1.078332
GENE1339X	PSMB9	PSMB9	1.000000	-0.129374	-1.073738
GENE1012X	LOC650410	LOC650410	1.000000	-0.147733	-1.101465
GENE389X	DLEC1	DLEC1	1.000000	-0.105792	-1.082896
GENE935X	LOC400759	LOC400759	1.000000	-0.101353	-1.072155
GENE416X	ECEL1	ECEL1	1.000000	-0.080530	-1.072399
GENE517X	FLJ30719	FLJ30719	1.000000	-0.083048	-1.082730
GENE180X	C5ORF4	C5ORF4	1.000000	-0.063809	-1.078605
GENE1487X	SEMA5A	SEMA5A	1.000000	-0.070561	-1.085129
GENE940X	LOC441484	LOC441484	1.000000	-0.062436	-1.064348
GENE461X	FAM107A	FAM107A	1.000000	-0.069707	-1.117613
GENE1765X	VNN1	VNN1	1.000000	-0.072154	-1.112759
GENE727X	HSD11B2	HSD11B2	1.000000	-0.095382	-1.190298
GENE687X	HS.539760	HS.539760	1.000000	-0.103972	-1.145013
GENE941X	LOC613038	LOC613038	1.000000	-0.082108	-1.156446
GENE981X	LOC645951	LOC645951	1.000000	-0.072764	-1.158775
GENE980X	LOC645781	LOC645781	1.000000	-0.143241	-1.144553
GENE622X	HCG22	HCG22	1.000000	-0.134040	-1.151874
GENE1645X	TDRKH	TDRKH	1.000000	-0.129728	-1.149936
GENE1649X	TFEB	TFEB	1.000000	-0.141583	-1.169094
GENE388X	DKFZP761E198	DKFZP761E198	1.000000	-0.170793	-1.152862
GENE979X	LOC645651	LOC645651	1.000000	-0.175787	-1.146326
GENE1176X	NFIC	NFIC	1.000000	-0.176055	-1.132432
GENE519X	FLJ33534	FLJ33534	1.000000	-0.197392	-1.158749
GENE720X	HS.579870	HS.579870	1.000000	-0.193102	-1.162376
GENE1346X	PTGS2	PTGS2	1.000000	-0.192398	-1.175655
GENE1141X	MPPED1	MPPED1	1.000000	-0.218690	-1.141443
GENE702X	HS.562350	HS.562350	1.000000	-0.229796	-1.069765
GENE88X	ASAH2C	ASAH2C	1.000000	-0.197346	-1.094008
GENE1710X	TRQ1	TRQ1	1.000000	-0.195281	-1.100178
GENE947X	LOC642372	LOC642372	1.000000	-0.203157	-1.074368
GENE1692X	TNNI2	TNNI2	1.000000	-0.204358	-1.085365
GENE1129X	MIR1471	MIR1471	1.000000	-0.182838	-1.075187
GENE664X	HS.332980	HS.332980	1.000000	0.005215	-1.033447
GENE676X	HS.466840	HS.466840	1.000000	0.011168	-1.049841
GENE924X	LOC389105	LOC389105	1.000000	0.007808	-1.041916
GENE447X	ERN2	ERN2	1.000000	0.008583	-1.014520
GENE473X	FAM132B	FAM132B	1.000000	0.022226	-1.011780
GENE66X	APOBEC3F	APOBEC3F	1.000000	0.016416	-1.008273
GENE1629X	SUSD4	SUSD4	1.000000	0.017539	-1.006627
GENE909X	LOC127150	LOC127150	1.000000	0.047366	-1.007163
GENE1227X	OSGIN1	OSGIN1	1.000000	0.044152	-1.016625
GENE34X	AIF1	AIF1	1.000000	0.081485	-1.075924
GENE1132X	MIR886	MIR886	1.000000	0.079917	-1.076300
GENE823X	KLHDC1	KLHDC1	1.000000	0.075171	-1.056303
GENE985X	LOC646703	LOC646703	1.000000	0.064242	-1.061939
GENE1030X	LOC653137	LOC653137	1.000000	0.070143	-1.060703
GENE228X	CCL2	CCL2	1.000000	0.038674	-1.049817
GENE523X	FLRT2	FLRT2	1.000000	0.034976	-1.050021
GENE994X	LOC647541	LOC647541	1.000000	0.040407	-1.081660
GENE713X	HS.571376	HS.571376	1.000000	0.044824	-1.065323
GENE1560X	SMOC1	SMOC1	1.000000	0.053367	-1.073999
GENE32X	AICDA	AICDA	1.000000	-0.017664	-1.006507
GENE639X	HS.127100	HS.127100	1.000000	-0.015535	-1.021485
GENE405X	DPYD	DPYD	1.000000	-0.049783	-1.001146
GENE1345X	PTGS1	PTGS1	1.000000	-0.038682	-1.007793
GENE984X	LOC646491	LOC646491	1.000000	-0.050526	-1.019517
GENE1155X	MUSK	MUSK	1.000000	-0.045188	-1.027854
GENE558X	GAS1	GAS1	1.000000	-0.066357	-1.027529
GENE1114X	MDK	MDK	1.000000	-0.079864	-1.038258
GENE827X	KLHL24	KLHL24	1.000000	0.019427	-1.079534
GENE706X	HS.564439	HS.564439	1.000000	0.006006	-1.081683
GENE1327X	PRO0611	PRO0611	1.000000	0.005761	-1.080492
GENE1045X	LOC728608	LOC728608	1.000000	0.011830	-1.106607
GENE662X	HS.285193	HS.285193	1.000000	-0.014099	-1.058539
GENE1158X	MYH14	MYH14	1.000000	-0.020343	-1.054780
GENE889X	LOC100131831	LOC100131831	1.000000	-0.034361	-1.062384
GENE1053X	LOC729948	LOC729948	1.000000	-0.026133	-1.060421
GENE744X	IFITM1	IFITM1	1.000000	-0.042094	-1.100283
GENE1061X	LOC731035	LOC731035	1.000000	-0.025377	-1.079155
GENE1475X	SCN4B	SCN4B	1.000000	-0.021334	-1.092675
GENE10X	ABLIM2	ABLIM2	1.000000	0.031154	-1.188964
GENE567X	GGT6	GGT6	1.000000	0.039276	-1.189826
GENE1188X	NNMT	NNMT	1.000000	0.034374	-1.206623
GENE364X	DCDC5	DCDC5	1.000000	0.012312	-1.169139
GENE896X	LOC100133080	LOC100133080	1.000000	0.001445	-1.145030
GENE1429X	RIMBP3B	RIMBP3B	1.000000	-0.011056	-1.137589
GENE298X	CNTLN	CNTLN	1.000000	-0.048379	-1.153138
GENE1443X	RNF39	RNF39	1.000000	-0.053739	-1.139989
GENE276X	CHX10	CHX10	1.000000	-0.028704	-1.178108
GENE952X	LOC643037	LOC643037	1.000000	-0.032528	-1.165007
GENE682X	HS.527885	HS.527885	1.000000	-0.030359	-1.161275
GENE1556X	SMAD5	SMAD5	1.000000	-0.030528	-1.162761
GENE1313X	PPAP2B	PPAP2B	1.000000	-0.027377	-1.155990
GENE1682X	TMEM26	TMEM26	1.000000	-0.051137	-1.188564
GENE167X	C1ORF138	C1ORF138	1.000000	-0.061650	-1.323403
GENE1622X	SULF1	SULF1	1.000000	-0.038736	-1.297499
GENE975X	LOC645183	LOC645183	1.000000	-0.092597	-1.247130
GENE813X	KIAA1967	KIAA1967	1.000000	-0.051784	-1.248719
GENE1791X	ZDHHC19	ZDHHC19	1.000000	-0.070292	-1.280033
GENE372X	DEFB1	DEFB1	1.000000	0.281952	-1.920628
GENE123X	BDKRB1	BDKRB1	1.000000	0.174652	-2.055877
GENE1326X	PRLR	PRLR	1.000000	0.199984	-2.007968
GENE87X	ARRDC2	ARRDC2	1.000000	0.091795	-1.843254
GENE395X	DNASE1L2	DNASE1L2	1.000000	0.088425	-1.824074
GENE904X	LOC113230	LOC113230	1.000000	0.213666	-1.761622
GENE1468X	SAA1	SAA1	1.000000	0.168922	-1.777739
GENE51X	ANO1	ANO1	1.000000	-0.086319	-1.608826
GENE89X	ASAM	ASAM	1.000000	-0.132162	-1.621704
GENE916X	LOC282997	LOC282997	1.000000	0.013279	-1.693295
GENE729X	HSH2D	HSH2D	1.000000	-0.029444	-1.699696
GENE1294X	PLGLB1	PLGLB1	1.000000	-0.044486	-1.701902
GENE1398X	RASD1	RASD1	1.000000	-0.088787	-1.685190
GENE436X	ENHO	ENHO	1.000000	-0.018746	-1.546802
GENE1555X	SLPI	SLPI	1.000000	-0.031812	-1.570137
GENE337X	CTSE	CTSE	1.000000	0.020920	-1.571944
GENE1656X	TIMP3	TIMP3	1.000000	0.007770	-1.568534
GENE743X	IFI44L	IFI44L	1.000000	0.107490	-1.606646
GENE1336X	PSKH1	PSKH1	1.000000	0.129553	-1.657884
GENE1469X	SAA1	SAA1	1.000000	0.151725	-1.631914
GENE895X	LOC100133005	LOC100133005	1.000000	0.086690	-1.671096
GENE1774X	WASPIP	WASPIP	1.000000	0.081182	-1.706412
GENE1681X	TMEM229B	TMEM229B	1.000000	0.054391	-1.618826
GENE287X	CMAH	CMAH	1.000000	-0.122441	-1.380401
GENE1504X	SFTPD	SFTPD	1.000000	-0.152869	-1.402329
GENE1026X	LOC652809	LOC652809	1.000000	-0.215718	-1.396960
GENE45X	ANGPTL2	ANGPTL2	1.000000	-0.189820	-1.483129
GENE1213X	OAS2	OAS2	1.000000	-0.191196	-1.524294
GENE1550X	SLC7A2	SLC7A2	1.000000	-0.282059	-1.496857
GENE1766X	VNN3	VNN3	1.000000	-0.254715	-1.456483
GENE542X	FUT5	FUT5	1.000000	-0.028870	-1.364531
GENE1115X	MDK	MDK	1.000000	-0.052515	-1.389479
GENE704X	HS.563863	HS.563863	1.000000	0.033304	-1.426129
GENE982X	LOC646191	LOC646191	1.000000	-0.017619	-1.443839
GENE1687X	TMOD1	TMOD1	1.000000	0.000537	-1.431352
GENE1201X	NR4A2	NR4A2	1.000000	-0.092265	-1.521830
GENE680X	HS.521600	HS.521600	1.000000	-0.054861	-1.470080
GENE1465X	S100P	S100P	1.000000	-0.075596	-1.448387
GENE1745X	UNC5A	UNC5A	1.000000	-0.076816	-1.437937
GENE308X	CPNE4	CPNE4	1.000000	-0.352486	-1.714681
GENE647X	HS.151692	HS.151692	1.000000	-0.243435	-1.656927
GENE1325X	PRLR	PRLR	1.000000	-0.270008	-1.624775
GENE1466X	S1PR3	S1PR3	1.000000	-0.261429	-1.613895
GENE1323X	PRKD1	PRKD1	1.000000	-0.317446	-1.595019
GENE1356X	PTPRJ	PTPRJ	1.000000	-0.288342	-1.571516
GENE1005X	LOC649182	LOC649182	1.000000	-0.157766	-1.761474
GENE1193X	NOXO1	NOXO1	1.000000	-0.214316	-1.717371
GENE1689X	TNFRSF11B	TNFRSF11B	1.000000	-0.237240	-1.695030
GENE1522X	SLC15A3	SLC15A3	1.000000	-0.195369	-1.690157
GENE1697X	TP53INP1	TP53INP1	1.000000	-0.199147	-1.687632
GENE71X	ARC	ARC	1.000000	0.239193	-1.354061
GENE154X	C15ORF59	C15ORF59	1.000000	0.261035	-1.368682
GENE485X	FAM3B	FAM3B	1.000000	0.234354	-1.316797
GENE1X	ABCA4	ABCA4	1.000000	0.188364	-1.328152
GENE1267X	PGR	PGR	1.000000	0.208317	-1.329588
GENE1087X	LTBP4	LTBP4	1.000000	0.168795	-1.319550
GENE886X	LOC100131225	LOC100131225	1.000000	0.307832	-1.372626
GENE983X	LOC646198	LOC646198	1.000000	0.321266	-1.375716
GENE968X	LOC644663	LOC644663	1.000000	0.309972	-1.307669
GENE181X	C6ORF146	C6ORF146	1.000000	0.106277	-1.249841
GENE644X	HS.147562	HS.147562	1.000000	0.114556	-1.259913
GENE520X	FLJ35220	FLJ35220	1.000000	0.086879	-1.260090
GENE1272X	PILRA	PILRA	1.000000	0.088821	-1.251471
GENE651X	HS.189987	HS.189987	1.000000	0.089964	-1.290673
GENE764X	IP6K3	IP6K3	1.000000	0.102313	-1.289283
GENE966X	LOC644519	LOC644519	1.000000	0.047985	-1.274872
GENE362X	DAPL1	DAPL1	1.000000	0.028289	-1.331322
GENE766X	IQCK	IQCK	1.000000	0.083918	-1.341404
GENE1007X	LOC649366	LOC649366	1.000000	0.084207	-1.346055
GENE1597X	SPTBN1	SPTBN1	1.000000	0.057902	-1.350982
GENE995X	LOC647816	LOC647816	1.000000	0.128799	-1.336172
GENE1015X	LOC651957	LOC651957	1.000000	0.121665	-1.365713
GENE564X	GCNT6	GCNT6	1.000000	0.084600	-1.469770
GENE696X	HS.551042	HS.551042	1.000000	0.076910	-1.465520
GENE659X	HS.283139	HS.283139	1.000000	0.072412	-1.442073
GENE106X	ATP6V1C2	ATP6V1C2	1.000000	0.129070	-1.490288
GENE1683X	TMEM45A	TMEM45A	1.000000	0.117651	-1.490831
GENE1495X	SERPINB2	SERPINB2	1.000000	0.135677	-1.529315
GENE355X	CYP26A1	CYP26A1	1.000000	0.181644	-1.394655
GENE1094X	MAFF	MAFF	1.000000	0.190739	-1.427425
GENE1333X	PRSS33	PRSS33	1.000000	0.154201	-1.449371
GENE1548X	SLC46A2	SLC46A2	1.000000	0.161850	-1.443649
GENE1149X	MSRB3	MSRB3	1.000000	0.188616	-1.552095
GENE887X	LOC100131621	LOC100131621	1.000000	0.275260	-1.618127
GENE1187X	NMNAT2	NMNAT2	1.000000	0.293049	-1.561687
GENE836X	KRT85	KRT85	1.000000	0.300704	-1.517852
GENE1694X	TNRC18	TNRC18	1.000000	0.265324	-1.528604
GENE978X	LOC645638	LOC645638	1.000000	0.419888	-1.471245
GENE1347X	PTGS2	PTGS2	1.000000	0.367186	-1.501271
GENE214X	CASP1	CASP1	1.000000	0.245707	-1.135896
GENE418X	EEFSEC	EEFSEC	1.000000	0.243079	-1.123876
GENE443X	EPSTI1	EPSTI1	1.000000	0.259867	-1.131948
GENE202X	CADM2	CADM2	1.000000	0.270872	-1.163392
GENE1422X	RGN	RGN	1.000000	0.248091	-1.161689
GENE669X	HS.370110	HS.370110	1.000000	0.298928	-1.150868
GENE26X	ADRA2C	ADRA2C	1.000000	0.345809	-1.166349
GENE688X	HS.540598	HS.540598	1.000000	0.347376	-1.180616
GENE960X	LOC643965	LOC643965	1.000000	0.319307	-1.184026
GENE536X	FRZB	FRZB	1.000000	0.360317	-1.158545
GENE642X	HS.132457	HS.132457	1.000000	0.381299	-1.155819
GENE1002X	LOC648744	LOC648744	1.000000	0.358090	-1.074412
GENE1041X	LOC654114	LOC654114	1.000000	0.384899	-1.082417
GENE900X	LOC100133844	LOC100133844	1.000000	0.388127	-1.104770
GENE1338X	PSMB8	PSMB8	1.000000	0.373356	-1.117308
GENE248X	CDCP2	CDCP2	1.000000	0.337070	-1.122760
GENE1130X	MIR186	MIR186	1.000000	0.348463	-1.098058
GENE600X	GRIN2B	GRIN2B	1.000000	0.325218	-1.108097
GENE1804X	ZNF461	ZNF461	1.000000	0.325558	-1.090947
GENE1017X	LOC652034	LOC652034	1.000000	0.280778	-1.101787
GENE1805X	ZNF536	ZNF536	1.000000	0.296516	-1.102204
GENE531X	FOXS1	FOXS1	1.000000	0.344985	-1.013070
GENE614X	HAAO	HAAO	1.000000	0.272267	-1.016449
GENE1004X	LOC649120	LOC649120	1.000000	0.278885	-1.028263
GENE700X	HS.559814	HS.559814	1.000000	0.331300	-1.038747
GENE322X	CRYAB	CRYAB	1.000000	0.315038	-1.045577
GENE1127X	MIR1281	MIR1281	1.000000	0.305621	-1.033435
GENE792X	KCNK16	KCNK16	1.000000	0.298979	-1.053157
GENE1143X	MRC1	MRC1	1.000000	0.285135	-1.048904
GENE725X	HS.98462	HS.98462	1.000000	0.376681	-1.027779
GENE884X	LOC100130869	LOC100130869	1.000000	0.419516	-1.046687
GENE905X	LOC121792	LOC121792	1.000000	0.399179	-1.024016
GENE996X	LOC647974	LOC647974	1.000000	0.402347	-1.021624
GENE1518X	SLA	SLA	1.000000	0.411955	-1.029801
GENE141X	C10ORF99	C10ORF99	1.000000	0.259598	-1.217201
GENE179X	C5AR1	C5AR1	1.000000	0.306889	-1.231502
GENE1211X	OAS1	OAS1	1.000000	0.320746	-1.262073
GENE969X	LOC644672	LOC644672	1.000000	0.345457	-1.230518
GENE920X	LOC285047	LOC285047	1.000000	0.429188	-1.283353
GENE507X	FGF5	FGF5	1.000000	0.416326	-1.200754
GENE1046X	LOC728701	LOC728701	1.000000	0.422485	-1.193729
GENE1023X	LOC652764	LOC652764	1.000000	0.397528	-1.199024
GENE1095X	MAFG	MAFG	1.000000	0.388792	-1.246644
GENE898X	LOC100133264	LOC100133264	1.000000	0.408147	-1.224733
GENE902X	LOC100134067	LOC100134067	1.000000	0.421922	-1.236806
GENE1716X	TSLP	TSLP	1.000000	0.408561	-1.239595
GENE1001X	LOC648699	LOC648699	1.000000	0.489286	-1.168976
GENE365X	DCDC5	DCDC5	1.000000	0.420522	-1.138249
GENE888X	LOC100131733	LOC100131733	1.000000	0.431436	-1.141815
GENE1747X	UNC5B	UNC5B	1.000000	0.411629	-1.164603
GENE1612X	STATH	STATH	1.000000	0.452859	-1.157350
GENE213X	CASP1	CASP1	1.000000	0.189620	-1.206026
GENE1006X	LOC649192	LOC649192	1.000000	0.198744	-1.237090
GENE723X	HS.582526	HS.582526	1.000000	0.161534	-1.252878
GENE684X	HS.535718	HS.535718	1.000000	0.132750	-1.225820
GENE735X	HYDIN	HYDIN	1.000000	0.153639	-1.189092
GENE824X	KLHDC7B	KLHDC7B	1.000000	0.159000	-1.204291
GENE910X	LOC144817	LOC144817	1.000000	0.130050	-1.196024
GENE1433X	RNASE4	RNASE4	1.000000	0.140679	-1.189490
GENE681X	HS.527515	HS.527515	1.000000	0.172062	-1.156343
GENE973X	LOC644962	LOC644962	1.000000	0.202073	-1.175913
GENE356X	CYP2U1	CYP2U1	1.000000	0.075814	-1.131288
GENE685X	HS.538833	HS.538833	1.000000	0.055102	-1.133762
GENE1009X	LOC649917	LOC649917	1.000000	0.046470	-1.115030
GENE272X	CHRNA1	CHRNA1	1.000000	0.117844	-1.128270
GENE1411X	RCAN1	RCAN1	1.000000	0.112039	-1.132045
GENE880X	LOC100130354	LOC100130354	1.000000	0.120395	-1.153507
GENE914X	LOC158376	LOC158376	1.000000	0.094436	-1.158137
GENE862X	LOC100127899	LOC100127899	1.000000	0.095089	-1.184117
GENE1194X	NPAS3	NPAS3	1.000000	0.100356	-1.194150
GENE722X	HS.582446	HS.582446	1.000000	0.254609	-1.060089
GENE954X	LOC643191	LOC643191	1.000000	0.252713	-1.073863
GENE1120X	METTL11B	METTL11B	1.000000	0.271776	-1.082282
GENE693X	HS.544265	HS.544265	1.000000	0.224547	-1.054225
GENE899X	LOC100133585	LOC100133585	1.000000	0.233634	-1.049916
GENE958X	LOC643824	LOC643824	1.000000	0.232027	-1.040624
GENE606X	GTF3C4	GTF3C4	1.000000	0.223781	-1.069657
GENE1705X	TRIM29	TRIM29	1.000000	0.221099	-1.083923
GENE961X	LOC644001	LOC644001	1.000000	0.197837	-1.029654
GENE312X	CRB1	CRB1	1.000000	0.180740	-1.048795
GENE965X	LOC644387	LOC644387	1.000000	0.176980	-1.044138
GENE1777X	WIPF1	WIPF1	1.000000	0.168760	-1.046581
GENE1331X	PRR19	PRR19	1.000000	0.167042	-1.035045
GENE925X	LOC389328	LOC389328	1.000000	0.175380	-1.075219
GENE1413X	RCCD1	RCCD1	1.000000	0.195585	-1.069580
GENE1427X	RHOXF2B	RHOXF2B	1.000000	0.199079	-1.084300
GENE709X	HS.566225	HS.566225	1.000000	0.135970	-1.053168
GENE928X	LOC390298	LOC390298	1.000000	0.138519	-1.050784
GENE866X	LOC100128416	LOC100128416	1.000000	0.130847	-1.051658
GENE1432X	RNASE4	RNASE4	1.000000	0.140616	-1.043225
GENE532X	FRMD5	FRMD5	1.000000	0.106285	-1.033496
GENE593X	GPRC5C	GPRC5C	1.000000	0.120261	-1.028897
GENE1632X	SYNGR3	SYNGR3	1.000000	0.124034	-1.035188
GENE918X	LOC284422	LOC284422	1.000000	0.109939	-1.012828
GENE1467X	SAA1	SAA1	1.000000	0.102904	-1.013277
GENE1718X	TSPAN32	TSPAN32	1.000000	0.103282	-1.007248
GENE1220X	OR4K5	OR4K5	1.000000	0.139899	-1.099428
GENE857X	LHFPL1	LHFPL1	1.000000	0.106818	-1.096824
GENE1217X	OR13J1	OR13J1	1.000000	0.108119	-1.099210
GENE1799X	ZMYND15	ZMYND15	1.000000	0.119442	-1.073038
GENE68X	AQP6	AQP6	1.000000	0.982506	-1.093948
GENE1024X	LOC652768	LOC652768	1.000000	0.960918	-1.097256
GENE63X	APCDD1	APCDD1	1.000000	0.862033	-1.096282
GENE1781X	XAF1	XAF1	1.000000	0.896467	-1.008511
GENE242X	CDC25B	CDC25B	1.000000	0.902669	-1.277346
GENE1498X	SEZ6L2	SEZ6L2	1.000000	1.007689	-1.243879
GENE368X	DCTN3	DCTN3	1.000000	0.740436	-1.322490
GENE353X	CYORF14	CYORF14	1.000000	0.675429	-1.208130
GENE892X	LOC100132024	LOC100132024	1.000000	0.683039	-1.247514
GENE721X	HS.580515	HS.580515	1.000000	0.574215	-1.331822
GENE1279X	PITX2	PITX2	1.000000	0.539804	-1.311852
GENE1083X	LRRN2	LRRN2	1.000000	0.558086	-1.226269
GENE1101X	MANBAL	MANBAL	1.000000	0.540029	-1.225542
GENE212X	CARD6	CARD6	1.000000	0.531796	-1.446083
GENE1571X	SNORD27	SNORD27	1.000000	0.551152	-1.391149
GENE1426X	RHOU	RHOU	1.000000	0.589571	-1.477491
GENE341X	CUZD1	CUZD1	1.000000	0.694513	-1.112685
GENE894X	LOC100132942	LOC100132942	1.000000	0.674676	-1.091083
GENE660X	HS.284464	HS.284464	1.000000	0.769312	-1.099634
GENE652X	HS.201858	HS.201858	1.000000	0.736694	-1.007576
GENE955X	LOC643256	LOC643256	1.000000	0.768456	-1.036147
GENE877X	LOC100129531	LOC100129531	1.000000	0.714685	-1.050947
GENE1448X	RPESP	RPESP	1.000000	0.691371	-1.030651
GENE166X	C1ORF107	C1ORF107	1.000000	0.486799	-1.123841
GENE390X	DLG4	DLG4	1.000000	0.511876	-1.093563
GENE976X	LOC645194	LOC645194	1.000000	0.487385	-1.098925
GENE1739X	UBE3A	UBE3A	1.000000	0.495255	-1.081936
GENE692X	HS.544145	HS.544145	1.000000	0.456693	-1.048584
GENE967X	LOC644525	LOC644525	1.000000	0.469178	-1.043794
GENE897X	LOC100133234	LOC100133234	1.000000	0.636516	-1.016194
GENE598X	GREB1	GREB1	1.000000	0.584942	-1.011600
GENE1316X	PPARD	PPARD	1.000000	0.549123	-1.011421
GENE1470X	SAMD6	SAMD6	1.000000	0.526570	-1.031189
GENE930X	LOC390669	LOC390669	1.000000	0.603174	-1.119311
GENE991X	LOC647244	LOC647244	1.000000	0.577714	-1.126822
GENE937X	LOC440361	LOC440361	1.000000	0.550442	-1.079646
GENE1195X	NPB	NPB	1.000000	0.557172	-1.078467
GENE1039X	LOC653701	LOC653701	1.000000	0.618758	-1.077725
GENE1473X	SCARA3	SCARA3	1.000000	0.587857	-1.072576
GENE1815X	ZRSR2	ZRSR2	1.000000	0.590922	-1.050131
GENE565X	GFRA2	GFRA2	1.000000	0.392045	-2.322223
GENE1493X	SERINC2	SERINC2	1.000000	0.584089	-2.802767
GENE1354X	PTPN20	PTPN20	1.000000	0.714558	-1.822158
GENE1675X	TMEM16A	TMEM16A	1.000000	0.545312	-1.873528
GENE139X	C10ORF81	C10ORF81	1.000000	-1.750202	-1.137800
GENE159X	C17ORF101	C17ORF101	1.000000	-1.754631	-1.151434
GENE354X	CYP1B1	CYP1B1	1.000000	-1.745173	-1.150752
GENE767X	IQCK	IQCK	1.000000	-1.763407	-1.132718
GENE1786X	ZBED3	ZBED3	1.000000	-1.785433	-1.158242
GENE271X	CHP	CHP	1.000000	-1.723678	-1.088110
GENE1614X	STEAP3	STEAP3	1.000000	-1.744030	-1.059629
GENE338X	CTSH	CTSH	1.000000	-1.899761	-1.208963
GENE62X	APBA3	APBA3	1.000000	-1.889153	-1.171947
GENE1080X	LRRC58	LRRC58	1.000000	-1.884763	-1.149670
GENE64X	APEX2	APEX2	1.000000	-1.846881	-1.066726
GENE521X	FLJ46836	FLJ46836	1.000000	-1.878701	-1.078155
GENE1502X	SFT2D2	SFT2D2	1.000000	-1.872559	-1.096873
GENE609X	GTPBP8	GTPBP8	1.000000	-1.933887	-1.064318
GENE1148X	MSRA	MSRA	1.000000	-1.925626	-1.104659
GENE1079X	LRRC58	LRRC58	1.000000	-1.983141	-1.112690
GENE472X	FAM129B	FAM129B	1.000000	-1.813645	-1.049882
GENE1349X	PTK7	PTK7	1.000000	-1.787360	-0.993847
GENE566X	GGA2	GGA2	1.000000	-1.837511	-1.019205
GENE158X	C17ORF101	C17ORF101	1.000000	-1.845586	-0.995602
GENE1374X	RAB11FIP5	RAB11FIP5	1.000000	-1.844669	-0.995802
GENE1608X	ST7	ST7	1.000000	-1.854810	-0.963076
GENE283X	CLDND1	CLDND1	1.000000	-1.841180	-0.800528
GENE640X	HS.12876	HS.12876	1.000000	-1.823991	-0.812967
GENE471X	FAM129B	FAM129B	1.000000	-1.865724	-0.810472
GENE1358X	PTTG1IP	PTTG1IP	1.000000	-1.858109	-0.796346
GENE209X	CAPNS1	CAPNS1	1.000000	-1.803342	-0.852469
GENE411X	DUSP1	DUSP1	1.000000	-1.797380	-0.860433
GENE1516X	SKP2	SKP2	1.000000	-1.852129	-0.869236
GENE468X	FAM125A	FAM125A	1.000000	-1.804335	-0.930844
GENE1100X	MAN2A1	MAN2A1	1.000000	-1.771969	-0.897197
GENE148X	C13ORF15	C13ORF15	1.000000	-1.684046	-0.886612
GENE313X	CREB3L2	CREB3L2	1.000000	-1.700227	-0.831956
GENE794X	KCNK3	KCNK3	1.000000	-1.755596	-0.829955
GENE1110X	MBD6	MBD6	1.000000	-1.732279	-0.863565
GENE1789X	ZDHHC12	ZDHHC12	1.000000	-1.728074	-0.857219
GENE284X	CLDND1	CLDND1	1.000000	-1.721370	-0.961560
GENE346X	CYB5A	CYB5A	1.000000	-1.730711	-0.972464
GENE929X	LOC390557	LOC390557	1.000000	-1.748764	-0.968678
GENE525X	FNDC3B	FNDC3B	1.000000	-1.767515	-0.948331
GENE699X	HS.559604	HS.559604	1.000000	-1.744663	-0.920493
GENE1311X	POLR3G	POLR3G	1.000000	-1.748842	-0.937450
GENE915X	LOC162073	LOC162073	1.000000	-1.720445	-0.935233
GENE484X	FAM35A	FAM35A	1.000000	-1.709749	-0.950797
GENE1679X	TMEM20	TMEM20	1.000000	-1.693651	-0.956449
GENE1144X	MRI1	MRI1	1.000000	-1.682446	-0.931531
GENE366X	DCTD	DCTD	1.000000	-1.993500	-0.722471
GENE783X	JUNB	JUNB	1.000000	-1.987497	-0.749538
GENE108X	ATRIP	ATRIP	1.000000	-1.945393	-0.789774
GENE834X	KRT19	KRT19	1.000000	-1.944711	-0.800982
GENE1696X	TOM1L1	TOM1L1	1.000000	-1.949850	-0.771514
GENE39X	AK3	AK3	1.000000	-2.047146	-0.807296
GENE222X	CCBL2	CCBL2	1.000000	-2.036745	-0.845860
GENE1122X	MFSD1	MFSD1	1.000000	-2.030473	-0.844754
GENE732X	HTATIP2	HTATIP2	1.000000	-2.053609	-0.880768
GENE1098X	MALL	MALL	1.000000	-2.084706	-0.864572
GENE1378X	RAB31	RAB31	1.000000	-2.094612	-0.831360
GENE526X	FNDC3B	FNDC3B	1.000000	-1.950738	-0.899638
GENE102X	ATP1A1	ATP1A1	1.000000	-1.904702	-0.914780
GENE1768X	VPS54	VPS54	1.000000	-1.890953	-0.897378
GENE1225X	OSBPL8	OSBPL8	1.000000	-1.900503	-0.845660
GENE450X	ESR1	ESR1	1.000000	-1.961012	-1.001823
GENE605X	GSTK1	GSTK1	1.000000	-1.963487	-0.975313
GENE1359X	PTTG1IP	PTTG1IP	1.000000	-1.947759	-0.976193
GENE1268X	PGRMC2	PGRMC2	1.000000	-2.012731	-0.982272
GENE440X	EPHB4	EPHB4	1.000000	-1.996404	-0.898556
GENE1499X	SFRP1	SFRP1	1.000000	-2.021693	-0.924043
GENE55X	ANXA11	ANXA11	1.000000	-1.605099	-0.780594
GENE406X	DRAM1	DRAM1	1.000000	-1.604049	-0.797204
GENE173X	C2ORF29	C2ORF29	1.000000	-1.669934	-0.783092
GENE1677X	TMEM179B	TMEM179B	1.000000	-1.645374	-0.729812
GENE53X	ANTXR2	ANTXR2	1.000000	-1.571568	-0.908343
GENE90X	ASCC2	ASCC2	1.000000	-1.568459	-0.873452
GENE1164X	NARG1	NARG1	1.000000	-1.584662	-0.867767
GENE1318X	PPP1R13L	PPP1R13L	1.000000	-1.555950	-0.857190
GENE381X	DHRS1	DHRS1	1.000000	-1.618876	-0.862172
GENE571X	GMCL1	GMCL1	1.000000	-1.612893	-0.862783
GENE1146X	MRI1	MRI1	1.000000	-1.627619	-0.854275
GENE245X	CDCA7	CDCA7	1.000000	-1.610589	-0.843248
GENE1248X	PCGF2	PCGF2	1.000000	-1.622425	-0.842512
GENE769X	ITFG3	ITFG3	1.000000	-1.616311	-0.884396
GENE16X	ACP6	ACP6	1.000000	-1.443159	-0.845863
GENE97X	ATG4A	ATG4A	1.000000	-1.456897	-0.905865
GENE775X	ITGB3BP	ITGB3BP	1.000000	-1.460555	-0.890702
GENE1367X	QKI	QKI	1.000000	-1.495712	-0.888297
GENE1515X	SIX4	SIX4	1.000000	-1.524409	-0.876842
GENE505X	FECH	FECH	1.000000	-1.539115	-0.811495
GENE992X	LOC647322	LOC647322	1.000000	-1.518254	-0.844692
GENE445X	ERF	ERF	1.000000	-1.474944	-0.816559
GENE1635X	SYPL1	SYPL1	1.000000	-1.476354	-0.795500
GENE1450X	RPL28	RPL28	1.000000	-1.501888	-0.803188
GENE36X	AIF1L	AIF1L	1.000000	-1.439267	-0.962270
GENE117X	BARX2	BARX2	1.000000	-1.422163	-0.930676
GENE852X	LCLAT1	LCLAT1	1.000000	-1.401342	-0.969390
GENE1181X	NKAP	NKAP	1.000000	-1.409212	-0.948836
GENE198X	CABLES1	CABLES1	1.000000	-1.375054	-0.943971
GENE1031X	LOC653171	LOC653171	1.000000	-1.369177	-0.914879
GENE43X	ALDH9A1	ALDH9A1	1.000000	-1.496373	-1.021872
GENE481X	FAM177A1	FAM177A1	1.000000	-1.488820	-0.999528
GENE1527X	SLC22A5	SLC22A5	1.000000	-1.547862	-1.040274
GENE777X	ITGB7	ITGB7	1.000000	-1.493338	-0.951314
GENE223X	CCDC28A	CCDC28A	1.000000	-1.517760	-0.972016
GENE1671X	TMEM117	TMEM117	1.000000	-1.506643	-0.975918
GENE347X	CYB5A	CYB5A	1.000000	-1.531547	-0.918700
GENE1611X	STAT3	STAT3	1.000000	-1.511640	-0.938223
GENE1713X	TSC22D4	TSC22D4	1.000000	-1.526435	-0.939660
GENE469X	FAM127A	FAM127A	1.000000	-1.627540	-1.045101
GENE1289X	PLEC1	PLEC1	1.000000	-1.658619	-1.074020
GENE534X	FRMD8	FRMD8	1.000000	-1.595711	-1.008598
GENE477X	FAM150B	FAM150B	1.000000	-1.614126	-1.001905
GENE1775X	WDR51B	WDR51B	1.000000	-1.602084	-0.996275
GENE1494X	SERP1	SERP1	1.000000	-1.669973	-0.982928
GENE204X	CALU	CALU	1.000000	-1.598519	-1.078531
GENE1588X	SP1	SP1	1.000000	-1.577732	-1.090767
GENE1708X	TRIP11	TRIP11	1.000000	-1.578800	-1.082418
GENE1236X	PAM	PAM	1.000000	-1.574426	-1.135235
GENE1306X	PNPLA2	PNPLA2	1.000000	-1.634736	-1.151371
GENE352X	CYBRD1	CYBRD1	1.000000	-1.326852	-1.525868
GENE972X	LOC644739	LOC644739	1.000000	-1.284174	-1.485914
GENE351X	CYBRD1	CYBRD1	1.000000	-1.411305	-1.398174
GENE506X	FGD2	FGD2	1.000000	-1.384218	-1.421475
GENE1307X	PODXL	PODXL	1.000000	-1.451239	-1.347135
GENE674X	HS.444329	HS.444329	1.000000	-1.410490	-1.137194
GENE850X	LCLAT1	LCLAT1	1.000000	-1.465644	-1.144491
GENE851X	LCLAT1	LCLAT1	1.000000	-1.458126	-1.180773
GENE155X	C17ORF101	C17ORF101	1.000000	-1.428952	-1.269388
GENE38X	AK2	AK2	1.000000	-1.471164	-1.246052
GENE1610X	STAT3	STAT3	1.000000	-1.464199	-1.254448
GENE1731X	TWIST2	TWIST2	1.000000	-1.384189	-1.257831
GENE92X	ASCC3	ASCC3	1.000000	-1.159030	-1.180136
GENE738X	ID2	ID2	1.000000	-1.176680	-1.102937
GENE971X	LOC644739	LOC644739	1.000000	-1.184318	-1.090678
GENE758X	ILDR1	ILDR1	1.000000	-1.278452	-1.257416
GENE518X	FLJ32011	FLJ32011	1.000000	-1.335754	-1.075880
GENE124X	BEX1	BEX1	1.000000	-1.339983	-1.105881
GENE499X	FBXO27	FBXO27	1.000000	-1.350905	-1.120127
GENE1417X	REC8	REC8	1.000000	-1.333897	-1.128355
GENE632X	HMOX1	HMOX1	1.000000	-1.281486	-1.079936
GENE107X	ATRIP	ATRIP	1.000000	-1.302957	-1.117250
GENE1684X	TMEM45A	TMEM45A	1.000000	-1.298569	-1.097194
GENE1166X	NDRG2	NDRG2	1.000000	-1.346807	-1.187854
GENE1562X	SMOX	SMOX	1.000000	-1.281224	-1.192106
GENE1651X	TGM2	TGM2	1.000000	-1.316422	-1.162160
GENE1762X	VISA	VISA	1.000000	-1.300978	-1.140962
GENE194X	CA12	CA12	1.000000	-1.763084	-1.768077
GENE457X	F11R	F11R	1.000000	-1.631500	-1.600537
GENE1717X	TSPAN15	TSPAN15	1.000000	-1.669886	-1.673534
GENE8X	ABHD5	ABHD5	1.000000	-1.878560	-1.657635
GENE1315X	PPAP2B	PPAP2B	1.000000	-1.804606	-1.505218
GENE1437X	RNF135	RNF135	1.000000	-1.820510	-1.587936
GENE1593X	SPOPL	SPOPL	1.000000	-1.772896	-1.573769
GENE747X	IFRD2	IFRD2	1.000000	-1.553130	-1.289388
GENE1184X	NLRX1	NLRX1	1.000000	-1.508674	-1.307318
GENE1244X	PARP9	PARP9	1.000000	-1.589158	-1.370693
GENE234X	CD151	CD151	1.000000	-1.691956	-1.232662
GENE1175X	NFIC	NFIC	1.000000	-1.649823	-1.255596
GENE1377X	RAB27A	RAB27A	1.000000	-1.640568	-1.230258
GENE1667X	TMED1	TMED1	1.000000	-1.653844	-1.232849
GENE1415X	RDH10	RDH10	1.000000	-1.615395	-1.228182
GENE840X	LAD1	LAD1	1.000000	-1.834582	-1.250737
GENE1159X	MYH9	MYH9	1.000000	-1.861421	-1.253868
GENE1283X	PLAG1	PLAG1	1.000000	-1.792459	-1.306977
GENE1116X	MDK	MDK	1.000000	-1.882676	-1.476787
GENE1371X	QSOX1	QSOX1	1.000000	-1.861200	-1.415444
GENE1532X	SLC26A2	SLC26A2	1.000000	-1.870208	-1.394265
GENE252X	CDK4	CDK4	1.000000	-2.926928	-0.972093
GENE513X	FLJ20489	FLJ20489	1.000000	-2.869959	-0.906831
GENE1404X	RBM47	RBM47	1.000000	-2.922819	-0.861208
GENE233X	CD151	CD151	1.000000	-2.731167	-0.980020
GENE545X	G3BP1	G3BP1	1.000000	-2.683821	-0.936967
GENE509X	FHL2	FHL2	1.000000	-2.788363	-0.794822
GENE537X	FSTL1	FSTL1	1.000000	-2.781170	-0.807286
GENE307X	CPNE3	CPNE3	1.000000	-2.710940	-0.737133
GENE1226X	OSBPL8	OSBPL8	1.000000	-2.636906	-0.738155
GENE1405X	RBM47	RBM47	1.000000	-2.630079	-0.750612
GENE785X	JUP	JUP	1.000000	-2.609447	-0.814187
GENE1476X	SCNN1A	SCNN1A	1.000000	-2.623912	-0.828445
GENE451X	ESYT1	ESYT1	1.000000	-2.499520	-0.554142
GENE574X	GNA12	GNA12	1.000000	-2.445585	-0.623225
GENE613X	H2AFY	H2AFY	1.000000	-2.463410	-0.652610
GENE100X	ATP1A1	ATP1A1	1.000000	-2.340917	-0.623816
GENE1028X	LOC652968	LOC652968	1.000000	-2.318959	-0.634857
GENE1317X	PPIF	PPIF	1.000000	-2.394136	-0.588201
GENE35X	AIF1L	AIF1L	1.000000	-2.460093	-0.755386
GENE831X	KLK5	KLK5	1.000000	-2.482284	-0.698407
GENE375X	DEPDC6	DEPDC6	1.000000	-2.505565	-0.740581
GENE1343X	PTBP1	PTBP1	1.000000	-2.543188	-0.746730
GENE1617X	STK38	STK38	1.000000	-2.522948	-0.777122
GENE1224X	OSBPL10	OSBPL10	1.000000	-2.462462	-0.817561
GENE754X	IL10RB	IL10RB	1.000000	-2.598858	-0.573528
GENE594X	GPRC5C	GPRC5C	1.000000	-2.750627	-0.552213
GENE1295X	PLOD2	PLOD2	1.000000	-2.744609	-0.501592
GENE530X	FOXQ1	FOXQ1	1.000000	-2.659102	-0.431368
GENE1440X	RNF144A	RNF144A	1.000000	-2.661434	-0.375840
GENE1512X	SHISA2	SHISA2	1.000000	-2.563373	-0.299425
GENE326X	CSTF3	CSTF3	1.000000	-2.419450	-0.460803
GENE80X	ARHGEF5	ARHGEF5	1.000000	-2.294734	-0.517089
GENE41X	ALDH3B1	ALDH3B1	1.000000	-2.293379	-0.345763
GENE191X	C9ORF169	C9ORF169	1.000000	-2.291830	-0.423426
GENE419X	EFHD2	EFHD2	1.000000	-2.296455	-0.392231
GENE434X	EMP1	EMP1	1.000000	-2.269682	-0.396989
GENE330X	CTDSPL	CTDSPL	1.000000	-2.234392	-0.411447
GENE1253X	PDE6D	PDE6D	1.000000	-2.227976	-0.434672
GENE1484X	SEH1L	SEH1L	1.000000	-2.252829	-0.462050
GENE302X	COL4A1	COL4A1	1.000000	-2.340954	-0.220299
GENE348X	CYB5R2	CYB5R2	1.000000	-2.249484	-0.241974
GENE1659X	TJP2	TJP2	1.000000	-2.160786	-0.274350
GENE1759X	VIM	VIM	1.000000	-2.132026	-0.226921
GENE279X	CLDN1	CLDN1	1.000000	-2.027446	-0.432318
GENE1394X	RAPGEF3	RAPGEF3	1.000000	-2.031966	-0.468556
GENE1234X	PABPC4L	PABPC4L	1.000000	-2.097443	-0.437056
GENE86X	ARRDC2	ARRDC2	1.000000	-2.101089	-0.589104
GENE1479X	SDC4	SDC4	1.000000	-2.144369	-0.550580
GENE363X	DCAF16	DCAF16	1.000000	-2.130711	-0.725368
GENE317X	CRIPAK	CRIPAK	1.000000	-2.100598	-0.757837
GENE1814X	ZNFX1	ZNFX1	1.000000	-2.098749	-0.764352
GENE1375X	RAB22A	RAB22A	1.000000	-2.086378	-0.646439
GENE1531X	SLC25A39	SLC25A39	1.000000	-2.135729	-0.660056
GENE1533X	SLC29A1	SLC29A1	1.000000	-2.148111	-0.682394
GENE490X	FAM83H	FAM83H	1.000000	-2.585714	-1.224372
GENE329X	CTDSP2	CTDSP2	1.000000	-2.728324	-1.252659
GENE1446X	ROD1	ROD1	1.000000	-2.663422	-1.326516
GENE306X	CPD	CPD	1.000000	-2.524714	-1.482197
GENE737X	ID1	ID1	1.000000	-2.542270	-1.439353
GENE555X	GALNT10	GALNT10	1.000000	-2.472241	-1.466695
GENE1241X	PARP14	PARP14	1.000000	-2.483678	-1.508442
GENE728X	HSD17B10	HSD17B10	1.000000	-2.652806	-1.578095
GENE667X	HS.355933	HS.355933	1.000000	-2.598666	-1.510844
GENE1171X	NECAP2	NECAP2	1.000000	-2.630131	-1.440906
GENE72X	ARFIP1	ARFIP1	1.000000	-2.912848	-1.249553
GENE617X	HADHA	HADHA	1.000000	-2.923805	-1.236585
GENE503X	FCHO2	FCHO2	1.000000	-2.822805	-1.083123
GENE1447X	ROD1	ROD1	1.000000	-2.884124	-1.134143
GENE616X	HADH2	HADH2	1.000000	-2.806843	-1.580797
GENE1391X	RAG1AP1	RAG1AP1	1.000000	-2.751762	-1.433222
GENE1260X	PECR	PECR	1.000000	-2.971328	-1.430056
GENE1481X	SDF2L1	SDF2L1	1.000000	-3.000427	-1.428370
GENE323X	CSK	CSK	1.000000	-2.288260	-0.859601
GENE1297X	PLOD2	PLOD2	1.000000	-2.255013	-0.850606
GENE546X	G3BP1	G3BP1	1.000000	-2.230871	-0.750932
GENE184X	C7ORF42	C7ORF42	1.000000	-2.194875	-0.821143
GENE1296X	PLOD2	PLOD2	1.000000	-2.201270	-0.813699
GENE1246X	PAX8	PAX8	1.000000	-2.173503	-0.774808
GENE150X	C14ORF32	C14ORF32	1.000000	-2.332222	-0.915457
GENE572X	GMCL1	GMCL1	1.000000	-2.354922	-0.889245
GENE703X	HS.562504	HS.562504	1.000000	-2.405356	-0.889723
GENE568X	GK5	GK5	1.000000	-2.387216	-0.785577
GENE1557X	SMAD5	SMAD5	1.000000	-2.344799	-0.818285
GENE1735X	TXNL4A	TXNL4A	1.000000	-2.344697	-0.804456
GENE1157X	MYADM	MYADM	1.000000	-2.313822	-0.728965
GENE1559X	SMCR7L	SMCR7L	1.000000	-2.302662	-0.745178
GENE595X	GPX7	GPX7	1.000000	-2.252926	-0.971282
GENE383X	DHTKD1	DHTKD1	1.000000	-2.203502	-1.025672
GENE1206X	NUP210	NUP210	1.000000	-2.222012	-1.004050
GENE210X	CAPNS1	CAPNS1	1.000000	-2.166766	-0.958449
GENE1592X	SPOPL	SPOPL	1.000000	-2.170146	-0.938993
GENE755X	IL28RA	IL28RA	1.000000	-2.209914	-0.905562
GENE1707X	TRIP10	TRIP10	1.000000	-2.201007	-0.876322
GENE465X	FAM120A	FAM120A	1.000000	-2.155628	-1.053245
GENE1040X	LOC653888	LOC653888	1.000000	-2.150666	-1.007516
GENE1044X	LOC728098	LOC728098	1.000000	-2.105104	-1.031849
GENE1183X	NLRX1	NLRX1	1.000000	-2.120996	-1.029896
GENE1182X	NKAP	NKAP	1.000000	-2.069631	-1.009943
GENE170X	C1ORF85	C1ORF85	1.000000	-2.310455	-1.016273
GENE1554X	SLITRK4	SLITRK4	1.000000	-2.287456	-1.053273
GENE54X	ANXA11	ANXA11	1.000000	-2.354801	-1.013912
GENE1239X	PAQR7	PAQR7	1.000000	-2.365360	-0.995366
GENE1793X	ZFP36	ZFP36	1.000000	-2.379095	-1.055394
GENE373X	DEPDC1	DEPDC1	1.000000	-2.565916	-0.917489
GENE853X	LCN2	LCN2	1.000000	-2.546092	-0.920700
GENE1269X	PHF19	PHF19	1.000000	-2.457363	-0.997399
GENE1342X	PTBP1	PTBP1	1.000000	-2.497041	-0.985026
GENE1715X	TSKU	TSKU	1.000000	-2.451488	-0.945178
GENE1093X	MAD2L2	MAD2L2	1.000000	-2.493762	-1.104968
GENE1156X	MYADM	MYADM	1.000000	-2.593865	-1.084883
GENE69X	ARAF	ARAF	1.000000	-2.198325	-1.475819
GENE736X	ID1	ID1	1.000000	-2.240587	-1.494027
GENE431X	ELOVL1	ELOVL1	1.000000	-2.268418	-1.531818
GENE1259X	PECI	PECI	1.000000	-2.013155	-1.578361
GENE726X	HS1BP3	HS1BP3	1.000000	-1.966519	-1.420048
GENE1472X	SCAMP2	SCAMP2	1.000000	-2.019409	-1.395861
GENE1258X	PECI	PECI	1.000000	-2.132099	-1.407923
GENE1664X	TMBIM1	TMBIM1	1.000000	-2.084231	-1.423584
GENE91X	ASCC3	ASCC3	1.000000	-2.288924	-1.143235
GENE81X	ARPC1B	ARPC1B	1.000000	-2.220775	-1.161410
GENE1298X	PLOD3	PLOD3	1.000000	-2.240848	-1.185667
GENE350X	CYB5R3	CYB5R3	1.000000	-2.179151	-1.263357
GENE1751X	USP48	USP48	1.000000	-2.201529	-1.259202
GENE833X	KRT15	KRT15	1.000000	-2.287600	-1.267626
GENE1074X	LRRC1	LRRC1	1.000000	-2.299331	-1.240036
GENE1674X	TMEM134	TMEM134	1.000000	-2.252340	-1.228340
GENE848X	LASS2	LASS2	1.000000	-2.222542	-1.390985
GENE847X	LASS2	LASS2	1.000000	-2.274293	-1.314530
GENE1322X	PRKCDBP	PRKCDBP	1.000000	-2.248690	-1.345545
GENE349X	CYB5R3	CYB5R3	1.000000	-2.392568	-1.322377
GENE1392X	RAG1AP1	RAG1AP1	1.000000	-2.415121	-1.314665
GENE1379X	RAB34	RAB34	1.000000	-2.414282	-1.277479
GENE470X	FAM129A	FAM129A	1.000000	-2.491736	-1.315811
GENE1800X	ZNF280D	ZNF280D	1.000000	-2.456460	-1.238217
GENE1670X	TMEM109	TMEM109	1.000000	-2.376082	-1.399243
GENE182X	C6ORF72	C6ORF72	1.000000	-2.032329	-1.267368
GENE458X	F11R	F11R	1.000000	-2.054005	-1.262190
GENE611X	GXYLT1	GXYLT1	1.000000	-2.008487	-1.271915
GENE1609X	STAT3	STAT3	1.000000	-2.008975	-1.287493
GENE618X	HADHB	HADHB	1.000000	-1.995382	-1.163770
GENE1204X	NT5E	NT5E	1.000000	-2.041132	-1.183293
GENE1107X	MAPKAPK3	MAPKAPK3	1.000000	-2.053921	-1.124022
GENE1673X	TMEM134	TMEM134	1.000000	-2.051967	-1.123290
GENE608X	GTPBP8	GTPBP8	1.000000	-2.113138	-1.124092
GENE1266X	PGM1	PGM1	1.000000	-2.126858	-1.172161
GENE1399X	RAVER1	RAVER1	1.000000	-2.118390	-1.183412
GENE1706X	TRIM4	TRIM4	1.000000	-2.161261	-1.156287
GENE96X	ATG4A	ATG4A	1.000000	-1.168624	-0.975516
GENE358X	CYP4F3	CYP4F3	1.000000	-1.147675	-0.966573
GENE157X	C17ORF101	C17ORF101	1.000000	-1.260523	-0.967209
GENE255X	CEBPA	CEBPA	1.000000	-1.262149	-0.979200
GENE1285X	PLCE1	PLCE1	1.000000	-1.235278	-0.974248
GENE1108X	MATN2	MATN2	1.000000	-1.272912	-1.014217
GENE28X	AGPAT9	AGPAT9	1.000000	-1.229928	-0.936870
GENE188X	C9ORF103	C9ORF103	1.000000	-1.219640	-0.955712
GENE1403X	RBM35A	RBM35A	1.000000	-1.235716	-0.914833
GENE1561X	SMOX	SMOX	1.000000	-1.275261	-0.931462
GENE110X	B3GALT4	B3GALT4	1.000000	-1.299627	-0.741691
GENE99X	ATMIN	ATMIN	1.000000	-1.298413	-0.767168
GENE841X	LAMA4	LAMA4	1.000000	-1.312375	-0.760780
GENE84X	ARPP19	ARPP19	1.000000	-1.307394	-0.794119
GENE168X	C1ORF198	C1ORF198	1.000000	-1.301143	-0.800599
GENE254X	CDKN1A	CDKN1A	1.000000	-1.299814	-0.796710
GENE225X	CCDC86	CCDC86	1.000000	-1.304829	-0.804677
GENE1680X	TMEM214	TMEM214	1.000000	-1.272223	-0.804195
GENE230X	CCNK	CCNK	1.000000	-1.367828	-0.783649
GENE745X	IFITM2	IFITM2	1.000000	-1.371097	-0.817930
GENE1536X	SLC2A10	SLC2A10	1.000000	-1.346068	-0.858850
GENE46X	ANKRD27	ANKRD27	1.000000	-1.298773	-0.856836
GENE397X	DNM2	DNM2	1.000000	-1.293796	-0.861838
GENE1771X	WARS	WARS	1.000000	-1.282435	-0.865534
GENE1302X	PLXNB2	PLXNB2	1.000000	-1.258144	-0.852750
GENE1418X	RELA	RELA	1.000000	-1.250819	-0.874490
GENE479X	FAM167A	FAM167A	1.000000	-1.223770	-0.857901
GENE500X	FCF1	FCF1	1.000000	-1.202277	-0.845220
GENE13X	ACADVL	ACADVL	1.000000	-1.168893	-0.862893
GENE1332X	PRRG4	PRRG4	1.000000	-1.170268	-0.869857
GENE289X	CMTM4	CMTM4	1.000000	-1.171426	-0.843376
GENE1139X	MOV10	MOV10	1.000000	-1.171234	-0.839520
GENE109X	AVEN	AVEN	1.000000	-1.193079	-0.766947
GENE592X	GPRC5C	GPRC5C	1.000000	-1.209391	-0.764923
GENE1755X	VASN	VASN	1.000000	-1.207254	-0.780889
GENE871X	LOC100128781	LOC100128781	1.000000	-1.226132	-0.777081
GENE683X	HS.532698	HS.532698	1.000000	-1.199279	-0.804216
GENE1240X	PARP12	PARP12	1.000000	-1.189873	-0.799978
GENE1125X	MGC57346	MGC57346	1.000000	-1.227113	-0.738441
GENE1576X	SNTB2	SNTB2	1.000000	-1.224892	-0.748373
GENE1584X	SOCS6	SOCS6	1.000000	-1.259447	-0.724020
GENE121X	BCL3	BCL3	1.000000	-1.047227	-0.912546
GENE256X	CEBPD	CEBPD	1.000000	-1.040558	-0.897320
GENE246X	CDCA7L	CDCA7L	1.000000	-1.019785	-0.883756
GENE633X	HN1L	HN1L	1.000000	-1.004320	-0.928272
GENE1276X	PIP4K2C	PIP4K2C	1.000000	-1.014481	-0.921279
GENE495X	FBLN5	FBLN5	1.000000	-1.097875	-0.948031
GENE597X	GRB2	GRB2	1.000000	-1.058831	-0.938005
GENE610X	GTPBP8	GTPBP8	1.000000	-1.124104	-0.917134
GENE630X	HLA-DMA	HLA-DMA	1.000000	-1.108408	-0.887410
GENE1513X	SHPK	SHPK	1.000000	-1.107452	-0.872131
GENE1396X	RARRES1	RARRES1	1.000000	-1.077138	-0.900122
GENE637X	HRK	HRK	1.000000	-1.012339	-0.750429
GENE483X	FAM20C	FAM20C	1.000000	-1.025723	-0.839082
GENE336X	CTNS	CTNS	1.000000	-1.024386	-0.861028
GENE1043X	LOC727950	LOC727950	1.000000	-1.037149	-0.851717
GENE1145X	MRI1	MRI1	1.000000	-1.065281	-0.846254
GENE1436X	RNF114	RNF114	1.000000	-1.051147	-0.840513
GENE953X	LOC643125	LOC643125	1.000000	-1.050313	-0.801900
GENE1364X	PYCR1	PYCR1	1.000000	-1.058238	-0.797185
GENE492X	FAT2	FAT2	1.000000	-1.066693	-0.671300
GENE187X	C8ORF55	C8ORF55	1.000000	-1.060036	-0.654402
GENE1117X	MED20	MED20	1.000000	-1.049458	-0.664341
GENE83X	ARPC4	ARPC4	1.000000	-1.070433	-0.642986
GENE1537X	SLC2A4RG	SLC2A4RG	1.000000	-1.079814	-0.656669
GENE367X	DCTD	DCTD	1.000000	-1.053044	-0.638538
GENE1530X	SLC25A36	SLC25A36	1.000000	-1.040194	-0.638954
GENE73X	ARHGAP1	ARHGAP1	1.000000	-1.059969	-0.689842
GENE1620X	SUCLG2	SUCLG2	1.000000	-1.080426	-0.685977
GENE1223X	ORMDL2	ORMDL2	1.000000	-1.012152	-0.666351
GENE1300X	PLSCR3	PLSCR3	1.000000	-1.018403	-0.703744
GENE116X	BAD	BAD	1.000000	-1.134406	-0.792557
GENE1142X	MPRIP	MPRIP	1.000000	-1.124532	-0.777986
GENE746X	IFITM3	IFITM3	1.000000	-1.052960	-0.758358
GENE310X	CPT1A	CPT1A	1.000000	-1.072034	-0.735251
GENE814X	KIF13B	KIF13B	1.000000	-1.072676	-0.745252
GENE1613X	STBD1	STBD1	1.000000	-1.065474	-0.745232
GENE262X	CEPT1	CEPT1	1.000000	-1.100580	-0.738790
GENE321X	CRTC3	CRTC3	1.000000	-1.119406	-0.719000
GENE1179X	NGFRAP1	NGFRAP1	1.000000	-1.120520	-0.717929
GENE1056X	LOC729993	LOC729993	1.000000	-1.110009	-0.714468
GENE1598X	SQRDL	SQRDL	1.000000	-1.107498	-0.712918
GENE1329X	PROSC	PROSC	1.000000	-1.084112	-0.715936
GENE288X	CMTM4	CMTM4	1.000000	-1.176382	-0.680647
GENE95X	ATF5	ATF5	1.000000	-1.158532	-0.693749
GENE1663X	TM9SF3	TM9SF3	1.000000	-1.160434	-0.699332
GENE407X	DSCR4	DSCR4	1.000000	-1.139733	-0.667769
GENE1383X	RAB5B	RAB5B	1.000000	-1.126572	-0.663409
GENE1539X	SLC39A7	SLC39A7	1.000000	-1.127252	-0.676858
GENE1772X	WARS	WARS	1.000000	-1.139685	-0.684900
GENE677X	HS.483906	HS.483906	1.000000	-1.187138	-0.711506
GENE679X	HS.516314	HS.516314	1.000000	-1.197776	-0.729867
GENE1355X	PTPRG	PTPRG	1.000000	-1.161309	-0.728993
GENE1636X	SYPL1	SYPL1	1.000000	-1.170670	-0.725125
GENE237X	CD276	CD276	1.000000	-1.511198	-0.664365
GENE414X	E2F6	E2F6	1.000000	-1.513527	-0.709191
GENE812X	KIAA1804	KIAA1804	1.000000	-1.484682	-0.700614
GENE577X	GNAI2	GNAI2	1.000000	-1.497633	-0.753706
GENE114X	B4GALT5	B4GALT5	1.000000	-1.475428	-0.752901
GENE1085X	LTB	LTB	1.000000	-1.455039	-0.750558
GENE931X	LOC390940	LOC390940	1.000000	-1.453624	-0.725332
GENE1106X	MAPK14	MAPK14	1.000000	-1.444671	-0.700426
GENE741X	IER2	IER2	1.000000	-1.552063	-0.755422
GENE921X	LOC374395	LOC374395	1.000000	-1.542784	-0.740471
GENE396X	DNASE2	DNASE2	1.000000	-1.391109	-0.732280
GENE427X	EIF3B	EIF3B	1.000000	-1.405768	-0.682728
GENE581X	GNG10	GNG10	1.000000	-1.425309	-0.661231
GENE156X	C17ORF101	C17ORF101	1.000000	-1.406058	-0.623363
GENE922X	LOC387825	LOC387825	1.000000	-1.411199	-0.625146
GENE759X	IMP3	IMP3	1.000000	-1.408425	-0.639129
GENE846X	LAPTM4A	LAPTM4A	1.000000	-1.412061	-0.650552
GENE320X	CRTC2	CRTC2	1.000000	-1.370454	-0.654822
GENE1817X	ZWINT	ZWINT	1.000000	-1.358373	-0.677214
GENE216X	CAST	CAST	1.000000	-1.484581	-0.597101
GENE442X	EPS8	EPS8	1.000000	-1.491856	-0.597998
GENE556X	GALNT4	GALNT4	1.000000	-1.490762	-0.580232
GENE444X	ERBB3	ERBB3	1.000000	-1.503747	-0.609034
GENE1738X	UACA	UACA	1.000000	-1.520763	-0.584180
GENE648X	HS.175465	HS.175465	1.000000	-1.438815	-0.589294
GENE1400X	RBCK1	RBCK1	1.000000	-1.452124	-0.597451
GENE1549X	SLC48A1	SLC48A1	1.000000	-1.465694	-0.582299
GENE1714X	TSEN54	TSEN54	1.000000	-1.436928	-0.630273
GENE1736X	TYSND1	TYSND1	1.000000	-1.459897	-0.619330
GENE309X	CPOX	CPOX	1.000000	-1.449047	-0.341007
GENE872X	LOC100128918	LOC100128918	1.000000	-1.435023	-0.345205
GENE801X	KDELR3	KDELR3	1.000000	-1.426767	-0.357620
GENE944X	LOC642255	LOC642255	1.000000	-1.441071	-0.379467
GENE142X	C11ORF17	C11ORF17	1.000000	-1.392682	-0.288515
GENE873X	LOC100128942	LOC100128942	1.000000	-1.390414	-0.318232
GENE731X	HSPBL2	HSPBL2	1.000000	-1.419143	-0.306147
GENE1310X	POLA1	POLA1	1.000000	-1.421745	-0.327673
GENE1292X	PLEKHA7	PLEKHA7	1.000000	-1.447054	-0.302635
GENE9X	ABHD8	ABHD8	1.000000	-1.464344	-0.408656
GENE557X	GAMT	GAMT	1.000000	-1.499645	-0.433063
GENE33X	AIDA	AIDA	1.000000	-1.428059	-0.409744
GENE607X	GTF3C5	GTF3C5	1.000000	-1.425267	-0.414063
GENE933X	LOC399942	LOC399942	1.000000	-1.423679	-0.424783
GENE1459X	RYK	RYK	1.000000	-1.420545	-0.424453
GENE1421X	RFX1	RFX1	1.000000	-1.409828	-0.428918
GENE1126X	MID2	MID2	1.000000	-1.443541	-0.436973
GENE1430X	RIPK1	RIPK1	1.000000	-1.396044	-0.398754
GENE380X	DHDDS	DHDDS	1.000000	-1.317598	-0.369946
GENE78X	ARHGDIA	ARHGDIA	1.000000	-1.343300	-0.365367
GENE1133X	MKNK1	MKNK1	1.000000	-1.332147	-0.349661
GENE650X	HS.184721	HS.184721	1.000000	-1.366625	-0.341009
GENE817X	KISS1	KISS1	1.000000	-1.351290	-0.397489
GENE1582X	SNX7	SNX7	1.000000	-1.354386	-0.402331
GENE1361X	PUS7	PUS7	1.000000	-1.348429	-0.404032
GENE1305X	PNKD	PNKD	1.000000	-1.368995	-0.379212
GENE197X	CABC1	CABC1	1.000000	-1.313238	-0.489493
GENE229X	CCNG2	CCNG2	1.000000	-1.340161	-0.480496
GENE548X	GAA	GAA	1.000000	-1.343990	-0.454099
GENE860X	LMNB1	LMNB1	1.000000	-1.350125	-0.451793
GENE1067X	LONP2	LONP2	1.000000	-1.332929	-0.452072
GENE1153X	MTSS1	MTSS1	1.000000	-1.334286	-0.460031
GENE1353X	PTPN12	PTPN12	1.000000	-1.350157	-0.438439
GENE1606X	ST5	ST5	1.000000	-1.373278	-0.444220
GENE820X	KLF6	KLF6	1.000000	-1.302405	-0.403458
GENE257X	CELSR2	CELSR2	1.000000	-1.303171	-0.433163
GENE1273X	PILRB	PILRB	1.000000	-1.304704	-0.425443
GENE1678X	TMEM184B	TMEM184B	1.000000	-1.326994	-0.430941
GENE185X	C8ORF13	C8ORF13	1.000000	-1.425505	-0.562791
GENE1284X	PLAGL2	PLAGL2	1.000000	-1.393074	-0.579647
GENE130X	BMPR1A	BMPR1A	1.000000	-1.399863	-0.504734
GENE369X	DCTN4	DCTN4	1.000000	-1.367015	-0.505190
GENE804X	KIAA0247	KIAA0247	1.000000	-1.382141	-0.491679
GENE712X	HS.570308	HS.570308	1.000000	-1.381534	-0.521183
GENE1337X	PSMB8	PSMB8	1.000000	-1.379628	-0.543630
GENE1072X	LRP10	LRP10	1.000000	-1.349971	-0.526001
GENE1393X	RALGPS2	RALGPS2	1.000000	-1.358115	-0.553621
GENE402X	DPH5	DPH5	1.000000	-1.425768	-0.534157
GENE919X	LOC285016	LOC285016	1.000000	-1.422172	-0.516228
GENE438X	EPDR1	EPDR1	1.000000	-1.460085	-0.525153
GENE782X	JUN	JUN	1.000000	-1.447789	-0.531469
GENE1103X	MAP2K4	MAP2K4	1.000000	-1.447981	-0.531209
GENE1603X	SSH2	SSH2	1.000000	-1.475526	-0.536087
GENE825X	KLHDC8B	KLHDC8B	1.000000	-1.428538	-0.491230
GENE1077X	LRRC42	LRRC42	1.000000	-1.436143	-0.467237
GENE938X	LOC441007	LOC441007	1.000000	-1.464579	-0.475257
GENE1788X	ZC3HAV1	ZC3HAV1	1.000000	-1.475051	-0.482740
GENE496X	FBXL18	FBXL18	1.000000	-1.522955	-0.474385
GENE802X	KHNYN	KHNYN	1.000000	-1.537975	-0.472451
GENE1059X	LOC730432	LOC730432	1.000000	-1.528109	-0.548083
GENE1419X	RFFL	RFFL	1.000000	-1.504160	-0.517380
GENE65X	APH1B	APH1B	1.000000	-1.308032	-0.534965
GENE115X	BACE2	BACE2	1.000000	-1.305221	-0.524910
GENE1068X	LPCAT3	LPCAT3	1.000000	-1.306585	-0.563031
GENE493X	FAT4	FAT4	1.000000	-1.257949	-0.561848
GENE297X	CNOT1	CNOT1	1.000000	-1.258386	-0.554189
GENE797X	KCNN4	KCNN4	1.000000	-1.255571	-0.557088
GENE24X	ADIPOR2	ADIPOR2	1.000000	-1.274013	-0.544287
GENE152X	C14ORF93	C14ORF93	1.000000	-1.258040	-0.541630
GENE295X	CNKSR3	CNKSR3	1.000000	-1.268077	-0.525952
GENE1764X	VKORC1	VKORC1	1.000000	-1.273171	-0.524399
GENE1586X	SOX18	SOX18	1.000000	-1.270060	-0.531346
GENE665X	HS.334831	HS.334831	1.000000	-1.261718	-0.507190
GENE126X	BID	BID	1.000000	-1.284931	-0.496861
GENE1631X	SYK	SYK	1.000000	-1.289687	-0.517211
GENE208X	CAPN2	CAPN2	1.000000	-1.217919	-0.496782
GENE1058X	LOC730102	LOC730102	1.000000	-1.198340	-0.492445
GENE430X	ELMO1	ELMO1	1.000000	-1.246635	-0.488264
GENE599X	GRHL1	GRHL1	1.000000	-1.238397	-0.485182
GENE879X	LOC100130092	LOC100130092	1.000000	-1.240383	-0.485812
GENE132X	BRCC3	BRCC3	1.000000	-1.258313	-0.459469
GENE1252X	PDCD6	PDCD6	1.000000	-1.258601	-0.450146
GENE1078X	LRRC57	LRRC57	1.000000	-1.240601	-0.456048
GENE1090X	LYPD5	LYPD5	1.000000	-1.282431	-0.456371
GENE1208X	NXN	NXN	1.000000	-1.268720	-0.439363
GENE241X	CDC14B	CDC14B	1.000000	-1.212081	-0.595559
GENE786X	JUP	JUP	1.000000	-1.211911	-0.601319
GENE543X	FXR1	FXR1	1.000000	-1.232541	-0.613375
GENE249X	CDH3	CDH3	1.000000	-1.178154	-0.618518
GENE455X	EVI5	EVI5	1.000000	-1.171403	-0.617248
GENE1401X	RBCK1	RBCK1	1.000000	-1.194732	-0.615514
GENE1084X	LSM10	LSM10	1.000000	-1.247673	-0.635723
GENE147X	C11ORF82	C11ORF82	1.000000	-1.215339	-0.663100
GENE30X	AGTRAP	AGTRAP	1.000000	-1.225744	-0.669595
GENE1510X	SHC1	SHC1	1.000000	-1.226120	-0.666895
GENE1416X	REC8	REC8	1.000000	-1.227924	-0.635202
GENE1455X	RRBP1	RRBP1	1.000000	-1.213347	-0.641327
GENE1324X	PRKD2	PRKD2	1.000000	-1.214183	-0.648228
GENE1725X	TUB	TUB	1.000000	-1.213968	-0.654009
GENE1235X	PAK4	PAK4	1.000000	-1.214141	-0.694080
GENE784X	JUP	JUP	1.000000	-1.135189	-0.594862
GENE1288X	PLDN	PLDN	1.000000	-1.151650	-0.587419
GENE883X	LOC100130750	LOC100130750	1.000000	-1.160872	-0.567792
GENE1070X	LPP	LPP	1.000000	-1.152326	-0.547414
GENE1456X	RRBP1	RRBP1	1.000000	-1.142514	-0.561700
GENE1167X	NDRG2	NDRG2	1.000000	-1.120225	-0.629742
GENE1154X	MUL1	MUL1	1.000000	-1.135963	-0.628071
GENE1803X	ZNF451	ZNF451	1.000000	-1.150009	-0.630231
GENE1573X	SNORD99	SNORD99	1.000000	-1.149540	-0.612439
GENE584X	GNS	GNS	1.000000	-1.193564	-0.580696
GENE771X	ITGA3	ITGA3	1.000000	-1.188405	-0.569430
GENE1414X	RDBP	RDBP	1.000000	-1.189154	-0.575364
GENE1390X	RAD51	RAD51	1.000000	-1.198025	-0.568404
GENE1051X	LOC729534	LOC729534	1.000000	-1.225627	-0.552168
GENE893X	LOC100132797	LOC100132797	1.000000	-1.208390	-0.524396
GENE1744X	UNC45A	UNC45A	1.000000	-1.199446	-0.516759
GENE1558X	SMARCC1	SMARCC1	1.000000	-1.198870	-0.536836
GENE1251X	PCYOX1	PCYOX1	1.000000	-1.176845	-0.527265
GENE1460X	RYK	RYK	1.000000	-1.179889	-0.521313
GENE1628X	SURF4	SURF4	1.000000	-1.174423	-0.537813
GENE243X	CDC25B	CDC25B	1.000000	-1.345454	-0.634178
GENE778X	ITPR3	ITPR3	1.000000	-1.369492	-0.596435
GENE183X	C6ORF89	C6ORF89	1.000000	-1.349500	-0.598958
GENE1616X	STIM1	STIM1	1.000000	-1.345640	-0.603751
GENE798X	KCTD14	KCTD14	1.000000	-1.323116	-0.615838
GENE1734X	TXLNA	TXLNA	1.000000	-1.319607	-0.589609
GENE85X	ARPP19	ARPP19	1.000000	-1.299062	-0.621091
GENE1147X	MRPL49	MRPL49	1.000000	-1.298773	-0.632098
GENE670X	HS.370359	HS.370359	1.000000	-1.279047	-0.614799
GENE1293X	PLEKHF1	PLEKHF1	1.000000	-1.274923	-0.602210
GENE1724X	TTLL4	TTLL4	1.000000	-1.266644	-0.604339
GENE1787X	ZBTB20	ZBTB20	1.000000	-1.262212	-0.619372
GENE370X	DDAH2	DDAH2	1.000000	-1.327610	-0.703749
GENE1104X	MAP3K3	MAP3K3	1.000000	-1.331780	-0.727429
GENE1054X	LOC729964	LOC729964	1.000000	-1.263913	-0.680455
GENE714X	HS.5724	HS.5724	1.000000	-1.306024	-0.653741
GENE807X	KIAA1370	KIAA1370	1.000000	-1.294698	-0.681117
GENE1625X	SULT1A4	SULT1A4	1.000000	-1.302425	-0.675682
GENE1424X	RHOF	RHOF	1.000000	-1.312809	-0.676569
GENE161X	C18ORF19	C18ORF19	1.000000	-1.816975	-0.276791
GENE1165X	NDRG1	NDRG1	1.000000	-1.863541	-0.284512
GENE274X	CHST14	CHST14	1.000000	-1.791190	-0.361695
GENE1173X	NFIA	NFIA	1.000000	-1.831021	-0.343527
GENE799X	KDELR3	KDELR3	1.000000	-1.824415	-0.414360
GENE207X	CAPN1	CAPN1	1.000000	-1.848601	-0.382657
GENE1728X	TUBB	TUBB	1.000000	-1.841790	-0.368786
GENE1214X	ODZ3	ODZ3	1.000000	-1.851550	-0.403253
GENE17X	ACSF2	ACSF2	1.000000	-1.896966	-0.511079
GENE101X	ATP1A1	ATP1A1	1.000000	-1.927691	-0.465336
GENE1733X	TWSG1	TWSG1	1.000000	-1.915345	-0.470237
GENE1523X	SLC15A4	SLC15A4	1.000000	-1.885525	-0.438136
GENE164X	C1GALT1	C1GALT1	1.000000	-1.815301	-0.458728
GENE361X	DAG1	DAG1	1.000000	-1.791788	-0.455348
GENE410X	DTX2	DTX2	1.000000	-1.759705	-0.462520
GENE291X	CMTM7	CMTM7	1.000000	-1.771228	-0.430443
GENE1373X	RAB11FIP1	RAB11FIP1	1.000000	-1.780055	-0.400323
GENE227X	CCDC99	CCDC99	1.000000	-1.771769	-0.542720
GENE1668X	TMED10	TMED10	1.000000	-1.793412	-0.512912
GENE409X	DTX2	DTX2	1.000000	-1.810787	-0.489982
GENE1174X	NFIB	NFIB	1.000000	-1.834070	-0.475117
GENE1666X	TMCO3	TMCO3	1.000000	-1.840246	-0.509628
GENE293X	CMTM7	CMTM7	1.000000	-1.653246	-0.539792
GENE779X	ITPRIPL2	ITPRIPL2	1.000000	-1.681601	-0.519007
GENE20X	ACY1	ACY1	1.000000	-1.718218	-0.451514
GENE1275X	PIM2	PIM2	1.000000	-1.728216	-0.437278
GENE1439X	RNF144	RNF144	1.000000	-1.700253	-0.463218
GENE739X	ID2	ID2	1.000000	-1.731297	-0.526592
GENE1691X	TNFRSF21	TNFRSF21	1.000000	-1.733121	-0.510980
GENE1650X	TFIP11	TFIP11	1.000000	-1.710519	-0.502093
GENE1661X	TLCD1	TLCD1	1.000000	-1.702642	-0.486156
GENE263X	CETN2	CETN2	1.000000	-1.841913	-0.726491
GENE266X	CGN	CGN	1.000000	-1.866987	-0.730439
GENE620X	HBP1	HBP1	1.000000	-1.907937	-0.706616
GENE788X	KATNA1	KATNA1	1.000000	-1.881622	-0.673987
GENE986X	LOC647000	LOC647000	1.000000	-1.865233	-0.649389
GENE1076X	LRRC28	LRRC28	1.000000	-1.849779	-0.669223
GENE1485X	SEL1L3	SEL1L3	1.000000	-1.850175	-0.654063
GENE292X	CMTM7	CMTM7	1.000000	-2.006242	-0.592085
GENE428X	ELF3	ELF3	1.000000	-1.915352	-0.639563
GENE1816X	ZWINT	ZWINT	1.000000	-1.953665	-0.625483
GENE31X	AGTRAP	AGTRAP	1.000000	-1.738070	-0.696081
GENE76X	ARHGAP29	ARHGAP29	1.000000	-1.744629	-0.712072
GENE342X	CXCL2	CXCL2	1.000000	-1.749334	-0.709491
GENE621X	HBP1	HBP1	1.000000	-1.726217	-0.736040
GENE1454X	RRBP1	RRBP1	1.000000	-1.714120	-0.720718
GENE815X	KIF1B	KIF1B	1.000000	-1.695522	-0.683077
GENE596X	GRAMD3	GRAMD3	1.000000	-1.692575	-0.697925
GENE1063X	LOC731878	LOC731878	1.000000	-1.691259	-0.709577
GENE1048X	LOC728908	LOC728908	1.000000	-1.715866	-0.698736
GENE582X	GNG10	GNG10	1.000000	-1.751431	-0.661776
GENE1319X	PQLC3	PQLC3	1.000000	-1.787619	-0.694612
GENE1795X	ZFYVE26	ZFYVE26	1.000000	-1.814587	-0.681067
GENE957X	LOC643778	LOC643778	1.000000	-1.711393	-0.555438
GENE125X	BID	BID	1.000000	-1.704684	-0.593738
GENE1720X	TSPAN6	TSPAN6	1.000000	-1.700195	-0.612644
GENE176X	C3ORF38	C3ORF38	1.000000	-1.729542	-0.592254
GENE1463X	S100A2	S100A2	1.000000	-1.724807	-0.592847
GENE1643X	TBL1X	TBL1X	1.000000	-1.738883	-0.611551
GENE1330X	PRR15L	PRR15L	1.000000	-1.807825	-0.585299
GENE1352X	PTPN12	PTPN12	1.000000	-1.797087	-0.598400
GENE1407X	RBMS1	RBMS1	1.000000	-1.835901	-0.566353
GENE371X	DDIT4	DDIT4	1.000000	-1.559912	-0.575262
GENE541X	FUT4	FUT4	1.000000	-1.544554	-0.586495
GENE1508X	SGPP2	SGPP2	1.000000	-1.580858	-0.572702
GENE403X	DPH5	DPH5	1.000000	-1.614132	-0.588554
GENE1199X	NQO1	NQO1	1.000000	-1.619573	-0.593599
GENE1360X	PUS3	PUS3	1.000000	-1.649286	-0.605442
GENE1445X	ROCK1	ROCK1	1.000000	-1.641942	-0.588148
GENE278X	CLCF1	CLCF1	1.000000	-1.632024	-0.673431
GENE464X	FAM116A	FAM116A	1.000000	-1.653210	-0.667991
GENE1753X	VAMP8	VAMP8	1.000000	-1.665380	-0.682346
GENE1796X	ZMPSTE24	ZMPSTE24	1.000000	-1.672888	-0.659950
GENE753X	IL10RB	IL10RB	1.000000	-1.568231	-0.695795
GENE803X	KIAA0195	KIAA0195	1.000000	-1.602056	-0.693952
GENE1189X	NOTCH2NL	NOTCH2NL	1.000000	-1.607273	-0.718187
GENE1309X	POFUT2	POFUT2	1.000000	-1.596067	-0.647045
GENE1621X	SUGT1	SUGT1	1.000000	-1.590533	-0.655375
GENE1577X	SNTB2	SNTB2	1.000000	-1.580762	-0.665709
GENE1534X	SLC29A1	SLC29A1	1.000000	-1.592965	-0.622499
GENE250X	CDK2	CDK2	1.000000	-1.495839	-0.248877
GENE290X	CMTM6	CMTM6	1.000000	-1.515972	-0.241121
GENE226X	CCDC90A	CCDC90A	1.000000	-1.565303	-0.179358
GENE286X	CLIC4	CLIC4	1.000000	-1.547841	-0.150713
GENE1163X	NAP1L1	NAP1L1	1.000000	-1.515128	-0.158249
GENE1810X	ZNF688	ZNF688	1.000000	-1.542203	-0.207638
GENE42X	ALDH4A1	ALDH4A1	1.000000	-1.596556	-0.241024
GENE340X	CUX1	CUX1	1.000000	-1.602413	-0.227003
GENE1570X	SNORA25	SNORA25	1.000000	-1.597666	-0.224366
GENE478X	FAM162A	FAM162A	1.000000	-1.588873	-0.255977
GENE1232X	P4HA1	P4HA1	1.000000	-1.610982	-0.268373
GENE800X	KDELR3	KDELR3	1.000000	-1.643255	-0.273667
GENE832X	KLK5	KLK5	1.000000	-1.704769	-0.256271
GENE296X	CNN3	CNN3	1.000000	-1.607467	-0.491535
GENE878X	LOC100129960	LOC100129960	1.000000	-1.617951	-0.482411
GENE432X	EML1	EML1	1.000000	-1.640700	-0.435657
GENE1741X	UCA1	UCA1	1.000000	-1.646742	-0.437969
GENE796X	KCNMB3	KCNMB3	1.000000	-1.672518	-0.433655
GENE1492X	SEPT9	SEPT9	1.000000	-1.664302	-0.450082
GENE211X	CAPS	CAPS	1.000000	-1.545609	-0.395844
GENE480X	FAM174B	FAM174B	1.000000	-1.560306	-0.381157
GENE136X	C10ORF59	C10ORF59	1.000000	-1.546415	-0.432462
GENE1719X	TSPAN6	TSPAN6	1.000000	-1.543522	-0.427987
GENE151X	C14ORF4	C14ORF4	1.000000	-1.591806	-0.409894
GENE1420X	RFWD3	RFWD3	1.000000	-1.571134	-0.417310
GENE1406X	RBMS1	RBMS1	1.000000	-1.620464	-0.412769
GENE1517X	SKP2	SKP2	1.000000	-1.619589	-0.414182
GENE1783X	XKR8	XKR8	1.000000	-1.609457	-0.389594
GENE1700X	TRAM2	TRAM2	1.000000	-1.699386	-0.388318
GENE251X	CDK2	CDK2	1.000000	-1.611954	-0.340545
GENE1500X	SFRS12	SFRS12	1.000000	-1.600033	-0.308570
GENE765X	IPO8	IPO8	1.000000	-1.572511	-0.335574
GENE1397X	RARRES3	RARRES3	1.000000	-1.589183	-0.361041
GENE319X	CRTAP	CRTAP	1.000000	-1.498901	-0.374316
GENE1177X	NFIX	NFIX	1.000000	-1.520214	-0.353732
GENE1585X	SORD	SORD	1.000000	-1.519270	-0.370378
GENE1160X	MYO10	MYO10	1.000000	-1.550275	-0.308430
GENE1222X	ORC1L	ORC1L	1.000000	-1.551472	-0.305045
GENE1277X	PIR	PIR	1.000000	-1.539835	-0.307296
GENE1462X	S100A13	S100A13	1.000000	-1.521352	-0.322145
GENE1529X	SLC25A1	SLC25A1	1.000000	-1.512080	-0.311627
GENE314X	CREBZF	CREBZF	1.000000	-1.199802	-0.043935
GENE671X	HS.370611	HS.370611	1.000000	-1.206889	-0.024138
GENE56X	ANXA2P1	ANXA2P1	1.000000	-1.244496	-0.049216
GENE1124X	MGAT4B	MGAT4B	1.000000	-1.260310	-0.037176
GENE456X	EYA2	EYA2	1.000000	-1.270358	0.004415
GENE734X	HYAL3	HYAL3	1.000000	-1.260450	0.016941
GENE199X	CABLES2	CABLES2	1.000000	-1.225921	-0.014786
GENE1071X	LRIG3	LRIG3	1.000000	-1.238816	-0.013217
GENE663X	HS.28694	HS.28694	1.000000	-1.238332	0.025284
GENE701X	HS.559830	HS.559830	1.000000	-1.229661	0.005337
GENE1520X	SLBP	SLBP	1.000000	-1.224707	0.016423
GENE285X	CLIC4	CLIC4	1.000000	-1.280940	0.116945
GENE401X	DOK1	DOK1	1.000000	-1.274986	0.150924
GENE1365X	PYGB	PYGB	1.000000	-1.274435	0.137266
GENE673X	HS.397465	HS.397465	1.000000	-1.324401	0.114659
GENE467X	FAM122B	FAM122B	1.000000	-1.301520	0.092660
GENE1526X	SLC20A2	SLC20A2	1.000000	-1.302283	0.102017
GENE2X	ABCB9	ABCB9	1.000000	-1.266088	0.076699
GENE1807X	ZNF561	ZNF561	1.000000	-1.286008	0.069330
GENE1509X	SH3D19	SH3D19	1.000000	-1.262117	0.044555
GENE324X	CST6	CST6	1.000000	-1.323099	0.057320
GENE1525X	SLC16A5	SLC16A5	1.000000	-1.322238	0.036900
GENE1589X	SPATC1	SPATC1	1.000000	-1.312369	0.028804
GENE638X	HS.10862	HS.10862	1.000000	-1.109507	0.075490
GENE301X	COL11A2	COL11A2	1.000000	-1.114233	0.117754
GENE865X	LOC100128260	LOC100128260	1.000000	-1.113780	0.105442
GENE816X	KIRREL	KIRREL	1.000000	-1.126951	0.118063
GENE989X	LOC647147	LOC647147	1.000000	-1.117900	0.171180
GENE1370X	QPRT	QPRT	1.000000	-1.137016	0.150225
GENE135X	C10ORF47	C10ORF47	1.000000	-1.173744	0.147326
GENE1050X	LOC729327	LOC729327	1.000000	-1.167679	0.142695
GENE849X	LATS1	LATS1	1.000000	-1.189511	0.126756
GENE1203X	NSUN7	NSUN7	1.000000	-1.203215	0.145776
GENE415X	E2F8	E2F8	1.000000	-1.211284	0.100053
GENE906X	LOC121906	LOC121906	1.000000	-1.234791	0.089530
GENE1812X	ZNF700	ZNF700	1.000000	-1.228595	0.120121
GENE0X	AASDH	AASDH	1.000000	-1.268676	0.196358
GENE1640X	TAS2R42	TAS2R42	1.000000	-1.247469	0.164895
GENE748X	IGF2BP3	IGF2BP3	1.000000	-1.204099	0.184885
GENE1190X	NOTUM	NOTUM	1.000000	-1.210336	0.212958
GENE974X	LOC645128	LOC645128	1.000000	-1.231179	0.208968
GENE1749X	UPK3B	UPK3B	1.000000	-1.239123	0.201367
GENE201X	CACNB3	CACNB3	1.000000	-1.148935	0.221806
GENE790X	KBTBD4	KBTBD4	1.000000	-1.168154	0.237053
GENE1702X	TRIM2	TRIM2	1.000000	-1.179322	0.232658
GENE1756X	VAX1	VAX1	1.000000	-1.164861	0.189596
GENE258X	CENPI	CENPI	1.000000	-1.032957	0.167988
GENE570X	GLT8D1	GLT8D1	1.000000	-1.017965	0.195928
GENE653X	HS.209381	HS.209381	1.000000	-1.018897	0.186803
GENE1271X	PI4KA	PI4KA	1.000000	-1.003518	0.194077
GENE325X	CST6	CST6	1.000000	-1.070786	0.169958
GENE357X	CYP4F11	CYP4F11	1.000000	-1.067158	0.129856
GENE838X	KRTAP2-1	KRTAP2-1	1.000000	-1.068433	0.133764
GENE1062X	LOC731724	LOC731724	1.000000	-1.082208	0.111738
GENE535X	FRYL	FRYL	1.000000	-1.045196	0.135741
GENE1256X	PDXK	PDXK	1.000000	-1.045799	0.143495
GENE1150X	MST4	MST4	1.000000	-1.031474	0.124175
GENE259X	CEP152	CEP152	1.000000	-1.000962	0.008720
GENE776X	ITGB5	ITGB5	1.000000	-1.002892	0.022679
GENE40X	AKNAD1	AKNAD1	1.000000	-1.035004	0.083201
GENE1060X	LOC730804	LOC730804	1.000000	-1.041250	0.074977
GENE1340X	PSPH	PSPH	1.000000	-1.046229	0.068730
GENE1596X	SPRY2	SPRY2	1.000000	-1.060698	0.085231
GENE489X	FAM75A1	FAM75A1	1.000000	-1.015893	0.074710
GENE733X	HYAL2	HYAL2	1.000000	-1.000339	0.065071
GENE757X	IL6	IL6	1.000000	-1.008902	0.062837
GENE1809X	ZNF619	ZNF619	1.000000	-1.017024	0.060481
GENE1035X	LOC653498	LOC653498	1.000000	-1.025900	0.035521
GENE1441X	RNF217	RNF217	1.000000	-1.023556	0.041610
GENE1742X	UEVLD	UEVLD	1.000000	-1.032736	0.045567
GENE1135X	MLL	MLL	1.000000	-1.002156	0.095077
GENE707X	HS.565338	HS.565338	1.000000	-1.008497	0.107989
GENE1686X	TMF1	TMF1	1.000000	-1.010837	0.109409
GENE387X	DKFZP434N035	DKFZP434N035	1.000000	-1.051719	-0.047684
GENE629X	HJURP	HJURP	1.000000	-1.062656	-0.057561
GENE261X	CEP57	CEP57	1.000000	-1.035666	-0.060163
GENE215X	CASP6	CASP6	1.000000	-1.032730	-0.067147
GENE1434X	RNASEH2C	RNASEH2C	1.000000	-1.031081	-0.069900
GENE923X	LOC388160	LOC388160	1.000000	-1.004018	-0.051870
GENE459X	F12	F12	1.000000	-1.030367	-0.012184
GENE1599X	SRGAP1	SRGAP1	1.000000	-1.020323	-0.010812
GENE1119X	MEST	MEST	1.000000	-1.047796	-0.024833
GENE1169X	NDUFC2	NDUFC2	1.000000	-1.032785	-0.029080
GENE1776X	WDR62	WDR62	1.000000	-1.030576	-0.030808
GENE339X	CTSZ	CTSZ	1.000000	-1.103735	-0.094248
GENE962X	LOC644019	LOC644019	1.000000	-1.094696	-0.098254
GENE990X	LOC647197	LOC647197	1.000000	-1.074193	-0.097070
GENE1118X	MED28	MED28	1.000000	-1.087400	-0.105404
GENE1105X	MAP7D2	MAP7D2	1.000000	-1.068423	-0.114077
GENE583X	GNG12	GNG12	1.000000	-1.155865	-0.053401
GENE1270X	PHF3	PHF3	1.000000	-1.148959	-0.077728
GENE874X	LOC100129103	LOC100129103	1.000000	-1.121338	-0.085939
GENE1186X	NME6	NME6	1.000000	-1.125229	-0.069543
GENE1088X	LXN	LXN	1.000000	-1.110056	-0.058890
GENE1542X	SLC3A2	SLC3A2	1.000000	-1.107184	-0.069633
GENE134X	C10ORF10	C10ORF10	1.000000	-1.099724	-0.029087
GENE408X	DTL	DTL	1.000000	-1.094569	-0.000413
GENE1452X	RPS6KA4	RPS6KA4	1.000000	-1.084930	0.002454
GENE400X	DNMT3B	DNMT3B	1.000000	-1.078583	0.046018
GENE449X	ESCO1	ESCO1	1.000000	-1.051639	0.004433
GENE1423X	RGPD4	RGPD4	1.000000	-1.066104	0.002982
GENE1538X	SLC35F3	SLC35F3	1.000000	-1.054419	0.026025
GENE963X	LOC644100	LOC644100	1.000000	-1.141747	0.058762
GENE538X	FTHL2	FTHL2	1.000000	-1.130891	0.035244
GENE1409X	RBP1	RBP1	1.000000	-1.151709	0.041455
GENE1637X	TACSTD2	TACSTD2	1.000000	-1.145597	0.035885
GENE810X	KIAA1641	KIAA1641	1.000000	-1.120368	0.007632
GENE939X	LOC441282	LOC441282	1.000000	-1.119570	0.016671
GENE1797X	ZMYM5	ZMYM5	1.000000	-1.119532	0.024474
GENE163X	C19ORF47	C19ORF47	1.000000	-1.123524	-0.434067
GENE48X	ANKRD6	ANKRD6	1.000000	-1.129234	-0.392797
GENE186X	C8ORF47	C8ORF47	1.000000	-1.122419	-0.408534
GENE221X	CC2D1B	CC2D1B	1.000000	-1.109435	-0.399961
GENE1366X	QDPR	QDPR	1.000000	-1.118594	-0.394661
GENE238X	CD2AP	CD2AP	1.000000	-1.083336	-0.427698
GENE93X	ASF1B	ASF1B	1.000000	-1.095172	-0.409275
GENE1792X	ZFAT	ZFAT	1.000000	-1.092493	-0.408640
GENE1767X	VPS35	VPS35	1.000000	-1.107159	-0.422211
GENE175X	C2ORF55	C2ORF55	1.000000	-1.063734	-0.368380
GENE719X	HS.578395	HS.578395	1.000000	-1.078016	-0.375671
GENE1082X	LRRFIP2	LRRFIP2	1.000000	-1.077297	-0.369145
GENE1263X	PEX13	PEX13	1.000000	-1.088217	-0.376995
GENE119X	BCAT2	BCAT2	1.000000	-1.098568	-0.389061
GENE1665X	TMBIM6	TMBIM6	1.000000	-1.093304	-0.389846
GENE1200X	NR1D2	NR1D2	1.000000	-1.069552	-0.403159
GENE1709X	TRPS1	TRPS1	1.000000	-1.050922	-0.404185
GENE82X	ARPC4	ARPC4	1.000000	-1.067670	-0.332302
GENE1264X	PEX19	PEX19	1.000000	-1.066078	-0.349947
GENE550X	GABPB2	GABPB2	1.000000	-1.093550	-0.338980
GENE1572X	SNORD49A	SNORD49A	1.000000	-1.105016	-0.345507
GENE12X	ACADVL	ACADVL	1.000000	-1.044416	-0.451489
GENE695X	HS.547503	HS.547503	1.000000	-1.034136	-0.451437
GENE666X	HS.348844	HS.348844	1.000000	-1.021722	-0.460621
GENE498X	FBXO17	FBXO17	1.000000	-1.040433	-0.430001
GENE1428X	RILPL2	RILPL2	1.000000	-1.034932	-0.429550
GENE1601X	SS18	SS18	1.000000	-1.035217	-0.439292
GENE891X	LOC100131895	LOC100131895	1.000000	-1.053517	-0.424829
GENE1567X	SND1	SND1	1.000000	-1.046808	-0.429471
GENE58X	AP1G2	AP1G2	1.000000	-1.003143	-0.419012
GENE901X	LOC100133888	LOC100133888	1.000000	-1.000753	-0.429747
GENE268X	CHIC2	CHIC2	1.000000	-1.022742	-0.413685
GENE1382X	RAB3GAP1	RAB3GAP1	1.000000	-1.015429	-0.411667
GENE501X	FCGR2A	FCGR2A	1.000000	-1.018821	-0.420029
GENE1740X	UBN2	UBN2	1.000000	-1.014808	-0.420169
GENE855X	LEMD2	LEMD2	1.000000	-1.009745	-0.393133
GENE1172X	NEFH	NEFH	1.000000	-1.010194	-0.383425
GENE1412X	RCC2	RCC2	1.000000	-1.028728	-0.395789
GENE19X	ACTN4	ACTN4	1.000000	-1.021429	-0.339951
GENE1123X	MFSD11	MFSD11	1.000000	-1.016679	-0.352166
GENE822X	KLF6	KLF6	1.000000	-1.033677	-0.368725
GENE1581X	SNX5	SNX5	1.000000	-1.041934	-0.349275
GENE280X	CLDN15	CLDN15	1.000000	-1.036345	-0.306307
GENE437X	ENTPD7	ENTPD7	1.000000	-1.006131	-0.306695
GENE1286X	PLCG2	PLCG2	1.000000	-1.012226	-0.302381
GENE1357X	PTPRT	PTPRT	1.000000	-1.008661	-0.300539
GENE1563X	SMPD4	SMPD4	1.000000	-1.017532	-0.297551
GENE189X	C9ORF116	C9ORF116	1.000000	-1.099885	-0.267490
GENE315X	CRIP1	CRIP1	1.000000	-1.088804	-0.259030
GENE172X	C20ORF27	C20ORF27	1.000000	-1.096582	-0.286497
GENE441X	EPM2AIP1	EPM2AIP1	1.000000	-1.106688	-0.277708
GENE206X	CANT1	CANT1	1.000000	-1.103474	-0.280594
GENE1564X	SMYD4	SMYD4	1.000000	-1.105271	-0.283009
GENE1312X	PPA2	PPA2	1.000000	-1.114854	-0.289282
GENE1505X	SGCD	SGCD	1.000000	-1.124767	-0.283495
GENE420X	EFNA1	EFNA1	1.000000	-1.092121	-0.297497
GENE1387X	RAD17	RAD17	1.000000	-1.089587	-0.295395
GENE576X	GNAI1	GNAI1	1.000000	-1.092990	-0.317004
GENE1641X	TAX1BP3	TAX1BP3	1.000000	-1.084008	-0.309593
GENE579X	GNB1L	GNB1L	1.000000	-1.123080	-0.244118
GENE942X	LOC641844	LOC641844	1.000000	-1.117361	-0.240502
GENE1113X	MCM2	MCM2	1.000000	-1.139131	-0.245321
GENE867X	LOC100128425	LOC100128425	1.000000	-1.139390	-0.263683
GENE1011X	LOC650155	LOC650155	1.000000	-1.137845	-0.258469
GENE1162X	N4BP2L1	N4BP2L1	1.000000	-1.136149	-0.269339
GENE1566X	SNAP29	SNAP29	1.000000	-1.123467	-0.263349
GENE460X	F3	F3	1.000000	-1.164613	-0.286945
GENE385X	DIAPH1	DIAPH1	1.000000	-1.160882	-0.314282
GENE580X	GNB2	GNB2	1.000000	-1.157718	-0.312023
GENE612X	GYG2	GYG2	1.000000	-1.175587	-0.329397
GENE265X	CFL2	CFL2	1.000000	-1.180406	-0.335556
GENE1602X	SS18	SS18	1.000000	-1.185082	-0.332086
GENE885X	LOC100130919	LOC100130919	1.000000	-1.202085	-0.337435
GENE486X	FAM53B	FAM53B	1.000000	-1.167955	-0.365806
GENE426X	EIF3B	EIF3B	1.000000	-1.156317	-0.386915
GENE811X	KIAA1671	KIAA1671	1.000000	-1.151861	-0.381878
GENE601X	GRSF1	GRSF1	1.000000	-1.152555	-0.333418
GENE1779X	WTAP	WTAP	1.000000	-1.148714	-0.346189
GENE1449X	RPL13A	RPL13A	1.000000	-1.129847	-0.367746
GENE1565X	SNAP23	SNAP23	1.000000	-1.124732	-0.362775
GENE1545X	SLC43A3	SLC43A3	1.000000	-1.127618	-0.344748
GENE547X	GAA	GAA	1.000000	-1.211544	-0.372305
GENE60X	AP3M1	AP3M1	1.000000	-1.188024	-0.386851
GENE378X	DHCR7	DHCR7	1.000000	-1.188057	-0.375868
GENE1808X	ZNF586	ZNF586	1.000000	-1.198899	-0.378139
GENE522X	FLOT2	FLOT2	1.000000	-1.208677	-0.412350
GENE654X	HS.22302	HS.22302	1.000000	-1.212495	-0.421528
GENE1170X	NDUFV3	NDUFV3	1.000000	-1.239710	-0.423339
GENE1690X	TNFRSF1A	TNFRSF1A	1.000000	-1.228735	-0.410650
GENE993X	LOC647509	LOC647509	1.000000	-1.244801	-0.384964
GENE591X	GPR161	GPR161	1.000000	-1.260172	-0.371178
GENE1245X	PAX8	PAX8	1.000000	-1.269223	-0.364491
GENE1591X	SPIN1	SPIN1	1.000000	-1.254728	-0.356503
GENE49X	ANKRD9	ANKRD9	1.000000	-1.164844	-0.493600
GENE177X	C3ORF58	C3ORF58	1.000000	-1.164626	-0.476355
GENE1457X	RUFY1	RUFY1	1.000000	-1.178999	-0.459649
GENE379X	DHCR7	DHCR7	1.000000	-1.170421	-0.440407
GENE553X	GAGE4	GAGE4	1.000000	-1.166708	-0.444844
GENE193X	C9ORF6	C9ORF6	1.000000	-1.151700	-0.438978
GENE1255X	PDPR	PDPR	1.000000	-1.159639	-0.433410
GENE658X	HS.276860	HS.276860	1.000000	-1.152025	-0.419781
GENE763X	INTS5	INTS5	1.000000	-1.090006	-0.537639
GENE482X	FAM187B	FAM187B	1.000000	-1.087645	-0.511093
GENE1231X	P2RY6	P2RY6	1.000000	-1.086874	-0.505286
GENE160X	C17ORF97	C17ORF97	1.000000	-1.140765	-0.529150
GENE1642X	TBC1D2	TBC1D2	1.000000	-1.143806	-0.519480
GENE718X	HS.576164	HS.576164	1.000000	-1.121754	-0.490913
GENE1092X	M6PRBP1	M6PRBP1	1.000000	-1.121339	-0.496969
GENE1658X	TJP2	TJP2	1.000000	-1.114040	-0.503717
GENE1514X	SIVA1	SIVA1	1.000000	-1.136340	-0.490208
GENE631X	HMGN4	HMGN4	1.000000	-1.102797	-0.487203
GENE1727X	TUBA3D	TUBA3D	1.000000	-1.097471	-0.476305
GENE1639X	TARBP1	TARBP1	1.000000	-1.105943	-0.457631
GENE1657X	TJP2	TJP2	1.000000	-1.088521	-0.455511
GENE247X	CDCP1	CDCP1	1.000000	-1.055704	-0.548985
GENE551X	GABRQ	GABRQ	1.000000	-1.053718	-0.538294
GENE911X	LOC151234	LOC151234	1.000000	-1.042707	-0.536395
GENE903X	LOC100134134	LOC100134134	1.000000	-1.043157	-0.552561
GENE1057X	LOC730074	LOC730074	1.000000	-1.038797	-0.545648
GENE943X	LOC641978	LOC641978	1.000000	-1.019936	-0.552543
GENE1008X	LOC649383	LOC649383	1.000000	-1.024305	-0.535959
GENE1180X	NGFRAP1	NGFRAP1	1.000000	-1.010352	-0.530315
GENE1624X	SULT1A3	SULT1A3	1.000000	-1.020222	-0.520806
GENE318X	CRTAP	CRTAP	1.000000	-1.055319	-0.466554
GENE1320X	PREB	PREB	1.000000	-1.052317	-0.479325
GENE393X	DMRT2	DMRT2	1.000000	-1.011987	-0.493564
GENE808X	KIAA1370	KIAA1370	1.000000	-1.027766	-0.498030
GENE1769X	VRK3	VRK3	1.000000	-1.031086	-0.497754
GENE1290X	PLEKHA1	PLEKHA1	1.000000	-1.031069	-0.484608
GENE1763X	VKORC1	VKORC1	1.000000	-1.031181	-0.481910
GENE1036X	LOC653543	LOC653543	1.000000	-1.013662	-0.619629
GENE1091X	LYSMD3	LYSMD3	1.000000	-1.011730	-0.571419
GENE1435X	RNF114	RNF114	1.000000	-1.012481	-0.588429
GENE1633X	SYNJ2BP	SYNJ2BP	1.000000	-1.010149	-0.584054
GENE1688X	TNFAIP8	TNFAIP8	1.000000	-1.056738	-0.588418
GENE14X	ACO1	ACO1	1.000000	-1.079014	-0.136468
GENE454X	EVC	EVC	1.000000	-1.101481	-0.152035
GENE29X	AGR2	AGR2	1.000000	-1.063616	-0.165225
GENE277X	CKMT1A	CKMT1A	1.000000	-1.069160	-0.158578
GENE717X	HS.575222	HS.575222	1.000000	-1.066770	-0.162181
GENE1351X	PTP4A2	PTP4A2	1.000000	-1.081406	-0.160578
GENE404X	DPY30	DPY30	1.000000	-1.079392	-0.191577
GENE1655X	TICAM2	TICAM2	1.000000	-1.098507	-0.178343
GENE1770X	VWA1	VWA1	1.000000	-1.088178	-0.172287
GENE1605X	SSR1	SSR1	1.000000	-1.101365	-0.197044
GENE305X	CORO1B	CORO1B	1.000000	-1.137961	-0.135129
GENE417X	EDEM1	EDEM1	1.000000	-1.119159	-0.135158
GENE1022X	LOC652671	LOC652671	1.000000	-1.121985	-0.168109
GENE844X	LAMP2	LAMP2	1.000000	-1.120086	-0.155550
GENE908X	LOC127011	LOC127011	1.000000	-1.127346	-0.156868
GENE1693X	TNPO1	TNPO1	1.000000	-1.134984	-0.153193
GENE641X	HS.129964	HS.129964	1.000000	-1.137466	-0.189590
GENE1385X	RAB8A	RAB8A	1.000000	-1.116961	-0.220439
GENE1471X	SATB1	SATB1	1.000000	-1.133075	-0.213968
GENE1801X	ZNF319	ZNF319	1.000000	-1.167254	-0.205382
GENE590X	GPR110	GPR110	1.000000	-1.082379	-0.220014
GENE190X	C9ORF116	C9ORF116	1.000000	-1.098292	-0.220473
GENE1480X	SDCBP	SDCBP	1.000000	-1.096442	-0.222614
GENE462X	FAM111A	FAM111A	1.000000	-1.086156	-0.230480
GENE934X	LOC400652	LOC400652	1.000000	-1.093567	-0.236102
GENE1743X	UGT2B7	UGT2B7	1.000000	-1.076082	-0.234937
GENE94X	ATF4	ATF4	1.000000	-1.036620	-0.230186
GENE137X	C10ORF61	C10ORF61	1.000000	-1.021398	-0.233585
GENE988X	LOC647041	LOC647041	1.000000	-1.024385	-0.219829
GENE1350X	PTP4A1	PTP4A1	1.000000	-1.003576	-0.241008
GENE936X	LOC402057	LOC402057	1.000000	-1.019920	-0.200565
GENE1341X	PSPH	PSPH	1.000000	-1.037728	-0.201117
GENE1073X	LRP5L	LRP5L	1.000000	-1.063156	-0.195338
GENE1287X	PLD1	PLD1	1.000000	-1.059254	-0.202987
GENE1489X	SEPN1	SEPN1	1.000000	-1.055826	-0.210390
GENE1580X	SNX19	SNX19	1.000000	-1.066119	-0.217809
GENE67X	APOL2	APOL2	1.000000	-1.025008	-0.170414
GENE854X	LDLR	LDLR	1.000000	-1.024238	-0.170362
GENE635X	HNRNPF	HNRNPF	1.000000	-1.023973	-0.165267
GENE780X	JAG2	JAG2	1.000000	-1.021714	-0.153722
GENE1483X	SEC16A	SEC16A	1.000000	-1.034359	-0.154562
GENE1003X	LOC648987	LOC648987	1.000000	-1.011020	-0.179601
GENE1112X	MBNL1	MBNL1	1.000000	-1.038013	-0.107003
GENE843X	LAMP2	LAMP2	1.000000	-1.036553	-0.089535
GENE1811X	ZNF7	ZNF7	1.000000	-1.040013	-0.091453
GENE1069X	LPIN1	LPIN1	1.000000	-1.013724	-0.116174
GENE1552X	SLFN11	SLFN11	1.000000	-1.009354	-0.127435
GENE1574X	SNRNP200	SNRNP200	1.000000	-1.037565	-0.133840
GENE224X	CCDC60	CCDC60	1.000000	-1.470215	-0.121587
GENE316X	CRIP2	CRIP2	1.000000	-1.493952	-0.112599
GENE344X	CXXC5	CXXC5	1.000000	-1.471162	-0.068531
GENE781X	JDP2	JDP2	1.000000	-1.436470	-0.052966
GENE74X	ARHGAP23	ARHGAP23	1.000000	-1.424851	-0.185109
GENE927X	LOC389816	LOC389816	1.000000	-1.400846	-0.169639
GENE1722X	TTC39C	TTC39C	1.000000	-1.460762	-0.207605
GENE573X	GMPR2	GMPR2	1.000000	-1.407788	-0.110994
GENE1111X	MBNL1	MBNL1	1.000000	-1.397172	-0.116162
GENE1334X	PRSSL1	PRSSL1	1.000000	-1.408876	-0.133204
GENE1490X	SEPN1	SEPN1	1.000000	-1.414149	-0.121493
GENE37X	AIG1	AIG1	1.000000	-1.361216	-0.052194
GENE112X	B4GALT4	B4GALT4	1.000000	-1.373019	-0.038739
GENE1790X	ZDHHC14	ZDHHC14	1.000000	-1.374343	-0.030575
GENE463X	FAM111B	FAM111B	1.000000	-1.375397	-0.001482
GENE1328X	PROP1	PROP1	1.000000	-1.404975	-0.027347
GENE113X	B4GALT4	B4GALT4	1.000000	-1.354320	-0.091858
GENE762X	INTS2	INTS2	1.000000	-1.338043	-0.058667
GENE345X	CYB561	CYB561	1.000000	-1.308674	-0.083081
GENE1778X	WNT3	WNT3	1.000000	-1.313968	-0.062987
GENE678X	HS.512470	HS.512470	1.000000	-1.316026	-0.105438
GENE1543X	SLC40A1	SLC40A1	1.000000	-1.284456	-0.107467
GENE439X	EPHA10	EPHA10	1.000000	-1.266995	-0.127959
GENE143X	C11ORF41	C11ORF41	1.000000	-1.257705	-0.135987
GENE1578X	SNX14	SNX14	1.000000	-1.261238	-0.139144
GENE270X	CHMP1B	CHMP1B	1.000000	-1.242641	-0.164225
GENE1540X	SLC3A2	SLC3A2	1.000000	-1.236153	-0.168833
GENE977X	LOC645362	LOC645362	1.000000	-1.254918	-0.152837
GENE1519X	SLBP	SLBP	1.000000	-1.247838	-0.155624
GENE529X	FOXA2	FOXA2	1.000000	-1.232412	-0.086560
GENE636X	HNRPDL	HNRPDL	1.000000	-1.181449	-0.093577
GENE1726X	TUBA1A	TUBA1A	1.000000	-1.202890	-0.108655
GENE70X	ARAP3	ARAP3	1.000000	-1.213027	-0.145921
GENE50X	ANKZF1	ANKZF1	1.000000	-1.189432	-0.156034
GENE876X	LOC100129342	LOC100129342	1.000000	-1.215322	-0.170040
GENE515X	FLJ20920	FLJ20920	1.000000	-1.198798	-0.178134
GENE1750X	USP14	USP14	1.000000	-1.198942	-0.172487
GENE504X	FCHSD2	FCHSD2	1.000000	-1.177721	-0.139596
GENE1672X	TMEM123	TMEM123	1.000000	-1.163681	-0.142930
GENE1695X	TNS3	TNS3	1.000000	-1.167395	-0.157664
GENE1784X	XRCC3	XRCC3	1.000000	-1.163853	-0.151128
GENE61X	AP3M1	AP3M1	1.000000	-1.287871	-0.269716
GENE98X	ATM	ATM	1.000000	-1.269620	-0.271353
GENE311X	CPZ	CPZ	1.000000	-1.309476	-0.266980
GENE1802X	ZNF426	ZNF426	1.000000	-1.293163	-0.315905
GENE656X	HS.253267	HS.253267	1.000000	-1.231794	-0.287799
GENE623X	HERC2P2	HERC2P2	1.000000	-1.244705	-0.271491
GENE1038X	LOC653684	LOC653684	1.000000	-1.253760	-0.281393
GENE220X	CBL	CBL	1.000000	-1.230313	-0.267706
GENE1704X	TRIM27	TRIM27	1.000000	-1.233844	-0.264287
GENE1033X	LOC653346	LOC653346	1.000000	-1.250017	-0.295552
GENE1254X	PDGFC	PDGFC	1.000000	-1.267035	-0.292666
GENE304X	COL8A1	COL8A1	1.000000	-1.251067	-0.317422
GENE491X	FARP1	FARP1	1.000000	-1.228073	-0.313851
GENE1646X	TEAD4	TEAD4	1.000000	-1.232336	-0.327686
GENE1648X	TFDP2	TFDP2	1.000000	-1.241739	-0.344350
GENE129X	BMP1	BMP1	1.000000	-1.214630	-0.264214
GENE1196X	NPC2	NPC2	1.000000	-1.206441	-0.251296
GENE830X	KLK5	KLK5	1.000000	-1.222413	-0.219036
GENE1618X	STOX2	STOX2	1.000000	-1.208718	-0.214975
GENE122X	BCL6	BCL6	1.000000	-1.246556	-0.205984
GENE514X	FLJ20674	FLJ20674	1.000000	-1.238174	-0.187484
GENE1486X	SEMA4D	SEMA4D	1.000000	-1.260295	-0.184659
GENE837X	KRT86	KRT86	1.000000	-1.285961	-0.229147
GENE1501X	SFRS12	SFRS12	1.000000	-1.296366	-0.221663
GENE433X	EML1	EML1	1.000000	-1.245339	-0.228372
GENE1216X	OPLAH	OPLAH	1.000000	-1.248744	-0.228807
GENE1389X	RAD51	RAD51	1.000000	-1.253306	-0.236433
GENE1491X	SEPT11	SEPT11	1.000000	-1.263455	-0.227700
GENE1794X	ZFP36L2	ZFP36L2	1.000000	-1.258423	-0.221167
GENE23X	ADI1	ADI1	1.000000	-1.406885	-0.249796
GENE446X	ERMP1	ERMP1	1.000000	-1.352860	-0.290756
GENE1575X	SNTB1	SNTB1	1.000000	-1.336917	-0.295099
GENE1303X	PML	PML	1.000000	-1.345520	-0.242029
GENE1086X	LTBP3	LTBP3	1.000000	-1.350361	-0.261613
GENE1544X	SLC43A3	SLC43A3	1.000000	-1.359471	-0.252396
GENE1604X	SSH3	SSH3	1.000000	-1.363532	-0.256057
GENE488X	FAM63B	FAM63B	1.000000	-1.314069	-0.187386
GENE1535X	SLC29A3	SLC29A3	1.000000	-1.293318	-0.172252
GENE282X	CLDN9	CLDN9	1.000000	-1.340748	-0.164191
GENE1630X	SVIL	SVIL	1.000000	-1.356462	-0.140027
GENE1136X	MMP7	MMP7	1.000000	-1.345996	-0.188114
GENE1660X	TK1	TK1	1.000000	-1.352844	-0.202821
GENE1685X	TMEM64	TMEM64	1.000000	-1.382535	-0.200264
GENE540X	FUT11	FUT11	1.000000	-1.272447	0.312834
GENE749X	IGFBP3	IGFBP3	1.000000	-1.278335	0.302212
GENE698X	HS.554608	HS.554608	1.000000	-1.302227	0.305212
GENE697X	HS.554298	HS.554298	1.000000	-1.314634	0.272001
GENE708X	HS.565857	HS.565857	1.000000	-1.328304	0.269109
GENE3X	ABCB9	ABCB9	1.000000	-1.287404	0.241011
GENE1595X	SPRY1	SPRY1	1.000000	-1.293451	0.265567
GENE634X	HNRNPA1L2	HNRNPA1L2	1.000000	-1.246572	0.323870
GENE711X	HS.569566	HS.569566	1.000000	-1.218936	0.299851
GENE826X	KLHL14	KLHL14	1.000000	-1.219184	0.298134
GENE244X	CDC42EP3	CDC42EP3	1.000000	-1.394113	0.404137
GENE425X	EIF1AD	EIF1AD	1.000000	-1.387657	0.372406
GENE392X	DLX5	DLX5	1.000000	-1.306334	0.362278
GENE1388X	RAD51	RAD51	1.000000	-1.315007	0.366213
GENE1261X	PELI1	PELI1	1.000000	-1.335316	0.408587
GENE1653X	THBD	THBD	1.000000	-1.469703	0.376028
GENE508X	FHDC1	FHDC1	1.000000	-1.206497	0.491301
GENE586X	GOT1L1	GOT1L1	1.000000	-1.202969	0.467649
GENE203X	CADM3	CADM3	1.000000	-1.161709	0.459531
GENE1064X	LOC731954	LOC731954	1.000000	-1.136209	0.456892
GENE275X	CHST2	CHST2	1.000000	-1.175366	0.426831
GENE870X	LOC100128765	LOC100128765	1.000000	-1.166301	0.406963
GENE649X	HS.181245	HS.181245	1.000000	-1.169768	0.371864
GENE269X	CHKA	CHKA	1.000000	-1.040077	0.459402
GENE689X	HS.540958	HS.540958	1.000000	-1.098047	0.433893
GENE750X	IGFBP3	IGFBP3	1.000000	-1.110326	0.409349
GENE1197X	NPEPPS	NPEPPS	1.000000	-1.107286	0.415663
GENE399X	DNMT3B	DNMT3B	1.000000	-1.088602	0.464210
GENE1010X	LOC650154	LOC650154	1.000000	-1.080543	0.448157
GENE1594X	SPRY1	SPRY1	1.000000	-1.080700	0.451109
GENE4X	ABCG1	ABCG1	1.000000	-1.060597	0.573938
GENE6X	ABHD3	ABHD3	1.000000	-1.051623	0.568162
GENE1304X	PMP22	PMP22	1.000000	-1.086085	0.517667
GENE1237X	PANX2	PANX2	1.000000	-1.009024	0.544242
GENE1568X	SNN	SNN	1.000000	-1.022163	0.509504
GENE5X	ABHD15	ABHD15	1.000000	-1.027546	0.256948
GENE655X	HS.25318	HS.25318	1.000000	-1.009414	0.255007
GENE18X	ACSL1	ACSL1	1.000000	-1.064803	0.282586
GENE1250X	PCSK6	PCSK6	1.000000	-1.067943	0.279815
GENE690X	HS.541590	HS.541590	1.000000	-1.096288	0.282810
GENE926X	LOC389332	LOC389332	1.000000	-1.111844	0.213613
GENE1065X	LOC732075	LOC732075	1.000000	-1.086719	0.228212
GENE1205X	NTF3	NTF3	1.000000	-1.089763	0.220738
GENE1569X	SNORA11	SNORA11	1.000000	-1.099369	0.237736
GENE335X	CTNNBIP1	CTNNBIP1	1.000000	-1.139371	0.315226
GENE657X	HS.259679	HS.259679	1.000000	-1.087881	0.356026
GENE839X	KRTAP27-1	KRTAP27-1	1.000000	-1.077688	0.352460
GENE964X	LOC644361	LOC644361	1.000000	-1.085172	0.322306
GENE1140X	MPI	MPI	1.000000	-1.087697	0.327457
GENE1075X	LRRC26	LRRC26	1.000000	-1.036530	0.340320
GENE1021X	LOC652341	LOC652341	1.000000	-1.024747	0.391859
GENE1623X	SULT1A2	SULT1A2	1.000000	-1.051051	0.394952
GENE333X	CTH	CTH	1.000000	-1.473410	0.510634
GENE1511X	SHC3	SHC3	1.000000	-1.503328	0.573345
GENE334X	CTH	CTH	1.000000	-1.246475	0.664597
GENE694X	HS.544736	HS.544736	1.000000	-1.299625	0.658065
GENE1785X	ZBED2	ZBED2	1.000000	-1.370110	0.629499
GENE1131X	MIR1914	MIR1914	1.000000	-1.289904	0.522819
GENE1013X	LOC651289	LOC651289	1.000000	-1.099276	0.752813
GENE343X	CXORF21	CXORF21	1.000000	-1.152023	0.688538
GENE1721X	TSPAN7	TSPAN7	1.000000	-1.190931	0.647821
GENE27X	AGFG1	AGFG1	1.000000	-1.373475	0.205289
GENE511X	FKBP2	FKBP2	1.000000	-1.351799	0.170363
GENE1451X	RPRM	RPRM	1.000000	-1.425258	0.246768
GENE588X	GPNMB	GPNMB	1.000000	-1.394915	0.055790
GENE25X	ADM	ADM	1.000000	-1.427610	0.030704
GENE912X	LOC152586	LOC152586	1.000000	-1.443486	0.045382
GENE1748X	UPK1B	UPK1B	1.000000	-1.428516	0.070908
GENE563X	GCNT1	GCNT1	1.000000	-1.437703	0.120829
GENE1198X	NPR1	NPR1	1.000000	-1.422627	0.156370
GENE1102X	MAP1LC3B	MAP1LC3B	1.000000	-1.378117	0.101716
GENE386X	DIAPH3	DIAPH3	1.000000	-1.536230	0.184045
GENE196X	CA9	CA9	1.000000	-1.516256	0.069500
GENE1482X	SDR42E1	SDR42E1	1.000000	-1.505494	0.032419
GENE589X	GPR110	GPR110	1.000000	-1.555258	0.113901
GENE1524X	SLC16A3	SLC16A3	1.000000	-1.559632	0.102595
GENE539X	FUBP1	FUBP1	1.000000	-1.652931	0.157890
GENE1099X	MAMDC2	MAMDC2	1.000000	-1.618417	0.155372
GENE1551X	SLC7A5	SLC7A5	1.000000	-1.676750	0.108631
GENE561X	GCHFR	GCHFR	1.000000	-1.519016	-0.006971
GENE999X	LOC648399	LOC648399	1.000000	-1.531322	-0.019002
GENE1265X	PFKFB3	PFKFB3	1.000000	-1.565153	-0.037463
GENE497X	FBXL3	FBXL3	1.000000	-1.580000	-0.112051
GENE1474X	SCD	SCD	1.000000	-1.583679	-0.074447
GENE806X	KIAA1244	KIAA1244	1.000000	-1.686366	-0.051341
GENE1151X	MT1M	MT1M	1.000000	-1.681836	-0.015318
GENE1228X	OTUB2	OTUB2	1.000000	-1.658851	-0.146579
GENE1737X	TYSND1	TYSND1	1.000000	-1.724768	-0.126440
GENE128X	BMF	BMF	1.000000	-1.934871	-0.051638
GENE1541X	SLC3A2	SLC3A2	1.000000	-1.961880	-0.070452
GENE730X	HSPB1	HSPB1	1.000000	-2.017428	-0.117544
GENE562X	GCNT1	GCNT1	1.000000	-1.969363	-0.154501
GENE1758X	VGLL1	VGLL1	1.000000	-1.989393	-0.156435
GENE494X	FBLN1	FBLN1	1.000000	-1.857373	-0.079621
GENE1384X	RAB6A	RAB6A	1.000000	-1.812067	-0.122379
GENE1386X	RAC1	RAC1	1.000000	-1.874038	-0.195063
GENE1712X	TSC22D3	TSC22D3	1.000000	-1.860582	-0.165834
GENE1813X	ZNF860	ZNF860	1.000000	-1.869715	-0.132036
GENE1278X	PIR	PIR	1.000000	-1.985111	-0.240832
GENE1583X	SNX7	SNX7	1.000000	-1.927575	-0.269487
GENE1806X	ZNF559	ZNF559	1.000000	-1.941415	-0.287840
GENE760X	INHBB	INHBB	1.000000	-1.888133	0.354084
GENE1458X	RUNX2	RUNX2	1.000000	-1.856115	0.306420
GENE1626X	SULT2B1	SULT2B1	1.000000	-1.971795	0.167870
GENE1229X	OVOL2	OVOL2	1.000000	-1.782576	0.063077
GENE1344X	PTGER2	PTGER2	1.000000	-1.765171	0.135588
GENE835X	KRT4	KRT4	1.000000	-2.325668	0.567378
GENE1291X	PLEKHA6	PLEKHA6	1.000000	-2.431076	0.445716
GENE858X	LIMCH1	LIMCH1	1.000000	-1.823108	0.811672
GENE1711X	TSC22D3	TSC22D3	1.000000	-1.813183	1.003395
GENE435X	ENDOD1	ENDOD1	1.000000	-1.419977	-1.645637
GENE1202X	NRP1	NRP1	1.000000	-1.514561	-1.597397
GENE52X	ANPEP	ANPEP	1.000000	-1.384806	-1.759135
GENE1314X	PPAP2B	PPAP2B	1.000000	-1.370544	-1.757660
GENE1369X	QKI	QKI	1.000000	-1.277300	-1.868682
GENE524X	FLT3LG	FLT3LG	1.000000	-1.146213	-2.046001
GENE1192X	NOXO1	NOXO1	1.000000	-1.087902	-1.980984
GENE1134X	MKX	MKX	1.000000	-1.233482	-1.990756
GENE1238X	PAPSS2	PAPSS2	1.000000	-1.423167	-2.234049
GENE882X	LOC100130633	LOC100130633	1.000000	-1.820107	-2.526054
GENE1215X	OLFML3	OLFML3	1.000000	-1.690956	-2.498585
GENE118X	BAX	BAX	1.000000	-2.029667	-1.820723
GENE1381X	RAB38	RAB38	1.000000	-1.996430	-1.810641
GENE1372X	QSOX1	QSOX1	1.000000	-2.046684	-2.120775
GENE768X	IQGAP1	IQGAP1	1.000000	-2.315218	-1.762127
GENE1619X	STX10	STX10	1.000000	-2.239664	-1.717816
GENE1210X	OAF	OAF	1.000000	-2.445189	-1.688068
GENE1299X	PLP2	PLP2	1.000000	-2.370587	-1.897342
GENE1966X	C3ORF52	C3ORF52	1.000000	3.054398	2.549036
GENE1860X	ANKRD1	ANKRD1	1.000000	3.384607	1.383453
GENE1884X	ARL5A	ARL5A	1.000000	3.367830	1.702778
GENE2029X	CDH2	CDH2	1.000000	2.987131	0.825937
GENE2684X	MNAT1	MNAT1	1.000000	2.910193	1.020192
GENE2168X	EWSR1	EWSR1	1.000000	2.888105	1.276340
GENE2045X	CGB5	CGB5	1.000000	3.156540	1.268275
GENE3174X	VAMP2	VAMP2	1.000000	3.023010	1.166374
GENE1977X	C5ORF53	C5ORF53	1.000000	2.853190	1.737091
GENE2635X	LRRFIP2	LRRFIP2	1.000000	2.873116	1.625621
GENE2840X	PPP1R3F	PPP1R3F	1.000000	2.661212	1.540384
GENE3124X	TPM2	TPM2	1.000000	4.431910	1.996007
GENE2061X	COL3A1	COL3A1	1.000000	-0.241796	2.703881
GENE2028X	CDH18	CDH18	1.000000	-0.012733	2.610946
GENE2255X	GPR162	GPR162	1.000000	-0.067652	2.380762
GENE2672X	MGC4294	MGC4294	1.000000	-0.620540	2.876149
GENE1830X	ACVR2A	ACVR2A	1.000000	-0.225170	1.700387
GENE1889X	ARPP-21	ARPP-21	1.000000	-0.249994	1.707320
GENE2369X	IL7R	IL7R	1.000000	-0.243936	1.705859
GENE3100X	TM4SF1	TM4SF1	1.000000	-0.261026	1.685391
GENE2522X	LOC391045	LOC391045	1.000000	-0.286016	1.797326
GENE2057X	CNN2	CNN2	1.000000	-0.189853	1.870526
GENE2667X	MGC16121	MGC16121	1.000000	-0.199142	1.919159
GENE2729X	NKD1	NKD1	1.000000	-0.077442	1.905557
GENE2396X	KIAA1210	KIAA1210	1.000000	-0.202486	2.112681
GENE2653X	MAZ	MAZ	1.000000	-0.216469	2.094978
GENE2686X	MPPED2	MPPED2	1.000000	-0.167721	2.035839
GENE1930X	C10ORF114	C10ORF114	1.000000	-0.400366	2.050618
GENE3055X	SSX4	SSX4	1.000000	-0.454800	2.107234
GENE2936X	SCEL	SCEL	1.000000	-0.562493	2.092011
GENE1878X	ARHGDIB	ARHGDIB	1.000000	0.308661	2.134662
GENE2161X	ERP27	ERP27	1.000000	0.264628	2.180170
GENE1888X	ARPP-21	ARPP-21	1.000000	0.184171	1.975677
GENE2998X	SLC6A10P	SLC6A10P	1.000000	0.169039	1.966270
GENE3051X	SSX1	SSX1	1.000000	0.246247	2.050455
GENE2212X	FGF13	FGF13	1.000000	0.562560	1.800453
GENE2258X	GPR87	GPR87	1.000000	0.444856	1.948677
GENE2460X	LOC100129315	LOC100129315	1.000000	0.422763	1.984035
GENE1879X	ARHGEF7	ARHGEF7	1.000000	0.203012	1.813055
GENE2533X	LOC441931	LOC441931	1.000000	0.360928	1.763322
GENE3130X	TRIM6	TRIM6	1.000000	0.337337	1.785261
GENE3070X	STX19	STX19	1.000000	0.307902	1.822105
GENE1931X	C10ORF140	C10ORF140	1.000000	0.777657	2.554004
GENE1968X	C4ORF16	C4ORF16	1.000000	0.639323	2.188673
GENE2963X	SFRS12IP1	SFRS12IP1	1.000000	0.629821	2.322728
GENE2408X	KIF5C	KIF5C	1.000000	0.890196	2.032172
GENE2937X	SCEL	SCEL	1.000000	0.857523	2.041470
GENE3218X	ZNF365	ZNF365	1.000000	0.999896	1.832440
GENE1600X	SRGAP3	SRGAP3	1.000000	-1.230783	1.423063
GENE1959X	C21ORF41	C21ORF41	1.000000	-0.648467	1.168052
GENE2316X	HS.492187	HS.492187	1.000000	-0.663016	1.299347
GENE2329X	HS.559709	HS.559709	1.000000	-0.682566	1.232489
GENE2524X	LOC400352	LOC400352	1.000000	-0.630693	1.238772
GENE2805X	PKIA	PKIA	1.000000	-0.543096	1.227575
GENE1822X	ABCG5	ABCG5	1.000000	-0.756204	1.177530
GENE1990X	C9ORF38	C9ORF38	1.000000	-0.764448	1.168397
GENE1976X	C5ORF45	C5ORF45	1.000000	-0.773101	1.237672
GENE2102X	DFNB59	DFNB59	1.000000	-0.837301	1.206555
GENE2033X	CDK5RAP2	CDK5RAP2	1.000000	-0.847638	1.070749
GENE3030X	SNRPE	SNRPE	1.000000	-0.754369	1.096958
GENE2521X	LOC390617	LOC390617	1.000000	-0.676916	1.028955
GENE2956X	SERPINB13	SERPINB13	1.000000	-0.675715	1.021912
GENE2919X	RPL36A	RPL36A	1.000000	-0.675857	1.065365
GENE2849X	PRR20D	PRR20D	1.000000	-0.638845	1.100671
GENE3135X	TRUB1	TRUB1	1.000000	-0.653755	1.095950
GENE2012X	CCDC61	CCDC61	1.000000	-0.771087	1.500930
GENE3198X	XAGE1	XAGE1	1.000000	-0.787135	1.460344
GENE2549X	LOC643311	LOC643311	1.000000	-0.710011	1.416315
GENE2575X	LOC647065	LOC647065	1.000000	-0.664286	1.447428
GENE2806X	PKIA	PKIA	1.000000	-0.735102	1.343050
GENE2298X	HS.147255	HS.147255	1.000000	-0.565394	1.600783
GENE2705X	MYRIP	MYRIP	1.000000	-0.632466	1.561185
GENE3092X	TFPI	TFPI	1.000000	-0.616011	1.723818
GENE2009X	CCDC111	CCDC111	1.000000	0.202168	1.640406
GENE2094X	DDHD1	DDHD1	1.000000	0.232761	1.641746
GENE2363X	IL1RAP	IL1RAP	1.000000	0.215156	1.607258
GENE1839X	AFAP1	AFAP1	1.000000	0.342196	1.519837
GENE1841X	AFAP1L2	AFAP1L2	1.000000	0.308748	1.576566
GENE3142X	TTC33	TTC33	1.000000	0.327559	1.594181
GENE1965X	C3ORF32	C3ORF32	1.000000	0.275004	1.483726
GENE2327X	HS.551024	HS.551024	1.000000	0.202006	1.513417
GENE2211X	FGD6	FGD6	1.000000	0.223831	1.481606
GENE3052X	SSX2	SSX2	1.000000	0.218678	1.486775
GENE2746X	NUAK2	NUAK2	1.000000	0.232158	1.561391
GENE2334X	HS.564264	HS.564264	1.000000	0.259112	1.545586
GENE3234X	ZNF704	ZNF704	1.000000	0.275527	1.552782
GENE1827X	ACTA1	ACTA1	1.000000	0.281311	1.410266
GENE2047X	CGREF1	CGREF1	1.000000	0.271863	1.412148
GENE2694X	MTMR1	MTMR1	1.000000	0.274368	1.408605
GENE2294X	HS.129160	HS.129160	1.000000	0.240119	1.426829
GENE1843X	AGAP1	AGAP1	1.000000	0.093829	1.351201
GENE2452X	LOC100127983	LOC100127983	1.000000	0.102766	1.380594
GENE2496X	LOC100133991	LOC100133991	1.000000	0.115531	1.325823
GENE1956X	C20ORF103	C20ORF103	1.000000	0.166956	1.351886
GENE2560X	LOC644612	LOC644612	1.000000	0.180743	1.343810
GENE2373X	INF2	INF2	1.000000	0.168792	1.421218
GENE2571X	LOC646331	LOC646331	1.000000	0.195918	1.404766
GENE2847X	PRKAA2	PRKAA2	1.000000	0.184665	1.386830
GENE2178X	FAM169A	FAM169A	1.000000	0.097362	1.460374
GENE3062X	ST6GALNAC3	ST6GALNAC3	1.000000	0.094098	1.449983
GENE2926X	RTN3	RTN3	1.000000	0.075731	1.437280
GENE2113X	DKK3	DKK3	1.000000	-0.135194	1.638220
GENE2844X	PPP4R4	PPP4R4	1.000000	-0.074194	1.614476
GENE1821X	ABCG4	ABCG4	1.000000	-0.009601	1.621095
GENE3180X	VGLL3	VGLL3	1.000000	0.001226	1.582299
GENE3053X	SSX2	SSX2	1.000000	0.052391	1.600999
GENE2319X	HS.538491	HS.538491	1.000000	0.091193	1.529020
GENE2465X	LOC100130648	LOC100130648	1.000000	0.071901	1.565380
GENE2939X	SCGB1D2	SCGB1D2	1.000000	0.094763	1.567040
GENE3170X	USP22	USP22	1.000000	0.115229	1.583229
GENE1932X	C10ORF46	C10ORF46	1.000000	0.247381	1.176412
GENE2185X	FAM48A	FAM48A	1.000000	0.236255	1.187225
GENE2324X	HS.544632	HS.544632	1.000000	0.253426	1.192831
GENE2081X	CXCR1	CXCR1	1.000000	0.206699	1.135393
GENE2330X	HS.560896	HS.560896	1.000000	0.233288	1.131954
GENE2340X	HS.571151	HS.571151	1.000000	0.223110	1.136516
GENE3080X	TARSL2	TARSL2	1.000000	0.245904	1.141479
GENE1918X	BCL11A	BCL11A	1.000000	0.154188	1.180778
GENE2271X	GUCY1A3	GUCY1A3	1.000000	0.172977	1.169734
GENE2587X	LOC650114	LOC650114	1.000000	0.165731	1.200847
GENE2134X	DSCR8	DSCR8	1.000000	0.193382	1.193425
GENE2608X	LOC653904	LOC653904	1.000000	0.191994	1.178039
GENE3173X	USP6	USP6	1.000000	0.205962	1.204908
GENE1833X	ADAM11	ADAM11	1.000000	0.227350	1.262967
GENE2704X	MYO7B	MYO7B	1.000000	0.214522	1.257082
GENE2364X	IL1RAP	IL1RAP	1.000000	0.160753	1.268656
GENE3060X	ST3GAL5	ST3GAL5	1.000000	0.195552	1.302805
GENE2143X	EEPD1	EEPD1	1.000000	0.137716	1.236073
GENE2568X	LOC646043	LOC646043	1.000000	0.117476	1.212234
GENE2576X	LOC647212	LOC647212	1.000000	0.095082	1.237444
GENE2932X	SCARF2	SCARF2	1.000000	0.107423	1.235429
GENE1915X	B4GALT6	B4GALT6	1.000000	0.350983	1.297856
GENE2471X	LOC100131390	LOC100131390	1.000000	0.345549	1.226179
GENE3058X	ST3GAL2	ST3GAL2	1.000000	0.340353	1.258923
GENE1972X	C5ORF13	C5ORF13	1.000000	0.301121	1.261859
GENE2556X	LOC644353	LOC644353	1.000000	0.292672	1.275855
GENE2934X	SCARNA20	SCARNA20	1.000000	0.309045	1.295567
GENE2395X	KIAA1033	KIAA1033	1.000000	0.274174	1.215408
GENE2188X	FAM55C	FAM55C	1.000000	0.292465	1.236933
GENE2503X	LOC152118	LOC152118	1.000000	0.286587	1.244395
GENE2860X	PSTPIP2	PSTPIP2	1.000000	0.287067	1.247458
GENE2670X	MGC33556	MGC33556	1.000000	0.273708	1.243769
GENE2126X	DOC2A	DOC2A	1.000000	0.261785	1.106020
GENE2486X	LOC100132972	LOC100132972	1.000000	0.244311	1.095182
GENE1845X	AGPAT3	AGPAT3	1.000000	0.260954	1.087664
GENE2570X	LOC646237	LOC646237	1.000000	0.264650	1.087390
GENE2043X	CFHR5	CFHR5	1.000000	0.275045	1.085709
GENE3011X	SNHG8	SNHG8	1.000000	0.277050	1.089828
GENE1929X	C10ORF111	C10ORF111	1.000000	0.300859	1.132698
GENE2801X	PIK3C2B	PIK3C2B	1.000000	0.311861	1.121103
GENE2207X	FCGR2A	FCGR2A	1.000000	0.310444	1.093884
GENE2036X	CDS1	CDS1	1.000000	0.288000	1.111065
GENE2312X	HS.434235	HS.434235	1.000000	0.285831	1.105780
GENE2771X	PAR5	PAR5	1.000000	0.286765	1.102735
GENE2839X	PPP1R15B	PPP1R15B	1.000000	0.290561	1.101557
GENE2462X	LOC100129656	LOC100129656	1.000000	0.292844	1.181820
GENE2534X	LOC442020	LOC442020	1.000000	0.324047	1.159653
GENE2435X	LGALS14	LGALS14	1.000000	0.351522	1.117503
GENE2594X	LOC651714	LOC651714	1.000000	0.348066	1.095043
GENE2115X	DLC1	DLC1	1.000000	0.381642	1.070854
GENE2935X	SCARNA8	SCARNA8	1.000000	0.388165	1.075449
GENE2459X	LOC100129267	LOC100129267	1.000000	0.380953	1.090972
GENE2821X	POLR2J4	POLR2J4	1.000000	0.383940	1.098754
GENE1834X	ADAM23	ADAM23	1.000000	0.320839	1.066179
GENE2270X	GUCY1A3	GUCY1A3	1.000000	0.317520	1.057130
GENE2545X	LOC642856	LOC642856	1.000000	0.300377	1.063600
GENE2685X	MOSPD1	MOSPD1	1.000000	0.338547	1.054811
GENE2616X	LOC729260	LOC729260	1.000000	0.305056	1.039588
GENE2219X	FLJ20581	FLJ20581	1.000000	0.322854	1.021953
GENE3199X	XG	XG	1.000000	0.310568	1.020855
GENE1832X	ACVR2B	ACVR2B	1.000000	0.338379	1.024846
GENE2701X	MYBL1	MYBL1	1.000000	0.331819	1.035209
GENE3171X	USP25	USP25	1.000000	0.350925	1.021551
GENE2515X	LOC345645	LOC345645	1.000000	0.361374	1.044429
GENE3137X	TSPAN12	TSPAN12	1.000000	0.367760	1.039439
GENE2257X	GPR81	GPR81	1.000000	0.261672	1.058578
GENE2305X	HS.232573	HS.232573	1.000000	0.280031	1.035817
GENE2671X	MGC40489	MGC40489	1.000000	0.276633	1.045383
GENE1970X	C4ORF18	C4ORF18	1.000000	0.266574	1.031778
GENE3239X	ZNF818	ZNF818	1.000000	0.260058	1.032228
[truncated: 1,246 more rows]
