# Supplementary material for: A genome‐scale screen reveals context‐dependent ovarian cancer sensitivity to miRNA overexpression
Source: Mol Syst Biol. 2015 Dec 11;11(12):842. doi: 10.15252/msb.20156308 (PMC4704493; doi:10.15252/msb.20156308)
Supplement: Supplementary file 13 — Dataset EV9 [file MSB-11-842-s017.zip › Dataset_EV9/PEO1 and PEO4 124a 2-fold Change Genes.gtr]

NODE1X	GENE1103X	GENE782X	1.000000
NODE2X	GENE854X	GENE67X	1.000000
NODE3X	GENE1374X	GENE158X	1.000000
NODE4X	GENE3064X	GENE2493X	1.000000
NODE5X	GENE2638X	GENE1837X	1.000000
NODE6X	GENE1327X	GENE706X	1.000000
NODE7X	GENE2569X	GENE2539X	1.000000
NODE8X	GENE3210X	GENE3129X	1.000000
NODE9X	GENE3163X	GENE2656X	1.000000
NODE10X	GENE2979X	GENE1869X	1.000000
NODE11X	GENE1556X	GENE682X	1.000000
NODE12X	GENE1179X	GENE321X	1.000000
NODE13X	GENE1132X	GENE34X	1.000000
NODE14X	GENE1517X	GENE1406X	1.000000
NODE15X	GENE2303X	GENE2023X	1.000000
NODE16X	GENE826X	GENE711X	1.000000
NODE17X	GENE2961X	GENE2125X	1.000000
NODE18X	GENE3001X	GENE2577X	1.000000
NODE19X	GENE2735X	GENE2472X	1.000000
NODE20X	GENE1629X	GENE66X	1.000000
NODE21X	GENE879X	GENE599X	1.000000
NODE22X	GENE1673X	GENE1107X	1.000000
NODE23X	GENE1020X	GENE554X	1.000000
NODE24X	GENE273X	GENE138X	1.000000
NODE25X	GENE2149X	GENE2119X	1.000000
NODE26X	GENE3167X	GENE2595X	1.000000
NODE27X	GENE1763X	GENE1290X	1.000000
NODE28X	GENE1217X	GENE857X	1.000000
NODE29X	GENE1510X	GENE30X	1.000000
NODE30X	GENE1686X	GENE707X	1.000000
NODE31X	GENE1792X	GENE93X	1.000000
NODE32X	GENE2972X	GENE2881X	1.000000
NODE33X	GENE1776X	GENE1169X	1.000000
NODE34X	GENE1480X	GENE190X	1.000000
NODE35X	GENE2596X	GENE2322X	1.000000
NODE36X	GENE3033X	GENE3219X	1.000000
NODE37X	GENE1598X	GENE1056X	1.000000
NODE38X	GENE1594X	GENE1010X	1.000000
NODE39X	GENE2879X	GENE1905X	1.000000
NODE40X	GENE1564X	GENE206X	1.000000
NODE41X	GENE2860X	GENE2503X	1.000000
NODE42X	GENE2834X	GENE2778X	1.000000
NODE43X	GENE1459X	GENE933X	1.000000
NODE44X	GENE2771X	GENE2312X	0.999999
NODE45X	GENE1434X	GENE215X	0.999999
NODE46X	GENE1387X	GENE420X	0.999999
NODE47X	GENE1212X	GENE502X	0.999999
NODE48X	GENE1769X	GENE808X	0.999999
NODE49X	GENE1216X	GENE433X	0.999999
NODE50X	GENE2151X	GENE2035X	0.999999
NODE51X	GENE928X	GENE709X	0.999999
NODE52X	GENE2085X	GENE2032X	0.999999
NODE53X	GENE1222X	GENE1160X	0.999999
NODE54X	GENE2814X	GENE2567X	0.999999
NODE55X	GENE2820X	GENE2547X	0.999999
NODE56X	GENE3090X	GENE2589X	0.999999
NODE57X	GENE523X	GENE228X	0.999999
NODE58X	GENE2570X	GENE1845X	0.999999
NODE59X	GENE3010X	GENE2050X	0.999999
NODE60X	GENE952X	NODE11X	0.999999
NODE61X	GENE2974X	GENE1967X	0.999999
NODE62X	GENE2105X	GENE2082X	0.999999
NODE63X	GENE1139X	GENE289X	0.999999
NODE64X	GENE580X	GENE385X	0.999999
NODE65X	GENE1811X	GENE843X	0.999999
NODE66X	GENE996X	GENE905X	0.999999
NODE67X	GENE3156X	GENE2233X	0.999999
NODE68X	GENE1357X	GENE1286X	0.999999
NODE69X	GENE1740X	GENE501X	0.999999
NODE70X	GENE797X	GENE297X	0.999999
NODE71X	GENE254X	GENE168X	0.999999
NODE72X	GENE956X	GENE516X	0.999999
NODE73X	GENE838X	GENE357X	0.999999
NODE74X	GENE2890X	GENE2350X	0.999999
NODE75X	GENE1250X	GENE18X	0.999999
NODE76X	GENE2449X	GENE1868X	0.999999
NODE77X	GENE2226X	GENE3196X	0.999999
NODE78X	GENE717X	GENE277X	0.999999
NODE79X	GENE2694X	GENE2047X	0.999999
NODE80X	GENE2913X	GENE3216X	0.999999
NODE81X	GENE2903X	GENE2378X	0.999999
NODE82X	GENE1908X	GENE3192X	0.999999
NODE83X	GENE1697X	GENE1522X	0.999999
NODE84X	GENE2868X	GENE3238X	0.999999
NODE85X	GENE3011X	GENE2043X	0.999999
NODE86X	GENE1007X	GENE766X	0.999999
NODE87X	GENE2850X	GENE2367X	0.999999
NODE88X	GENE645X	GENE174X	0.999999
NODE89X	GENE2803X	GENE2463X	0.999999
NODE90X	GENE1262X	GENE793X	0.999999
NODE91X	GENE1645X	GENE622X	0.999999
NODE92X	GENE1578X	GENE143X	0.999999
NODE93X	GENE1463X	GENE176X	0.999999
NODE94X	GENE2580X	GENE2561X	0.999999
NODE95X	GENE2780X	GENE2433X	0.999999
NODE96X	GENE2370X	GENE2129X	0.999999
NODE97X	GENE3068X	GENE2966X	0.999999
NODE98X	GENE1704X	GENE220X	0.999999
NODE99X	GENE441X	NODE40X	0.999999
NODE100X	GENE2093X	GENE2002X	0.999999
NODE101X	GENE1633X	GENE1435X	0.999999
NODE102X	GENE2467X	GENE2067X	0.999999
NODE103X	GENE2888X	GENE2442X	0.999999
NODE104X	GENE2646X	GENE2041X	0.999999
NODE105X	GENE3106X	GENE2072X	0.999999
NODE106X	GENE607X	GENE33X	0.999999
NODE107X	GENE635X	NODE2X	0.999999
NODE108X	GENE2865X	GENE2181X	0.999999
NODE109X	GENE2564X	GENE2400X	0.999999
NODE110X	GENE2839X	NODE44X	0.999999
NODE111X	GENE1665X	GENE119X	0.999999
NODE112X	GENE1764X	GENE295X	0.999999
NODE113X	GENE2422X	GENE1882X	0.999999
NODE114X	GENE1719X	GENE136X	0.999999
NODE115X	GENE342X	GENE76X	0.999999
NODE116X	GENE2573X	GENE2309X	0.999999
NODE117X	GENE1570X	GENE340X	0.999999
NODE118X	GENE1765X	GENE461X	0.999999
NODE119X	GENE1011X	GENE867X	0.999999
NODE120X	GENE922X	GENE156X	0.999999
NODE121X	GENE1607X	GENE1052X	0.999999
NODE122X	GENE3083X	NODE15X	0.999999
NODE123X	GENE1604X	GENE1544X	0.999999
NODE124X	GENE1428X	GENE498X	0.999998
NODE125X	GENE720X	GENE519X	0.999998
NODE126X	GENE1750X	GENE515X	0.999998
NODE127X	GENE2973X	GENE1835X	0.999998
NODE128X	GENE2617X	GENE2145X	0.999998
NODE129X	GENE2482X	GENE2341X	0.999998
NODE130X	GENE474X	GENE217X	0.999998
NODE131X	GENE1140X	GENE964X	0.999998
NODE132X	GENE1582X	GENE817X	0.999998
NODE133X	GENE3207X	GENE2681X	0.999998
NODE134X	GENE786X	GENE241X	0.999998
NODE135X	GENE3038X	GENE2142X	0.999998
NODE136X	GENE1725X	GENE1324X	0.999998
NODE137X	GENE553X	GENE379X	0.999998
NODE138X	GENE2418X	GENE2018X	0.999998
NODE139X	GENE2011X	GENE3222X	0.999998
NODE140X	GENE1602X	GENE265X	0.999998
NODE141X	GENE1231X	GENE482X	0.999998
NODE142X	GENE1663X	GENE95X	0.999998
NODE143X	GENE2383X	GENE2177X	0.999998
NODE144X	GENE626X	GENE22X	0.999998
NODE145X	GENE1414X	GENE771X	0.999998
NODE146X	GENE965X	GENE312X	0.999998
NODE147X	NODE47X	GENE384X	0.999998
NODE148X	GENE571X	GENE381X	0.999998
NODE149X	GENE1030X	GENE985X	0.999998
NODE150X	GENE627X	GENE127X	0.999998
NODE151X	GENE1718X	GENE1467X	0.999998
NODE152X	GENE1092X	GENE718X	0.999998
NODE153X	GENE2650X	GENE2135X	0.999998
NODE154X	NODE54X	GENE2146X	0.999998
NODE155X	GENE2925X	GENE2864X	0.999998
NODE156X	GENE1616X	GENE183X	0.999998
NODE157X	GENE2562X	GENE2500X	0.999998
NODE158X	GENE2369X	GENE1889X	0.999998
NODE159X	NODE32X	GENE2248X	0.999998
NODE160X	NODE39X	GENE1852X	0.999998
NODE161X	GENE2084X	GENE3203X	0.999998
NODE162X	GENE2692X	GENE2065X	0.999998
NODE163X	GENE2986X	GENE2073X	0.999998
NODE164X	GENE2640X	GENE2315X	0.999998
NODE165X	GENE2848X	GENE2209X	0.999998
NODE166X	GENE1122X	GENE222X	0.999998
NODE167X	GENE2604X	GENE1828X	0.999998
NODE168X	GENE2712X	GENE2559X	0.999998
NODE169X	GENE1934X	GENE3168X	0.999998
NODE170X	GENE2537X	GENE3197X	0.999998
NODE171X	GENE1741X	GENE432X	0.999998
NODE172X	GENE2980X	GENE3076X	0.999998
NODE173X	GENE2505X	GENE3191X	0.999998
NODE174X	GENE1703X	GENE945X	0.999998
NODE175X	GENE1710X	GENE88X	0.999998
NODE176X	GENE1441X	GENE1035X	0.999998
NODE177X	GENE3239X	GENE1970X	0.999998
NODE178X	GENE860X	GENE548X	0.999998
NODE179X	GENE2643X	GENE2574X	0.999998
NODE180X	GENE1082X	GENE719X	0.999998
NODE181X	GENE2064X	GENE1942X	0.999998
NODE182X	GENE493X	NODE70X	0.999998
NODE183X	GENE866X	NODE51X	0.999998
NODE184X	GENE1361X	NODE132X	0.999998
NODE185X	GENE1460X	GENE1251X	0.999998
NODE186X	GENE2042X	GENE1987X	0.999998
NODE187X	GENE2644X	GENE2156X	0.999998
NODE188X	GENE811X	GENE426X	0.999998
NODE189X	GENE1586X	NODE112X	0.999998
NODE190X	GENE942X	GENE579X	0.999998
NODE191X	GENE1814X	GENE317X	0.999998
NODE192X	GENE1195X	GENE937X	0.999998
NODE193X	NODE78X	GENE29X	0.999998
NODE194X	GENE455X	GENE249X	0.999998
NODE195X	GENE473X	NODE20X	0.999998
NODE196X	GENE1411X	GENE272X	0.999998
NODE197X	GENE3183X	GENE3144X	0.999998
NODE198X	GENE2461X	GENE3143X	0.999998
NODE199X	GENE1936X	GENE3215X	0.999998
NODE200X	GENE1197X	GENE750X	0.999998
NODE201X	GENE397X	GENE46X	0.999998
NODE202X	NODE68X	GENE437X	0.999998
NODE203X	GENE1332X	GENE13X	0.999997
NODE204X	GENE1565X	GENE1449X	0.999997
NODE205X	GENE2956X	GENE2521X	0.999997
NODE206X	GENE2688X	GENE3095X	0.999997
NODE207X	GENE1613X	GENE814X	0.999997
NODE208X	GENE2721X	GENE2301X	0.999997
NODE209X	GENE1158X	GENE662X	0.999997
NODE210X	NODE87X	NODE159X	0.999997
NODE211X	GENE2211X	GENE3052X	0.999997
NODE212X	GENE442X	GENE216X	0.999997
NODE213X	GENE1632X	GENE593X	0.999997
NODE214X	GENE908X	GENE844X	0.999997
NODE215X	GENE2027X	GENE3069X	0.999997
NODE216X	GENE2000X	GENE1874X	0.999997
NODE217X	GENE2074X	GENE3178X	0.999997
NODE218X	GENE1199X	GENE403X	0.999997
NODE219X	GENE2554X	GENE2006X	0.999997
NODE220X	GENE1784X	GENE1695X	0.999997
NODE221X	GENE2981X	GENE3221X	0.999997
NODE222X	GENE3225X	GENE2982X	0.999997
NODE223X	NODE129X	GENE2179X	0.999997
NODE224X	GENE1382X	GENE268X	0.999997
NODE225X	GENE1519X	GENE977X	0.999997
NODE226X	GENE1789X	GENE1110X	0.999997
NODE227X	GENE1050X	GENE135X	0.999997
NODE228X	GENE225X	NODE71X	0.999997
NODE229X	GENE1339X	GENE672X	0.999997
NODE230X	GENE1256X	GENE535X	0.999997
NODE231X	GENE2636X	GENE2039X	0.999997
NODE232X	GENE2202X	GENE1890X	0.999997
NODE233X	GENE1797X	GENE939X	0.999997
NODE234X	NODE72X	GENE7X	0.999997
NODE235X	GENE2696X	GENE2553X	0.999997
NODE236X	NODE21X	GENE430X	0.999997
NODE237X	GENE2906X	GENE1933X	0.999997
NODE238X	GENE1273X	GENE257X	0.999997
NODE239X	GENE2851X	GENE2063X	0.999997
NODE240X	GENE2610X	GENE2551X	0.999997
NODE241X	NODE151X	GENE918X	0.999997
NODE242X	GENE2921X	GENE1917X	0.999997
NODE243X	GENE3164X	GENE2291X	0.999997
NODE244X	GENE1540X	GENE270X	0.999997
NODE245X	GENE3089X	GENE2311X	0.999997
NODE246X	GENE2935X	GENE2115X	0.999997
NODE247X	GENE1340X	GENE1060X	0.999997
NODE248X	NODE95X	GENE3223X	0.999997
NODE249X	GENE2822X	NODE113X	0.999997
NODE250X	GENE2234X	GENE1969X	0.999997
NODE251X	GENE1205X	GENE1065X	0.999997
NODE252X	GENE1153X	GENE1067X	0.999997
NODE253X	GENE2515X	GENE3137X	0.999997
NODE254X	GENE2943X	GENE2187X	0.999997
NODE255X	GENE1489X	GENE1287X	0.999997
NODE256X	GENE1567X	GENE891X	0.999997
NODE257X	GENE567X	GENE10X	0.999997
NODE258X	GENE1057X	GENE903X	0.999997
NODE259X	GENE1313X	NODE60X	0.999997
NODE260X	NODE110X	GENE2036X	0.999997
NODE261X	GENE2535X	GENE2313X	0.999997
NODE262X	GENE3012X	NODE18X	0.999997
NODE263X	GENE979X	GENE388X	0.999997
NODE264X	GENE1794X	GENE1491X	0.999997
NODE265X	GENE1637X	GENE1409X	0.999997
NODE266X	GENE1790X	GENE112X	0.999997
NODE267X	GENE1066X	NODE147X	0.999997
NODE268X	GENE2952X	GENE2763X	0.999997
NODE269X	GENE1335X	GENE140X	0.999997
NODE270X	GENE2821X	GENE2459X	0.999997
NODE271X	GENE2774X	GENE2499X	0.999996
NODE272X	GENE1708X	GENE1588X	0.999996
NODE273X	GENE2779X	GENE3037X	0.999996
NODE274X	GENE1809X	GENE757X	0.999996
NODE275X	GENE1053X	GENE889X	0.999996
NODE276X	NODE79X	GENE1827X	0.999996
NODE277X	GENE1724X	GENE1293X	0.999996
NODE278X	GENE2206X	GENE1863X	0.999996
NODE279X	GENE924X	GENE676X	0.999996
NODE280X	NODE56X	GENE1916X	0.999996
NODE281X	GENE2824X	GENE2384X	0.999996
NODE282X	GENE2866X	NODE96X	0.999996
NODE283X	GENE2751X	GENE2678X	0.999996
NODE284X	GENE809X	GENE391X	0.999996
NODE285X	GENE2265X	GENE1910X	0.999996
NODE286X	GENE2819X	NODE82X	0.999996
NODE287X	GENE696X	GENE564X	0.999996
NODE288X	GENE1218X	GENE932X	0.999996
NODE289X	GENE1272X	GENE520X	0.999996
NODE290X	NODE69X	NODE224X	0.999996
NODE291X	GENE2717X	GENE1829X	0.999996
NODE292X	GENE2487X	GENE1937X	0.999996
NODE293X	GENE2502X	GENE2230X	0.999996
NODE294X	GENE612X	NODE140X	0.999996
NODE295X	GENE2256X	GENE1876X	0.999996
NODE296X	GENE2831X	GENE2970X	0.999996
NODE297X	GENE1162X	NODE119X	0.999996
NODE298X	GENE3021X	GENE2229X	0.999996
NODE299X	GENE2619X	GENE2128X	0.999996
NODE300X	GENE2691X	GENE2077X	0.999996
NODE301X	GENE2697X	GENE1950X	0.999996
NODE302X	GENE1000X	GENE724X	0.999996
NODE303X	GENE653X	GENE570X	0.999996
NODE304X	GENE2531X	GENE2122X	0.999996
NODE305X	GENE2152X	GENE1922X	0.999996
NODE306X	GENE2634X	GENE3194X	0.999996
NODE307X	GENE1364X	GENE953X	0.999996
NODE308X	GENE934X	GENE462X	0.999996
NODE309X	GENE261X	NODE45X	0.999996
NODE310X	GENE1252X	GENE132X	0.999996
NODE311X	GENE1046X	GENE507X	0.999996
NODE312X	GENE2740X	GENE2987X	0.999996
NODE313X	NODE228X	GENE84X	0.999996
NODE314X	GENE1526X	GENE467X	0.999996
NODE315X	GENE1487X	GENE180X	0.999996
NODE316X	NODE105X	GENE3102X	0.999996
NODE317X	GENE970X	NODE90X	0.999996
NODE318X	GENE3046X	GENE3042X	0.999996
NODE319X	GENE958X	GENE899X	0.999996
NODE320X	GENE1625X	GENE807X	0.999996
NODE321X	GENE354X	GENE159X	0.999996
NODE322X	GENE2759X	GENE2275X	0.999996
NODE323X	GENE1388X	GENE392X	0.999995
NODE324X	GENE2410X	GENE2051X	0.999995
NODE325X	GENE1548X	GENE1333X	0.999995
NODE326X	GENE2453X	GENE2924X	0.999995
NODE327X	GENE1964X	GENE3029X	0.999995
NODE328X	GENE981X	GENE941X	0.999995
NODE329X	GENE2270X	GENE1834X	0.999995
NODE330X	GENE2870X	GENE2321X	0.999995
NODE331X	GENE2317X	GENE3047X	0.999995
NODE332X	GENE1953X	GENE2922X	0.999995
NODE333X	GENE1255X	GENE193X	0.999995
NODE334X	GENE1172X	GENE855X	0.999995
NODE335X	GENE2757X	GENE2282X	0.999995
NODE336X	GENE2480X	GENE1820X	0.999995
NODE337X	GENE2789X	GENE2295X	0.999995
NODE338X	GENE2267X	GENE2107X	0.999995
NODE339X	GENE3158X	GENE3039X	0.999995
NODE340X	GENE1296X	GENE184X	0.999995
NODE341X	GENE2748X	GENE2273X	0.999995
NODE342X	GENE2058X	GENE1899X	0.999995
NODE343X	GENE962X	GENE339X	0.999995
NODE344X	GENE3085X	GENE1958X	0.999995
NODE345X	NODE149X	GENE823X	0.999995
NODE346X	GENE1155X	GENE984X	0.999995
NODE347X	GENE2901X	NODE161X	0.999995
NODE348X	GENE2120X	GENE1851X	0.999995
NODE349X	GENE654X	GENE522X	0.999995
NODE350X	GENE411X	GENE209X	0.999995
NODE351X	GENE2884X	GENE1979X	0.999995
NODE352X	GENE1227X	GENE909X	0.999995
NODE353X	GENE2333X	GENE2099X	0.999995
NODE354X	GENE1621X	GENE1309X	0.999995
NODE355X	GENE3116X	NODE9X	0.999995
NODE356X	NODE145X	GENE584X	0.999995
NODE357X	GENE1452X	GENE408X	0.999995
NODE358X	GENE2159X	GENE1981X	0.999995
NODE359X	GENE2228X	GENE2988X	0.999995
NODE360X	GENE1636X	GENE1355X	0.999995
NODE361X	GENE1921X	GENE1907X	0.999995
NODE362X	NODE282X	GENE3096X	0.999995
NODE363X	GENE1599X	GENE459X	0.999995
NODE364X	GENE1642X	GENE160X	0.999995
NODE365X	GENE2526X	GENE2196X	0.999995
NODE366X	GENE2671X	GENE2305X	0.999995
NODE367X	GENE1576X	GENE1125X	0.999995
NODE368X	GENE1389X	NODE49X	0.999995
NODE369X	GENE2877X	GENE2917X	0.999995
NODE370X	GENE1601X	NODE124X	0.999995
NODE371X	GENE1455X	NODE136X	0.999995
NODE372X	GENE1363X	NODE174X	0.999995
NODE373X	GENE695X	GENE12X	0.999995
NODE374X	GENE1240X	GENE683X	0.999995
NODE375X	GENE2914X	GENE2109X	0.999995
NODE376X	GENE2053X	GENE3034X	0.999995
NODE377X	GENE3212X	GENE3108X	0.999995
NODE378X	NODE179X	GENE2193X	0.999995
NODE379X	GENE2250X	GENE3209X	0.999995
NODE380X	GENE1946X	GENE1941X	0.999995
NODE381X	GENE115X	GENE65X	0.999995
NODE382X	NODE133X	GENE2541X	0.999995
NODE383X	GENE2659X	NODE59X	0.999994
NODE384X	GENE2352X	GENE1954X	0.999994
NODE385X	GENE1745X	GENE1465X	0.999994
NODE386X	GENE1777X	NODE146X	0.999994
NODE387X	GENE1366X	GENE221X	0.999994
NODE388X	GENE3105X	GENE1877X	0.999994
NODE389X	GENE517X	GENE416X	0.999994
NODE390X	GENE6X	GENE4X	0.999994
NODE391X	GENE2236X	GENE2898X	0.999994
NODE392X	NODE41X	GENE2188X	0.999994
NODE393X	GENE1432X	NODE183X	0.999994
NODE394X	NODE99X	GENE172X	0.999994
NODE395X	GENE839X	GENE657X	0.999994
NODE396X	GENE2203X	GENE1865X	0.999994
NODE397X	GENE2994X	GENE3160X	0.999994
NODE398X	GENE1563X	NODE202X	0.999994
NODE399X	GENE551X	GENE247X	0.999994
NODE400X	GENE2178X	GENE3062X	0.999994
NODE401X	GENE1912X	NODE278X	0.999994
NODE402X	GENE1610X	GENE38X	0.999994
NODE403X	NODE55X	GENE2242X	0.999994
NODE404X	GENE2431X	GENE2886X	0.999994
NODE405X	GENE950X	GENE162X	0.999994
NODE406X	GENE378X	GENE60X	0.999994
NODE407X	GENE1749X	GENE974X	0.999994
NODE408X	GENE901X	GENE58X	0.999994
NODE409X	GENE1147X	GENE85X	0.999994
NODE410X	GENE2479X	NODE280X	0.999994
NODE411X	GENE2343X	GENE2190X	0.999994
NODE412X	NODE207X	GENE310X	0.999994
NODE413X	GENE2828X	GENE2186X	0.999994
NODE414X	GENE2195X	GENE2052X	0.999994
NODE415X	GENE2320X	GENE2020X	0.999994
NODE416X	GENE145X	GENE79X	0.999994
NODE417X	GENE3110X	NODE186X	0.999994
NODE418X	GENE1692X	GENE947X	0.999994
NODE419X	GENE2054X	GENE3043X	0.999994
NODE420X	GENE1542X	GENE1088X	0.999994
NODE421X	GENE1742X	NODE176X	0.999994
NODE422X	GENE2340X	GENE2330X	0.999994
NODE423X	GENE1277X	NODE53X	0.999994
NODE424X	NODE116X	GENE2091X	0.999994
NODE425X	GENE2687X	GENE2409X	0.999994
NODE426X	GENE834X	GENE108X	0.999994
NODE427X	GENE1887X	GENE2883X	0.999994
NODE428X	GENE1245X	GENE591X	0.999994
NODE429X	GENE2519X	GENE2915X	0.999994
NODE430X	GENE2389X	GENE3233X	0.999994
NODE431X	GENE1194X	GENE862X	0.999994
NODE432X	GENE2565X	GENE2278X	0.999994
NODE433X	NODE4X	GENE2015X	0.999994
NODE434X	GENE1390X	NODE356X	0.999994
NODE435X	GENE1683X	GENE106X	0.999993
NODE436X	GENE3003X	GENE1938X	0.999993
NODE437X	GENE1168X	NODE150X	0.999993
NODE438X	NODE302X	GENE200X	0.999993
NODE439X	GENE1505X	GENE1312X	0.999993
NODE440X	GENE888X	GENE365X	0.999993
NODE441X	GENE2995X	GENE2277X	0.999993
NODE442X	GENE1782X	GENE299X	0.999993
NODE443X	GENE2836X	GENE3206X	0.999993
NODE444X	GENE2627X	GENE2813X	0.999993
NODE445X	GENE1408X	GENE1362X	0.999993
NODE446X	GENE935X	GENE389X	0.999993
NODE447X	GENE1641X	GENE576X	0.999993
NODE448X	GENE2720X	GENE2284X	0.999993
NODE449X	GENE2310X	GENE2160X	0.999993
NODE450X	NODE271X	NODE89X	0.999993
NODE451X	GENE1063X	GENE596X	0.999993
NODE452X	GENE1744X	GENE893X	0.999993
NODE453X	GENE1671X	GENE223X	0.999993
NODE454X	GENE1111X	GENE573X	0.999993
NODE455X	GENE147X	NODE29X	0.999993
NODE456X	GENE1248X	GENE245X	0.999993
NODE457X	NODE187X	NODE76X	0.999993
NODE458X	GENE2546X	GENE3049X	0.999993
NODE459X	GENE2878X	NODE128X	0.999993
NODE460X	GENE2055X	GENE1984X	0.999993
NODE461X	GENE2817X	GENE3109X	0.999993
NODE462X	GENE2648X	GENE2470X	0.999993
NODE463X	GENE1263X	NODE180X	0.999993
NODE464X	GENE1770X	GENE1655X	0.999993
NODE465X	GENE2709X	GENE2494X	0.999993
NODE466X	GENE846X	GENE759X	0.999993
NODE467X	GENE2182X	GENE2875X	0.999993
NODE468X	GENE1702X	GENE790X	0.999993
NODE469X	NODE84X	GENE2613X	0.999993
NODE470X	GENE447X	NODE195X	0.999993
NODE471X	GENE1552X	GENE1069X	0.999993
NODE472X	GENE2124X	NODE348X	0.999993
NODE473X	GENE255X	GENE157X	0.999993
NODE474X	GENE2192X	GENE2938X	0.999993
NODE475X	GENE1524X	GENE589X	0.999993
NODE476X	GENE2602X	GENE2600X	0.999993
NODE477X	GENE1727X	GENE631X	0.999993
NODE478X	GENE2989X	GENE2954X	0.999993
NODE479X	GENE1520X	GENE701X	0.999993
NODE480X	GENE749X	GENE540X	0.999993
NODE481X	GENE1560X	GENE713X	0.999993
NODE482X	NODE220X	GENE1672X	0.999993
NODE483X	GENE2528X	GENE2199X	0.999993
NODE484X	NODE121X	GENE881X	0.999993
NODE485X	GENE1693X	NODE214X	0.999993
NODE486X	GENE2701X	GENE1832X	0.999993
NODE487X	GENE2387X	GENE3138X	0.999993
NODE488X	GENE2164X	GENE3241X	0.999992
NODE489X	NODE37X	NODE12X	0.999992
NODE490X	GENE1990X	GENE1822X	0.999992
NODE491X	GENE418X	GENE214X	0.999992
NODE492X	GENE865X	GENE301X	0.999992
NODE493X	GENE3189X	GENE3154X	0.999992
NODE494X	GENE1276X	GENE633X	0.999992
NODE495X	GENE2219X	GENE3199X	0.999992
NODE496X	NODE235X	NODE163X	0.999992
NODE497X	GENE2760X	GENE3072X	0.999992
NODE498X	GENE764X	GENE651X	0.999992
NODE499X	GENE439X	NODE92X	0.999992
NODE500X	GENE2859X	GENE3094X	0.999992
NODE501X	GENE1433X	GENE910X	0.999992
NODE502X	GENE2101X	NODE295X	0.999992
NODE503X	GENE2576X	GENE2932X	0.999992
NODE504X	NODE81X	GENE2280X	0.999992
NODE505X	GENE1808X	NODE406X	0.999992
NODE506X	GENE1483X	GENE780X	0.999992
NODE507X	GENE1658X	NODE152X	0.999992
NODE508X	GENE1589X	GENE1525X	0.999992
NODE509X	GENE1501X	GENE837X	0.999992
NODE510X	GENE1490X	GENE1334X	0.999992
NODE511X	GENE1530X	GENE367X	0.999992
NODE512X	NODE164X	NODE376X	0.999992
NODE513X	GENE1788X	GENE938X	0.999992
NODE514X	GENE2189X	GENE2173X	0.999992
NODE515X	GENE3079X	NODE243X	0.999992
NODE516X	GENE1345X	GENE405X	0.999992
NODE517X	GENE1071X	GENE199X	0.999992
NODE518X	GENE644X	GENE181X	0.999992
NODE519X	GENE2713X	GENE3026X	0.999992
NODE520X	NODE319X	GENE693X	0.999991
NODE521X	GENE1123X	GENE19X	0.999991
NODE522X	GENE1421X	NODE43X	0.999991
NODE523X	GENE1320X	GENE318X	0.999991
NODE524X	GENE2495X	GENE2375X	0.999991
NODE525X	GENE2975X	GENE2490X	0.999991
NODE526X	GENE1572X	GENE550X	0.999991
NODE527X	GENE959X	GENE281X	0.999991
NODE528X	GENE2572X	NODE19X	0.999991
NODE529X	GENE980X	NODE91X	0.999991
NODE530X	GENE2626X	GENE3017X	0.999991
NODE531X	GENE1733X	GENE101X	0.999991
NODE532X	GENE1775X	GENE477X	0.999991
NODE533X	NODE255X	GENE1073X	0.999991
NODE534X	GENE3193X	GENE2738X	0.999991
NODE535X	GENE1779X	GENE601X	0.999991
NODE536X	GENE1518X	NODE66X	0.999991
NODE537X	GENE967X	GENE692X	0.999991
NODE538X	GENE2292X	GENE2792X	0.999991
NODE539X	GENE1038X	GENE623X	0.999991
NODE540X	GENE2607X	GENE3176X	0.999991
NODE541X	NODE219X	GENE2753X	0.999991
NODE542X	NODE229X	NODE24X	0.999991
NODE543X	GENE911X	NODE258X	0.999991
NODE544X	GENE1539X	GENE1383X	0.999991
NODE545X	GENE2504X	GENE2095X	0.999991
NODE546X	GENE1667X	GENE1377X	0.999991
NODE547X	GENE2802X	GENE2905X	0.999991
NODE548X	NODE233X	GENE810X	0.999991
NODE549X	GENE1004X	GENE614X	0.999991
NODE550X	GENE1348X	GENE382X	0.999991
NODE551X	NODE85X	NODE58X	0.999991
NODE552X	GENE913X	GENE705X	0.999991
NODE553X	GENE2592X	NODE261X	0.999991
NODE554X	GENE1656X	GENE337X	0.999991
NODE555X	GENE2517X	GENE1939X	0.999991
NODE556X	NODE123X	GENE1086X	0.999991
NODE557X	GENE827X	NODE6X	0.999991
NODE558X	GENE1716X	GENE902X	0.999991
NODE559X	GENE2290X	GENE1871X	0.999991
NODE560X	GENE1365X	GENE401X	0.999991
NODE561X	NODE1X	GENE438X	0.999991
NODE562X	GENE1867X	NODE206X	0.999991
NODE563X	GENE1624X	GENE1180X	0.999991
NODE564X	GENE2345X	GENE2871X	0.999991
NODE565X	GENE2944X	GENE2557X	0.999991
NODE566X	NODE274X	GENE733X	0.999991
NODE567X	GENE983X	GENE886X	0.999991
NODE568X	GENE2658X	GENE2079X	0.999990
NODE569X	GENE2690X	GENE2715X	0.999990
NODE570X	GENE1735X	GENE1557X	0.999990
NODE571X	NODE279X	GENE664X	0.999990
NODE572X	GENE2520X	GENE2501X	0.999990
NODE573X	GENE1466X	GENE1325X	0.999990
NODE574X	NODE216X	NODE8X	0.999990
NODE575X	GENE2718X	GENE3006X	0.999990
NODE576X	NODE168X	NODE318X	0.999990
NODE577X	GENE2518X	GENE1973X	0.999990
NODE578X	GENE878X	GENE296X	0.999990
NODE579X	GENE954X	GENE722X	0.999990
NODE580X	GENE2508X	GENE2832X	0.999990
NODE581X	GENE2529X	GENE2895X	0.999990
NODE582X	GENE315X	GENE189X	0.999990
NODE583X	GENE708X	GENE697X	0.999990
NODE584X	NODE254X	GENE2066X	0.999990
NODE585X	GENE1529X	GENE1462X	0.999990
NODE586X	GENE2621X	GENE3133X	0.999990
NODE587X	GENE988X	GENE137X	0.999990
NODE588X	GENE1399X	GENE1266X	0.999990
NODE589X	GENE776X	GENE259X	0.999990
NODE590X	GENE1475X	GENE1061X	0.999990
NODE591X	GENE1833X	GENE2704X	0.999990
NODE592X	NODE321X	GENE139X	0.999990
NODE593X	GENE2456X	NODE293X	0.999990
NODE594X	GENE2204X	GENE2953X	0.999990
NODE595X	GENE1443X	GENE298X	0.999990
NODE596X	GENE1405X	GENE1226X	0.999990
NODE597X	GENE1803X	GENE1154X	0.999990
NODE598X	GENE2222X	GENE2104X	0.999990
NODE599X	GENE1618X	GENE830X	0.999990
NODE600X	GENE1314X	GENE52X	0.999990
NODE601X	GENE688X	GENE26X	0.999990
NODE602X	GENE346X	GENE284X	0.999990
NODE603X	GENE2631X	NODE198X	0.999990
NODE604X	GENE1746X	GENE1402X	0.999990
NODE605X	GENE537X	GENE509X	0.999990
NODE606X	GENE971X	GENE738X	0.999990
NODE607X	GENE1646X	GENE491X	0.999990
NODE608X	GENE1628X	NODE185X	0.999990
NODE609X	GENE1143X	GENE792X	0.999990
NODE610X	NODE157X	NODE210X	0.999990
NODE611X	GENE1117X	GENE187X	0.999990
NODE612X	GENE1705X	GENE606X	0.999990
NODE613X	GENE1423X	GENE449X	0.999989
NODE614X	GENE1429X	GENE896X	0.999989
NODE615X	GENE105X	NODE144X	0.999989
NODE616X	NODE217X	GENE2858X	0.999989
NODE617X	GENE2231X	GENE2887X	0.999989
NODE618X	NODE283X	NODE397X	0.999989
NODE619X	GENE1146X	NODE148X	0.999989
NODE620X	GENE2867X	GENE3078X	0.999989
NODE621X	GENE1743X	NODE308X	0.999989
NODE622X	GENE872X	GENE309X	0.999989
NODE623X	GENE2586X	GENE1951X	0.999989
NODE624X	NODE544X	GENE407X	0.999989
NODE625X	GENE2466X	GENE2794X	0.999989
NODE626X	GENE629X	GENE387X	0.999989
NODE627X	NODE252X	NODE178X	0.999989
NODE628X	NODE277X	GENE670X	0.999989
NODE629X	GENE740X	GENE169X	0.999989
NODE630X	GENE2430X	GENE3175X	0.999989
NODE631X	NODE262X	GENE2618X	0.999989
NODE632X	GENE2339X	NODE292X	0.999989
NODE633X	GENE1713X	GENE1611X	0.999989
NODE634X	NODE247X	GENE40X	0.999989
NODE635X	GENE1019X	GENE44X	0.999989
NODE636X	NODE27X	NODE48X	0.999989
NODE637X	NODE559X	GENE2790X	0.999989
NODE638X	GENE2210X	GENE2816X	0.999989
NODE639X	NODE275X	NODE209X	0.999989
NODE640X	GENE2437X	GENE1911X	0.999989
NODE641X	GENE2141X	NODE100X	0.999989
NODE642X	NODE387X	GENE186X	0.999989
NODE643X	NODE528X	GENE2331X	0.999989
NODE644X	NODE101X	GENE1091X	0.999989
NODE645X	GENE3103X	GENE3118X	0.999989
NODE646X	NODE264X	NODE368X	0.999989
NODE647X	GENE1566X	NODE297X	0.999989
NODE648X	GENE2198X	NODE221X	0.999989
NODE649X	GENE1424X	NODE320X	0.999989
NODE650X	GENE639X	GENE32X	0.999989
NODE651X	GENE1427X	GENE1413X	0.999989
NODE652X	GENE590X	NODE34X	0.999989
NODE653X	GENE802X	GENE496X	0.999989
NODE654X	GENE1857X	GENE3201X	0.999989
NODE655X	GENE1485X	GENE1076X	0.999989
NODE656X	GENE1294X	GENE729X	0.999988
NODE657X	GENE1331X	NODE386X	0.999988
NODE658X	GENE3065X	GENE2837X	0.999988
NODE659X	GENE2598X	GENE3041X	0.999988
NODE660X	NODE460X	NODE199X	0.999988
NODE661X	GENE1436X	GENE1145X	0.999988
NODE662X	GENE2221X	GENE3061X	0.999988
NODE663X	GENE2481X	NODE208X	0.999988
NODE664X	GENE1196X	GENE129X	0.999988
NODE665X	GENE1513X	GENE630X	0.999988
NODE666X	GENE2155X	NODE286X	0.999988
NODE667X	GENE2773X	GENE3172X	0.999988
NODE668X	GENE2699X	NODE327X	0.999988
NODE669X	GENE841X	GENE99X	0.999988
NODE670X	GENE1022X	NODE485X	0.999988
NODE671X	GENE2100X	GENE1904X	0.999988
NODE672X	GENE1127X	GENE322X	0.999988
NODE673X	GENE1351X	NODE193X	0.999988
NODE674X	NODE563X	GENE1008X	0.999988
NODE675X	GENE2019X	GENE2657X	0.999988
NODE676X	GENE2876X	GENE3231X	0.999988
NODE677X	GENE2134X	GENE2608X	0.999988
NODE678X	GENE1728X	GENE207X	0.999988
NODE679X	GENE2412X	GENE3000X	0.999988
NODE680X	NODE137X	NODE333X	0.999988
NODE681X	GENE2185X	GENE1932X	0.999988
NODE682X	GENE1771X	NODE201X	0.999988
NODE683X	NODE566X	GENE489X	0.999988
NODE684X	GENE1609X	GENE611X	0.999988
NODE685X	GENE775X	GENE97X	0.999988
NODE686X	GENE1400X	GENE648X	0.999988
NODE687X	GENE1346X	NODE125X	0.999988
NODE688X	GENE1135X	NODE30X	0.999988
NODE689X	GENE1118X	GENE990X	0.999988
NODE690X	GENE3135X	GENE2849X	0.999988
NODE691X	NODE382X	NODE496X	0.999988
NODE692X	NODE245X	GENE1928X	0.999988
NODE693X	GENE1691X	GENE739X	0.999988
NODE694X	GENE3205X	GENE2706X	0.999988
NODE695X	GENE816X	NODE492X	0.999988
NODE696X	GENE1805X	GENE1017X	0.999988
NODE697X	GENE1359X	GENE605X	0.999988
NODE698X	NODE369X	GENE2157X	0.999988
NODE699X	GENE2492X	GENE1849X	0.999988
NODE700X	GENE1043X	GENE336X	0.999988
NODE701X	NODE587X	GENE94X	0.999988
NODE702X	GENE1271X	NODE303X	0.999988
NODE703X	NODE231X	NODE138X	0.999987
NODE704X	NODE543X	NODE399X	0.999987
NODE705X	NODE392X	GENE2670X	0.999987
NODE706X	NODE256X	NODE370X	0.999987
NODE707X	GENE2368X	GENE2133X	0.999987
NODE708X	GENE2344X	GENE3111X	0.999987
NODE709X	NODE117X	GENE42X	0.999987
NODE710X	GENE734X	GENE456X	0.999987
NODE711X	GENE1956X	GENE2560X	0.999987
NODE712X	GENE1929X	GENE2801X	0.999987
NODE713X	GENE1183X	GENE1044X	0.999987
NODE714X	GENE994X	NODE481X	0.999987
NODE715X	GENE1895X	GENE3048X	0.999987
NODE716X	GENE2750X	GENE1855X	0.999987
NODE717X	GENE2010X	NODE478X	0.999987
NODE718X	GENE1358X	GENE471X	0.999987
NODE719X	GENE2262X	GENE2856X	0.999987
NODE720X	GENE1591X	NODE428X	0.999987
NODE721X	GENE1755X	GENE592X	0.999987
NODE722X	GENE1761X	GENE946X	0.999987
NODE723X	GENE824X	GENE735X	0.999987
NODE724X	GENE360X	NODE438X	0.999987
NODE725X	GENE152X	GENE24X	0.999987
NODE726X	GENE1660X	GENE1136X	0.999987
NODE727X	GENE2793X	GENE2205X	0.999987
NODE728X	GENE1920X	NODE172X	0.999987
NODE729X	GENE2136X	GENE1983X	0.999987
NODE730X	GENE2783X	GENE2758X	0.999987
NODE731X	NODE638X	NODE347X	0.999987
NODE732X	NODE593X	GENE2733X	0.999987
NODE733X	NODE213X	GENE532X	0.999987
NODE734X	GENE1972X	GENE2556X	0.999987
NODE735X	GENE3120X	GENE2908X	0.999987
NODE736X	NODE181X	NODE377X	0.999987
NODE737X	GENE2347X	NODE331X	0.999987
NODE738X	NODE506X	NODE107X	0.999987
NODE739X	NODE330X	GENE2118X	0.999986
NODE740X	GENE2308X	GENE2609X	0.999986
NODE741X	GENE1575X	GENE446X	0.999986
NODE742X	GENE2784X	GENE3161X	0.999986
NODE743X	GENE1537X	GENE83X	0.999986
NODE744X	GENE2444X	GENE1999X	0.999986
NODE745X	GENE256X	GENE121X	0.999986
NODE746X	GENE1112X	NODE65X	0.999986
NODE747X	GENE2891X	GENE2835X	0.999986
NODE748X	GENE406X	GENE55X	0.999986
NODE749X	GENE2354X	NODE332X	0.999986
NODE750X	GENE1585X	GENE1177X	0.999986
NODE751X	NODE379X	GENE2941X	0.999986
NODE752X	NODE558X	GENE898X	0.999986
NODE753X	NODE38X	GENE399X	0.999986
NODE754X	NODE403X	NODE94X	0.999986
NODE755X	NODE341X	GENE2909X	0.999986
NODE756X	GENE1690X	GENE1170X	0.999986
NODE757X	GENE2698X	GENE3236X	0.999986
NODE758X	GENE443X	NODE491X	0.999986
NODE759X	NODE389X	NODE315X	0.999986
NODE760X	GENE2086X	GENE3165X	0.999986
NODE761X	GENE2902X	NODE362X	0.999986
NODE762X	GENE751X	GENE421X	0.999986
NODE763X	GENE1186X	GENE874X	0.999986
NODE764X	GENE2916X	NODE575X	0.999986
NODE765X	NODE642X	GENE48X	0.999986
NODE766X	GENE2390X	NODE359X	0.999986
NODE767X	NODE553X	GENE1963X	0.999986
NODE768X	GENE1352X	GENE1330X	0.999986
NODE769X	GENE2285X	GENE1823X	0.999986
NODE770X	NODE33X	GENE1119X	0.999986
NODE771X	GENE534X	NODE532X	0.999986
NODE772X	GENE617X	GENE72X	0.999986
NODE773X	GENE1679X	GENE484X	0.999986
NODE774X	GENE1804X	GENE600X	0.999985
NODE775X	GENE1164X	GENE90X	0.999985
NODE776X	GENE2388X	GENE2165X	0.999985
NODE777X	GENE999X	GENE561X	0.999985
NODE778X	GENE177X	GENE49X	0.999985
NODE779X	GENE1114X	GENE558X	0.999985
NODE780X	GENE2739X	GENE2968X	0.999985
NODE781X	GENE1254X	GENE1033X	0.999985
NODE782X	GENE2088X	GENE3131X	0.999985
NODE783X	GENE1395X	GENE948X	0.999985
NODE784X	GENE1456X	GENE1070X	0.999985
NODE785X	NODE259X	GENE276X	0.999985
NODE786X	GENE1471X	GENE1385X	0.999985
NODE787X	GENE1275X	GENE20X	0.999985
NODE788X	NODE115X	GENE31X	0.999985
NODE789X	GENE1081X	GENE544X	0.999985
NODE790X	NODE306X	GENE2985X	0.999985
NODE791X	GENE2829X	GENE2947X	0.999985
NODE792X	GENE1230X	NODE23X	0.999985
NODE793X	GENE1311X	GENE699X	0.999985
NODE794X	GENE1018X	GENE907X	0.999985
NODE795X	GENE876X	NODE126X	0.999985
NODE796X	GENE2445X	GENE2747X	0.999985
NODE797X	NODE484X	NODE234X	0.999985
NODE798X	NODE10X	NODE717X	0.999985
NODE799X	GENE1657X	GENE1639X	0.999985
NODE800X	GENE1914X	GENE2682X	0.999985
NODE801X	GENE921X	GENE741X	0.999985
NODE802X	GENE1142X	GENE116X	0.999985
NODE803X	NODE298X	GENE2770X	0.999985
NODE804X	GENE1580X	NODE533X	0.999984
NODE805X	GENE1264X	GENE82X	0.999984
NODE806X	GENE1188X	NODE257X	0.999984
NODE807X	GENE1249X	GENE423X	0.999984
NODE808X	GENE1569X	NODE251X	0.999984
NODE809X	GENE1661X	GENE1650X	0.999984
NODE810X	GENE2324X	NODE681X	0.999984
NODE811X	GENE1341X	GENE936X	0.999984
NODE812X	GENE1888X	GENE2998X	0.999984
NODE813X	NODE353X	GENE2815X	0.999984
NODE814X	GENE2227X	GENE2510X	0.999984
NODE815X	GENE2106X	GENE2092X	0.999984
NODE816X	GENE1176X	NODE263X	0.999984
NODE817X	GENE2417X	GENE1859X	0.999984
NODE818X	GENE556X	NODE212X	0.999984
NODE819X	NODE522X	NODE106X	0.999984
NODE820X	GENE2334X	GENE3234X	0.999984
NODE821X	NODE482X	GENE504X	0.999984
NODE822X	GENE499X	GENE124X	0.999984
NODE823X	NODE621X	NODE652X	0.999984
NODE824X	NODE443X	GENE2695X	0.999984
NODE825X	GENE1558X	NODE452X	0.999984
NODE826X	NODE225X	NODE244X	0.999984
NODE827X	GENE2756X	NODE177X	0.999984
NODE828X	NODE447X	NODE46X	0.999984
NODE829X	GENE1288X	GENE784X	0.999984
NODE830X	GENE1101X	GENE1083X	0.999984
NODE831X	GENE2279X	GENE2266X	0.999984
NODE832X	NODE232X	GENE2464X	0.999984
NODE833X	GENE2127X	GENE2475X	0.999984
NODE834X	GENE2246X	NODE326X	0.999984
NODE835X	GENE890X	GENE75X	0.999984
NODE836X	GENE2469X	GENE2588X	0.999984
NODE837X	NODE413X	NODE436X	0.999984
NODE838X	GENE2655X	GENE2530X	0.999983
NODE839X	GENE655X	GENE5X	0.999983
NODE840X	NODE721X	GENE109X	0.999983
NODE841X	GENE919X	GENE402X	0.999983
NODE842X	GENE2013X	NODE630X	0.999983
NODE843X	GENE1787X	NODE628X	0.999983
NODE844X	GENE98X	GENE61X	0.999983
NODE845X	GENE1818X	GENE3059X	0.999983
NODE846X	GENE1492X	GENE796X	0.999983
NODE847X	GENE492X	NODE611X	0.999983
NODE848X	NODE519X	GENE3220X	0.999983
NODE849X	NODE366X	NODE827X	0.999983
NODE850X	NODE380X	NODE109X	0.999983
NODE851X	GENE1986X	GENE1861X	0.999983
NODE852X	GENE1078X	NODE310X	0.999983
NODE853X	GENE2945X	GENE2949X	0.999983
NODE854X	NODE248X	GENE2662X	0.999983
NODE855X	NODE265X	GENE538X	0.999983
NODE856X	NODE189X	NODE725X	0.999983
NODE857X	GENE1547X	GENE646X	0.999983
NODE858X	NODE510X	NODE454X	0.999983
NODE859X	NODE572X	GENE2702X	0.999983
NODE860X	GENE1709X	GENE1200X	0.999983
NODE861X	GENE2307X	GENE2017X	0.999983
NODE862X	GENE1739X	GENE976X	0.999983
NODE863X	GENE1913X	GENE3217X	0.999982
NODE864X	GENE2376X	GENE2269X	0.999982
NODE865X	GENE1445X	GENE1360X	0.999982
NODE866X	GENE417X	GENE305X	0.999982
NODE867X	GENE1753X	GENE464X	0.999982
NODE868X	GENE3016X	GENE2700X	0.999982
NODE869X	GENE1767X	NODE31X	0.999982
NODE870X	GENE2428X	NODE404X	0.999982
NODE871X	GENE2476X	NODE483X	0.999982
NODE872X	GENE1960X	NODE824X	0.999982
NODE873X	NODE153X	GENE2842X	0.999982
NODE874X	NODE445X	GENE552X	0.999982
NODE875X	GENE2451X	GENE3099X	0.999982
NODE876X	GENE2447X	GENE2807X	0.999982
NODE877X	NODE486X	GENE3171X	0.999982
NODE878X	NODE439X	NODE394X	0.999982
NODE879X	GENE541X	GENE371X	0.999982
NODE880X	NODE162X	GENE2629X	0.999982
NODE881X	NODE383X	GENE3226X	0.999982
NODE882X	NODE355X	GENE2931X	0.999982
NODE883X	GENE2245X	GENE1866X	0.999982
NODE884X	NODE479X	GENE663X	0.999982
NODE885X	NODE26X	NODE488X	0.999982
NODE886X	GENE3074X	NODE512X	0.999982
NODE887X	GENE1133X	GENE78X	0.999982
NODE888X	NODE463X	GENE175X	0.999981
NODE889X	GENE1573X	NODE597X	0.999981
NODE890X	GENE3162X	GENE2585X	0.999981
NODE891X	GENE2654X	GENE2593X	0.999981
NODE892X	NODE290X	NODE408X	0.999981
NODE893X	GENE1338X	GENE900X	0.999981
NODE894X	NODE62X	GENE2825X	0.999981
NODE895X	NODE411X	GENE2946X	0.999981
NODE896X	GENE1720X	GENE125X	0.999981
NODE897X	GENE1113X	NODE190X	0.999981
NODE898X	GENE1105X	NODE689X	0.999981
NODE899X	GENE395X	GENE87X	0.999981
NODE900X	NODE242X	GENE1824X	0.999981
NODE901X	NODE103X	GENE2527X	0.999981
NODE902X	NODE329X	GENE2545X	0.999981
NODE903X	GENE1454X	GENE621X	0.999981
NODE904X	GENE3166X	NODE449X	0.999981
NODE905X	NODE619X	NODE456X	0.999981
NODE906X	GENE1772X	NODE624X	0.999981
NODE907X	NODE324X	GENE1923X	0.999981
NODE908X	GENE1416X	NODE371X	0.999981
NODE909X	GENE2511X	GENE2380X	0.999981
NODE910X	GENE2175X	NODE692X	0.999981
NODE911X	GENE483X	NODE700X	0.999981
NODE912X	GENE1559X	GENE1157X	0.999981
NODE913X	GENE1780X	GENE412X	0.999981
NODE914X	GENE1514X	NODE507X	0.999981
NODE915X	GENE1502X	GENE521X	0.999981
NODE916X	GENE2070X	GENE2669X	0.999981
NODE917X	GENE2885X	GENE2628X	0.999981
NODE918X	GENE1592X	GENE210X	0.999981
NODE919X	GENE2852X	GENE2742X	0.999981
NODE920X	GENE1577X	NODE354X	0.999980
NODE921X	GENE2201X	GENE2597X	0.999980
NODE922X	NODE288X	GENE864X	0.999980
NODE923X	NODE418X	NODE175X	0.999980
NODE924X	NODE155X	GENE2525X	0.999980
NODE925X	NODE365X	NODE197X	0.999980
NODE926X	GENE1124X	GENE56X	0.999980
NODE927X	GENE2276X	GENE2810X	0.999980
NODE928X	GENE3232X	GENE2404X	0.999980
NODE929X	NODE127X	NODE782X	0.999980
NODE930X	NODE422X	GENE3080X	0.999980
NODE931X	GENE1723X	GENE1047X	0.999980
NODE932X	NODE636X	GENE393X	0.999980
NODE933X	GENE1267X	GENE1X	0.999980
NODE934X	GENE1058X	GENE208X	0.999980
NODE935X	GENE1497X	GENE710X	0.999980
NODE936X	GENE2382X	GENE1997X	0.999980
NODE937X	GENE853X	GENE373X	0.999980
NODE938X	GENE1758X	GENE562X	0.999980
NODE939X	GENE1974X	GENE2666X	0.999980
NODE940X	GENE1303X	NODE556X	0.999980
NODE941X	GENE804X	GENE369X	0.999980
NODE942X	GENE514X	GENE122X	0.999979
NODE943X	GENE1476X	GENE785X	0.999979
NODE944X	NODE574X	GENE2346X	0.999979
NODE945X	NODE169X	NODE755X	0.999979
NODE946X	NODE345X	NODE13X	0.999979
NODE947X	GENE1401X	NODE194X	0.999979
NODE948X	GENE1353X	NODE627X	0.999979
NODE949X	GENE861X	NODE416X	0.999979
NODE950X	GENE666X	NODE373X	0.999979
NODE951X	GENE3147X	GENE1898X	0.999979
NODE952X	NODE299X	GENE2008X	0.999979
NODE953X	GENE1085X	GENE114X	0.999979
NODE954X	GENE1684X	GENE107X	0.999979
NODE955X	NODE448X	GENE2117X	0.999979
NODE956X	NODE77X	GENE2342X	0.999979
NODE957X	NODE577X	NODE565X	0.999979
NODE958X	GENE875X	NODE437X	0.999979
NODE959X	GENE2126X	GENE2486X	0.999979
NODE960X	GENE2252X	NODE524X	0.999979
NODE961X	GENE2240X	GENE2326X	0.999979
NODE962X	GENE1009X	GENE685X	0.999979
NODE963X	GENE767X	NODE592X	0.999979
NODE964X	GENE2123X	NODE401X	0.999979
NODE965X	NODE784X	GENE883X	0.999979
NODE966X	GENE480X	GENE211X	0.999979
NODE967X	GENE1778X	GENE345X	0.999979
NODE968X	GENE1412X	NODE334X	0.999979
NODE969X	GENE1620X	GENE73X	0.999978
NODE970X	GENE1545X	NODE204X	0.999978
NODE971X	NODE550X	NODE269X	0.999978
NODE972X	NODE108X	GENE2601X	0.999978
NODE973X	GENE3242X	NODE594X	0.999978
NODE974X	GENE2137X	GENE3213X	0.999978
NODE975X	NODE659X	NODE500X	0.999978
NODE976X	GENE1631X	GENE126X	0.999978
NODE977X	NODE648X	GENE2689X	0.999978
NODE978X	GENE2111X	GENE1988X	0.999978
NODE979X	GENE2005X	GENE3093X	0.999978
NODE980X	NODE655X	GENE986X	0.999978
NODE981X	NODE641X	NODE564X	0.999978
NODE982X	NODE603X	NODE285X	0.999978
NODE983X	GENE2060X	GENE2583X	0.999978
NODE984X	NODE378X	NODE239X	0.999978
NODE985X	GENE671X	GENE314X	0.999978
NODE986X	NODE538X	GENE3123X	0.999978
NODE987X	GENE2769X	GENE1886X	0.999978
NODE988X	GENE1635X	GENE445X	0.999978
NODE989X	NODE143X	NODE581X	0.999978
NODE990X	GENE2969X	GENE2918X	0.999978
NODE991X	GENE2080X	GENE3056X	0.999978
NODE992X	GENE1581X	GENE822X	0.999978
NODE993X	GENE642X	GENE536X	0.999978
NODE994X	GENE2847X	GENE2571X	0.999978
NODE995X	NODE643X	GENE3214X	0.999978
NODE996X	GENE1862X	GENE2951X	0.999978
NODE997X	NODE346X	NODE516X	0.999978
NODE998X	GENE1417X	NODE822X	0.999978
NODE999X	GENE640X	GENE283X	0.999978
NODE1000X	GENE679X	GENE677X	0.999978
NODE1001X	GENE1150X	NODE230X	0.999978
NODE1002X	NODE698X	GENE2826X	0.999978
NODE1003X	GENE1089X	GENE239X	0.999978
NODE1004X	GENE1807X	GENE2X	0.999978
NODE1005X	NODE539X	NODE98X	0.999977
NODE1006X	GENE1239X	GENE54X	0.999977
NODE1007X	GENE2623X	NODE747X	0.999977
NODE1008X	GENE2304X	GENE2446X	0.999977
NODE1009X	GENE2899X	GENE2237X	0.999977
NODE1010X	NODE545X	GENE2332X	0.999977
NODE1011X	GENE3208X	GENE3007X	0.999977
NODE1012X	GENE1961X	GENE3136X	0.999977
NODE1013X	GENE188X	GENE28X	0.999977
NODE1014X	GENE789X	GENE761X	0.999977
NODE1015X	GENE940X	NODE759X	0.999977
NODE1016X	GENE290X	GENE250X	0.999977
NODE1017X	GENE2022X	GENE2679X	0.999977
NODE1018X	GENE912X	GENE25X	0.999977
NODE1019X	GENE742X	GENE377X	0.999977
NODE1020X	GENE1838X	NODE487X	0.999977
NODE1021X	GENE2254X	GENE2374X	0.999977
NODE1022X	GENE2218X	NODE834X	0.999977
NODE1023X	NODE466X	NODE120X	0.999977
NODE1024X	GENE1310X	GENE731X	0.999977
NODE1025X	GENE1982X	GENE2971X	0.999977
NODE1026X	GENE2964X	NODE901X	0.999976
NODE1027X	NODE640X	GENE2978X	0.999976
NODE1028X	GENE815X	NODE451X	0.999976
NODE1029X	GENE2271X	GENE1918X	0.999976
NODE1030X	GENE870X	GENE275X	0.999976
NODE1031X	GENE2566X	NODE909X	0.999976
NODE1032X	GENE1024X	GENE68X	0.999976
NODE1033X	GENE1208X	GENE1090X	0.999976
NODE1034X	NODE372X	GENE625X	0.999976
NODE1035X	GENE2166X	GENE2845X	0.999976
NODE1036X	GENE656X	NODE1005X	0.999976
NODE1037X	NODE729X	GENE2436X	0.999976
NODE1038X	NODE266X	GENE37X	0.999976
NODE1039X	NODE459X	GENE3122X	0.999976
NODE1040X	GENE1420X	GENE151X	0.999976
NODE1041X	GENE1181X	GENE852X	0.999976
NODE1042X	GENE1687X	GENE982X	0.999976
NODE1043X	GENE2612X	GENE2799X	0.999976
NODE1044X	NODE568X	GENE3127X	0.999976
NODE1045X	GENE1903X	GENE2734X	0.999976
NODE1046X	GENE1649X	NODE529X	0.999976
NODE1047X	GENE1991X	GENE3235X	0.999976
NODE1048X	GENE1901X	GENE3019X	0.999976
NODE1049X	GENE1949X	NODE35X	0.999976
NODE1050X	GENE1768X	GENE102X	0.999976
NODE1051X	NODE541X	GENE2781X	0.999976
NODE1052X	NODE272X	GENE204X	0.999975
NODE1053X	NODE464X	GENE404X	0.999975
NODE1054X	NODE547X	GENE2536X	0.999975
NODE1055X	GENE458X	GENE182X	0.999975
NODE1056X	GENE801X	NODE622X	0.999975
NODE1057X	NODE420X	NODE763X	0.999975
NODE1058X	NODE607X	GENE304X	0.999975
NODE1059X	GENE700X	NODE672X	0.999975
NODE1060X	GENE2264X	GENE3182X	0.999975
NODE1061X	GENE1023X	NODE311X	0.999975
NODE1062X	GENE1643X	NODE93X	0.999975
NODE1063X	NODE495X	GENE2616X	0.999975
NODE1064X	GENE1796X	NODE867X	0.999975
NODE1065X	GENE2116X	GENE2048X	0.999975
NODE1066X	GENE2811X	NODE620X	0.999975
NODE1067X	GENE1337X	GENE712X	0.999975
NODE1068X	GENE547X	NODE505X	0.999975
NODE1069X	NODE770X	NODE363X	0.999975
NODE1070X	GENE238X	NODE869X	0.999975
NODE1071X	GENE1615X	GENE294X	0.999975
NODE1072X	GENE1831X	GENE2677X	0.999975
NODE1073X	GENE2653X	GENE2396X	0.999975
NODE1074X	GENE1321X	GENE448X	0.999975
NODE1075X	NODE246X	NODE270X	0.999975
NODE1076X	GENE2158X	GENE1978X	0.999974
NODE1077X	NODE584X	GENE2732X	0.999974
NODE1078X	GENE1815X	GENE1473X	0.999974
NODE1079X	NODE691X	NODE616X	0.999974
NODE1080X	GENE778X	NODE156X	0.999974
NODE1081X	GENE1080X	GENE62X	0.999974
NODE1082X	GENE2967X	GENE2016X	0.999974
NODE1083X	GENE2435X	GENE2594X	0.999974
NODE1084X	GENE1751X	GENE350X	0.999974
NODE1085X	GENE1853X	GENE2723X	0.999974
NODE1086X	GENE358X	GENE96X	0.999974
NODE1087X	GENE885X	NODE294X	0.999974
NODE1088X	NODE862X	GENE390X	0.999974
NODE1089X	GENE1422X	GENE202X	0.999974
NODE1090X	GENE3071X	GENE2458X	0.999974
NODE1091X	NODE158X	GENE1830X	0.999974
NODE1092X	GENE2812X	NODE666X	0.999974
NODE1093X	GENE2939X	GENE2465X	0.999974
NODE1094X	GENE1418X	GENE1302X	0.999974
NODE1095X	GENE1806X	GENE1583X	0.999974
NODE1096X	GENE1532X	GENE1371X	0.999974
NODE1097X	GENE2708X	NODE761X	0.999974
NODE1098X	GENE2611X	GENE1975X	0.999974
NODE1099X	GENE819X	NODE807X	0.999974
NODE1100X	GENE1138X	GENE756X	0.999973
NODE1101X	GENE2582X	GENE3240X	0.999973
NODE1102X	GENE2110X	GENE2930X	0.999973
NODE1103X	NODE586X	NODE444X	0.999973
NODE1104X	NODE450X	GENE2683X	0.999973
NODE1105X	GENE963X	NODE855X	0.999973
NODE1106X	GENE1971X	GENE2872X	0.999973
NODE1107X	NODE534X	GENE2360X	0.999973
NODE1108X	NODE651X	GENE925X	0.999973
NODE1109X	GENE1596X	NODE634X	0.999973
NODE1110X	GENE2625X	GENE3237X	0.999973
NODE1111X	GENE288X	NODE142X	0.999973
NODE1112X	NODE102X	GENE2335X	0.999973
NODE1113X	GENE486X	NODE188X	0.999973
NODE1114X	GENE1203X	GENE849X	0.999973
NODE1115X	GENE1678X	NODE238X	0.999973
NODE1116X	NODE907X	NODE854X	0.999973
NODE1117X	NODE52X	GENE2415X	0.999973
NODE1118X	GENE1605X	NODE1053X	0.999973
NODE1119X	GENE2615X	GENE2797X	0.999972
NODE1120X	GENE658X	NODE680X	0.999972
NODE1121X	GENE3200X	GENE2940X	0.999972
NODE1122X	GENE2349X	GENE2579X	0.999972
NODE1123X	GENE481X	GENE43X	0.999972
NODE1124X	GENE643X	GENE303X	0.999972
NODE1125X	GENE2361X	GENE2297X	0.999972
NODE1126X	GENE2550X	GENE2563X	0.999972
NODE1127X	NODE501X	NODE723X	0.999972
NODE1128X	GENE361X	GENE164X	0.999972
NODE1129X	GENE1392X	GENE349X	0.999972
NODE1130X	GENE3230X	GENE2752X	0.999972
NODE1131X	GENE2432X	GENE2174X	0.999972
NODE1132X	GENE1486X	NODE942X	0.999972
NODE1133X	GENE929X	NODE602X	0.999972
NODE1134X	GENE1538X	NODE613X	0.999972
NODE1135X	GENE586X	GENE508X	0.999972
NODE1136X	NODE289X	NODE518X	0.999972
NODE1137X	GENE1003X	NODE738X	0.999971
NODE1138X	GENE1754X	GENE549X	0.999971
NODE1139X	GENE770X	GENE376X	0.999971
NODE1140X	GENE3067X	NODE800X	0.999971
NODE1141X	GENE1104X	GENE370X	0.999971
NODE1142X	GENE1253X	GENE330X	0.999971
NODE1143X	GENE1129X	NODE923X	0.999971
NODE1144X	GENE1925X	GENE2381X	0.999971
NODE1145X	NODE200X	GENE689X	0.999971
NODE1146X	NODE880X	NODE432X	0.999971
NODE1147X	GENE880X	NODE196X	0.999971
NODE1148X	GENE2673X	NODE838X	0.999971
NODE1149X	GENE110X	NODE669X	0.999971
NODE1150X	NODE551X	NODE959X	0.999971
NODE1151X	GENE444X	NODE818X	0.999971
NODE1152X	NODE881X	NODE240X	0.999971
NODE1153X	GENE1549X	NODE686X	0.999971
NODE1154X	GENE746X	NODE412X	0.999970
NODE1155X	GENE1947X	NODE502X	0.999970
NODE1156X	GENE2318X	NODE322X	0.999970
NODE1157X	GENE2393X	NODE982X	0.999970
NODE1158X	NODE795X	GENE50X	0.999970
NODE1159X	NODE699X	NODE304X	0.999970
NODE1160X	GENE2823X	NODE989X	0.999970
NODE1161X	GENE2031X	GENE1985X	0.999970
NODE1162X	NODE677X	GENE3173X	0.999970
NODE1163X	GENE2599X	GENE2869X	0.999970
NODE1164X	GENE1028X	GENE100X	0.999970
NODE1165X	NODE590X	GENE744X	0.999970
NODE1166X	GENE1130X	NODE774X	0.999970
NODE1167X	GENE1948X	NODE580X	0.999970
NODE1168X	GENE566X	NODE3X	0.999970
NODE1169X	GENE1120X	NODE579X	0.999970
NODE1170X	GENE2096X	NODE882X	0.999970
NODE1171X	GENE3146X	NODE957X	0.999970
NODE1172X	GENE1902X	GENE2484X	0.999969
NODE1173X	GENE2103X	NODE476X	0.999969
NODE1174X	GENE1189X	GENE803X	0.999969
NODE1175X	GENE1062X	NODE73X	0.999969
NODE1176X	GENE1503X	GENE1281X	0.999969
NODE1177X	GENE3229X	GENE2830X	0.999969
NODE1178X	NODE847X	NODE743X	0.999969
NODE1179X	NODE647X	NODE897X	0.999969
NODE1180X	GENE2183X	GENE2299X	0.999969
NODE1181X	NODE633X	GENE347X	0.999969
NODE1182X	NODE908X	NODE455X	0.999969
NODE1183X	GENE500X	GENE479X	0.999969
NODE1184X	GENE1696X	NODE426X	0.999969
NODE1185X	GENE668X	GENE264X	0.999969
NODE1186X	GENE3181X	NODE662X	0.999969
NODE1187X	NODE674X	GENE943X	0.999969
NODE1188X	NODE546X	GENE1175X	0.999969
NODE1189X	GENE2261X	GENE2274X	0.999969
NODE1190X	GENE1077X	GENE825X	0.999968
NODE1191X	GENE2140X	NODE457X	0.999968
NODE1192X	GENE1233X	NODE857X	0.999968
NODE1193X	NODE301X	NODE223X	0.999968
NODE1194X	NODE61X	GENE2507X	0.999968
NODE1195X	GENE1270X	GENE583X	0.999968
NODE1196X	GENE1595X	GENE3X	0.999968
NODE1197X	NODE249X	GENE2083X	0.999968
NODE1198X	GENE2314X	GENE2455X	0.999968
NODE1199X	NODE63X	NODE203X	0.999968
NODE1200X	GENE1048X	NODE1028X	0.999968
NODE1201X	GENE1232X	GENE478X	0.999968
NODE1202X	GENE1603X	NODE561X	0.999968
NODE1203X	GENE316X	GENE224X	0.999968
NODE1204X	GENE266X	GENE263X	0.999968
NODE1205X	GENE2477X	GENE3031X	0.999968
NODE1206X	NODE649X	GENE714X	0.999968
NODE1207X	GENE1736X	GENE1714X	0.999968
NODE1208X	GENE1817X	GENE320X	0.999968
NODE1209X	GENE3075X	GENE2356X	0.999968
NODE1210X	NODE415X	NODE842X	0.999968
NODE1211X	GENE1533X	GENE1531X	0.999968
NODE1212X	GENE380X	NODE887X	0.999968
NODE1213X	GENE543X	NODE134X	0.999967
NODE1214X	NODE756X	NODE349X	0.999967
NODE1215X	NODE750X	GENE319X	0.999967
NODE1216X	NODE623X	GENE2558X	0.999967
NODE1217X	GENE3084X	GENE2184X	0.999967
NODE1218X	GENE1654X	GENE1410X	0.999967
NODE1219X	GENE1064X	GENE203X	0.999967
NODE1220X	GENE1846X	NODE135X	0.999967
NODE1221X	GENE2785X	GENE2365X	0.999967
NODE1222X	GENE1535X	GENE488X	0.999967
NODE1223X	NODE260X	GENE2207X	0.999967
NODE1224X	GENE3027X	GENE2167X	0.999967
NODE1225X	GENE906X	GENE415X	0.999967
NODE1226X	GENE1841X	GENE3142X	0.999967
NODE1227X	NODE336X	NODE296X	0.999967
NODE1228X	GENE871X	NODE840X	0.999967
NODE1229X	NODE864X	GENE2098X	0.999967
NODE1230X	NODE122X	GENE2414X	0.999967
NODE1231X	GENE3057X	GENE2491X	0.999967
NODE1232X	GENE1590X	GENE587X	0.999967
NODE1233X	NODE508X	GENE324X	0.999967
NODE1234X	NODE241X	NODE733X	0.999966
NODE1235X	NODE992X	NODE521X	0.999966
NODE1236X	GENE2843X	GENE2745X	0.999966
NODE1237X	GENE1318X	NODE775X	0.999966
NODE1238X	NODE104X	NODE973X	0.999966
NODE1239X	NODE996X	GENE2632X	0.999966
NODE1240X	GENE1783X	NODE14X	0.999966
NODE1241X	GENE1880X	NODE160X	0.999966
NODE1242X	GENE2929X	GENE2281X	0.999966
NODE1243X	NODE398X	GENE280X	0.999966
NODE1244X	GENE1726X	GENE636X	0.999966
NODE1245X	GENE1762X	GENE1651X	0.999966
NODE1246X	GENE1027X	NODE797X	0.999966
NODE1247X	GENE154X	GENE71X	0.999966
NODE1248X	NODE873X	GENE1900X	0.999966
NODE1249X	GENE1734X	GENE798X	0.999965
NODE1250X	GENE1106X	GENE931X	0.999965
NODE1251X	GENE1623X	GENE1021X	0.999965
NODE1252X	NODE670X	NODE866X	0.999965
NODE1253X	GENE991X	GENE930X	0.999965
NODE1254X	NODE273X	GENE3187X	0.999965
NODE1255X	GENE1190X	NODE407X	0.999965
NODE1256X	NODE808X	GENE926X	0.999965
NODE1257X	GENE2983X	NODE735X	0.999965
NODE1258X	NODE414X	GENE2707X	0.999965
NODE1259X	GENE2148X	GENE2933X	0.999965
NODE1260X	NODE74X	NODE1177X	0.999964
NODE1261X	GENE1219X	GENE1014X	0.999964
NODE1262X	GENE1555X	GENE436X	0.999964
NODE1263X	GENE2741X	GENE2661X	0.999964
NODE1264X	GENE1285X	NODE473X	0.999964
NODE1265X	NODE671X	GENE2214X	0.999964
NODE1266X	NODE154X	NODE754X	0.999964
NODE1267X	GENE460X	NODE64X	0.999964
NODE1268X	GENE3227X	NODE663X	0.999964
NODE1269X	GENE1045X	NODE557X	0.999964
NODE1270X	NODE813X	NODE631X	0.999964
NODE1271X	NODE714X	NODE57X	0.999964
NODE1272X	NODE898X	NODE343X	0.999964
NODE1273X	NODE846X	NODE171X	0.999964
NODE1274X	NODE515X	NODE921X	0.999964
NODE1275X	GENE1159X	GENE840X	0.999964
NODE1276X	NODE536X	GENE884X	0.999964
NODE1277X	GENE3113X	NODE939X	0.999963
NODE1278X	GENE1842X	GENE2642X	0.999963
NODE1279X	GENE2578X	GENE2468X	0.999963
NODE1280X	GENE1940X	NODE167X	0.999963
NODE1281X	GENE434X	GENE419X	0.999963
NODE1282X	GENE2170X	GENE2169X	0.999963
NODE1283X	GENE1597X	NODE86X	0.999963
NODE1284X	GENE659X	NODE287X	0.999963
NODE1285X	GENE2283X	NODE598X	0.999963
NODE1286X	NODE489X	GENE262X	0.999963
NODE1287X	GENE3028X	GENE2800X	0.999963
NODE1288X	NODE1166X	GENE248X	0.999963
NODE1289X	GENE454X	GENE14X	0.999963
NODE1290X	NODE1230X	NODE972X	0.999963
NODE1291X	GENE2407X	GENE2637X	0.999963
NODE1292X	NODE888X	NODE111X	0.999963
NODE1293X	GENE1854X	GENE2488X	0.999963
NODE1294X	NODE472X	NODE1090X	0.999963
NODE1295X	GENE2926X	NODE400X	0.999963
NODE1296X	NODE582X	NODE878X	0.999962
NODE1297X	NODE799X	NODE477X	0.999962
NODE1298X	NODE1079X	GENE1957X	0.999962
NODE1299X	GENE2357X	NODE814X	0.999962
NODE1300X	GENE2761X	NODE375X	0.999962
NODE1301X	GENE1055X	NODE835X	0.999962
NODE1302X	NODE913X	NODE958X	0.999962
NODE1303X	GENE3126X	NODE872X	0.999962
NODE1304X	GENE915X	NODE773X	0.999962
NODE1305X	GENE698X	NODE480X	0.999962
NODE1306X	GENE1174X	GENE409X	0.999962
NODE1307X	GENE665X	NODE976X	0.999962
NODE1308X	GENE1648X	NODE1058X	0.999962
NODE1309X	GENE1167X	NODE889X	0.999962
NODE1310X	GENE783X	GENE366X	0.999962
NODE1311X	NODE1034X	NODE615X	0.999962
NODE1312X	GENE1799X	NODE28X	0.999962
NODE1313X	NODE697X	GENE450X	0.999962
NODE1314X	GENE3088X	NODE1170X	0.999962
NODE1315X	NODE1029X	GENE2587X	0.999961
NODE1316X	NODE1193X	NODE335X	0.999961
NODE1317X	GENE828X	GENE752X	0.999961
NODE1318X	NODE962X	GENE356X	0.999961
NODE1319X	NODE608X	NODE825X	0.999961
NODE1320X	NODE941X	GENE130X	0.999961
NODE1321X	GENE1041X	GENE1002X	0.999961
NODE1322X	GENE993X	NODE720X	0.999961
NODE1323X	GENE1989X	GENE3091X	0.999961
NODE1324X	GENE2413X	NODE679X	0.999961
NODE1325X	NODE740X	GENE2007X	0.999961
NODE1326X	NODE250X	GENE2217X	0.999961
NODE1327X	GENE3139X	GENE2427X	0.999961
NODE1328X	NODE1033X	NODE852X	0.999961
NODE1329X	GENE3224X	GENE2904X	0.999960
NODE1330X	GENE3140X	GENE2665X	0.999960
NODE1331X	GENE3112X	NODE36X	0.999960
NODE1332X	GENE1370X	GENE989X	0.999960
NODE1333X	GENE229X	GENE197X	0.999960
NODE1334X	GENE1450X	NODE988X	0.999960
NODE1335X	GENE2251X	NODE837X	0.999960
NODE1336X	GENE2685X	NODE902X	0.999960
NODE1337X	GENE1206X	GENE383X	0.999960
NODE1338X	GENE1305X	NODE184X	0.999960
NODE1339X	GENE1012X	NODE542X	0.999960
NODE1340X	GENE927X	GENE74X	0.999959
NODE1341X	NODE776X	GENE2293X	0.999959
NODE1342X	GENE2798X	GENE2893X	0.999959
NODE1343X	NODE766X	GENE1906X	0.999959
NODE1344X	GENE1350X	NODE701X	0.999959
NODE1345X	NODE468X	GENE201X	0.999959
NODE1346X	NODE560X	GENE285X	0.999959
NODE1347X	GENE1856X	NODE891X	0.999959
NODE1348X	NODE182X	NODE856X	0.999959
NODE1349X	NODE626X	NODE309X	0.999959
NODE1350X	NODE706X	NODE950X	0.999959
NODE1351X	GENE1280X	GENE559X	0.999959
NODE1352X	NODE170X	GENE2056X	0.999959
NODE1353X	GENE673X	NODE314X	0.999959
NODE1354X	GENE2239X	NODE139X	0.999959
NODE1355X	GENE1393X	GENE1072X	0.999959
NODE1356X	GENE2808X	GENE2296X	0.999959
NODE1357X	GENE1095X	NODE752X	0.999959
NODE1358X	GENE1630X	GENE282X	0.999959
NODE1359X	GENE2841X	NODE493X	0.999959
NODE1360X	GENE2379X	GENE2873X	0.999958
NODE1361X	GENE2025X	GENE1926X	0.999958
NODE1362X	NODE1254X	NODE469X	0.999958
NODE1363X	GENE1812X	NODE1225X	0.999958
NODE1364X	GENE1747X	NODE440X	0.999958
NODE1365X	GENE581X	GENE427X	0.999958
NODE1366X	NODE794X	NODE442X	0.999958
NODE1367X	GENE70X	NODE1158X	0.999958
NODE1368X	GENE1481X	GENE1260X	0.999958
NODE1369X	GENE2257X	NODE849X	0.999958
NODE1370X	NODE316X	NODE1044X	0.999958
NODE1371X	GENE961X	NODE657X	0.999958
NODE1372X	GENE1126X	NODE819X	0.999957
NODE1373X	GENE2081X	NODE930X	0.999957
NODE1374X	GENE998X	GENE178X	0.999957
NODE1375X	GENE3184X	GENE2543X	0.999957
NODE1376X	GENE1214X	NODE678X	0.999957
NODE1377X	GENE1574X	NODE471X	0.999957
NODE1378X	NODE610X	NODE1112X	0.999957
NODE1379X	GENE2663X	GENE2260X	0.999957
NODE1380X	GENE894X	GENE341X	0.999957
NODE1381X	GENE2323X	NODE924X	0.999957
NODE1382X	GENE2004X	GENE2892X	0.999957
NODE1383X	GENE429X	GENE359X	0.999956
NODE1384X	GENE2021X	NODE1011X	0.999956
NODE1385X	GENE2426X	GENE2200X	0.999956
NODE1386X	NODE361X	GENE2548X	0.999956
NODE1387X	NODE1185X	NODE405X	0.999956
NODE1388X	NODE360X	NODE1000X	0.999956
NODE1389X	GENE1031X	GENE198X	0.999956
NODE1390X	NODE595X	NODE785X	0.999956
NODE1391X	NODE793X	GENE525X	0.999956
NODE1392X	GENE2259X	GENE1881X	0.999956
NODE1393X	GENE1952X	GENE1873X	0.999956
NODE1394X	GENE763X	NODE141X	0.999956
NODE1395X	NODE328X	GENE687X	0.999956
NODE1396X	NODE1114X	NODE227X	0.999956
NODE1397X	NODE503X	GENE2568X	0.999956
NODE1398X	GENE873X	GENE142X	0.999956
NODE1399X	GENE2927X	GENE1992X	0.999955
NODE1400X	NODE675X	NODE384X	0.999955
NODE1401X	GENE1074X	GENE833X	0.999955
NODE1402X	GENE1470X	GENE1316X	0.999955
NODE1403X	NODE751X	NODE165X	0.999955
NODE1404X	NODE739X	NODE1216X	0.999955
NODE1405X	GENE690X	NODE75X	0.999955
NODE1406X	GENE3117X	GENE2894X	0.999955
NODE1407X	GENE777X	NODE453X	0.999955
NODE1408X	GENE812X	GENE414X	0.999955
NODE1409X	NODE660X	NODE1343X	0.999955
NODE1410X	NODE458X	NODE1331X	0.999955
NODE1411X	GENE960X	NODE601X	0.999955
NODE1412X	GENE820X	NODE1115X	0.999955
NODE1413X	GENE1795X	GENE1319X	0.999955
NODE1414X	NODE1101X	GENE2605X	0.999955
NODE1415X	NODE131X	NODE395X	0.999955
NODE1416X	GENE2513X	NODE351X	0.999955
NODE1417X	NODE877X	NODE253X	0.999954
NODE1418X	GENE2386X	NODE514X	0.999954
NODE1419X	GENE2633X	NODE703X	0.999954
NODE1420X	GENE1457X	NODE778X	0.999954
NODE1421X	GENE3159X	GENE3177X	0.999954
NODE1422X	GENE2037X	GENE1836X	0.999954
NODE1423X	GENE1329X	NODE1286X	0.999954
NODE1424X	GENE1015X	GENE995X	0.999954
NODE1425X	GENE1397X	GENE765X	0.999954
NODE1426X	NODE1210X	NODE305X	0.999954
NODE1427X	NODE734X	GENE2934X	0.999954
NODE1428X	GENE3151X	GENE2014X	0.999954
NODE1429X	GENE2959X	GENE1897X	0.999954
NODE1430X	GENE1707X	GENE755X	0.999953
NODE1431X	NODE352X	NODE470X	0.999953
NODE1432X	NODE417X	NODE429X	0.999953
NODE1433X	GENE1207X	NODE1139X	0.999953
NODE1434X	GENE2009X	GENE2094X	0.999953
NODE1435X	GENE2049X	GENE2423X	0.999953
NODE1436X	NODE673X	NODE1289X	0.999953
NODE1437X	NODE1091X	GENE3100X	0.999953
NODE1438X	GENE2452X	GENE1843X	0.999953
NODE1439X	NODE861X	NODE964X	0.999953
NODE1440X	NODE705X	GENE2395X	0.999953
NODE1441X	NODE712X	NODE1223X	0.999953
NODE1442X	GENE3228X	GENE2403X	0.999953
NODE1443X	NODE511X	NODE1178X	0.999953
NODE1444X	GENE1515X	GENE1367X	0.999952
NODE1445X	GENE1448X	GENE877X	0.999952
NODE1446X	GENE691X	NODE789X	0.999952
NODE1447X	GENE1439X	NODE787X	0.999952
NODE1448X	NODE865X	NODE218X	0.999952
NODE1449X	GENE2328X	GENE3050X	0.999952
NODE1450X	NODE17X	NODE836X	0.999952
NODE1451X	NODE609X	NODE1059X	0.999952
NODE1452X	NODE876X	GENE1893X	0.999952
NODE1453X	NODE520X	NODE612X	0.999952
NODE1454X	NODE716X	GENE2719X	0.999951
NODE1455X	GENE1508X	NODE879X	0.999951
NODE1456X	NODE742X	GENE2288X	0.999951
NODE1457X	NODE97X	NODE1116X	0.999951
NODE1458X	GENE3141X	GENE2286X	0.999951
NODE1459X	GENE3013X	GENE2651X	0.999951
NODE1460X	NODE995X	GENE2478X	0.999951
NODE1461X	NODE424X	NODE576X	0.999951
NODE1462X	GENE1373X	GENE291X	0.999951
NODE1463X	GENE1644X	GENE1025X	0.999951
NODE1464X	NODE736X	NODE1020X	0.999951
NODE1465X	GENE1298X	GENE81X	0.999951
NODE1466X	NODE540X	NODE863X	0.999951
NODE1467X	NODE786X	GENE641X	0.999951
NODE1468X	NODE851X	NODE281X	0.999950
NODE1469X	GENE1543X	GENE678X	0.999950
NODE1470X	NODE781X	NODE1036X	0.999950
NODE1471X	GENE914X	NODE431X	0.999950
NODE1472X	NODE569X	GENE1962X	0.999950
NODE1473X	GENE2130X	GENE2040X	0.999950
NODE1474X	NODE421X	NODE683X	0.999950
NODE1475X	NODE687X	NODE816X	0.999950
NODE1476X	NODE886X	GENE1993X	0.999950
NODE1477X	NODE1031X	NODE291X	0.999950
NODE1478X	NODE42X	GENE3155X	0.999950
NODE1479X	NODE968X	NODE892X	0.999949
NODE1480X	GENE1680X	NODE313X	0.999949
NODE1481X	NODE798X	NODE461X	0.999949
NODE1482X	NODE884X	NODE517X	0.999949
NODE1483X	GENE1652X	NODE527X	0.999949
NODE1484X	GENE1689X	GENE1193X	0.999949
NODE1485X	GENE762X	NODE967X	0.999949
NODE1486X	NODE50X	NODE796X	0.999949
NODE1487X	GENE1292X	NODE1024X	0.999949
NODE1488X	NODE357X	GENE134X	0.999949
NODE1489X	NODE970X	NODE535X	0.999949
NODE1490X	GENE2069X	GENE2591X	0.999949
NODE1491X	NODE702X	GENE258X	0.999948
NODE1492X	NODE744X	NODE1072X	0.999948
NODE1493X	GENE1712X	GENE1386X	0.999948
NODE1494X	GENE3130X	GENE2533X	0.999948
NODE1495X	GENE2622X	NODE883X	0.999948
NODE1496X	GENE311X	NODE844X	0.999948
NODE1497X	GENE3023X	GENE3015X	0.999948
NODE1498X	NODE1062X	NODE896X	0.999948
NODE1499X	GENE2353X	GENE2263X	0.999948
NODE1500X	GENE1006X	GENE213X	0.999948
NODE1501X	NODE718X	NODE999X	0.999948
NODE1502X	NODE983X	GENE3045X	0.999948
NODE1503X	GENE425X	GENE244X	0.999948
NODE1504X	NODE1180X	GENE3032X	0.999948
NODE1505X	NODE997X	NODE650X	0.999948
NODE1506X	NODE859X	NODE1227X	0.999947
NODE1507X	GENE1087X	NODE933X	0.999947
NODE1508X	GENE2889X	NODE465X	0.999947
NODE1509X	GENE2693X	NODE7X	0.999947
NODE1510X	NODE338X	NODE474X	0.999947
NODE1511X	NODE661X	NODE911X	0.999947
NODE1512X	GENE2348X	GENE2223X	0.999947
NODE1513X	NODE719X	NODE790X	0.999947
NODE1514X	NODE1329X	NODE237X	0.999947
NODE1515X	GENE1998X	GENE1996X	0.999946
NODE1516X	GENE1220X	NODE1312X	0.999946
NODE1517X	GENE2584X	GENE3077X	0.999946
NODE1518X	NODE826X	NODE499X	0.999946
NODE1519X	NODE1160X	NODE815X	0.999946
NODE1520X	NODE722X	NODE724X	0.999946
NODE1521X	GENE987X	GENE868X	0.999946
NODE1522X	GENE1738X	NODE1151X	0.999946
NODE1523X	NODE1356X	GENE3086X	0.999946
NODE1524X	GENE1541X	GENE128X	0.999946
NODE1525X	NODE80X	NODE1298X	0.999946
NODE1526X	GENE2668X	GENE2473X	0.999946
NODE1527X	GENE3185X	GENE2874X	0.999946
NODE1528X	NODE1107X	NODE1026X	0.999946
NODE1529X	NODE1281X	GENE191X	0.999946
NODE1530X	NODE1257X	GENE2538X	0.999946
NODE1531X	NODE1355X	NODE1067X	0.999946
NODE1532X	GENE2942X	NODE1186X	0.999946
NODE1533X	NODE1092X	NODE433X	0.999945
NODE1534X	GENE246X	NODE745X	0.999945
NODE1535X	NODE980X	GENE788X	0.999945
NODE1536X	GENE3058X	GENE2471X	0.999945
NODE1537X	GENE769X	NODE905X	0.999945
NODE1538X	NODE585X	NODE423X	0.999945
NODE1539X	GENE1144X	NODE1304X	0.999945
NODE1540X	NODE945X	NODE791X	0.999944
NODE1541X	GENE1606X	NODE948X	0.999944
NODE1542X	GENE1509X	NODE1004X	0.999944
NODE1543X	GENE3018X	GENE2722X	0.999944
NODE1544X	NODE654X	NODE658X	0.999944
NODE1545X	NODE614X	GENE364X	0.999944
NODE1546X	NODE1187X	NODE704X	0.999944
NODE1547X	GENE821X	GENE602X	0.999944
NODE1548X	GENE1068X	NODE381X	0.999944
NODE1549X	GENE286X	GENE226X	0.999944
NODE1550X	GENE1211X	GENE179X	0.999944
NODE1551X	NODE676X	NODE1359X	0.999944
NODE1552X	GENE1995X	NODE848X	0.999944
NODE1553X	GENE2863X	GENE2955X	0.999943
NODE1554X	NODE1197X	NODE1513X	0.999943
NODE1555X	GENE944X	NODE1056X	0.999943
NODE1556X	NODE984X	NODE618X	0.999943
NODE1557X	GENE2764X	GENE2385X	0.999943
NODE1558X	GENE2937X	GENE2408X	0.999943
NODE1559X	NODE446X	NODE1015X	0.999943
NODE1560X	GENE1094X	GENE355X	0.999942
NODE1561X	NODE552X	NODE1302X	0.999942
NODE1562X	GENE1461X	GENE686X	0.999942
NODE1563X	GENE577X	NODE953X	0.999942
NODE1564X	GENE2992X	NODE728X	0.999942
NODE1565X	GENE1221X	NODE1301X	0.999942
NODE1566X	NODE1276X	GENE725X	0.999942
NODE1567X	GENE1500X	GENE251X	0.999942
NODE1568X	GENE2775X	GENE2153X	0.999942
NODE1569X	GENE1469X	GENE1336X	0.999942
NODE1570X	NODE910X	GENE3009X	0.999942
NODE1571X	GENE2176X	NODE1102X	0.999942
NODE1572X	NODE975X	NODE1294X	0.999942
NODE1573X	NODE526X	NODE805X	0.999942
NODE1574X	NODE1064X	GENE278X	0.999942
NODE1575X	GENE613X	GENE574X	0.999941
NODE1576X	GENE1115X	GENE542X	0.999941
NODE1577X	NODE1148X	NODE871X	0.999941
NODE1578X	GENE1685X	NODE726X	0.999941
NODE1579X	GENE745X	GENE230X	0.999941
NODE1580X	GENE1297X	GENE323X	0.999941
NODE1581X	NODE843X	NODE409X	0.999941
NODE1582X	NODE767X	NODE1266X	0.999941
NODE1583X	NODE1070X	NODE765X	0.999940
NODE1584X	GENE1622X	GENE167X	0.999940
NODE1585X	GENE1099X	GENE539X	0.999940
NODE1586X	GENE2645X	GENE2652X	0.999940
NODE1587X	GENE1819X	NODE425X	0.999940
NODE1588X	GENE1378X	GENE1098X	0.999940
NODE1589X	NODE632X	NODE1131X	0.999940
NODE1590X	GENE572X	GENE150X	0.999940
NODE1591X	NODE1201X	NODE709X	0.999940
NODE1592X	GENE1381X	GENE118X	0.999940
NODE1593X	NODE385X	GENE680X	0.999940
NODE1594X	GENE2268X	NODE667X	0.999940
NODE1595X	GENE3005X	NODE764X	0.999940
NODE1596X	NODE1255X	GENE748X	0.999940
NODE1597X	NODE1041X	GENE117X	0.999940
NODE1598X	NODE932X	NODE523X	0.999939
NODE1599X	NODE1021X	NODE987X	0.999939
NODE1600X	GENE2680X	GENE2776X	0.999939
NODE1601X	NODE994X	GENE2373X	0.999939
NODE1602X	GENE632X	NODE954X	0.999939
NODE1603X	GENE1403X	NODE1013X	0.999939
NODE1604X	NODE955X	NODE1066X	0.999939
NODE1605X	NODE952X	NODE1205X	0.999939
NODE1606X	GENE1614X	GENE271X	0.999939
NODE1607X	NODE396X	NODE222X	0.999939
NODE1608X	NODE828X	NODE1296X	0.999939
NODE1609X	GENE2506X	NODE1126X	0.999939
NODE1610X	GENE3082X	GENE2614X	0.999939
NODE1611X	NODE792X	NODE267X	0.999939
NODE1612X	GENE779X	GENE293X	0.999938
NODE1613X	GENE2327X	NODE211X	0.999938
NODE1614X	GENE1534X	NODE920X	0.999938
NODE1615X	GENE2143X	NODE1397X	0.999938
NODE1616X	NODE804X	NODE811X	0.999938
NODE1617X	NODE903X	NODE788X	0.999938
NODE1618X	GENE1666X	NODE1306X	0.999938
NODE1619X	GENE1748X	NODE1018X	0.999938
NODE1620X	NODE986X	GENE3186X	0.999938
NODE1621X	GENE2767X	NODE1460X	0.999938
NODE1622X	NODE1165X	NODE639X	0.999937
NODE1623X	NODE1078X	GENE1039X	0.999937
NODE1624X	NODE931X	GENE21X	0.999937
NODE1625X	NODE1047X	GENE2401X	0.999937
NODE1626X	GENE506X	GENE351X	0.999936
NODE1627X	GENE2498X	NODE803X	0.999936
NODE1628X	GENE1774X	GENE895X	0.999936
NODE1629X	NODE1007X	GENE2108X	0.999936
NODE1630X	GENE973X	GENE681X	0.999936
NODE1631X	NODE1039X	NODE960X	0.999936
NODE1632X	GENE1612X	NODE1364X	0.999936
NODE1633X	NODE1597X	GENE36X	0.999936
NODE1634X	GENE1499X	GENE440X	0.999936
NODE1635X	NODE850X	NODE1155X	0.999936
NODE1636X	GENE1682X	NODE1390X	0.999936
NODE1637X	GENE1546X	GENE791X	0.999936
NODE1638X	NODE374X	NODE1228X	0.999936
NODE1639X	GENE2882X	GENE1826X	0.999935
NODE1640X	GENE163X	NODE1583X	0.999935
NODE1641X	NODE342X	NODE951X	0.999935
NODE1642X	GENE1161X	GENE795X	0.999935
NODE1643X	GENE2402X	NODE1229X	0.999935
NODE1644X	NODE1127X	GENE684X	0.999935
NODE1645X	NODE1121X	GENE2788X	0.999935
NODE1646X	NODE344X	NODE832X	0.999935
NODE1647X	NODE914X	NODE364X	0.999935
NODE1648X	GENE1084X	NODE1182X	0.999935
NODE1649X	NODE236X	NODE934X	0.999935
NODE1650X	NODE965X	NODE829X	0.999934
NODE1651X	GENE1151X	GENE806X	0.999934
NODE1652X	GENE2912X	NODE1277X	0.999934
NODE1653X	NODE1271X	NODE946X	0.999934
NODE1654X	GENE813X	GENE1791X	0.999934
NODE1655X	GENE1431X	GENE575X	0.999934
NODE1656X	NODE758X	NODE1089X	0.999934
NODE1657X	NODE1088X	GENE166X	0.999934
NODE1658X	GENE2425X	NODE1418X	0.999934
NODE1659X	GENE1343X	GENE1617X	0.999934
NODE1660X	GENE1394X	GENE279X	0.999934
NODE1661X	GENE1284X	GENE185X	0.999934
NODE1662X	GENE3121X	NODE1167X	0.999934
NODE1663X	GENE2068X	GENE2171X	0.999933
NODE1664X	NODE1001X	NODE1175X	0.999933
NODE1665X	NODE1025X	NODE1325X	0.999933
NODE1666X	GENE2097X	GENE2993X	0.999933
NODE1667X	NODE1071X	GENE236X	0.999933
NODE1668X	NODE915X	GENE64X	0.999933
NODE1669X	NODE694X	GENE2359X	0.999933
NODE1670X	GENE1668X	GENE227X	0.999932
NODE1671X	GENE1415X	NODE1188X	0.999932
NODE1672X	NODE1104X	GENE2782X	0.999932
NODE1673X	NODE1351X	NODE284X	0.999932
NODE1674X	GENE2755X	NODE875X	0.999932
NODE1675X	NODE974X	NODE1171X	0.999932
NODE1676X	GENE1786X	NODE963X	0.999932
NODE1677X	GENE836X	GENE1694X	0.999932
NODE1678X	GENE851X	GENE850X	0.999932
NODE1679X	NODE83X	NODE1484X	0.999932
NODE1680X	NODE16X	GENE634X	0.999931
NODE1681X	GENE1568X	GENE1237X	0.999931
NODE1682X	GENE2363X	NODE1434X	0.999931
NODE1683X	GENE1894X	NODE1410X	0.999931
NODE1684X	NODE555X	NODE645X	0.999931
NODE1685X	GENE2392X	NODE1241X	0.999931
NODE1686X	GENE243X	NODE1080X	0.999931
NODE1687X	GENE1274X	GENE1579X	0.999931
NODE1688X	GENE1698X	GENE560X	0.999930
NODE1689X	GENE1356X	GENE1323X	0.999930
NODE1690X	GENE1858X	GENE2590X	0.999930
NODE1691X	NODE809X	NODE693X	0.999930
NODE1692X	NODE498X	NODE1136X	0.999930
NODE1693X	GENE1504X	GENE287X	0.999930
NODE1694X	NODE1422X	GENE2075X	0.999930
NODE1695X	NODE1202X	NODE841X	0.999930
NODE1696X	GENE845X	NODE1099X	0.999930
NODE1697X	NODE731X	NODE1035X	0.999930
NODE1698X	GENE2731X	GENE2838X	0.999930
NODE1699X	NODE548X	NODE1105X	0.999930
NODE1700X	NODE1300X	NODE1043X	0.999929
NODE1701X	GENE1396X	NODE665X	0.999929
NODE1702X	GENE1943X	GENE2062X	0.999929
NODE1703X	NODE916X	GENE2664X	0.999929
NODE1704X	NODE317X	NODE1192X	0.999929
NODE1705X	GENE1376X	GENE77X	0.999929
NODE1706X	GENE1474X	GENE497X	0.999929
NODE1707X	NODE1303X	NODE1173X	0.999929
NODE1708X	GENE1300X	GENE1223X	0.999928
NODE1709X	GENE3170X	NODE1093X	0.999928
NODE1710X	NODE1321X	NODE893X	0.999928
NODE1711X	GENE1640X	GENE0X	0.999928
NODE1712X	GENE2730X	NODE1481X	0.999928
NODE1713X	NODE1074X	GENE300X	0.999928
NODE1714X	GENE781X	GENE344X	0.999928
NODE1715X	GENE1016X	GENE951X	0.999928
NODE1716X	NODE1381X	NODE990X	0.999927
NODE1717X	GENE2804X	GENE2766X	0.999927
NODE1718X	NODE1336X	NODE1063X	0.999927
NODE1719X	NODE637X	NODE928X	0.999927
NODE1720X	GENE2462X	GENE2534X	0.999927
NODE1721X	NODE820X	GENE2746X	0.999927
NODE1722X	GENE2509X	NODE1341X	0.999927
NODE1723X	GENE787X	GENE47X	0.999927
NODE1724X	NODE583X	NODE1196X	0.999927
NODE1725X	NODE860X	NODE1292X	0.999927
NODE1726X	NODE1377X	NODE746X	0.999926
NODE1727X	GENE2716X	NODE1103X	0.999926
NODE1728X	NODE1118X	NODE1436X	0.999926
NODE1729X	GENE1198X	GENE563X	0.999926
NODE1730X	GENE1482X	GENE196X	0.999926
NODE1731X	NODE949X	NODE1624X	0.999925
NODE1732X	GENE1464X	GENE149X	0.999925
NODE1733X	NODE1249X	NODE1686X	0.999925
NODE1734X	NODE509X	NODE646X	0.999925
NODE1735X	GENE1944X	GENE2076X	0.999925
NODE1736X	NODE1082X	NODE215X	0.999925
NODE1737X	GENE1757X	GENE1042X	0.999925
NODE1738X	GENE3004X	GENE1945X	0.999925
NODE1739X	GENE1419X	GENE1059X	0.999925
NODE1740X	GENE2606X	GENE3008X	0.999924
NODE1741X	GENE1584X	NODE367X	0.999924
NODE1742X	GENE702X	NODE1143X	0.999924
NODE1743X	NODE300X	GENE2855X	0.999924
NODE1744X	GENE2038X	GENE2232X	0.999924
NODE1745X	NODE644X	GENE1036X	0.999924
NODE1746X	NODE1315X	NODE1162X	0.999924
NODE1747X	NODE1386X	NODE1379X	0.999924
NODE1748X	GENE992X	GENE505X	0.999923
NODE1749X	NODE894X	GENE2138X	0.999923
NODE1750X	NODE1476X	NODE1097X	0.999923
NODE1751X	NODE1037X	NODE925X	0.999923
NODE1752X	GENE1328X	GENE463X	0.999923
NODE1753X	NODE1694X	NODE917X	0.999923
NODE1754X	NODE1659X	GENE375X	0.999923
NODE1755X	NODE919X	NODE1280X	0.999923
NODE1756X	NODE1274X	NODE1163X	0.999923
NODE1757X	GENE969X	NODE1550X	0.999923
NODE1758X	NODE710X	NODE1482X	0.999923
NODE1759X	NODE1017X	GENE1955X	0.999923
NODE1760X	GENE1109X	GENE267X	0.999923
NODE1761X	NODE571X	NODE1431X	0.999923
NODE1762X	NODE1232X	GENE475X	0.999922
NODE1763X	NODE1009X	NODE831X	0.999922
NODE1764X	NODE1240X	NODE1040X	0.999922
NODE1765X	NODE276X	GENE2294X	0.999922
NODE1766X	GENE2497X	GENE2163X	0.999922
NODE1767X	NODE1218X	NODE1019X	0.999922
NODE1768X	NODE1153X	NODE1207X	0.999922
NODE1769X	NODE906X	NODE1111X	0.999922
NODE1770X	NODE922X	NODE1003X	0.999922
NODE1771X	NODE1094X	NODE682X	0.999921
NODE1772X	GENE1279X	GENE721X	0.999921
NODE1773X	NODE1174X	GENE753X	0.999921
NODE1774X	NODE226X	GENE794X	0.999921
NODE1775X	NODE684X	NODE1055X	0.999921
NODE1776X	NODE1366X	NODE1246X	0.999920
NODE1777X	NODE513X	NODE1190X	0.999920
NODE1778X	GENE1051X	NODE434X	0.999920
NODE1779X	NODE205X	GENE2919X	0.999920
NODE1780X	NODE1752X	NODE1038X	0.999920
NODE1781X	GENE892X	GENE353X	0.999920
NODE1782X	GENE799X	NODE1376X	0.999920
NODE1783X	GENE638X	NODE695X	0.999920
NODE1784X	GENE2336X	NODE936X	0.999920
NODE1785X	GENE1322X	GENE847X	0.999919
NODE1786X	GENE3180X	GENE1821X	0.999919
NODE1787X	GENE975X	NODE1654X	0.999919
NODE1788X	GENE597X	GENE495X	0.999919
NODE1789X	GENE1430X	NODE1372X	0.999919
NODE1790X	GENE1924X	NODE1299X	0.999919
NODE1791X	NODE1519X	GENE3087X	0.999918
NODE1792X	GENE3119X	NODE1599X	0.999918
NODE1793X	NODE166X	GENE39X	0.999918
NODE1794X	NODE1169X	NODE1453X	0.999918
NODE1795X	NODE393X	NODE1234X	0.999918
NODE1796X	NODE1014X	GENE165X	0.999918
NODE1797X	NODE173X	NODE1459X	0.999918
NODE1798X	NODE1489X	NODE1113X	0.999918
NODE1799X	NODE1290X	NODE1515X	0.999918
NODE1800X	NODE1478X	GENE2853X	0.999918
NODE1801X	GENE1141X	NODE1475X	0.999918
NODE1802X	GENE727X	NODE1395X	0.999918
NODE1803X	GENE1308X	GENE1638X	0.999918
NODE1804X	NODE1282X	GENE2253X	0.999918
NODE1805X	NODE427X	GENE2977X	0.999917
NODE1806X	GENE1816X	GENE428X	0.999917
NODE1807X	NODE1057X	NODE1195X	0.999917
NODE1808X	NODE1370X	NODE900X	0.999917
NODE1809X	NODE1194X	GENE3211X	0.999917
NODE1810X	GENE1495X	NODE435X	0.999916
NODE1811X	GENE511X	GENE27X	0.999916
NODE1812X	NODE1100X	GENE171X	0.999916
NODE1813X	GENE1148X	GENE609X	0.999916
NODE1814X	GENE2544X	NODE1586X	0.999916
NODE1815X	GENE1213X	GENE45X	0.999916
NODE1816X	GENE1801X	NODE1467X	0.999915
NODE1817X	NODE1425X	NODE1567X	0.999914
NODE1818X	NODE1108X	NODE1371X	0.999914
NODE1819X	NODE1474X	NODE1109X	0.999914
NODE1820X	GENE1342X	GENE1269X	0.999914
NODE1821X	NODE1267X	NODE1087X	0.999914
NODE1822X	NODE494X	NODE1534X	0.999914
NODE1823X	GENE2460X	GENE2258X	0.999913
NODE1824X	GENE3063X	NODE727X	0.999913
NODE1825X	GENE1242X	NODE971X	0.999913
NODE1826X	GENE2197X	NODE1172X	0.999913
NODE1827X	NODE1176X	NODE1562X	0.999913
NODE1828X	GENE2749X	GENE2728X	0.999912
NODE1829X	NODE1443X	NODE969X	0.999912
NODE1830X	NODE1221X	GENE2131X	0.999912
NODE1831X	NODE1365X	NODE1023X	0.999912
NODE1832X	NODE1002X	NODE885X	0.999911
NODE1833X	NODE1258X	NODE1421X	0.999911
NODE1834X	NODE1265X	GENE2194X	0.999911
NODE1835X	NODE1150X	NODE1441X	0.999911
NODE1836X	GENE923X	NODE1349X	0.999911
NODE1837X	GENE3040X	NODE339X	0.999911
NODE1838X	NODE1076X	NODE1685X	0.999911
NODE1839X	NODE419X	GENE2244X	0.999911
NODE1840X	NODE1287X	NODE1600X	0.999911
NODE1841X	NODE599X	NODE664X	0.999911
NODE1842X	GENE2581X	GENE2132X	0.999911
NODE1843X	GENE1289X	GENE469X	0.999910
NODE1844X	NODE549X	NODE1451X	0.999910
NODE1845X	GENE2948X	GENE2997X	0.999910
NODE1846X	NODE1391X	NODE1133X	0.999910
NODE1847X	NODE1134X	GENE400X	0.999910
NODE1848X	NODE821X	NODE1367X	0.999910
NODE1849X	GENE955X	GENE652X	0.999909
NODE1850X	NODE947X	NODE1213X	0.999909
NODE1851X	GENE1054X	NODE1206X	0.999909
NODE1852X	NODE993X	NODE1411X	0.999908
NODE1853X	NODE768X	GENE1407X	0.999908
NODE1854X	GENE772X	GENE111X	0.999908
NODE1855X	GENE588X	NODE1619X	0.999908
NODE1856X	GENE557X	GENE9X	0.999908
NODE1857X	GENE2001X	GENE1892X	0.999908
NODE1858X	GENE2603X	GENE3134X	0.999908
NODE1859X	NODE1181X	NODE1407X	0.999908
NODE1860X	GENE2358X	GENE2485X	0.999908
NODE1861X	NODE940X	NODE741X	0.999907
NODE1862X	GENE2235X	NODE1198X	0.999907
NODE1863X	NODE1159X	NODE944X	0.999907
NODE1864X	NODE1433X	NODE1383X	0.999907
NODE1865X	NODE977X	NODE1335X	0.999907
NODE1866X	GENE1756X	NODE1345X	0.999907
NODE1867X	GENE1241X	GENE555X	0.999907
NODE1868X	NODE1270X	NODE1156X	0.999907
NODE1869X	NODE1446X	GENE260X	0.999907
NODE1870X	GENE3114X	GENE2861X	0.999907
NODE1871X	NODE118X	NODE1559X	0.999906
NODE1872X	GENE650X	NODE1212X	0.999906
NODE1873X	NODE1357X	NODE1061X	0.999906
NODE1874X	NODE833X	GENE2630X	0.999906
NODE1875X	NODE337X	GENE2833X	0.999906
NODE1876X	NODE895X	NODE1189X	0.999906
NODE1877X	NODE1464X	NODE1751X	0.999906
NODE1878X	NODE1145X	NODE753X	0.999906
NODE1879X	GENE155X	NODE402X	0.999906
NODE1880X	GENE1554X	GENE170X	0.999906
NODE1881X	GENE2012X	GENE3198X	0.999905
NODE1882X	NODE845X	NODE562X	0.999905
NODE1883X	NODE1075X	NODE1083X	0.999905
NODE1884X	NODE430X	NODE1146X	0.999905
NODE1885X	GENE1173X	GENE274X	0.999905
NODE1886X	GENE2454X	NODE467X	0.999905
NODE1887X	NODE1307X	NODE1348X	0.999905
NODE1888X	NODE966X	NODE114X	0.999904
NODE1889X	GENE1187X	NODE1677X	0.999904
NODE1890X	GENE1608X	NODE1168X	0.999904
NODE1891X	NODE1262X	NODE554X	0.999904
NODE1892X	GENE1379X	NODE1129X	0.999904
NODE1893X	NODE868X	NODE904X	0.999903
NODE1894X	GENE518X	NODE998X	0.999903
NODE1895X	NODE573X	GENE647X	0.999903
NODE1896X	NODE1110X	NODE1393X	0.999902
NODE1897X	NODE1237X	GENE53X	0.999902
NODE1898X	GENE829X	GENE195X	0.999902
NODE1899X	NODE1069X	NODE1836X	0.999902
NODE1900X	NODE1701X	GENE610X	0.999902
NODE1901X	GENE1919X	NODE979X	0.999901
NODE1902X	NODE1532X	NODE1594X	0.999901
NODE1903X	GENE869X	GENE619X	0.999901
NODE1904X	NODE1485X	GENE113X	0.999901
NODE1905X	NODE1734X	NODE1132X	0.999901
NODE1906X	NODE1244X	GENE529X	0.999900
NODE1907X	NODE1718X	NODE1417X	0.999900
NODE1908X	NODE1042X	GENE704X	0.999900
NODE1909X	NODE588X	GENE1706X	0.999900
NODE1910X	GENE2071X	GENE2144X	0.999900
NODE1911X	NODE1487X	NODE1398X	0.999900
NODE1912X	NODE1259X	GENE2786X	0.999900
NODE1913X	NODE1414X	NODE1466X	0.999900
NODE1914X	NODE1408X	GENE237X	0.999900
NODE1915X	GENE1032X	GENE949X	0.999900
NODE1916X	NODE713X	GENE1040X	0.999899
NODE1917X	GENE3036X	NODE1450X	0.999899
NODE1918X	NODE1533X	NODE1635X	0.999899
NODE1919X	NODE1022X	NODE1330X	0.999899
NODE1920X	NODE1479X	NODE1350X	0.999898
NODE1921X	GENE1163X	NODE1549X	0.999898
NODE1922X	NODE1361X	GENE2725X	0.999898
NODE1923X	NODE1616X	NODE1344X	0.999898
NODE1924X	NODE1439X	NODE1544X	0.999897
NODE1925X	NODE1520X	GENE131X	0.999897
NODE1926X	GENE2024X	NODE497X	0.999897
NODE1927X	GENE2923X	GENE2727X	0.999897
NODE1928X	NODE1665X	NODE929X	0.999897
NODE1929X	NODE504X	NODE1010X	0.999897
NODE1930X	NODE1541X	NODE1333X	0.999897
NODE1931X	NODE668X	GENE2377X	0.999896
NODE1932X	NODE779X	NODE1505X	0.999896
NODE1933X	NODE1531X	NODE1320X	0.999896
NODE1934X	GENE533X	GENE466X	0.999896
NODE1935X	GENE410X	NODE1128X	0.999896
NODE1936X	NODE1269X	NODE1622X	0.999896
NODE1937X	GENE2555X	GENE2846X	0.999895
NODE1938X	NODE1456X	GENE1994X	0.999895
NODE1939X	NODE1200X	NODE1617X	0.999895
NODE1940X	GENE1137X	GENE413X	0.999895
NODE1941X	GENE736X	GENE69X	0.999895
NODE1942X	NODE1327X	NODE391X	0.999894
NODE1943X	NODE708X	GENE2371X	0.999894
NODE1944X	GENE1484X	NODE1142X	0.999894
NODE1945X	NODE1027X	NODE1697X	0.999894
NODE1946X	NODE1183X	NODE1199X	0.999894
NODE1947X	GENE2496X	NODE1438X	0.999894
NODE1948X	NODE1643X	NODE853X	0.999893
NODE1949X	NODE1120X	NODE1420X	0.999893
NODE1950X	GENE737X	GENE306X	0.999893
NODE1951X	NODE1360X	NODE890X	0.999893
NODE1952X	GENE649X	NODE1030X	0.999893
NODE1953X	NODE1122X	NODE1449X	0.999893
NODE1954X	GENE1235X	NODE1648X	0.999893
NODE1955X	NODE1774X	GENE313X	0.999892
NODE1956X	GENE2139X	NODE1645X	0.999892
NODE1957X	NODE1611X	NODE1311X	0.999892
NODE1958X	GENE2180X	NODE1759X	0.999892
NODE1959X	GENE1100X	GENE468X	0.999892
NODE1960X	NODE1664X	GENE325X	0.999890
NODE1961X	NODE1261X	NODE1374X	0.999890
NODE1962X	GENE2208X	GENE3128X	0.999890
NODE1963X	GENE1523X	NODE531X	0.999890
NODE1964X	NODE625X	NODE1375X	0.999889
NODE1965X	GENE2319X	NODE1709X	0.999889
NODE1966X	GENE1165X	GENE161X	0.999889
NODE1967X	NODE1551X	NODE1152X	0.999889
NODE1968X	GENE2999X	GENE2362X	0.999889
NODE1969X	NODE1545X	NODE1636X	0.999889
NODE1970X	GENE1108X	NODE1264X	0.999889
NODE1971X	GENE363X	NODE191X	0.999888
NODE1972X	GENE2450X	NODE870X	0.999888
NODE1973X	GENE904X	GENE1468X	0.999887
NODE1974X	NODE1098X	NODE1839X	0.999887
NODE1975X	GENE89X	GENE51X	0.999887
NODE1976X	NODE1149X	NODE1480X	0.999887
NODE1977X	GENE1265X	NODE777X	0.999887
NODE1978X	NODE1589X	NODE981X	0.999887
NODE1979X	NODE757X	NODE1399X	0.999887
NODE1980X	NODE1610X	NODE1429X	0.999886
NODE1981X	NODE410X	NODE1540X	0.999886
NODE1982X	NODE5X	NODE1248X	0.999886
NODE1983X	NODE1916X	GENE465X	0.999886
NODE1984X	NODE1874X	NODE1506X	0.999886
NODE1985X	GENE2787X	GENE2796X	0.999886
NODE1986X	GENE1184X	GENE747X	0.999886
NODE1987X	NODE1863X	NODE1278X	0.999886
NODE1988X	GENE723X	NODE1500X	0.999885
NODE1989X	NODE1548X	NODE1887X	0.999885
NODE1990X	GENE604X	GENE133X	0.999885
NODE1991X	NODE1239X	NODE1800X	0.999885
NODE1992X	NODE1745X	GENE1688X	0.999884
NODE1993X	NODE1604X	NODE1077X	0.999884
NODE1994X	GENE1773X	GENE1587X	0.999884
NODE1995X	NODE749X	NODE1525X	0.999883
NODE1996X	NODE1319X	NODE1778X	0.999883
NODE1997X	NODE325X	NODE1560X	0.999882
NODE1998X	NODE88X	NODE635X	0.999882
NODE1999X	NODE696X	NODE1288X	0.999882
NODE2000X	NODE1440X	NODE1427X	0.999882
[truncated: 1,242 more rows]
