# Supplementary material for: A genome‐scale screen reveals context‐dependent ovarian cancer sensitivity to miRNA overexpression
Source: Mol Syst Biol. 2015 Dec 11;11(12):842. doi: 10.15252/msb.20156308 (PMC4704493; doi:10.15252/msb.20156308)
Supplement: Supplementary file 13 — Dataset EV9 [file MSB-11-842-s017.zip › Dataset_EV9/PEO1 and PEO4 124a 2-fold Change Genes.jtv]

<DocumentConfig><UrlExtractor/><ArrayUrlExtractor/><Views><View type="Dendrogram" dock="1"><ColorExtractor><ColorSet up="#FEFF00" down="#1BB7E5"/></ColorExtractor><ArrayDrawer/><GlobalXMap><FixedMap type="Fixed" scale="88.0"/><FillMap type="Fill"/><NullMap type="Null"/></GlobalXMap><GlobalYMap><FixedMap type="Fixed"/><FillMap type="Fill"/><NullMap type="Null"/></GlobalYMap><ZoomXMap><FixedMap type="Fixed"/><FillMap type="Fill"/><NullMap type="Null"/></ZoomXMap><ZoomYMap><FixedMap type="Fixed"/><FillMap type="Fill"/><NullMap type="Null"/></ZoomYMap><TextView><TextView><GeneSummary/></TextView><TextView><GeneSummary/></TextView><TextView><GeneSummary/></TextView><TextView><GeneSummary/></TextView></TextView><ArrayNameView><ArraySummary included="0"/></ArrayNameView><AtrSummary/><GtrSummary/></View></Views></DocumentConfig>
