# Supplementary material for: A genome‐scale screen reveals context‐dependent ovarian cancer sensitivity to miRNA overexpression
Source: Mol Syst Biol. 2015 Dec 11;11(12):842. doi: 10.15252/msb.20156308 (PMC4704493; doi:10.15252/msb.20156308)
Supplement: Supplementary file 14 — Dataset EV10 [file MSB-11-842-s018.zip › Dataset_EV10/Dataset EV10 README.txt]

Dataset EV10:
SIX4-responsive genes are displayed by a unidirectional cluster of a whole genome expression microarray.  This cluster was created using Euclidian distance of log2 of the ratio of gene expression with siSIX4 transfection to negative control transfection.  Only genes with a 2-fold expression change in PEO1 or PEO4 were included. Provided as a zoomable pdf labeled �Dataset EV10.�  Data available in Dataset EV7.
