# Supplementary material for: A genome‐scale screen reveals context‐dependent ovarian cancer sensitivity to miRNA overexpression
Source: Mol Syst Biol. 2015 Dec 11;11(12):842. doi: 10.15252/msb.20156308 (PMC4704493; doi:10.15252/msb.20156308)
Supplement: Supplementary file 14 — Dataset EV10 [file MSB-11-842-s018.zip › Dataset_EV10/PEO1 and PEO4 siSIX4 2-fold change genes .cdt]

GID	Gene	NAME	GWEIGHT	PEO1	PEO4
AID				ARRY0X	ARRY1X
EWEIGHT				1.000000	1.000000
GENE126X	BRWD1	BRWD1	1.000000	-3.467807	-1.664525
GENE515X	HS.127310	HS.127310	1.000000	-3.492547	-1.360353
GENE1298X	SIX4	SIX4	1.000000	-3.398900	-2.017106
GENE904X	MAPK6	MAPK6	1.000000	-4.127810	-1.524151
GENE945X	MLLT11	MLLT11	1.000000	-4.129920	-1.843790
GENE272X	CNTNAP2	CNTNAP2	1.000000	-4.700198	-1.018246
GENE1242X	RRM2	RRM2	1.000000	-4.529713	-1.031526
GENE1424X	TGFA	TGFA	1.000000	-4.755205	-1.410655
GENE155X	C14ORF153	C14ORF153	1.000000	0.575627	-1.009117
GENE55X	ANXA8L1	ANXA8L1	1.000000	0.545575	-1.045317
GENE685X	LLGL2	LLGL2	1.000000	0.533647	-1.016978
GENE168X	C19ORF71	C19ORF71	1.000000	0.398447	-1.015801
GENE280X	CPZ	CPZ	1.000000	0.467094	-1.028622
GENE376X	EXOD1	EXOD1	1.000000	0.432232	-1.084924
GENE693X	LOC100128823	LOC100128823	1.000000	0.423972	-1.086198
GENE328X	DNAJB13	DNAJB13	1.000000	0.483727	-1.226565
GENE271X	CMAH	CMAH	1.000000	0.477548	-1.169837
GENE951X	MPG	MPG	1.000000	0.496463	-1.150019
GENE537X	HS.317051	HS.317051	1.000000	0.539804	-1.119103
GENE803X	LOC646496	LOC646496	1.000000	0.529721	-1.151600
GENE347X	EBF1	EBF1	1.000000	0.416196	-1.173052
GENE449X	GEM	GEM	1.000000	0.410163	-1.155856
GENE766X	LOC442299	LOC442299	1.000000	0.404367	-1.163118
GENE183X	C21ORF41	C21ORF41	1.000000	0.444995	-1.145559
GENE1321X	SLC43A3	SLC43A3	1.000000	0.424657	-1.133246
GENE213X	CCDC144A	CCDC144A	1.000000	0.128884	-1.026976
GENE749X	LOC390414	LOC390414	1.000000	0.110154	-1.009003
GENE156X	C15ORF20	C15ORF20	1.000000	0.176413	-1.033052
GENE811X	LOC647348	LOC647348	1.000000	0.161845	-1.043978
GENE108X	BEND3	BEND3	1.000000	0.168259	-1.007841
GENE1135X	PRLR	PRLR	1.000000	0.153268	-1.012630
GENE20X	ADRBK2	ADRBK2	1.000000	0.217898	-1.003893
GENE377X	EXOG	EXOG	1.000000	0.207363	-1.032881
GENE844X	LOC653275	LOC653275	1.000000	0.194596	-1.017254
GENE833X	LOC652367	LOC652367	1.000000	0.198799	-1.045930
GENE1061X	PCDHB16	PCDHB16	1.000000	0.200466	-1.061154
GENE697X	LOC100129144	LOC100129144	1.000000	0.159733	-1.061385
GENE1255X	SAMD3	SAMD3	1.000000	0.152531	-1.074926
GENE247X	CECR2	CECR2	1.000000	0.346115	-1.037187
GENE557X	HS.544487	HS.544487	1.000000	0.311658	-1.003935
GENE487X	HHLA3	HHLA3	1.000000	0.259447	-1.004063
GENE869X	LOC730173	LOC730173	1.000000	0.255860	-1.019711
GENE957X	MRPL4	MRPL4	1.000000	0.250700	-1.031298
GENE560X	HS.547201	HS.547201	1.000000	0.284990	-1.057588
GENE729X	LOC100133554	LOC100133554	1.000000	0.297506	-1.045266
GENE642X	KIAA0467	KIAA0467	1.000000	0.262813	-1.063869
GENE1528X	WBP11P1	WBP11P1	1.000000	0.284309	-1.085142
GENE561X	HS.547587	HS.547587	1.000000	0.378120	-1.300239
GENE705X	LOC100129905	LOC100129905	1.000000	0.323668	-1.279437
GENE712X	LOC100130575	LOC100130575	1.000000	0.331881	-1.312811
GENE31X	AKAP4	AKAP4	1.000000	0.296935	-1.190284
GENE102X	BAALC	BAALC	1.000000	0.249266	-1.177419
GENE653X	KIF16B	KIF16B	1.000000	0.260083	-1.247833
GENE726X	LOC100133283	LOC100133283	1.000000	0.246501	-1.216900
GENE850X	LOC653537	LOC653537	1.000000	0.340267	-1.163651
GENE806X	LOC646861	LOC646861	1.000000	0.321001	-1.139709
GENE823X	LOC649935	LOC649935	1.000000	0.298142	-1.150016
GENE1442X	TMEM151	TMEM151	1.000000	0.294740	-1.135286
GENE534X	HS.291319	HS.291319	1.000000	0.222102	-1.149649
GENE738X	LOC197350	LOC197350	1.000000	0.193219	-1.129174
GENE767X	LOC442517	LOC442517	1.000000	0.193879	-1.246042
GENE1605X	ZNF765	ZNF765	1.000000	0.159630	-1.188457
GENE273X	COCH	COCH	1.000000	-0.153362	-1.670394
GENE526X	HS.195634	HS.195634	1.000000	-0.408677	-1.647610
GENE700X	LOC100129426	LOC100129426	1.000000	-0.319398	-1.661297
GENE309X	DDX12	DDX12	1.000000	-0.185135	-1.362808
GENE411X	FARSB	FARSB	1.000000	-0.199741	-1.356110
GENE849X	LOC653423	LOC653423	1.000000	-0.077184	-1.363449
GENE728X	LOC100133510	LOC100133510	1.000000	-0.161409	-1.484209
GENE1258X	SART1	SART1	1.000000	-0.110738	-1.464594
GENE446X	GCLM	GCLM	1.000000	-0.364999	-1.461455
GENE687X	LOC100127915	LOC100127915	1.000000	-0.277801	-1.451657
GENE1058X	PAR5	PAR5	1.000000	-0.298628	-1.365007
GENE63X	APOL4	APOL4	1.000000	0.112442	-1.123973
GENE832X	LOC652350	LOC652350	1.000000	0.058395	-1.119241
GENE97X	ATXN1	ATXN1	1.000000	0.022939	-1.300471
GENE419X	FCGR1A	FCGR1A	1.000000	0.038269	-1.270274
GENE764X	LOC442015	LOC442015	1.000000	-0.023626	-1.261828
GENE564X	HS.552910	HS.552910	1.000000	0.084699	-1.219397
GENE931X	MGC4294	MGC4294	1.000000	0.072565	-1.227264
GENE937X	MID1	MID1	1.000000	0.061729	-1.219626
GENE867X	LOC730110	LOC730110	1.000000	0.043447	-1.211859
GENE756X	LOC415056	LOC415056	1.000000	0.060881	-1.345055
GENE1586X	ZNF468	ZNF468	1.000000	0.047849	-1.350541
GENE368X	ERCC-00136	ERCC-00136	1.000000	0.156963	-1.304791
GENE1602X	ZNF714	ZNF714	1.000000	0.185170	-1.409118
GENE605X	IGFBP5	IGFBP5	1.000000	0.033779	-1.495679
GENE1020X	NR4A3	NR4A3	1.000000	0.079077	-1.481012
GENE926X	MGAT4C	MGAT4C	1.000000	-0.030172	-1.462354
GENE16X	ACVRL1	ACVRL1	1.000000	0.037809	-1.040346
GENE706X	LOC100129933	LOC100129933	1.000000	-0.006253	-1.014936
GENE793X	LOC645304	LOC645304	1.000000	-0.021856	-1.006449
GENE544X	HS.388997	HS.388997	1.000000	-0.010095	-1.072400
GENE831X	LOC651991	LOC651991	1.000000	-0.006187	-1.087527
GENE645X	KIAA0692	KIAA0692	1.000000	-0.041290	-1.039920
GENE1080X	PHEX	PHEX	1.000000	-0.041116	-1.060649
GENE157X	C15ORF21	C15ORF21	1.000000	-0.078612	-1.018461
GENE634X	KAL1	KAL1	1.000000	-0.102383	-1.002994
GENE48X	ANKHD1-EIF4EBP3	ANKHD1-EIF4EBP3	1.000000	-0.115341	-1.069337
GENE748X	LOC390282	LOC390282	1.000000	-0.095639	-1.075923
GENE714X	LOC100130798	LOC100130798	1.000000	-0.101902	-1.063814
GENE1354X	SNORD8	SNORD8	1.000000	-0.088872	-1.060330
GENE668X	KRT6A	KRT6A	1.000000	-0.134562	-1.106712
GENE699X	LOC100129296	LOC100129296	1.000000	-0.153585	-1.057800
GENE776X	LOC642515	LOC642515	1.000000	-0.149718	-1.058073
GENE815X	LOC648041	LOC648041	1.000000	-0.153483	-1.067147
GENE1372X	SPOPL	SPOPL	1.000000	-0.191176	-1.008535
GENE1609X	ZNF793	ZNF793	1.000000	-0.162766	-1.002542
GENE191X	C6ORF204	C6ORF204	1.000000	-0.045758	-1.112471
GENE724X	LOC100132942	LOC100132942	1.000000	-0.052924	-1.128178
GENE365X	EPHA3	EPHA3	1.000000	-0.024532	-1.134433
GENE1332X	SMEK3P	SMEK3P	1.000000	-0.007879	-1.156853
GENE821X	LOC649775	LOC649775	1.000000	-0.059015	-1.194017
GENE1517X	VAPB	VAPB	1.000000	-0.052288	-1.197936
GENE888X	LY9	LY9	1.000000	-0.111637	-1.172382
GENE1592X	ZNF567	ZNF567	1.000000	-0.098925	-1.205043
GENE316X	DDX6	DDX6	1.000000	-0.184809	-1.213716
GENE812X	LOC647366	LOC647366	1.000000	-0.228184	-1.257242
GENE1133X	PRG1	PRG1	1.000000	-0.114603	-1.257522
GENE1347X	SNORA79	SNORA79	1.000000	-0.165878	-1.272651
GENE950X	MOV10L1	MOV10L1	1.000000	-0.174908	-1.149070
GENE1279X	SEL1L	SEL1L	1.000000	-0.179377	-1.165998
GENE1343X	SNORA5A	SNORA5A	1.000000	-0.203100	-1.137674
GENE1346X	SNORA74B	SNORA74B	1.000000	-0.191347	-1.116336
GENE583X	HS.581580	HS.581580	1.000000	-0.711008	-1.537004
GENE824X	LOC650144	LOC650144	1.000000	-0.555160	-1.543879
GENE51X	ANKRD22	ANKRD22	1.000000	-0.692222	-1.004287
GENE528X	HS.204736	HS.204736	1.000000	-0.676083	-1.031044
GENE436X	FPR1	FPR1	1.000000	-0.756967	-1.068024
GENE717X	LOC100131320	LOC100131320	1.000000	-0.725695	-1.065426
GENE782X	LOC643445	LOC643445	1.000000	-0.689520	-1.087986
GENE1472X	TRIM37	TRIM37	1.000000	-0.681271	-1.089836
GENE37X	ALG13	ALG13	1.000000	-0.835477	-1.053778
GENE566X	HS.558286	HS.558286	1.000000	-0.830170	-1.039194
GENE553X	HS.536734	HS.536734	1.000000	-0.805819	-1.134243
GENE882X	LRRC32	LRRC32	1.000000	-0.820356	-1.154970
GENE772X	LOC641751	LOC641751	1.000000	-0.782125	-1.122636
GENE1520X	VCX2	VCX2	1.000000	-0.864770	-1.143469
GENE33X	AKT3	AKT3	1.000000	-0.573874	-1.379044
GENE1328X	SLC9A10	SLC9A10	1.000000	-0.620118	-1.344487
GENE976X	MUM1L1	MUM1L1	1.000000	-0.595531	-1.226494
GENE193X	C6ORF211	C6ORF211	1.000000	-0.843602	-1.208388
GENE1138X	PRPS1L1	PRPS1L1	1.000000	-0.803585	-1.252981
GENE952X	MPHOSPH10	MPHOSPH10	1.000000	-0.718639	-1.256195
GENE1084X	PHF6	PHF6	1.000000	-0.723524	-1.233369
GENE864X	LOC729826	LOC729826	1.000000	-0.743207	-1.358738
GENE531X	HS.216701	HS.216701	1.000000	-0.393160	-1.338526
GENE427X	FLJ00312	FLJ00312	1.000000	-0.424427	-1.343067
GENE1082X	PHF20L1	PHF20L1	1.000000	-0.414661	-1.359066
GENE409X	FANCD2	FANCD2	1.000000	-0.383633	-1.264166
GENE691X	LOC100128476	LOC100128476	1.000000	-0.390324	-1.266953
GENE586X	HS.99472	HS.99472	1.000000	-0.379109	-1.243340
GENE571X	HS.566857	HS.566857	1.000000	-0.375465	-1.297755
GENE1266X	SCARNA8	SCARNA8	1.000000	-0.446750	-1.248120
GENE735X	LOC100134710	LOC100134710	1.000000	-0.373334	-1.194113
GENE891X	LYSMD3	LYSMD3	1.000000	-0.357068	-1.208521
GENE1455X	TMTC2	TMTC2	1.000000	-0.316024	-1.194319
GENE302X	CYP4Z2P	CYP4Z2P	1.000000	-0.278076	-1.117802
GENE606X	IGLL1	IGLL1	1.000000	-0.260876	-1.106028
GENE828X	LOC650850	LOC650850	1.000000	-0.294604	-1.092422
GENE40X	AMMECR1	AMMECR1	1.000000	-0.272183	-1.058143
GENE1594X	ZNF643	ZNF643	1.000000	-0.282126	-1.039535
GENE119X	BRD9	BRD9	1.000000	-0.235426	-1.023532
GENE1524X	VPS13B	VPS13B	1.000000	-0.246488	-1.043656
GENE1274X	SDHALP1	SDHALP1	1.000000	-0.221298	-1.001279
GENE570X	HS.566420	HS.566420	1.000000	-0.426159	-1.135442
GENE651X	KIAA1715	KIAA1715	1.000000	-0.393033	-1.126679
GENE722X	LOC100132839	LOC100132839	1.000000	-0.398783	-1.152790
GENE351X	EFCAB7	EFCAB7	1.000000	-0.415578	-1.096257
GENE1587X	ZNF507	ZNF507	1.000000	-0.388495	-1.081037
GENE1585X	ZNF420	ZNF420	1.000000	-0.412703	-1.048544
GENE543X	HS.383921	HS.383921	1.000000	-0.347316	-1.054925
GENE1295X	SH3BP5	SH3BP5	1.000000	-0.349884	-1.056230
GENE1362X	SOCS4	SOCS4	1.000000	-0.342810	-1.070048
GENE917X	MDM2	MDM2	1.000000	-0.355251	-1.012394
GENE1611X	ZNF845	ZNF845	1.000000	-0.332751	-1.020409
GENE338X	DSEL	DSEL	1.000000	-0.483029	-1.014159
GENE1364X	SOX8	SOX8	1.000000	-0.460405	-1.028430
GENE68X	ARL13B	ARL13B	1.000000	-0.520599	-1.035651
GENE965X	MSL2	MSL2	1.000000	-0.514163	-1.034652
GENE907X	4-Mar	4-Mar	1.000000	-0.537607	-1.026660
GENE1003X	NID1	NID1	1.000000	-0.533834	-1.036250
GENE1584X	ZNF415	ZNF415	1.000000	-0.557340	-1.046539
GENE734X	LOC100134396	LOC100134396	1.000000	-0.514580	-1.112890
GENE1469X	TRAPPC6B	TRAPPC6B	1.000000	-0.525235	-1.081401
GENE1402X	TAF1A	TAF1A	1.000000	-0.541753	-1.158640
GENE1410X	TBC1D5	TBC1D5	1.000000	-0.449430	-1.194858
GENE1598X	ZNF679	ZNF679	1.000000	-0.480167	-1.168675
GENE2X	ABCA9	ABCA9	1.000000	0.714840	-1.275175
GENE283X	CRYBA2	CRYBA2	1.000000	0.704781	-1.294573
GENE567X	HS.561033	HS.561033	1.000000	0.655891	-1.311760
GENE872X	LOC732150	LOC732150	1.000000	0.630164	-1.153917
GENE694X	LOC100128859	LOC100128859	1.000000	0.755045	-1.017482
GENE789X	LOC644624	LOC644624	1.000000	0.702838	-1.059880
GENE1267X	SCARNA9	SCARNA9	1.000000	0.705848	-1.123060
GENE816X	LOC648490	LOC648490	1.000000	0.906299	-1.197842
GENE853X	LOC654113	LOC654113	1.000000	0.957718	-1.029730
GENE800X	LOC645942	LOC645942	1.000000	1.016874	-1.011049
GENE2558X	LOC645942	LOC645942	1.000000	1.016874	-1.011049
GENE2305X	HS.563340	HS.563340	1.000000	1.011836	-0.858584
GENE881X	LRRC17	LRRC17	1.000000	0.482081	-1.863472
GENE1490X	TTTY7	TTTY7	1.000000	0.557302	-1.541585
GENE424X	FGF2	FGF2	1.000000	-2.592599	0.240655
GENE736X	LOC100216001	LOC100216001	1.000000	-2.464636	0.441581
GENE112X	BIRC3	BIRC3	1.000000	-3.144413	-0.054717
GENE1146X	PSMC3IP	PSMC3IP	1.000000	-2.761997	-0.157251
GENE268X	CLDN1	CLDN1	1.000000	-3.873941	-0.151751
GENE451X	GFPT1	GFPT1	1.000000	-3.285040	-1.087941
GENE665X	KPNA3	KPNA3	1.000000	-3.303603	-1.047152
GENE151X	C14ORF142	C14ORF142	1.000000	-3.647012	-0.797376
GENE41X	AMMECR1	AMMECR1	1.000000	-3.541377	-0.915769
GENE981X	NAP1L1	NAP1L1	1.000000	-3.672350	-0.947245
GENE1178X	RALA	RALA	1.000000	-3.682254	-0.888753
GENE1437X	TIPIN	TIPIN	1.000000	-3.661170	-1.018649
GENE224X	CCNE2	CCNE2	1.000000	-3.316890	-0.635382
GENE1281X	1-Sep	1-Sep	1.000000	-3.431685	-0.618888
GENE372X	ETS2	ETS2	1.000000	-3.509877	-0.666050
GENE1282X	1-Sep	1-Sep	1.000000	-3.583916	-0.643951
GENE475X	GTF2E1	GTF2E1	1.000000	-2.303148	-0.992543
GENE607X	IGSF3	IGSF3	1.000000	-2.336003	-1.017701
GENE236X	CDC42	CDC42	1.000000	-2.260422	-1.101187
GENE452X	GFPT1	GFPT1	1.000000	-2.331214	-1.167973
GENE1103X	PLEKHA3	PLEKHA3	1.000000	-2.367401	-1.171222
GENE680X	LIMCH1	LIMCH1	1.000000	-2.552767	-0.993493
GENE61X	APIP	APIP	1.000000	-2.481513	-0.984972
GENE1153X	PTAR1	PTAR1	1.000000	-2.450834	-1.009298
GENE708X	LOC100130092	LOC100130092	1.000000	-2.493006	-0.945921
GENE1459X	TNPO1	TNPO1	1.000000	-2.456681	-0.927259
GENE79X	ARPP19	ARPP19	1.000000	-2.689718	-0.778501
GENE42X	AMMECR1	AMMECR1	1.000000	-2.714083	-0.784372
GENE204X	CAND1	CAND1	1.000000	-2.733057	-0.790478
GENE279X	CPOX	CPOX	1.000000	-2.623280	-0.873077
GENE124X	BRMS1L	BRMS1L	1.000000	-2.677397	-0.821108
GENE1021X	NRAS	NRAS	1.000000	-2.680500	-0.857931
GENE1X	AAGAB	AAGAB	1.000000	-2.563371	-0.748597
GENE9X	ACLY	ACLY	1.000000	-2.641125	-0.791199
GENE170X	C1ORF128	C1ORF128	1.000000	-2.601003	-0.798372
GENE479X	GTPBP4	GTPBP4	1.000000	-2.499355	-0.815851
GENE1166X	RAB6A	RAB6A	1.000000	-2.513801	-0.782165
GENE1473X	TRIM37	TRIM37	1.000000	-2.538788	-0.846975
GENE1518X	VBP1	VBP1	1.000000	-2.569739	-0.847872
GENE130X	BTG3	BTG3	1.000000	-2.429160	-0.708001
GENE1448X	TMEM194A	TMEM194A	1.000000	-2.389048	-0.688194
GENE174X	C1ORF218	C1ORF218	1.000000	-2.427422	-0.759592
GENE549X	HS.489254	HS.489254	1.000000	-2.379375	-0.731883
GENE1478X	TROVE2	TROVE2	1.000000	-2.384093	-0.742406
GENE1248X	RWDD4A	RWDD4A	1.000000	-2.350894	-0.776968
GENE1614X	ZRANB1	ZRANB1	1.000000	-2.404624	-0.828124
GENE1167X	RAB6A	RAB6A	1.000000	-2.283063	-0.721247
GENE129X	BTG3	BTG3	1.000000	-2.675306	-0.653745
GENE652X	KIAA1826	KIAA1826	1.000000	-2.752957	-0.635294
GENE1363X	SOCS4	SOCS4	1.000000	-2.732624	-0.692752
GENE176X	C1ORF55	C1ORF55	1.000000	-2.681166	-0.577790
GENE971X	MTFR1	MTFR1	1.000000	-2.647015	-0.544713
GENE233X	CDC25A	CDC25A	1.000000	-2.752898	-0.535444
GENE1548X	XPOT	XPOT	1.000000	-2.774187	-0.506084
GENE145X	C12ORF5	C12ORF5	1.000000	-2.648443	-0.420608
GENE107X	BEND3	BEND3	1.000000	-2.493982	-0.430657
GENE1601X	ZNF706	ZNF706	1.000000	-2.564584	-0.422816
GENE530X	HS.213061	HS.213061	1.000000	-2.384583	-0.558763
GENE577X	HS.575583	HS.575583	1.000000	-2.448778	-0.559221
GENE1280X	SENP5	SENP5	1.000000	-2.443608	-0.504977
GENE310X	DDX19A	DDX19A	1.000000	-2.477826	-0.685352
GENE1100X	PLDN	PLDN	1.000000	-2.496978	-0.640144
GENE1519X	VBP1	VBP1	1.000000	-2.507359	-0.580254
GENE1600X	ZNF706	ZNF706	1.000000	-2.561793	-0.548010
GENE201X	C9ORF40	C9ORF40	1.000000	-2.859906	-0.839600
GENE264X	CHSY1	CHSY1	1.000000	-2.958081	-0.809750
GENE978X	MYH10	MYH10	1.000000	-2.911527	-0.809893
GENE78X	ARPP19	ARPP19	1.000000	-2.933007	-0.703859
GENE1495X	TYW3	TYW3	1.000000	-2.853475	-0.728239
GENE1578X	ZNF322A	ZNF322A	1.000000	-2.912769	-0.618332
GENE223X	CCNE1	CCNE1	1.000000	-2.977851	-0.482137
GENE1551X	YOD1	YOD1	1.000000	-3.192208	-0.620439
GENE256X	CHAC2	CHAC2	1.000000	-2.673040	-1.091718
GENE62X	APIP	APIP	1.000000	-2.672559	-0.999865
GENE1211X	RNF13	RNF13	1.000000	-2.684121	-1.014190
GENE1131X	PPTC7	PPTC7	1.000000	-2.778080	-1.000764
GENE1320X	SLC41A1	SLC41A1	1.000000	-2.734601	-0.924933
GENE8X	ACLY	ACLY	1.000000	-2.846766	-1.118730
GENE1226X	RPIA	RPIA	1.000000	-2.770201	-1.127903
GENE1550X	YES1	YES1	1.000000	-2.946263	-1.174473
GENE1057X	PAQR3	PAQR3	1.000000	-2.935033	-1.020033
GENE1330X	SMARCC1	SMARCC1	1.000000	-2.911300	-0.963035
GENE1113X	POLR3G	POLR3G	1.000000	-2.770221	-1.364821
GENE1425X	TGFA	TGFA	1.000000	-2.911843	-1.349286
GENE6X	ABHD3	ABHD3	1.000000	-1.062614	-1.553116
GENE177X	C1ORF9	C1ORF9	1.000000	-1.276881	-1.342415
GENE721X	LOC100132724	LOC100132724	1.000000	-1.287663	-1.389630
GENE1513X	USP46	USP46	1.000000	-1.349788	-1.459078
GENE514X	HS.125056	HS.125056	1.000000	-1.604535	-1.846834
GENE1265X	SCARNA18	SCARNA18	1.000000	-1.632826	-1.766896
GENE228X	CD164	CD164	1.000000	-2.086918	-1.486613
GENE383X	F3	F3	1.000000	-2.225380	-1.650713
GENE1506X	UHMK1	UHMK1	1.000000	-2.740841	-2.096839
GENE110X	BEX1	BEX1	1.000000	-1.888934	-0.006441
GENE609X	IL12A	IL12A	1.000000	-1.869768	-0.096901
GENE632X	JPH1	JPH1	1.000000	-1.835931	-0.103096
GENE171X	C1ORF135	C1ORF135	1.000000	-1.852679	-0.226396
GENE46X	ANAPC7	ANAPC7	1.000000	-1.990980	-0.251104
GENE18X	ADNP	ADNP	1.000000	-1.931223	-0.247678
GENE450X	GFOD1	GFOD1	1.000000	-1.937798	-0.276272
GENE912X	MBOAT2	MBOAT2	1.000000	-1.952663	-0.223550
GENE339X	DTNA	DTNA	1.000000	-2.019098	-0.075524
GENE657X	KIFC2	KIFC2	1.000000	-1.963781	-0.111024
GENE1305X	SLC23A2	SLC23A2	1.000000	-1.943988	-0.166923
GENE1272X	SDCCAG3	SDCCAG3	1.000000	-2.010703	-0.194168
GENE231X	CD83	CD83	1.000000	-2.023838	0.222760
GENE374X	ETV5	ETV5	1.000000	-2.138380	0.267533
GENE1268X	SCHIP1	SCHIP1	1.000000	-2.113399	0.055155
GENE1381X	ST3GAL6	ST3GAL6	1.000000	-2.102446	0.067073
GENE64X	APPBP2	APPBP2	1.000000	-2.215112	-0.483589
GENE211X	CBWD5	CBWD5	1.000000	-2.233082	-0.476222
GENE497X	HMGN1	HMGN1	1.000000	-2.234806	-0.446871
GENE356X	EIF3J	EIF3J	1.000000	-2.179949	-0.523671
GENE1024X	NSF	NSF	1.000000	-2.178758	-0.507986
GENE1036X	NUP43	NUP43	1.000000	-2.204969	-0.536249
GENE784X	LOC643790	LOC643790	1.000000	-2.202565	-0.593208
GENE993X	NEDD4	NEDD4	1.000000	-2.283376	-0.561541
GENE442X	G3BP1	G3BP1	1.000000	-2.145614	-0.528977
GENE484X	HDGFRP3	HDGFRP3	1.000000	-2.140011	-0.540758
GENE763X	LOC441484	LOC441484	1.000000	-2.107875	-0.508769
GENE648X	KIAA1279	KIAA1279	1.000000	-2.143643	-0.572687
GENE825X	LOC650215	LOC650215	1.000000	-2.107202	-0.582324
GENE672X	LARP4	LARP4	1.000000	-2.064298	-0.569266
GENE76X	ARL6IP1	ARL6IP1	1.000000	-2.162180	-0.408368
GENE1249X	RYBP	RYBP	1.000000	-2.127806	-0.402210
GENE149X	C13ORF27	C13ORF27	1.000000	-2.040906	-0.373606
GENE1087X	PICALM	PICALM	1.000000	-2.087998	-0.431353
GENE1155X	PTBP2	PTBP2	1.000000	-2.082416	-0.400075
GENE667X	KRT18	KRT18	1.000000	-2.093387	-0.351215
GENE1367X	SPAG1	SPAG1	1.000000	-2.063902	-0.307778
GENE263X	CHST14	CHST14	1.000000	-2.009595	-0.545285
GENE363X	ENOPH1	ENOPH1	1.000000	-1.983748	-0.534897
GENE883X	LRRC58	LRRC58	1.000000	-1.973392	-0.537454
GENE858X	LOC728877	LOC728877	1.000000	-1.963425	-0.510310
GENE334X	DPH3	DPH3	1.000000	-2.034632	-0.481743
GENE1051X	PAFAH1B1	PAFAH1B1	1.000000	-1.991520	-0.475862
GENE943X	MKLN1	MKLN1	1.000000	-1.939996	-0.466945
GENE71X	ARL5A	ARL5A	1.000000	-2.020279	-0.631647
GENE1491X	TUBA4A	TUBA4A	1.000000	-1.997177	-0.612843
GENE581X	HS.579631	HS.579631	1.000000	-1.971064	-0.578361
GENE1193X	RBMS1	RBMS1	1.000000	-1.974387	-0.593614
GENE329X	DNAJB9	DNAJB9	1.000000	-2.176881	-0.279287
GENE75X	ARL6IP1	ARL6IP1	1.000000	-2.256533	-0.254909
GENE625X	ISG20L1	ISG20L1	1.000000	-2.279941	-0.264911
GENE715X	LOC100131261	LOC100131261	1.000000	-2.303650	-0.289454
GENE443X	G3BP1	G3BP1	1.000000	-2.299757	-0.341206
GENE1447X	TMEM194A	TMEM194A	1.000000	-2.305482	-0.346897
GENE725X	LOC100132992	LOC100132992	1.000000	-2.241934	-0.335728
GENE723X	LOC100132918	LOC100132918	1.000000	-2.259371	-0.316401
GENE1560X	ZDHHC16	ZDHHC16	1.000000	-2.235826	-0.312065
GENE1030X	NUDT11	NUDT11	1.000000	-2.276077	-0.197153
GENE384X	F3	F3	1.000000	-2.270274	-0.433388
GENE1070X	PDXP	PDXP	1.000000	-2.279635	-0.426217
GENE790X	LOC644799	LOC644799	1.000000	-2.296617	-0.398010
GENE1337X	SNORA10	SNORA10	1.000000	-2.353735	-0.323173
GENE1620X	ZZZ3	ZZZ3	1.000000	-2.388594	-0.340766
GENE100X	B3GALNT2	B3GALNT2	1.000000	-1.851139	-0.931756
GENE35X	ALG10B	ALG10B	1.000000	-1.928215	-0.984847
GENE1238X	RPS6KA3	RPS6KA3	1.000000	-1.924497	-1.030440
GENE153X	C14ORF149	C14ORF149	1.000000	-1.768046	-0.985559
GENE445X	GCLM	GCLM	1.000000	-1.795659	-0.988134
GENE688X	LOC100128086	LOC100128086	1.000000	-1.768103	-1.018780
GENE498X	HMOX1	HMOX1	1.000000	-1.756977	-0.932729
GENE1567X	ZNF134	ZNF134	1.000000	-1.697376	-0.950838
GENE464X	GNA13	GNA13	1.000000	-1.676398	-1.079051
GENE808X	LOC647009	LOC647009	1.000000	-1.714861	-1.028917
GENE1184X	RASA2	RASA2	1.000000	-1.634380	-1.016678
GENE152X	C14ORF147	C14ORF147	1.000000	-1.949628	-1.162135
GENE1294X	SGK3	SGK3	1.000000	-1.994415	-1.153063
GENE404X	FAM72D	FAM72D	1.000000	-1.850277	-1.205283
GENE1176X	RAG1AP1	RAG1AP1	1.000000	-1.912542	-1.211320
GENE1315X	SLC35A5	SLC35A5	1.000000	-1.964617	-1.337718
GENE162X	C16ORF72	C16ORF72	1.000000	-2.062890	-1.058255
GENE410X	FAR1	FAR1	1.000000	-2.010220	-1.061798
GENE637X	KBTBD8	KBTBD8	1.000000	-2.118325	-1.102777
GENE1574X	ZNF252	ZNF252	1.000000	-2.127821	-1.046197
GENE202X	C9ORF5	C9ORF5	1.000000	-2.071093	-0.878993
GENE1369X	SPAST	SPAST	1.000000	-2.097541	-0.930120
GENE344X	DYNLT3	DYNLT3	1.000000	-2.215606	-0.914990
GENE745X	LOC387882	LOC387882	1.000000	-2.213975	-0.971201
GENE861X	LOC729148	LOC729148	1.000000	-2.194766	-1.012157
GENE1177X	RAG1AP1	RAG1AP1	1.000000	-2.140668	-0.943615
GENE933X	MGLL	MGLL	1.000000	-2.159921	-0.970027
GENE1492X	TUBB2A	TUBB2A	1.000000	-2.169160	-0.967077
GENE235X	CDC42	CDC42	1.000000	-1.912641	-0.751347
GENE388X	FAM103A1	FAM103A1	1.000000	-1.930946	-0.764784
GENE1077X	PGM2	PGM2	1.000000	-1.880919	-0.756718
GENE241X	CDCA2	CDCA2	1.000000	-1.845457	-0.754000
GENE1065X	PDCD10	PDCD10	1.000000	-1.833100	-0.783054
GENE178X	C1QBP	C1QBP	1.000000	-1.850633	-0.826423
GENE758X	LOC440280	LOC440280	1.000000	-1.917205	-0.830558
GENE1243X	RRM2B	RRM2B	1.000000	-1.887531	-0.838224
GENE1370X	SPAST	SPAST	1.000000	-1.898654	-0.867369
GENE512X	HS.100261	HS.100261	1.000000	-1.927933	-0.686586
GENE905X	MAPRE1	MAPRE1	1.000000	-1.894980	-0.690646
GENE1345X	SNORA64	SNORA64	1.000000	-1.911912	-0.643627
GENE336X	DRAM1	DRAM1	1.000000	-2.039595	-0.824388
GENE884X	LRRC58	LRRC58	1.000000	-2.060714	-0.781884
GENE1072X	PEG10	PEG10	1.000000	-1.982874	-0.816079
GENE1264X	SCARNA16	SCARNA16	1.000000	-1.964154	-0.832262
GENE293X	CTDSPL2	CTDSPL2	1.000000	-2.141066	-0.739836
GENE916X	MCM10	MCM10	1.000000	-2.133516	-0.768435
GENE689X	LOC100128086	LOC100128086	1.000000	-2.163663	-0.798032
GENE463X	GNA13	GNA13	1.000000	-2.108884	-0.731192
GENE1063X	PDCD10	PDCD10	1.000000	-2.074560	-0.723591
GENE1446X	TMEM194	TMEM194	1.000000	-2.086402	-0.669459
GENE1234X	RPRD2	RPRD2	1.000000	-2.196548	-0.661763
GENE1028X	NUAK1	NUAK1	1.000000	-2.131698	-0.669447
GENE1532X	WDR36	WDR36	1.000000	-2.162221	-0.701313
GENE13X	ACTR1A	ACTR1A	1.000000	-1.686514	-0.279628
GENE635X	KATNA1	KATNA1	1.000000	-1.686637	-0.282225
GENE643X	KIAA0494	KIAA0494	1.000000	-1.698814	-0.277336
GENE134X	BYSL	BYSL	1.000000	-1.645668	-0.273440
GENE879X	LRP8	LRP8	1.000000	-1.638332	-0.277130
GENE24X	AHCTF1	AHCTF1	1.000000	-1.735761	-0.345271
GENE262X	CHORDC1	CHORDC1	1.000000	-1.741473	-0.318727
GENE60X	API5	API5	1.000000	-1.697626	-0.331541
GENE1025X	NSF	NSF	1.000000	-1.709464	-0.342644
GENE593X	HSPBAP1	HSPBAP1	1.000000	-1.680980	-0.319018
GENE877X	LPPR2	LPPR2	1.000000	-1.677955	-0.346673
GENE306X	DCK	DCK	1.000000	-1.745109	-0.270169
GENE165X	C18ORF25	C18ORF25	1.000000	-1.771565	-0.309617
GENE1349X	SNORD31	SNORD31	1.000000	-1.771815	-0.298151
GENE386X	FABP5	FABP5	1.000000	-1.795582	-0.294805
GENE1377X	SRXN1	SRXN1	1.000000	-1.791627	-0.274244
GENE246X	CDKN2D	CDKN2D	1.000000	-1.686501	-0.210064
GENE550X	HS.522924	HS.522924	1.000000	-1.665244	-0.222127
GENE898X	MAP1B	MAP1B	1.000000	-1.706142	-0.232194
GENE281X	CRY1	CRY1	1.000000	-1.708167	-0.190065
GENE495X	HMGB3	HMGB3	1.000000	-1.718654	-0.179540
GENE966X	MSRA	MSRA	1.000000	-1.725758	-0.198468
GENE673X	LARP4B	LARP4B	1.000000	-1.770246	-0.207353
GENE781X	LOC643387	LOC643387	1.000000	-1.775288	-0.221086
GENE1325X	SLC6A15	SLC6A15	1.000000	-1.769269	-0.169072
GENE1394X	SURF2	SURF2	1.000000	-1.778743	-0.131199
GENE143X	C12ORF4	C12ORF4	1.000000	-1.901175	-0.408062
GENE300X	CYCSL1	CYCSL1	1.000000	-1.884255	-0.401945
GENE1018X	NR2C2	NR2C2	1.000000	-1.907421	-0.387615
GENE496X	HMGN1	HMGN1	1.000000	-1.889602	-0.337240
GENE1150X	PSMG1	PSMG1	1.000000	-1.869050	-0.368425
GENE533X	HS.25892	HS.25892	1.000000	-1.845309	-0.364992
GENE294X	CTPS	CTPS	1.000000	-1.831862	-0.345589
GENE1129X	PPP3CB	PPP3CB	1.000000	-1.823535	-0.360994
GENE103X	BAZ1A	BAZ1A	1.000000	-1.830255	-0.393613
GENE1207X	RMI1	RMI1	1.000000	-1.831699	-0.379898
GENE1569X	ZNF200	ZNF200	1.000000	-1.792066	-0.353886
GENE1108X	PNRC2	PNRC2	1.000000	-1.973038	-0.378860
GENE1125X	PPP1R14C	PPP1R14C	1.000000	-1.961403	-0.405775
GENE26X	AKAP11	AKAP11	1.000000	-1.555516	-0.295496
GENE358X	EIF4G2	EIF4G2	1.000000	-1.571965	-0.309086
GENE1378X	SS18L1	SS18L1	1.000000	-1.550691	-0.318863
GENE208X	CBL	CBL	1.000000	-1.522045	-0.319328
GENE282X	CRY1	CRY1	1.000000	-1.527999	-0.298120
GENE1608X	ZNF788	ZNF788	1.000000	-1.524411	-0.306162
GENE546X	HS.430851	HS.430851	1.000000	-1.486026	-0.338644
GENE768X	LOC493869	LOC493869	1.000000	-1.500012	-0.340640
GENE432X	FNBP1L	FNBP1L	1.000000	-1.495672	-0.320097
GENE1441X	TMEM138	TMEM138	1.000000	-1.506611	-0.322055
GENE631X	JMJD6	JMJD6	1.000000	-1.516416	-0.369015
GENE787X	LOC644128	LOC644128	1.000000	-1.511476	-0.354741
GENE1002X	NHP2L1	NHP2L1	1.000000	-1.526238	-0.339362
GENE1385X	STAMBPL1	STAMBPL1	1.000000	-1.487211	-0.362031
GENE82X	ASNS	ASNS	1.000000	-1.543776	-0.373339
GENE194X	C6ORF66	C6ORF66	1.000000	-1.576234	-0.364249
GENE407X	FAM86A	FAM86A	1.000000	-1.561095	-0.351865
GENE1119X	PPAN-P2RY11	PPAN-P2RY11	1.000000	-1.560624	-0.353973
GENE221X	CCNE1	CCNE1	1.000000	-1.595382	-0.416297
GENE1141X	PSD3	PSD3	1.000000	-1.603096	-0.420089
GENE1621X	ZZZ3	ZZZ3	1.000000	-1.607769	-0.399230
GENE538X	HS.324250	HS.324250	1.000000	-1.584393	-0.383063
GENE1502X	UCHL3	UCHL3	1.000000	-1.577111	-0.395561
GENE72X	ARL5A	ARL5A	1.000000	-1.519314	-0.392032
GENE1085X	PHLDA1	PHLDA1	1.000000	-1.525223	-0.383005
GENE414X	FBXO28	FBXO28	1.000000	-1.526844	-0.412102
GENE1439X	TMED7	TMED7	1.000000	-1.534750	-0.410757
GENE989X	NCRNA00152	NCRNA00152	1.000000	-1.564386	-0.437912
GENE1408X	TBC1D14	TBC1D14	1.000000	-1.534253	-0.446786
GENE1097X	PLAU	PLAU	1.000000	-1.623715	-0.337445
GENE1561X	ZDHHC16	ZDHHC16	1.000000	-1.591750	-0.275747
GENE147X	C13ORF23	C13ORF23	1.000000	-1.691600	-0.480263
GENE602X	IFRD1	IFRD1	1.000000	-1.679818	-0.484718
GENE1159X	PTPN2	PTPN2	1.000000	-1.680671	-0.485777
GENE556X	HS.538511	HS.538511	1.000000	-1.669882	-0.506130
GENE226X	CCT2	CCT2	1.000000	-1.678740	-0.499770
GENE1162X	PURA	PURA	1.000000	-1.677762	-0.499371
GENE1154X	PTBP2	PTBP2	1.000000	-1.658603	-0.488422
GENE318X	DERL1	DERL1	1.000000	-1.659438	-0.425855
GENE360X	EIF4G2	EIF4G2	1.000000	-1.655206	-0.417620
GENE573X	HS.567759	HS.567759	1.000000	-1.648227	-0.422961
GENE991X	NDUFB8	NDUFB8	1.000000	-1.646619	-0.407884
GENE504X	HNRPM	HNRPM	1.000000	-1.638795	-0.442542
GENE1224X	ROCK2	ROCK2	1.000000	-1.624675	-0.440882
GENE1127X	PPP2R1B	PPP2R1B	1.000000	-1.613824	-0.447471
GENE1617X	ZWILCH	ZWILCH	1.000000	-1.613443	-0.455988
GENE1168X	RABGGTB	RABGGTB	1.000000	-1.596987	-0.471844
GENE1339X	SNORA33	SNORA33	1.000000	-1.633435	-0.482640
GENE196X	C7ORF40	C7ORF40	1.000000	-1.766536	-0.392312
GENE345X	E2F3	E2F3	1.000000	-1.762043	-0.389352
GENE1257X	SAR1A	SAR1A	1.000000	-1.781407	-0.429084
GENE21X	AEN	AEN	1.000000	-1.747182	-0.475421
GENE333X	DPH3	DPH3	1.000000	-1.718425	-0.455111
GENE1161X	PTS	PTS	1.000000	-1.736245	-0.458334
GENE1366X	SP4	SP4	1.000000	-1.728963	-0.471208
GENE254X	CGB5	CGB5	1.000000	-1.732986	-0.433096
GENE1510X	UPP1	UPP1	1.000000	-1.741812	-0.414598
GENE893X	MAD2L1BP	MAD2L1BP	1.000000	-1.709029	-0.390243
GENE1121X	PPFIA1	PPFIA1	1.000000	-1.719141	-0.400180
GENE1368X	SPAG1	SPAG1	1.000000	-1.710203	-0.435998
GENE1449X	TMEM20	TMEM20	1.000000	-1.690338	-0.417078
GENE222X	CCNE1	CCNE1	1.000000	-1.704128	-0.602872
GENE616X	IMPA1	IMPA1	1.000000	-1.706754	-0.603206
GENE614X	IL8	IL8	1.000000	-1.714849	-0.575329
GENE663X	KPNA1	KPNA1	1.000000	-1.691034	-0.564890
GENE1086X	PICALM	PICALM	1.000000	-1.663135	-0.549181
GENE641X	KIAA0247	KIAA0247	1.000000	-1.758247	-0.612752
GENE1539X	WDR77	WDR77	1.000000	-1.759316	-0.582257
GENE142X	C12ORF32	C12ORF32	1.000000	-1.689574	-0.630234
GENE330X	DNAJC24	DNAJC24	1.000000	-1.705637	-0.641216
GENE967X	MST4	MST4	1.000000	-1.715965	-0.655696
GENE1553X	YWHAG	YWHAG	1.000000	-1.750756	-0.668544
GENE185X	C3ORF52	C3ORF52	1.000000	-1.623577	-0.637407
GENE1251X	SACM1L	SACM1L	1.000000	-1.661627	-0.639320
GENE1314X	SLC35A3	SLC35A3	1.000000	-1.654366	-0.615667
GENE359X	EIF4G2	EIF4G2	1.000000	-1.879570	-0.464577
GENE860X	LOC729057	LOC729057	1.000000	-1.838375	-0.476725
GENE529X	HS.21177	HS.21177	1.000000	-1.896778	-0.562024
GENE615X	ILKAP	ILKAP	1.000000	-1.884979	-0.564751
GENE915X	MCM10	MCM10	1.000000	-1.893980	-0.588685
GENE480X	GXYLT1	GXYLT1	1.000000	-1.848398	-0.555776
GENE953X	MPV17L2	MPV17L2	1.000000	-1.853249	-0.552042
GENE947X	MOBK1B	MOBK1B	1.000000	-1.845044	-0.534660
GENE1102X	PLEKHA1	PLEKHA1	1.000000	-1.884323	-0.530590
GENE1145X	PSMC3IP	PSMC3IP	1.000000	-1.852600	-0.515830
GENE1503X	UCHL5	UCHL5	1.000000	-1.871499	-0.514770
GENE133X	BUB3	BUB3	1.000000	-1.799052	-0.592507
GENE959X	MRPL42	MRPL42	1.000000	-1.821084	-0.576170
GENE1074X	PELI1	PELI1	1.000000	-1.829354	-0.564881
GENE1046X	OSBPL11	OSBPL11	1.000000	-1.822820	-0.611268
GENE1095X	PJA2	PJA2	1.000000	-1.812294	-0.630085
GENE666X	KRAS	KRAS	1.000000	-1.874456	-0.641931
GENE983X	NARG1	NARG1	1.000000	-1.865937	-0.616658
GENE1407X	TASP1	TASP1	1.000000	-1.848281	-0.631712
GENE337X	DSC2	DSC2	1.000000	-1.804974	-0.536638
GENE1355X	SNORD80	SNORD80	1.000000	-1.804954	-0.532290
GENE1004X	NIP7	NIP7	1.000000	-1.774036	-0.541634
GENE1563X	ZFAND1	ZFAND1	1.000000	-1.782090	-0.528234
GENE1247X	RTN4IP1	RTN4IP1	1.000000	-1.752905	-0.533351
GENE1311X	SLC25A46	SLC25A46	1.000000	-1.753080	-0.511535
GENE1523X	VKORC1L1	VKORC1L1	1.000000	-1.718806	-0.534948
GENE175X	C1ORF52	C1ORF52	1.000000	-1.609775	-0.852138
GENE50X	ANKRD16	ANKRD16	1.000000	-1.580248	-0.841061
GENE1104X	PLEKHB2	PLEKHB2	1.000000	-1.586102	-0.835530
GENE274X	COL4A3BP	COL4A3BP	1.000000	-1.537903	-0.832168
GENE109X	BEX1	BEX1	1.000000	-1.552106	-0.844821
GENE1090X	PIK3R1	PIK3R1	1.000000	-1.562183	-0.828778
GENE295X	CUTC	CUTC	1.000000	-1.569436	-0.888098
GENE683X	LIN28B	LIN28B	1.000000	-1.578784	-0.917430
GENE90X	ATP1B1	ATP1B1	1.000000	-1.487254	-0.853408
GENE1114X	POLR3G	POLR3G	1.000000	-1.509067	-0.848774
GENE422X	FERMT2	FERMT2	1.000000	-1.504117	-0.811699
GENE852X	LOC653820	LOC653820	1.000000	-1.461244	-0.814105
GENE1293X	SGK3	SGK3	1.000000	-1.461369	-0.800952
GENE1589X	ZNF548	ZNF548	1.000000	-1.481253	-0.814916
GENE862X	LOC729200	LOC729200	1.000000	-1.432886	-0.828346
GENE1126X	PPP1R9A	PPP1R9A	1.000000	-1.433670	-0.785491
GENE636X	KATNAL1	KATNAL1	1.000000	-1.518199	-1.024433
GENE499X	HN1	HN1	1.000000	-1.504424	-0.964532
GENE998X	NGFRAP1	NGFRAP1	1.000000	-1.499616	-0.942202
GENE448X	GDI1	GDI1	1.000000	-1.764780	-0.784603
GENE467X	GPR180	GPR180	1.000000	-1.738318	-0.840154
GENE1597X	ZNF671	ZNF671	1.000000	-1.728925	-0.817034
GENE710X	LOC100130171	LOC100130171	1.000000	-1.664015	-0.783110
GENE909X	MAT2B	MAT2B	1.000000	-1.663532	-0.786776
GENE1116X	PON2	PON2	1.000000	-1.658095	-0.795012
GENE906X	4-Mar	4-Mar	1.000000	-1.668803	-0.816251
GENE1209X	RNF11	RNF11	1.000000	-1.691377	-0.809528
GENE95X	ATP6V1C1	ATP6V1C1	1.000000	-1.675765	-0.740873
GENE1043X	OIP5	OIP5	1.000000	-1.633193	-0.688793
GENE1405X	TAF9L	TAF9L	1.000000	-1.671912	-0.698147
GENE974X	MTMR9	MTMR9	1.000000	-1.735212	-0.735012
GENE1120X	PPAT	PPAT	1.000000	-1.763808	-0.730338
GENE234X	CDC25A	CDC25A	1.000000	-1.575379	-0.698715
GENE346X	EAF1	EAF1	1.000000	-1.578983	-0.673759
GENE1545X	WSB2	WSB2	1.000000	-1.574970	-0.667343
GENE674X	LCOR	LCOR	1.000000	-1.551545	-0.733937
GENE144X	C12ORF49	C12ORF49	1.000000	-1.527049	-0.729593
GENE1173X	RAD51C	RAD51C	1.000000	-1.529474	-0.735115
GENE1215X	RNF160	RNF160	1.000000	-1.529804	-0.715153
GENE1115X	POLR3K	POLR3K	1.000000	-1.536321	-0.697065
GENE510X	HPS5	HPS5	1.000000	-1.363147	-0.685506
GENE402X	FAM36A	FAM36A	1.000000	-1.359306	-0.705505
GENE91X	ATP1B1	ATP1B1	1.000000	-1.369918	-0.712309
GENE1165X	RAB2B	RAB2B	1.000000	-1.367947	-0.704040
GENE572X	HS.567392	HS.567392	1.000000	-1.367538	-0.735122
GENE1042X	OIP5	OIP5	1.000000	-1.449695	-0.731355
GENE1094X	PITPNA	PITPNA	1.000000	-1.454666	-0.719877
GENE1191X	RBMS1	RBMS1	1.000000	-1.463351	-0.714658
GENE1301X	SKP2	SKP2	1.000000	-1.459593	-0.717187
GENE1438X	TLK1	TLK1	1.000000	-1.426994	-0.724990
GENE647X	KIAA1191	KIAA1191	1.000000	-1.452129	-0.632238
GENE1230X	RPL6	RPL6	1.000000	-1.449796	-0.623643
GENE984X	NARG2	NARG2	1.000000	-1.463284	-0.607507
GENE1196X	RFC5	RFC5	1.000000	-1.455135	-0.656083
GENE1525X	VPS37A	VPS37A	1.000000	-1.431300	-0.659157
GENE164X	C17ORF91	C17ORF91	1.000000	-1.566734	-0.632428
GENE1101X	PLEKHA1	PLEKHA1	1.000000	-1.570814	-0.613226
GENE489X	HIST1H2BH	HIST1H2BH	1.000000	-1.544427	-0.606705
GENE1064X	PDCD10	PDCD10	1.000000	-1.549679	-0.602975
GENE45X	ANAPC13	ANAPC13	1.000000	-1.576734	-0.569779
GENE1423X	TFRC	TFRC	1.000000	-1.557393	-0.582271
GENE773X	LOC641992	LOC641992	1.000000	-1.609776	-0.580931
GENE1269X	SCML1	SCML1	1.000000	-1.592810	-0.604646
GENE416X	FBXO30	FBXO30	1.000000	-1.479958	-0.556969
GENE478X	GTPBP3	GTPBP3	1.000000	-1.490982	-0.556592
GENE335X	DPH3	DPH3	1.000000	-1.506951	-0.527744
GENE1396X	SUZ12	SUZ12	1.000000	-1.494862	-0.529497
GENE423X	FGD6	FGD6	1.000000	-1.535156	-0.553086
GENE1515X	UTP14C	UTP14C	1.000000	-1.530973	-0.537886
GENE949X	MOSPD2	MOSPD2	1.000000	-1.540543	-0.567585
GENE1552X	YTHDF1	YTHDF1	1.000000	-1.533367	-0.569184
GENE1454X	TMSB15A	TMSB15A	1.000000	-1.507628	-0.566565
GENE1570X	ZNF232	ZNF232	1.000000	-1.516258	-0.567470
GENE603X	IFT52	IFT52	1.000000	-1.598200	-0.521248
GENE1427X	THUMPD1	THUMPD1	1.000000	-1.570762	-0.501954
GENE960X	MRPL49	MRPL49	1.000000	-1.563026	-0.528660
GENE1174X	RAD51C	RAD51C	1.000000	-1.557861	-0.538725
GENE67X	ARID3B	ARID3B	1.000000	-1.771087	0.196042
GENE19X	ADRB2	ADRB2	1.000000	-1.731591	0.201583
GENE507X	HOPX	HOPX	1.000000	-1.714053	0.230340
GENE373X	ETV4	ETV4	1.000000	-1.627901	0.133070
GENE601X	IFIT1	IFIT1	1.000000	-1.677117	0.162929
GENE1342X	SNORA57	SNORA57	1.000000	-1.657002	0.071552
GENE230X	CD83	CD83	1.000000	-1.575639	0.250922
GENE1327X	SLC7A6	SLC7A6	1.000000	-1.591746	0.262540
GENE1422X	TFPI2	TFPI2	1.000000	-1.534260	0.349307
GENE611X	IL23A	IL23A	1.000000	-1.872779	0.302795
GENE1401X	TAF11	TAF11	1.000000	-1.821689	0.294122
GENE137X	C10ORF21	C10ORF21	1.000000	-1.242631	0.317194
GENE291X	CTBP1	CTBP1	1.000000	-1.234335	0.297488
GENE941X	MIR542	MIR542	1.000000	-1.221422	0.285197
GENE485X	HECTD2	HECTD2	1.000000	-1.228077	0.181468
GENE303X	DACT1	DACT1	1.000000	-1.205782	0.212103
GENE630X	JAG1	JAG1	1.000000	-1.209654	0.214131
GENE1395X	SUSD5	SUSD5	1.000000	-1.241891	0.215138
GENE1417X	TCP1	TCP1	1.000000	-1.239227	0.209092
GENE1208X	RN7SK	RN7SK	1.000000	-1.260981	0.242165
GENE159X	C15ORF52	C15ORF52	1.000000	-1.403314	0.186257
GENE876X	LPL	LPL	1.000000	-1.416197	0.194542
GENE375X	ETV5	ETV5	1.000000	-1.441118	0.242668
GENE678X	LHB	LHB	1.000000	-1.422950	0.237148
GENE658X	KITLG	KITLG	1.000000	-1.317014	0.180702
GENE1128X	PPP2R2D	PPP2R2D	1.000000	-1.337893	0.208374
GENE1073X	PEG3	PEG3	1.000000	-1.345049	0.235375
GENE1140X	PRSS23	PRSS23	1.000000	-1.342158	0.249329
GENE301X	CYP26B1	CYP26B1	1.000000	-1.334759	0.296447
GENE1292X	SFTA1P	SFTA1P	1.000000	-1.399853	0.316352
GENE10X	ACOT7	ACOT7	1.000000	-1.253181	0.056242
GENE139X	C11ORF48	C11ORF48	1.000000	-1.240369	0.033603
GENE785X	LOC644006	LOC644006	1.000000	-1.230138	0.024653
GENE518X	HS.130562	HS.130562	1.000000	-1.297865	0.051989
GENE698X	LOC100129285	LOC100129285	1.000000	-1.291392	0.008001
GENE468X	GPR89A	GPR89A	1.000000	-1.192247	0.119510
GENE521X	HS.146952	HS.146952	1.000000	-1.181405	0.115721
GENE482X	HAUS8	HAUS8	1.000000	-1.248513	0.137230
GENE954X	MPZ	MPZ	1.000000	-1.249179	0.109279
GENE323X	DIP2C	DIP2C	1.000000	-1.353464	0.056431
GENE535X	HS.294603	HS.294603	1.000000	-1.358252	0.058561
GENE1516X	UTX	UTX	1.000000	-1.360142	0.080243
GENE182X	C20ORF30	C20ORF30	1.000000	-1.338282	0.030158
GENE1531X	WDR35	WDR35	1.000000	-1.333237	0.019674
GENE977X	MXD1	MXD1	1.000000	-1.332000	0.048916
GENE613X	IL8	IL8	1.000000	-1.384972	0.080835
GENE1421X	TESSP5	TESSP5	1.000000	-1.407093	0.071957
GENE540X	HS.356079	HS.356079	1.000000	-1.414809	0.017305
GENE1538X	WDR76	WDR76	1.000000	-1.392898	0.020501
GENE1543X	WHDC1L2	WHDC1L2	1.000000	-1.392766	0.031078
GENE66X	ARHGAP22	ARHGAP22	1.000000	-1.288655	0.606662
GENE101X	B4GALT6	B4GALT6	1.000000	-1.317303	0.677655
GENE692X	LOC100128653	LOC100128653	1.000000	-1.314161	0.529221
GENE975X	MUC6	MUC6	1.000000	-1.262542	0.479548
GENE1222X	RNU4-2	RNU4-2	1.000000	-1.388019	0.551554
GENE547X	HS.443534	HS.443534	1.000000	-1.440097	0.427670
GENE551X	HS.527174	HS.527174	1.000000	-1.405680	0.447038
GENE794X	LOC645574	LOC645574	1.000000	-1.293693	0.383688
GENE568X	HS.562129	HS.562129	1.000000	-1.251437	0.383696
GENE1096X	PJCG6	PJCG6	1.000000	-1.269868	0.378125
GENE921X	METTL11A	METTL11A	1.000000	-1.317933	0.426106
GENE524X	HS.164401	HS.164401	1.000000	-1.199706	0.442850
GENE1220X	RNU1G2	RNU1G2	1.000000	-1.203362	0.454423
GENE805X	LOC646562	LOC646562	1.000000	-1.229312	0.423155
GENE1464X	TPRXL	TPRXL	1.000000	-1.231475	0.392965
GENE220X	CCND3	CCND3	1.000000	-1.038503	0.328043
GENE588X	HSF2BP	HSF2BP	1.000000	-1.049935	0.319339
GENE701X	LOC100129436	LOC100129436	1.000000	-1.040964	0.316204
GENE106X	BCAR3	BCAR3	1.000000	-1.005513	0.286155
GENE1091X	PILRB	PILRB	1.000000	-1.027720	0.289342
GENE575X	HS.574272	HS.574272	1.000000	-1.000838	0.323632
GENE760X	LOC441052	LOC441052	1.000000	-1.013584	0.315899
GENE813X	LOC647710	LOC647710	1.000000	-1.021675	0.309438
GENE743X	LOC338667	LOC338667	1.000000	-1.064500	0.364800
GENE896X	MAGEA4	MAGEA4	1.000000	-1.024196	0.369404
GENE522X	HS.150734	HS.150734	1.000000	-1.099858	0.317834
GENE765X	LOC442057	LOC442057	1.000000	-1.082995	0.274128
GENE527X	HS.197435	HS.197435	1.000000	-1.077876	0.289372
GENE1022X	NRG1	NRG1	1.000000	-1.081182	0.302851
GENE829X	LOC651400	LOC651400	1.000000	-1.057453	0.233141
GENE626X	ISM1	ISM1	1.000000	-1.003897	0.434033
GENE612X	IL6	IL6	1.000000	-1.070034	0.415118
GENE820X	LOC649712	LOC649712	1.000000	-1.034257	0.418234
GENE1415X	TCL1B	TCL1B	1.000000	-1.052623	0.439414
GENE677X	LEFTY1	LEFTY1	1.000000	-1.088143	0.444411
GENE1559X	ZC3HAV1	ZC3HAV1	1.000000	-1.093105	0.443421
GENE1147X	PSMD12	PSMD12	1.000000	-1.123901	0.439119
GENE1201X	RHOB	RHOB	1.000000	-1.134767	0.363774
GENE1219X	RNU1-5	RNU1-5	1.000000	-1.163950	0.350887
GENE28X	AKAP12	AKAP12	1.000000	-1.472052	-0.012574
GENE444X	GALNTL4	GALNTL4	1.000000	-1.472896	0.044860
GENE1163X	RAB23	RAB23	1.000000	-1.475202	0.048642
GENE244X	CDK10	CDK10	1.000000	-1.570920	-0.013538
GENE390X	FAM111B	FAM111B	1.000000	-1.559076	-0.017986
GENE362X	ENC1	ENC1	1.000000	-1.555438	0.020773
GENE997X	NFRKB	NFRKB	1.000000	-1.535437	0.028522
GENE253X	CGB1	CGB1	1.000000	-1.510128	0.027878
GENE1123X	PPIF	PPIF	1.000000	-1.508474	0.028271
GENE1015X	NPNT	NPNT	1.000000	-1.465382	0.125593
GENE836X	LOC652726	LOC652726	1.000000	-1.569392	0.132191
GENE1319X	SLC39A10	SLC39A10	1.000000	-1.541296	0.090819
GENE258X	CHCHD7	CHCHD7	1.000000	-1.633589	-0.021906
GENE203X	CACNG8	CACNG8	1.000000	-1.666217	-0.033371
GENE707X	LOC100129975	LOC100129975	1.000000	-1.672566	-0.030468
GENE483X	HBEGF	HBEGF	1.000000	-1.657286	-0.022536
GENE578X	HS.575603	HS.575603	1.000000	-1.683095	-0.066825
GENE994X	NEIL3	NEIL3	1.000000	-1.667292	-0.072909
GENE321X	DIABLO	DIABLO	1.000000	-1.669518	-0.101075
GENE1443X	TMEM158	TMEM158	1.000000	-1.640273	-0.088368
GENE1450X	TMEM30A	TMEM30A	1.000000	-1.641339	-0.094239
GENE1461X	TOR1B	TOR1B	1.000000	-1.758746	0.025846
GENE69X	ARL4A	ARL4A	1.000000	-1.413518	-0.149493
GENE120X	BRF2	BRF2	1.000000	-1.411263	-0.152500
GENE150X	C14ORF138	C14ORF138	1.000000	-1.407636	-0.147162
GENE629X	IVNS1ABP	IVNS1ABP	1.000000	-1.411182	-0.160848
GENE494X	HMGB1	HMGB1	1.000000	-1.390190	-0.187873
GENE755X	LOC401847	LOC401847	1.000000	-1.405097	-0.188558
GENE819X	LOC649641	LOC649641	1.000000	-1.380470	-0.166248
GENE296X	CXCL1	CXCL1	1.000000	-1.372122	-0.123061
GENE1152X	PSMG3	PSMG3	1.000000	-1.369036	-0.130451
GENE919X	MED27	MED27	1.000000	-1.344055	-0.134007
GENE1284X	SERPINB7	SERPINB7	1.000000	-1.359805	-0.147787
GENE1470X	TRIM13	TRIM13	1.000000	-1.351296	-0.165673
GENE265X	CISD2	CISD2	1.000000	-1.452673	-0.161179
GENE353X	EIF2B3	EIF2B3	1.000000	-1.492191	-0.156676
GENE624X	IRF2BP2	IRF2BP2	1.000000	-1.482772	-0.141080
GENE186X	C3ORF58	C3ORF58	1.000000	-1.453623	-0.094653
GENE275X	COMMD5	COMMD5	1.000000	-1.448454	-0.108488
GENE1098X	PLCB4	PLCB4	1.000000	-1.456722	-0.111657
GENE1463X	TPP2	TPP2	1.000000	-1.472483	-0.113960
GENE140X	C12ORF24	C12ORF24	1.000000	-1.431752	-0.080518
GENE1465X	TPST1	TPST1	1.000000	-1.412584	-0.084947
GENE1509X	UNG	UNG	1.000000	-1.429022	-0.050114
GENE113X	BIRC5	BIRC5	1.000000	-1.475671	-0.212322
GENE304X	DACT1	DACT1	1.000000	-1.469111	-0.198690
GENE457X	GLE1	GLE1	1.000000	-1.491087	-0.210805
GENE438X	FRMD6	FRMD6	1.000000	-1.416405	-0.209671
GENE454X	GJC1	GJC1	1.000000	-1.451589	-0.250486
GENE488X	HIC2	HIC2	1.000000	-1.445864	-0.246523
GENE778X	LOC642956	LOC642956	1.000000	-1.452881	-0.234680
GENE1092X	PINX1	PINX1	1.000000	-1.449188	-0.226962
GENE1276X	SEC23A	SEC23A	1.000000	-1.444308	-0.234055
GENE206X	CASP3	CASP3	1.000000	-1.428730	-0.240511
GENE1433X	TIMM23	TIMM23	1.000000	-1.419641	-0.233226
GENE1326X	SLC6A15	SLC6A15	1.000000	-1.457285	-0.265925
GENE207X	CBL	CBL	1.000000	-1.462998	-0.323398
GENE1089X	PIK3C2A	PIK3C2A	1.000000	-1.466437	-0.326396
GENE992X	NEDD4	NEDD4	1.000000	-1.447922	-0.331967
GENE117X	BPGM	BPGM	1.000000	-1.471125	-0.298214
GENE1546X	WWP1	WWP1	1.000000	-1.474502	-0.307376
GENE251X	CFDP1	CFDP1	1.000000	-1.440030	-0.278186
GENE1130X	PPP3CC	PPP3CC	1.000000	-1.430082	-0.288828
GENE874X	LOC85390	LOC85390	1.000000	-1.446416	-0.296334
GENE548X	HS.483183	HS.483183	1.000000	-1.416474	-0.280798
GENE1400X	SYNJ1	SYNJ1	1.000000	-1.409824	-0.300914
GENE166X	C18ORF32	C18ORF32	1.000000	-1.376722	-0.211047
GENE65X	AQR	AQR	1.000000	-1.356064	-0.226375
GENE399X	FAM18B	FAM18B	1.000000	-1.365433	-0.233016
GENE839X	LOC652864	LOC652864	1.000000	-1.373479	-0.226157
GENE169X	C1ORF124	C1ORF124	1.000000	-1.392007	-0.262004
GENE1069X	PDS5B	PDS5B	1.000000	-1.396555	-0.255919
GENE131X	BUB3	BUB3	1.000000	-1.387521	-0.235034
GENE1143X	PSMA5	PSMA5	1.000000	-1.399080	-0.244506
GENE311X	DDX19A	DDX19A	1.000000	-1.366388	-0.316334
GENE366X	EPS15	EPS15	1.000000	-1.371857	-0.316947
GENE1435X	TINF2	TINF2	1.000000	-1.357548	-0.318186
GENE1068X	PDLIM7	PDLIM7	1.000000	-1.343537	-0.316817
GENE1591X	ZNF562	ZNF562	1.000000	-1.341080	-0.325267
GENE313X	DDX31	DDX31	1.000000	-1.368326	-0.268699
GENE817X	LOC649555	LOC649555	1.000000	-1.359566	-0.285473
GENE622X	IPO5	IPO5	1.000000	-1.393666	-0.281663
GENE1486X	TTC13	TTC13	1.000000	-1.382755	-0.296801
GENE1544X	WRN	WRN	1.000000	-1.382616	-0.295020
GENE252X	CGB	CGB	1.000000	-1.513173	-0.084767
GENE473X	GSTT2	GSTT2	1.000000	-1.515974	-0.082135
GENE425X	FGFR1OP2	FGFR1OP2	1.000000	-1.557773	-0.103037
GENE1144X	PSMC3IP	PSMC3IP	1.000000	-1.540126	-0.090069
GENE1334X	SNAPC5	SNAPC5	1.000000	-1.555786	-0.127753
GENE437X	FRMD5	FRMD5	1.000000	-1.550648	-0.184562
GENE86X	ATG4A	ATG4A	1.000000	-1.517525	-0.174503
GENE986X	NAT13	NAT13	1.000000	-1.524767	-0.188241
GENE440X	FUBP3	FUBP3	1.000000	-1.505727	-0.264042
GENE0X	AADAT	AADAT	1.000000	-1.522555	-0.267055
GENE1431X	TIMM23	TIMM23	1.000000	-1.535611	-0.272606
GENE84X	ATAD2	ATAD2	1.000000	-1.532689	-0.238667
GENE85X	ATG4A	ATG4A	1.000000	-1.537587	-0.230517
GENE1488X	TTC14	TTC14	1.000000	-1.545924	-0.230935
GENE818X	LOC649604	LOC649604	1.000000	-1.526710	-0.215362
GENE847X	LOC653324	LOC653324	1.000000	-1.498891	-0.237974
GENE1037X	NUP50	NUP50	1.000000	-1.513003	-0.233087
GENE1273X	SDCCAG3	SDCCAG3	1.000000	-1.518492	-0.235989
GENE670X	LARGE	LARGE	1.000000	-1.652355	-0.185544
GENE412X	FASTKD2	FASTKD2	1.000000	-1.592752	-0.211247
GENE1055X	PANK2	PANK2	1.000000	-1.596419	-0.196894
GENE895X	MAFG	MAFG	1.000000	-1.618350	-0.205994
GENE600X	IER5	IER5	1.000000	-1.614425	-0.183826
GENE1323X	SLC4A7	SLC4A7	1.000000	-1.608940	-0.175131
GENE1031X	NUDT21	NUDT21	1.000000	-1.620513	-0.163841
GENE232X	CDC14A	CDC14A	1.000000	-1.059339	0.148868
GENE413X	FBXO2	FBXO2	1.000000	-1.090686	0.129525
GENE481X	HAUS8	HAUS8	1.000000	-1.074227	0.126205
GENE554X	HS.537109	HS.537109	1.000000	-1.079644	0.126570
GENE676X	LDLRAD3	LDLRAD3	1.000000	-1.085150	0.111686
GENE426X	FJX1	FJX1	1.000000	-1.003638	0.124791
GENE285X	CSN1S1	CSN1S1	1.000000	-1.023309	0.118773
GENE774X	LOC642313	LOC642313	1.000000	-1.024368	0.106934
GENE99X	B3GALNT1	B3GALNT1	1.000000	-1.055619	0.102280
GENE1475X	TRIM73	TRIM73	1.000000	-1.051153	0.111146
GENE944X	MLF1IP	MLF1IP	1.000000	-1.045203	0.101049
GENE716X	LOC100131265	LOC100131265	1.000000	-1.000915	0.069922
GENE580X	HS.578099	HS.578099	1.000000	-1.019930	0.081346
GENE987X	NBPF3	NBPF3	1.000000	-1.003297	0.093702
GENE188X	C5ORF53	C5ORF53	1.000000	-1.032194	0.213496
GENE542X	HS.374278	HS.374278	1.000000	-1.025095	0.189530
GENE664X	KPNA2	KPNA2	1.000000	-1.007752	0.188387
GENE940X	MIR1246	MIR1246	1.000000	-1.015280	0.200389
GENE200X	C8ORF79	C8ORF79	1.000000	-1.017654	0.143465
GENE1199X	RGN	RGN	1.000000	-1.001502	0.150680
GENE523X	HS.153034	HS.153034	1.000000	-1.035468	0.168026
GENE703X	LOC100129656	LOC100129656	1.000000	-1.025275	0.157825
GENE929X	MGC39584	MGC39584	1.000000	-1.034735	0.138474
GENE248X	CENTG3	CENTG3	1.000000	-1.103014	0.180418
GENE486X	HERC5	HERC5	1.000000	-1.110022	0.194242
GENE968X	MSX1	MSX1	1.000000	-1.119706	0.195458
GENE517X	HS.130260	HS.130260	1.000000	-1.075062	0.189734
GENE973X	MTM1	MTM1	1.000000	-1.076890	0.178398
GENE439X	FRMD6	FRMD6	1.000000	-1.134360	0.131655
GENE762X	LOC441251	LOC441251	1.000000	-1.154302	0.168139
GENE633X	JUB	JUB	1.000000	-1.128855	0.160723
GENE1522X	VGLL4	VGLL4	1.000000	-1.126838	0.180164
GENE146X	C12ORF67	C12ORF67	1.000000	-1.162091	0.210307
GENE1596X	ZNF664	ZNF664	1.000000	-1.178552	0.208973
GENE492X	HIST1H3F	HIST1H3F	1.000000	-1.111507	0.242200
GENE1221X	RNU4-1	RNU4-1	1.000000	-1.136083	0.223814
GENE1303X	SLC10A1	SLC10A1	1.000000	-1.137194	0.217654
GENE53X	ANKRD31	ANKRD31	1.000000	-1.023070	-0.091017
GENE216X	CCL23	CCL23	1.000000	-1.025172	-0.088111
GENE393X	FAM126B	FAM126B	1.000000	-1.017128	-0.087153
GENE367X	ERBB2IP	ERBB2IP	1.000000	-1.009198	-0.104769
GENE1194X	RFC3	RFC3	1.000000	-1.008178	-0.100889
GENE855X	LOC727821	LOC727821	1.000000	-1.018701	-0.101949
GENE105X	BCAP29	BCAP29	1.000000	-1.051075	-0.059202
GENE1576X	ZNF295	ZNF295	1.000000	-1.046706	-0.074258
GENE925X	MFSD8	MFSD8	1.000000	-1.033119	-0.066553
GENE1352X	SNORD3C	SNORD3C	1.000000	-1.034130	-0.062551
GENE312X	DDX21	DDX21	1.000000	-1.004640	-0.063558
GENE1132X	PRCC	PRCC	1.000000	-1.009359	-0.077401
GENE1195X	RFC3	RFC3	1.000000	-1.021106	-0.055265
GENE1034X	NUP153	NUP153	1.000000	-1.019235	-0.041122
GENE1530X	WDR20	WDR20	1.000000	-1.006800	-0.047732
GENE260X	CHD1L	CHD1L	1.000000	-1.051536	-0.038940
GENE597X	HUNK	HUNK	1.000000	-1.055026	-0.037328
GENE430X	FLJ39827	FLJ39827	1.000000	-1.047150	-0.044670
GENE797X	LOC645691	LOC645691	1.000000	-1.041157	-0.024552
GENE1371X	SPEN	SPEN	1.000000	-1.030265	-0.016371
GENE770X	LOC641298	LOC641298	1.000000	-1.076910	-0.022488
GENE936X	MICA	MICA	1.000000	-1.075372	-0.026022
GENE875X	LOXL3	LOXL3	1.000000	-1.065333	-0.008843
GENE1383X	STAG3L1	STAG3L1	1.000000	-1.053790	-0.006783
GENE591X	HSPA2	HSPA2	1.000000	-1.071307	-0.048085
GENE1185X	RASEF	RASEF	1.000000	-1.091800	-0.045397
GENE493X	HIST1H4J	HIST1H4J	1.000000	-1.057601	-0.097058
GENE364X	EP400	EP400	1.000000	-1.063986	-0.088784
GENE394X	FAM164A	FAM164A	1.000000	-1.067545	-0.090853
GENE799X	LOC645931	LOC645931	1.000000	-1.065539	-0.081928
GENE913X	MCFD2	MCFD2	1.000000	-1.066870	-0.106562
GENE1456X	TMTC3	TMTC3	1.000000	-1.061937	-0.113347
GENE704X	LOC100129705	LOC100129705	1.000000	-1.088387	-0.075161
GENE759X	LOC440354	LOC440354	1.000000	-1.093533	-0.069398
GENE827X	LOC650713	LOC650713	1.000000	-1.091866	-0.085504
GENE771X	LOC641714	LOC641714	1.000000	-1.115747	-0.078203
GENE1398X	SYCE1	SYCE1	1.000000	-1.107160	-0.090601
GENE1225X	RPAP3	RPAP3	1.000000	-1.107161	-0.108152
GENE541X	HS.369401	HS.369401	1.000000	-1.001383	-0.002706
GENE421X	FEN1	FEN1	1.000000	-1.042382	0.009212
GENE371X	ESPL1	ESPL1	1.000000	-1.017587	-0.001763
GENE730X	LOC100133839	LOC100133839	1.000000	-1.024032	0.001576
GENE1006X	NISCH	NISCH	1.000000	-1.029178	0.007666
GENE946X	MMP10	MMP10	1.000000	-1.003913	0.023006
GENE923X	MFHAS1	MFHAS1	1.000000	-1.023982	0.035477
GENE856X	LOC727851	LOC727851	1.000000	-1.019808	0.018856
GENE1573X	ZNF24	ZNF24	1.000000	-1.025935	0.024965
GENE1259X	SATB2	SATB2	1.000000	-1.035706	0.024994
GENE180X	C20ORF134	C20ORF134	1.000000	-1.057086	0.045647
GENE1182X	RAPGEF5	RAPGEF5	1.000000	-1.071672	0.025551
GENE1340X	SNORA34	SNORA34	1.000000	-1.059247	0.027448
GENE660X	KLHL11	KLHL11	1.000000	-1.053741	0.074761
GENE569X	HS.564301	HS.564301	1.000000	-1.034334	0.067893
GENE1466X	TRA1P2	TRA1P2	1.000000	-1.040120	0.045227
GENE1474X	TRIM61	TRIM61	1.000000	-1.031180	0.054192
GENE219X	CCND1	CCND1	1.000000	-1.107693	0.095023
GENE865X	LOC729952	LOC729952	1.000000	-1.122458	0.083818
GENE536X	HS.308073	HS.308073	1.000000	-1.081650	0.060431
GENE587X	HSD11B1L	HSD11B1L	1.000000	-1.090285	0.053202
GENE519X	HS.130590	HS.130590	1.000000	-1.131038	0.053775
GENE39X	AMAC1L2	AMAC1L2	1.000000	-1.115882	0.040792
GENE179X	C20ORF11	C20ORF11	1.000000	-1.114764	0.044851
GENE1409X	TBC1D19	TBC1D19	1.000000	-1.120187	0.050536
GENE798X	LOC645839	LOC645839	1.000000	-1.103639	0.054025
GENE470X	GPT2	GPT2	1.000000	-1.197721	0.036188
GENE1106X	PML	PML	1.000000	-1.185580	0.017311
GENE324X	DKFZP434M131	DKFZP434M131	1.000000	-1.165893	0.037863
GENE1452X	TMEM59L	TMEM59L	1.000000	-1.171453	0.059879
GENE361X	ELL2	ELL2	1.000000	-1.120660	-0.056070
GENE834X	LOC652481	LOC652481	1.000000	-1.128649	-0.028785
GENE1017X	NR2C2	NR2C2	1.000000	-1.138481	-0.034034
GENE1023X	NRP2	NRP2	1.000000	-1.154458	-0.038436
GENE1099X	PLCG1	PLCG1	1.000000	-1.153184	-0.033952
GENE902X	MAP6D1	MAP6D1	1.000000	-1.148970	0.022144
GENE1535X	WDR5	WDR5	1.000000	-1.127094	0.019015
GENE1556X	ZBTB4	ZBTB4	1.000000	-1.132200	0.018264
GENE1172X	RAD51	RAD51	1.000000	-1.114775	0.003979
GENE1508X	UNC84A	UNC84A	1.000000	-1.134549	-0.006595
GENE1487X	TTC14	TTC14	1.000000	-1.157791	-0.000296
GENE172X	C1ORF163	C1ORF163	1.000000	-1.036836	-0.236871
GENE465X	GPAM	GPAM	1.000000	-1.023566	-0.237006
GENE125X	BRPF1	BRPF1	1.000000	-1.045271	-0.212766
GENE266X	CKAP2	CKAP2	1.000000	-1.040054	-0.210311
GENE118X	BRCA1	BRCA1	1.000000	-1.034441	-0.219861
GENE342X	DUSP14	DUSP14	1.000000	-1.042332	-0.220981
GENE1306X	SLC25A11	SLC25A11	1.000000	-1.041733	-0.228817
GENE11X	ACOX2	ACOX2	1.000000	-1.062045	-0.184027
GENE659X	KLC2	KLC2	1.000000	-1.065142	-0.185314
GENE381X	EXTL2	EXTL2	1.000000	-1.076698	-0.197274
GENE77X	ARL6IP5	ARL6IP5	1.000000	-1.051163	-0.193378
GENE502X	HNRNPAB	HNRNPAB	1.000000	-1.054392	-0.195375
GENE327X	DNA2	DNA2	1.000000	-1.052209	-0.200926
GENE255X	CGRRF1	CGRRF1	1.000000	-1.057527	-0.203887
GENE290X	CSTF3	CSTF3	1.000000	-1.054963	-0.205727
GENE428X	FLJ20718	FLJ20718	1.000000	-1.059794	-0.208549
GENE619X	INHBB	INHBB	1.000000	-1.053642	-0.211553
GENE1564X	ZMYM2	ZMYM2	1.000000	-1.061144	-0.200068
GENE332X	DPH2	DPH2	1.000000	-1.039362	-0.172646
GENE1164X	RAB23	RAB23	1.000000	-1.035902	-0.168421
GENE1288X	SFRS10	SFRS10	1.000000	-1.046788	-0.159685
GENE1309X	SLC25A26	SLC25A26	1.000000	-1.047598	-0.159441
GENE1214X	RNF14	RNF14	1.000000	-1.047028	-0.184460
GENE1511X	USP1	USP1	1.000000	-1.035774	-0.189118
GENE405X	FAM75B	FAM75B	1.000000	-1.014433	-0.192283
GENE209X	CBLL1	CBLL1	1.000000	-1.010586	-0.173269
GENE559X	HS.545716	HS.545716	1.000000	-1.010104	-0.182148
GENE1542X	WDYHV1	WDYHV1	1.000000	-1.009691	-0.180676
GENE1583X	ZNF364	ZNF364	1.000000	-1.002863	-0.166007
GENE455X	GK	GK	1.000000	-1.000956	-0.206013
GENE1254X	SAFB2	SAFB2	1.000000	-1.021658	-0.202177
GENE1575X	ZNF26	ZNF26	1.000000	-1.026620	-0.205594
GENE96X	ATPBD3	ATPBD3	1.000000	-1.019297	-0.129710
GENE167X	C18ORF8	C18ORF8	1.000000	-1.013542	-0.129979
GENE341X	DTX1	DTX1	1.000000	-1.027227	-0.129145
GENE288X	CSTF3	CSTF3	1.000000	-1.013273	-0.149757
GENE1476X	TRIM78P	TRIM78P	1.000000	-1.007913	-0.151142
GENE1286X	SETD5	SETD5	1.000000	-1.012229	-0.143422
GENE1426X	TGS1	TGS1	1.000000	-1.016661	-0.144767
GENE135X	C10ORF137	C10ORF137	1.000000	-1.043989	-0.126986
GENE1188X	RBM14	RBM14	1.000000	-1.044961	-0.120935
GENE956X	MRPL39	MRPL39	1.000000	-1.029309	-0.114360
GENE962X	MRPS23	MRPS23	1.000000	-1.028368	-0.107596
GENE702X	LOC100129539	LOC100129539	1.000000	-1.040659	-0.141334
GENE340X	DTNA	DTNA	1.000000	-1.056174	-0.149610
GENE1384X	STAG3L4	STAG3L4	1.000000	-1.051402	-0.140819
GENE1500X	UBLCP1	UBLCP1	1.000000	-1.055783	-0.142904
GENE307X	DCUN1D4	DCUN1D4	1.000000	-1.063869	-0.164532
GENE851X	LOC653604	LOC653604	1.000000	-1.076940	-0.176053
GENE930X	MGC39900	MGC39900	1.000000	-1.079623	-0.171192
GENE395X	FAM173B	FAM173B	1.000000	-1.100592	-0.158351
GENE796X	LOC645686	LOC645686	1.000000	-1.106264	-0.161809
GENE779X	LOC642975	LOC642975	1.000000	-1.095049	-0.163152
GENE1122X	PPFIA1	PPFIA1	1.000000	-1.113796	-0.164849
GENE924X	MFI2	MFI2	1.000000	-1.082722	-0.146801
GENE1210X	RNF115	RNF115	1.000000	-1.074367	-0.143568
GENE662X	KLHL28	KLHL28	1.000000	-1.078351	-0.129243
GENE1045X	ORC5L	ORC5L	1.000000	-1.085736	-0.130751
GENE990X	NCRNA00173	NCRNA00173	1.000000	-1.090466	-0.122332
GENE1582X	ZNF329	ZNF329	1.000000	-1.080230	-0.117000
GENE741X	LOC283683	LOC283683	1.000000	-1.150303	-0.101523
GENE1149X	PSMD13	PSMD13	1.000000	-1.153092	-0.113255
GENE809X	LOC647150	LOC647150	1.000000	-1.131473	-0.104669
GENE596X	HSPH1	HSPH1	1.000000	-1.141005	-0.120991
GENE1444X	TMEM168	TMEM168	1.000000	-1.129772	-0.118526
GENE58X	AP4E1	AP4E1	1.000000	-1.170195	-0.174970
GENE1382X	ST7	ST7	1.000000	-1.155906	-0.182683
GENE396X	FAM175B	FAM175B	1.000000	-1.184979	-0.140653
GENE1040X	OGT	OGT	1.000000	-1.185574	-0.127047
GENE859X	LOC728908	LOC728908	1.000000	-1.153375	-0.141631
GENE886X	LUC7L	LUC7L	1.000000	-1.163437	-0.147978
GENE1420X	TERC	TERC	1.000000	-1.163574	-0.160134
GENE1460X	TOMM40L	TOMM40L	1.000000	-1.181296	-0.158807
GENE610X	IL15RA	IL15RA	1.000000	-1.127847	-0.137290
GENE873X	LOC732419	LOC732419	1.000000	-1.135510	-0.133877
GENE863X	LOC729779	LOC729779	1.000000	-1.116979	-0.140243
GENE43X	AMMECR1L	AMMECR1L	1.000000	-1.136404	-0.161016
GENE996X	NFKBIB	NFKBIB	1.000000	-1.139457	-0.161266
GENE1471X	TRIM34	TRIM34	1.000000	-1.134735	-0.155926
GENE1571X	ZNF232	ZNF232	1.000000	-1.147441	-0.163194
GENE1318X	SLC38A5	SLC38A5	1.000000	-1.131515	-0.174910
GENE115X	BMPR2	BMPR2	1.000000	-1.143886	-0.263186
GENE305X	DCAF6	DCAF6	1.000000	-1.137879	-0.260584
GENE985X	NARS2	NARS2	1.000000	-1.137754	-0.251489
GENE104X	BAZ1A	BAZ1A	1.000000	-1.139332	-0.275137
GENE1499X	UBIAD1	UBIAD1	1.000000	-1.136767	-0.268995
GENE1041X	OGT	OGT	1.000000	-1.131119	-0.266214
GENE1081X	PHF14	PHF14	1.000000	-1.129672	-0.270853
GENE1376X	SRPX	SRPX	1.000000	-1.133384	-0.283754
GENE382X	EYA3	EYA3	1.000000	-1.163064	-0.272575
GENE711X	LOC100130550	LOC100130550	1.000000	-1.148427	-0.272063
GENE1000X	NGRN	NGRN	1.000000	-1.158760	-0.288406
GENE1054X	PAK1IP1	PAK1IP1	1.000000	-1.157350	-0.280993
GENE1283X	SERPINB7	SERPINB7	1.000000	-1.149241	-0.286223
GENE837X	LOC652773	LOC652773	1.000000	-1.158813	-0.251261
GENE671X	LARP1B	LARP1B	1.000000	-1.179956	-0.253607
GENE1240X	RPS7	RPS7	1.000000	-1.185996	-0.257061
GENE52X	ANKRD27	ANKRD27	1.000000	-1.118331	-0.191836
GENE1136X	PRNT	PRNT	1.000000	-1.132272	-0.197155
GENE287X	CSNK1G3	CSNK1G3	1.000000	-1.098902	-0.201294
GENE939X	MINA	MINA	1.000000	-1.103896	-0.218248
GENE1186X	RASL11B	RASL11B	1.000000	-1.110343	-0.223248
GENE585X	HS.98960	HS.98960	1.000000	-1.138324	-0.211883
GENE47X	ANKFY1	ANKFY1	1.000000	-1.127938	-0.222203
GENE1480X	TSEN15	TSEN15	1.000000	-1.125768	-0.225463
GENE1445X	TMEM170A	TMEM170A	1.000000	-1.134205	-0.224953
GENE277X	COPS3	COPS3	1.000000	-1.141510	-0.233719
GENE1005X	NIPA1	NIPA1	1.000000	-1.146242	-0.229876
GENE1566X	ZNF10	ZNF10	1.000000	-1.152899	-0.225907
GENE617X	ING3	ING3	1.000000	-1.110701	-0.256964
GENE620X	INS	INS	1.000000	-1.116753	-0.257626
GENE387X	FABP5L2	FABP5L2	1.000000	-1.119256	-0.235221
GENE1493X	TULP4	TULP4	1.000000	-1.118098	-0.232088
GENE1350X	SNORD35A	SNORD35A	1.000000	-1.121160	-0.243430
GENE1572X	ZNF234	ZNF234	1.000000	-1.118163	-0.247652
GENE15X	ACTR5	ACTR5	1.000000	-1.069399	-0.269311
GENE319X	DFFA	DFFA	1.000000	-1.074270	-0.275057
GENE1139X	PRR3	PRR3	1.000000	-1.076073	-0.271109
GENE1399X	SYNCRIP	SYNCRIP	1.000000	-1.076986	-0.269932
GENE308X	DDX11	DDX11	1.000000	-1.037646	-0.273217
GENE1218X	RNF4	RNF4	1.000000	-1.042643	-0.279384
GENE830X	LOC651816	LOC651816	1.000000	-1.057245	-0.280918
GENE857X	LOC728408	LOC728408	1.000000	-1.045939	-0.253345
GENE731X	LOC100134189	LOC100134189	1.000000	-1.058798	-0.267912
GENE1198X	RFESD	RFESD	1.000000	-1.055460	-0.259905
GENE173X	C1ORF216	C1ORF216	1.000000	-1.089162	-0.241303
GENE958X	MRPL42	MRPL42	1.000000	-1.094412	-0.239991
GENE3X	ABCD3	ABCD3	1.000000	-1.072215	-0.219842
GENE1619X	ZWINT	ZWINT	1.000000	-1.067490	-0.216511
GENE1278X	SEH1L	SEH1L	1.000000	-1.084638	-0.229683
GENE1607X	ZNF771	ZNF771	1.000000	-1.081737	-0.218586
GENE719X	LOC100132020	LOC100132020	1.000000	-1.064101	-0.243411
GENE1197X	RFESD	RFESD	1.000000	-1.060749	-0.251555
GENE1213X	RNF14	RNF14	1.000000	-1.075532	-0.240150
GENE826X	LOC650509	LOC650509	1.000000	-1.107203	-0.299010
GENE1110X	POLR3B	POLR3B	1.000000	-1.101934	-0.284673
GENE1134X	PRKD3	PRKD3	1.000000	-1.090097	-0.282461
GENE249X	CEP78	CEP78	1.000000	-1.005238	-0.257907
GENE434X	FOXN2	FOXN2	1.000000	-1.003085	-0.243793
GENE1580X	ZNF324	ZNF324	1.000000	-1.004123	-0.247690
GENE415X	FBXO3	FBXO3	1.000000	-1.012453	-0.264216
GENE1231X	RPL9	RPL9	1.000000	-1.016033	-0.262863
GENE1616X	ZUFSP	ZUFSP	1.000000	-1.015143	-0.270452
GENE352X	EID1	EID1	1.000000	-1.010257	-0.288904
GENE1434X	TIMM8A	TIMM8A	1.000000	-1.002172	-0.281316
GENE1236X	RPS24	RPS24	1.000000	-1.022974	-0.302825
GENE88X	ATL2	ATL2	1.000000	-1.299721	-0.262483
GENE187X	C5ORF30	C5ORF30	1.000000	-1.291527	-0.253317
GENE870X	LOC731049	LOC731049	1.000000	-1.271869	-0.255384
GENE199X	C8ORF41	C8ORF41	1.000000	-1.308878	-0.226684
GENE431X	FLJ41733	FLJ41733	1.000000	-1.300370	-0.223625
GENE654X	KIF2A	KIF2A	1.000000	-1.298418	-0.223926
GENE1261X	SBDSP	SBDSP	1.000000	-1.301666	-0.217325
GENE385X	FABP5	FABP5	1.000000	-1.320391	-0.243403
GENE1032X	NUDT5	NUDT5	1.000000	-1.321136	-0.235488
GENE1462X	TP53BP2	TP53BP2	1.000000	-1.307887	-0.240019
GENE598X	HUS1B	HUS1B	1.000000	-1.344289	-0.266737
GENE1430X	TIMM23	TIMM23	1.000000	-1.346906	-0.252946
GENE1137X	PRPS1	PRPS1	1.000000	-1.330175	-0.253373
GENE116X	BMPR2	BMPR2	1.000000	-1.298010	-0.168027
GENE355X	EIF2S1	EIF2S1	1.000000	-1.327535	-0.198678
GENE1112X	POLR3F	POLR3F	1.000000	-1.339940	-0.186784
GENE1044X	OR10A6	OR10A6	1.000000	-1.318305	-0.183077
GENE1039X	ODC1	ODC1	1.000000	-1.331028	-0.171605
GENE1536X	WDR57	WDR57	1.000000	-1.323928	-0.156729
GENE30X	AKAP12	AKAP12	1.000000	-1.284905	-0.193452
GENE628X	ITGAV	ITGAV	1.000000	-1.288342	-0.205535
GENE1109X	POLE3	POLE3	1.000000	-1.272432	-0.211413
GENE838X	LOC652848	LOC652848	1.000000	-1.257114	-0.193569
GENE1416X	TCP1	TCP1	1.000000	-1.255419	-0.185647
GENE1357X	SNRNP40	SNRNP40	1.000000	-1.262659	-0.169714
GENE1360X	SNX7	SNX7	1.000000	-1.254335	-0.164452
GENE198X	C8ORF38	C8ORF38	1.000000	-1.206237	-0.284938
GENE227X	CCT6P1	CCT6P1	1.000000	-1.202225	-0.290743
GENE331X	DOHH	DOHH	1.000000	-1.190768	-0.277483
GENE289X	CSTF3	CSTF3	1.000000	-1.188209	-0.290098
GENE474X	GTDC1	GTDC1	1.000000	-1.184468	-0.300093
GENE225X	CCRN4L	CCRN4L	1.000000	-1.231445	-0.333069
GENE1001X	NHLRC2	NHLRC2	1.000000	-1.225949	-0.318551
GENE695X	LOC100128881	LOC100128881	1.000000	-1.209832	-0.300877
GENE942X	MIS12	MIS12	1.000000	-1.215498	-0.311690
GENE81X	ASNS	ASNS	1.000000	-1.241609	-0.293757
GENE466X	GPATCH4	GPATCH4	1.000000	-1.244341	-0.298721
GENE1392X	STRN3	STRN3	1.000000	-1.264152	-0.288340
GENE1202X	RIF1	RIF1	1.000000	-1.224590	-0.284413
GENE1404X	TAF4B	TAF4B	1.000000	-1.236855	-0.271277
GENE532X	HS.22566	HS.22566	1.000000	-1.211473	-0.199219
GENE739X	LOC203547	LOC203547	1.000000	-1.203830	-0.193710
GENE696X	LOC100129064	LOC100129064	1.000000	-1.212182	-0.187126
GENE732X	LOC100134189	LOC100134189	1.000000	-1.211612	-0.188310
GENE740X	LOC220930	LOC220930	1.000000	-1.232412	-0.180991
GENE1088X	PIK3C2A	PIK3C2A	1.000000	-1.233392	-0.179796
GENE401X	FAM35A	FAM35A	1.000000	-1.204221	-0.148949
GENE1432X	TIMM23	TIMM23	1.000000	-1.208226	-0.155145
GENE1203X	RIOK1	RIOK1	1.000000	-1.210359	-0.172451
GENE1387X	STEAP1	STEAP1	1.000000	-1.193680	-0.171445
GENE500X	HNRNPAB	HNRNPAB	1.000000	-1.227458	-0.244249
GENE868X	LOC730167	LOC730167	1.000000	-1.214699	-0.249556
GENE392X	FAM118B	FAM118B	1.000000	-1.209760	-0.267301
GENE1271X	SDAD1	SDAD1	1.000000	-1.204764	-0.263077
GENE854X	LOC727773	LOC727773	1.000000	-1.211458	-0.259453
GENE1169X	RABGGTB	RABGGTB	1.000000	-1.221908	-0.262272
GENE592X	HSPA9	HSPA9	1.000000	-1.254937	-0.230123
GENE892X	MAD2L1BP	MAD2L1BP	1.000000	-1.256031	-0.237212
GENE1312X	SLC2A8	SLC2A8	1.000000	-1.251577	-0.235553
GENE44X	ANAPC10	ANAPC10	1.000000	-1.244358	-0.248605
GENE1494X	TXNRD1	TXNRD1	1.000000	-1.246733	-0.243547
GENE1529X	WDFY2	WDFY2	1.000000	-1.236857	-0.244647
GENE257X	CHAF1A	CHAF1A	1.000000	-1.182476	-0.222191
GENE1329X	SMAD7	SMAD7	1.000000	-1.186624	-0.229952
GENE1118X	PPAN	PPAN	1.000000	-1.191713	-0.213703
GENE1290X	SFRS14	SFRS14	1.000000	-1.184653	-0.202934
GENE87X	ATG5	ATG5	1.000000	-1.199367	-0.222749
GENE1322X	SLC4A7	SLC4A7	1.000000	-1.209266	-0.228196
GENE1183X	RAPGEF6	RAPGEF6	1.000000	-1.201383	-0.238481
GENE1287X	SFMBT1	SFMBT1	1.000000	-1.202825	-0.240280
GENE627X	ISOC1	ISOC1	1.000000	-1.224654	-0.210037
GENE1067X	PDLIM7	PDLIM7	1.000000	-1.220906	-0.222426
GENE1512X	USP12	USP12	1.000000	-1.214837	-0.219990
GENE420X	FEN1	FEN1	1.000000	-1.324911	-0.039538
GENE458X	GLIS3	GLIS3	1.000000	-1.303890	-0.031468
GENE594X	HSPC159	HSPC159	1.000000	-1.299613	-0.063727
GENE1008X	NME1	NME1	1.000000	-1.353390	-0.065171
GENE1050X	PADI2	PADI2	1.000000	-1.343702	-0.058619
GENE1093X	PINX1	PINX1	1.000000	-1.365638	-0.061450
GENE503X	HNRNPH1	HNRNPH1	1.000000	-1.266935	-0.065504
GENE127X	BTBD1	BTBD1	1.000000	-1.246460	-0.069927
GENE1111X	POLR3E	POLR3E	1.000000	-1.248339	-0.067070
GENE980X	NAMPT	NAMPT	1.000000	-1.252476	-0.062315
GENE969X	MTAP	MTAP	1.000000	-1.240691	-0.073367
GENE433X	FOSL1	FOSL1	1.000000	-1.253941	-0.016519
GENE579X	HS.576542	HS.576542	1.000000	-1.274352	-0.030467
GENE650X	KIAA1688	KIAA1688	1.000000	-1.241019	-0.035809
GENE1012X	NOP2	NOP2	1.000000	-1.234769	-0.033620
GENE775X	LOC642513	LOC642513	1.000000	-1.232893	-0.021326
GENE1335X	SNHG12	SNHG12	1.000000	-1.226038	-0.030232
GENE181X	C20ORF30	C20ORF30	1.000000	-1.194946	-0.032633
GENE679X	LILRP2	LILRP2	1.000000	-1.201005	-0.023208
GENE1060X	PAX8	PAX8	1.000000	-1.208053	-0.012299
GENE12X	ACSL3	ACSL3	1.000000	-1.197163	-0.053884
GENE555X	HS.537652	HS.537652	1.000000	-1.215071	-0.071387
GENE590X	HSPA1A	HSPA1A	1.000000	-1.204202	-0.075106
GENE1076X	PGBD1	PGBD1	1.000000	-1.205164	-0.067258
GENE807X	LOC646956	LOC646956	1.000000	-1.180718	-0.071029
GENE1375X	SRGN	SRGN	1.000000	-1.189457	-0.084038
GENE1514X	UTP14A	UTP14A	1.000000	-1.182484	-0.096829
GENE242X	CDCA7	CDCA7	1.000000	-1.281164	-0.128971
GENE1436X	TIPARP	TIPARP	1.000000	-1.290047	-0.128577
GENE927X	MGC15763	MGC15763	1.000000	-1.280580	-0.117519
GENE1075X	PEMT	PEMT	1.000000	-1.282997	-0.113756
GENE1549X	YAP1	YAP1	1.000000	-1.286687	-0.144499
GENE750X	LOC391429	LOC391429	1.000000	-1.272109	-0.106617
GENE1389X	STIP1	STIP1	1.000000	-1.269255	-0.101348
GENE709X	LOC100130131	LOC100130131	1.000000	-1.318776	-0.128278
GENE1533X	WDR4	WDR4	1.000000	-1.309623	-0.134316
GENE788X	LOC644363	LOC644363	1.000000	-1.226217	-0.096866
GENE267X	CLASP2	CLASP2	1.000000	-1.221610	-0.109475
GENE1348X	SNORD25	SNORD25	1.000000	-1.210116	-0.110602
GENE1007X	NKX3-1	NKX3-1	1.000000	-1.248378	-0.115230
GENE1205X	RIT1	RIT1	1.000000	-1.244034	-0.126121
GENE1059X	PARD6B	PARD6B	1.000000	-1.233563	-0.133388
GENE1289X	SFRS13A	SFRS13A	1.000000	-1.243263	-0.136317
GENE1336X	SNHG9	SNHG9	1.000000	-1.242300	-0.142410
GENE1175X	RAD54B	RAD54B	1.000000	-1.262479	-0.120225
GENE1537X	WDR73	WDR73	1.000000	-1.262350	-0.135186
GENE114X	BIRC5	BIRC5	1.000000	-1.450897	-0.512912
GENE218X	CCNC	CCNC	1.000000	-1.453643	-0.541814
GENE1228X	RPL34	RPL34	1.000000	-1.419990	-0.532987
GENE417X	FBXO30	FBXO30	1.000000	-1.344283	-0.525930
GENE462X	GNA12	GNA12	1.000000	-1.328107	-0.515324
GENE565X	HS.558212	HS.558212	1.000000	-1.343702	-0.507018
GENE297X	CXCL3	CXCL3	1.000000	-1.377429	-0.509070
GENE122X	BRIX1	BRIX1	1.000000	-1.367687	-0.527575
GENE459X	GLS	GLS	1.000000	-1.370121	-0.533172
GENE92X	ATP1B1	ATP1B1	1.000000	-1.377259	-0.522983
GENE1526X	VPS37A	VPS37A	1.000000	-1.385387	-0.523707
GENE70X	ARL5A	ARL5A	1.000000	-1.404383	-0.578800
GENE237X	CDC42SE1	CDC42SE1	1.000000	-1.400163	-0.612721
GENE900X	MAP3K2	MAP3K2	1.000000	-1.403160	-0.624501
GENE1158X	PTPN1	PTPN1	1.000000	-1.347294	-0.585510
GENE1414X	TCF4	TCF4	1.000000	-1.378909	-0.569618
GENE1479X	TROVE2	TROVE2	1.000000	-1.360088	-0.567090
GENE646X	KIAA1191	KIAA1191	1.000000	-1.309497	-0.543598
GENE14X	ACTR3B	ACTR3B	1.000000	-1.272443	-0.561491
GENE1351X	SNORD38B	SNORD38B	1.000000	-1.265676	-0.567311
GENE964X	MSL2	MSL2	1.000000	-1.287027	-0.563001
GENE23X	AGFG1	AGFG1	1.000000	-1.310230	-0.627636
GENE681X	LIMS1	LIMS1	1.000000	-1.293933	-0.625791
GENE472X	GRPEL2	GRPEL2	1.000000	-1.269392	-0.622884
GENE403X	FAM72B	FAM72B	1.000000	-1.321893	-0.583094
GENE1052X	PAICS	PAICS	1.000000	-1.316875	-0.602966
GENE1397X	SYAP1	SYAP1	1.000000	-1.324665	-0.612659
GENE1413X	TCEA1	TCEA1	1.000000	-1.351690	-0.619363
GENE212X	CCDC138	CCDC138	1.000000	-1.260929	-0.413764
GENE842X	LOC653119	LOC653119	1.000000	-1.266582	-0.424497
GENE138X	C10ORF59	C10ORF59	1.000000	-1.279024	-0.412354
GENE1142X	PSMA2	PSMA2	1.000000	-1.277435	-0.418855
GENE899X	MAP1B	MAP1B	1.000000	-1.293905	-0.414731
GENE197X	C7ORF42	C7ORF42	1.000000	-1.240526	-0.464178
GENE93X	ATP5J2	ATP5J2	1.000000	-1.259969	-0.472310
GENE845X	LOC653308	LOC653308	1.000000	-1.251218	-0.467645
GENE897X	MAK16	MAK16	1.000000	-1.235693	-0.480350
GENE1235X	RPS15	RPS15	1.000000	-1.225122	-0.489540
GENE1380X	SSR1	SSR1	1.000000	-1.219270	-0.466447
GENE214X	CCDC90A	CCDC90A	1.000000	-1.303547	-0.454916
GENE4X	ABCE1	ABCE1	1.000000	-1.291993	-0.458246
GENE720X	LOC100132640	LOC100132640	1.000000	-1.284981	-0.459982
GENE955X	MRP63	MRP63	1.000000	-1.298534	-0.438655
GENE1541X	WDSOF1	WDSOF1	1.000000	-1.290442	-0.445883
GENE123X	BRIX1	BRIX1	1.000000	-1.275369	-0.462744
GENE545X	HS.40289	HS.40289	1.000000	-1.271628	-0.451199
GENE1206X	RMI1	RMI1	1.000000	-1.295733	-0.475005
GENE1179X	RALGAPA1	RALGAPA1	1.000000	-1.274797	-0.480195
GENE1233X	RPP40	RPP40	1.000000	-1.277632	-0.471718
GENE539X	HS.334831	HS.334831	1.000000	-1.259459	-0.501909
GENE911X	MATR3	MATR3	1.000000	-1.269592	-0.491191
GENE456X	GK5	GK5	1.000000	-1.301654	-0.511436
GENE1308X	SLC25A25	SLC25A25	1.000000	-1.290281	-0.493326
GENE1482X	TSNAX	TSNAX	1.000000	-1.285161	-0.497124
GENE447X	GCSH	GCSH	1.000000	-1.332384	-0.299129
GENE656X	KIFAP3	KIFAP3	1.000000	-1.318431	-0.290590
GENE25X	AK3	AK3	1.000000	-1.303601	-0.326082
GENE89X	ATP13A3	ATP13A3	1.000000	-1.309563	-0.316245
GENE769X	LOC550643	LOC550643	1.000000	-1.321274	-0.317487
GENE1237X	RPS26	RPS26	1.000000	-1.324445	-0.317619
GENE621X	INTS6	INTS6	1.000000	-1.297448	-0.306312
GENE1250X	S1PR1	S1PR1	1.000000	-1.299459	-0.301650
GENE343X	DYNC1LI2	DYNC1LI2	1.000000	-1.288709	-0.311824
GENE1595X	ZNF644	ZNF644	1.000000	-1.281657	-0.321895
GENE49X	ANKRD1	ANKRD1	1.000000	-1.256196	-0.332711
GENE1244X	RSBN1	RSBN1	1.000000	-1.265137	-0.319144
GENE350X	EEF1E1	EEF1E1	1.000000	-1.264434	-0.352193
GENE238X	CDC42SE1	CDC42SE1	1.000000	-1.267347	-0.349871
GENE1246X	RSPRY1	RSPRY1	1.000000	-1.265365	-0.350288
GENE1365X	SP3	SP3	1.000000	-1.268589	-0.352240
GENE1412X	TCEA1	TCEA1	1.000000	-1.271644	-0.349225
GENE1300X	SKP2	SKP2	1.000000	-1.285955	-0.345830
GENE505X	HOMER1	HOMER1	1.000000	-1.246548	-0.360365
GENE1291X	SFRS7	SFRS7	1.000000	-1.249034	-0.363523
GENE1373X	SPRED1	SPRED1	1.000000	-1.239670	-0.347851
GENE240X	CDC5L	CDC5L	1.000000	-1.264096	-0.375803
GENE810X	LOC647150	LOC647150	1.000000	-1.273627	-0.379407
GENE644X	KIAA0564	KIAA0564	1.000000	-1.288650	-0.387054
GENE217X	CCNC	CCNC	1.000000	-1.290733	-0.371347
GENE1299X	SKP1	SKP1	1.000000	-1.294729	-0.368700
GENE786X	LOC644058	LOC644058	1.000000	-1.333335	-0.375301
GENE1307X	SLC25A19	SLC25A19	1.000000	-1.327211	-0.364706
GENE441X	FUS	FUS	1.000000	-1.311457	-0.384439
GENE1562X	ZFAND1	ZFAND1	1.000000	-1.317120	-0.380572
GENE1419X	TEAD1	TEAD1	1.000000	-1.321141	-0.396903
GENE938X	MIER2	MIER2	1.000000	-1.302489	-0.358912
GENE1056X	PANK3	PANK3	1.000000	-1.302105	-0.352459
GENE1216X	RNF160	RNF160	1.000000	-1.316577	-0.369605
GENE1310X	SLC25A40	SLC25A40	1.000000	-1.314198	-0.359132
GENE189X	C6ORF150	C6ORF150	1.000000	-1.398819	-0.475003
GENE649X	KIAA1524	KIAA1524	1.000000	-1.396715	-0.470015
GENE250X	CEP78	CEP78	1.000000	-1.373218	-0.461807
GENE1457X	TMX1	TMX1	1.000000	-1.383100	-0.470714
GENE278X	CPNE3	CPNE3	1.000000	-1.334838	-0.472456
GENE418X	FBXO9	FBXO9	1.000000	-1.334764	-0.469664
GENE1192X	RBMS1	RBMS1	1.000000	-1.337925	-0.470382
GENE1497X	UBE2G1	UBE2G1	1.000000	-1.358331	-0.459440
GENE1606X	ZNF770	ZNF770	1.000000	-1.363420	-0.442979
GENE5X	ABCE1	ABCE1	1.000000	-1.363474	-0.419008
GENE38X	ALKBH3	ALKBH3	1.000000	-1.366298	-0.413356
GENE1588X	ZNF544	ZNF544	1.000000	-1.370039	-0.414461
GENE506X	HOOK1	HOOK1	1.000000	-1.344126	-0.415603
GENE737X	LOC144438	LOC144438	1.000000	-1.351420	-0.421976
GENE880X	LRP8	LRP8	1.000000	-1.349993	-0.403342
GENE563X	HS.552082	HS.552082	1.000000	-1.337318	-0.431415
GENE1187X	RBBP8	RBBP8	1.000000	-1.349864	-0.434061
GENE1558X	ZC3H12C	ZC3H12C	1.000000	-1.328786	-0.410639
GENE1618X	ZWINT	ZWINT	1.000000	-1.321754	-0.416991
GENE259X	CHCHD7	CHCHD7	1.000000	-1.373384	-0.385063
GENE582X	HS.580655	HS.580655	1.000000	-1.381058	-0.380207
GENE471X	GRPEL1	GRPEL1	1.000000	-1.364732	-0.381512
GENE1379X	SSFA2	SSFA2	1.000000	-1.385616	-0.368368
GENE1227X	RPL13	RPL13	1.000000	-1.383410	-0.398864
GENE878X	LRCH2	LRCH2	1.000000	-1.357540	-0.357014
GENE491X	HIST1H2BK	HIST1H2BK	1.000000	-1.417222	-0.376212
GENE1189X	RBM17	RBM17	1.000000	-1.411940	-0.377107
GENE1241X	RQCD1	RQCD1	1.000000	-1.411682	-0.370185
GENE1029X	NUDT11	NUDT11	1.000000	-1.421494	-0.354665
GENE1124X	PPIL1	PPIL1	1.000000	-1.399594	-0.334168
GENE461X	GMFB	GMFB	1.000000	-1.433620	-0.444800
GENE148X	C13ORF23	C13ORF23	1.000000	-1.421678	-0.479039
GENE604X	IFT52	IFT52	1.000000	-1.441560	-0.478272
GENE1212X	RNF138	RNF138	1.000000	-1.447421	-0.464086
GENE261X	CHEK1	CHEK1	1.000000	-1.509960	-0.462104
GENE922X	MFF	MFF	1.000000	-1.506475	-0.466528
GENE1485X	TTC13	TTC13	1.000000	-1.496600	-0.454702
GENE354X	EIF2C2	EIF2C2	1.000000	-1.472112	-0.470709
GENE1151X	PSMG1	PSMG1	1.000000	-1.480838	-0.446943
GENE1229X	RPL36A	RPL36A	1.000000	-1.482342	-0.451161
GENE1484X	TSPAN6	TSPAN6	1.000000	-1.517070	-0.493830
GENE132X	BUB3	BUB3	1.000000	-1.436640	-0.420309
GENE1344X	SNORA63	SNORA63	1.000000	-1.421351	-0.417860
GENE1440X	TMED7	TMED7	1.000000	-1.421782	-0.396806
GENE54X	ANKRD46	ANKRD46	1.000000	-1.456900	-0.401888
GENE1429X	THYN1	THYN1	1.000000	-1.450465	-0.403457
GENE1390X	STK17B	STK17B	1.000000	-1.450314	-0.388564
GENE1232X	RPN1	RPN1	1.000000	-1.465672	-0.385676
GENE1245X	RSPH10B	RSPH10B	1.000000	-1.469352	-0.413842
GENE1341X	SNORA41	SNORA41	1.000000	-1.492784	-0.421611
GENE57X	AP3M2	AP3M2	1.000000	-1.034604	-0.447733
GENE239X	CDC45L	CDC45L	1.000000	-1.029627	-0.445611
GENE513X	HS.12489	HS.12489	1.000000	-1.045301	-0.448833
GENE408X	FANCB	FANCB	1.000000	-1.045701	-0.456244
GENE746X	LOC387934	LOC387934	1.000000	-1.044996	-0.463485
GENE59X	APEX2	APEX2	1.000000	-1.064207	-0.461648
GENE1157X	PTP4A1	PTP4A1	1.000000	-1.064432	-0.448547
GENE490X	HIST1H2BK	HIST1H2BK	1.000000	-1.083223	-0.475551
GENE752X	LOC400013	LOC400013	1.000000	-1.087718	-0.463088
GENE887X	LUC7L2	LUC7L2	1.000000	-1.088132	-0.468369
GENE477X	GTF2H1	GTF2H1	1.000000	-1.068238	-0.497545
GENE1156X	PTK9	PTK9	1.000000	-1.074957	-0.486883
GENE1011X	NONO	NONO	1.000000	-1.056071	-0.476955
GENE406X	FAM82A2	FAM82A2	1.000000	-1.018310	-0.462840
GENE398X	FAM18B	FAM18B	1.000000	-1.008755	-0.477059
GENE783X	LOC643738	LOC643738	1.000000	-1.000865	-0.482549
GENE397X	FAM184A	FAM184A	1.000000	-1.001937	-0.498025
GENE1411X	TCEA1	TCEA1	1.000000	-1.011769	-0.513776
GENE979X	MYO19	MYO19	1.000000	-1.030225	-0.501674
GENE1013X	NOP56	NOP56	1.000000	-1.017860	-0.490473
GENE1014X	NOS2A	NOS2A	1.000000	-1.016456	-0.497276
GENE111X	BEX5	BEX5	1.000000	-1.098750	-0.486266
GENE245X	CDKAL1	CDKAL1	1.000000	-1.119787	-0.488018
GENE623X	IREB2	IREB2	1.000000	-1.111145	-0.483814
GENE1239X	RPS7	RPS7	1.000000	-1.112144	-0.491154
GENE229X	CD3EAP	CD3EAP	1.000000	-1.117662	-0.454345
GENE286X	CSNK1A1L	CSNK1A1L	1.000000	-1.108324	-0.467827
GENE379X	EXOSC8	EXOSC8	1.000000	-1.110377	-0.474099
GENE1079X	PHACTR2	PHACTR2	1.000000	-1.115583	-0.465650
GENE1217X	RNF34	RNF34	1.000000	-1.114379	-0.462639
GENE718X	LOC100131868	LOC100131868	1.000000	-1.095977	-0.507816
GENE215X	CCDC99	CCDC99	1.000000	-1.104551	-0.522211
GENE94X	ATP5J2	ATP5J2	1.000000	-1.111967	-0.510793
GENE1406X	TAOK1	TAOK1	1.000000	-1.105070	-0.512919
GENE661X	KLHL26	KLHL26	1.000000	-1.116444	-0.523817
GENE210X	CBWD3	CBWD3	1.000000	-1.120251	-0.512994
GENE1297X	SIPA1L2	SIPA1L2	1.000000	-1.116103	-0.514646
GENE190X	C6ORF192	C6ORF192	1.000000	-1.116070	-0.503038
GENE1331X	SMC6	SMC6	1.000000	-1.114696	-0.500663
GENE1181X	RAP1GDS1	RAP1GDS1	1.000000	-1.122834	-0.500643
GENE1458X	TMX3	TMX3	1.000000	-1.127942	-0.502502
GENE822X	LOC649864	LOC649864	1.000000	-1.134663	-0.516211
GENE17X	ADI1	ADI1	1.000000	-1.104143	-0.577318
GENE163X	C16ORF87	C16ORF87	1.000000	-1.088031	-0.576393
GENE128X	BTBD7	BTBD7	1.000000	-1.080084	-0.559062
GENE835X	LOC652634	LOC652634	1.000000	-1.094474	-0.546393
GENE1253X	SACS	SACS	1.000000	-1.115100	-0.542347
GENE1568X	ZNF140	ZNF140	1.000000	-1.131735	-0.563078
GENE757X	LOC440145	LOC440145	1.000000	-1.062673	-0.539180
GENE1540X	WDR89	WDR89	1.000000	-1.063070	-0.534192
GENE1393X	SUGT1	SUGT1	1.000000	-1.082063	-0.529713
GENE121X	BRI3BP	BRI3BP	1.000000	-1.037471	-0.534254
GENE1107X	PNPT1	PNPT1	1.000000	-1.033376	-0.531437
GENE754X	LOC401010	LOC401010	1.000000	-1.040356	-0.546151
GENE1049X	OTUD6B	OTUD6B	1.000000	-1.037502	-0.554739
GENE690X	LOC100128131	LOC100128131	1.000000	-1.007854	-0.529276
GENE801X	LOC646119	LOC646119	1.000000	-1.000248	-0.536826
GENE1033X	NUFIP2	NUFIP2	1.000000	-1.015596	-0.535699
GENE1313X	SLC30A5	SLC30A5	1.000000	-1.013213	-0.540339
GENE1521X	VEZT	VEZT	1.000000	-1.006985	-0.547055
GENE840X	LOC652883	LOC652883	1.000000	-1.009919	-0.599512
GENE370X	ERI3	ERI3	1.000000	-1.002437	-0.572061
GENE777X	LOC642590	LOC642590	1.000000	-1.007393	-0.566734
GENE1262X	SCAMP1	SCAMP1	1.000000	-1.035448	-0.576444
GENE1599X	ZNF680	ZNF680	1.000000	-1.031673	-0.581446
GENE27X	AKAP11	AKAP11	1.000000	-1.155213	-0.662975
GENE753X	LOC400836	LOC400836	1.000000	-1.158335	-0.667436
GENE780X	LOC643336	LOC643336	1.000000	-1.152834	-0.675862
GENE970X	MTERF	MTERF	1.000000	-1.184040	-0.666860
GENE391X	FAM117B	FAM117B	1.000000	-1.162570	-0.617175
GENE326X	DKK1	DKK1	1.000000	-1.136775	-0.634161
GENE469X	GPRASP2	GPRASP2	1.000000	-1.139199	-0.625570
GENE269X	CLIC4	CLIC4	1.000000	-1.128681	-0.603987
GENE972X	MTHFD2L	MTHFD2L	1.000000	-1.110590	-0.596206
GENE1504X	UGCG	UGCG	1.000000	-1.114801	-0.593703
GENE56X	AP1S3	AP1S3	1.000000	-1.208859	-0.621128
GENE589X	HSPA14	HSPA14	1.000000	-1.244135	-0.588454
GENE733X	LOC100134393	LOC100134393	1.000000	-1.231813	-0.565878
GENE1489X	TTC32	TTC32	1.000000	-1.232572	-0.563842
GENE903X	MAPK14	MAPK14	1.000000	-1.187268	-0.590890
GENE1027X	NUAK1	NUAK1	1.000000	-1.206349	-0.569752
GENE1223X	RNU4ATAC	RNU4ATAC	1.000000	-1.204645	-0.582933
GENE1019X	NR2F6	NR2F6	1.000000	-1.240913	-0.521689
GENE935X	MIB1	MIB1	1.000000	-1.192957	-0.491657
GENE866X	LOC730020	LOC730020	1.000000	-1.204772	-0.530994
GENE1038X	NXT2	NXT2	1.000000	-1.198444	-0.522981
GENE1333X	SMNDC1	SMNDC1	1.000000	-1.202295	-0.523972
GENE1180X	RAP1GDS1	RAP1GDS1	1.000000	-1.221213	-0.527352
GENE1053X	PAK1IP1	PAK1IP1	1.000000	-1.175854	-0.541838
GENE1275X	SDHALP1	SDHALP1	1.000000	-1.185944	-0.537727
GENE141X	C12ORF30	C12ORF30	1.000000	-1.061045	-0.388464
GENE314X	DDX39	DDX39	1.000000	-1.057241	-0.394079
GENE655X	KIF5B	KIF5B	1.000000	-1.044947	-0.392776
GENE501X	HNRNPAB	HNRNPAB	1.000000	-1.071338	-0.371916
GENE369X	ERCC6L	ERCC6L	1.000000	-1.080972	-0.369218
GENE1610X	ZNF800	ZNF800	1.000000	-1.074329	-0.361914
GENE509X	HPS5	HPS5	1.000000	-1.067846	-0.409822
GENE1200X	RGPD8	RGPD8	1.000000	-1.067948	-0.408764
GENE928X	MGC27345	MGC27345	1.000000	-1.071897	-0.427390
GENE389X	FAM106A	FAM106A	1.000000	-1.092269	-0.402931
GENE963X	MS4A10	MS4A10	1.000000	-1.083423	-0.408811
GENE1577X	ZNF320	ZNF320	1.000000	-1.088214	-0.411042
GENE562X	HS.551755	HS.551755	1.000000	-1.021999	-0.404339
GENE599X	ICMT	ICMT	1.000000	-1.030090	-0.404625
GENE1555X	ZBTB2	ZBTB2	1.000000	-1.019238	-0.419784
GENE932X	MGC87042	MGC87042	1.000000	-1.002199	-0.435329
GENE32X	AKR1C2	AKR1C2	1.000000	-1.025150	-0.351194
GENE195X	C6ORF66	C6ORF66	1.000000	-1.023648	-0.350616
GENE161X	C16ORF61	C16ORF61	1.000000	-1.015638	-0.344994
GENE558X	HS.544751	HS.544751	1.000000	-1.022056	-0.322408
GENE982X	NAPG	NAPG	1.000000	-1.013893	-0.327618
GENE802X	LOC646366	LOC646366	1.000000	-1.000223	-0.332899
GENE429X	FLJ38973	FLJ38973	1.000000	-1.023094	-0.381971
GENE814X	LOC647946	LOC647946	1.000000	-1.023263	-0.381904
GENE1590X	ZNF549	ZNF549	1.000000	-1.030119	-0.380816
GENE1477X	TRMT6	TRMT6	1.000000	-1.025913	-0.369799
GENE1105X	PMEPA1	PMEPA1	1.000000	-1.001251	-0.365358
GENE7X	ACAA2	ACAA2	1.000000	-1.064768	-0.317188
GENE136X	C10ORF140	C10ORF140	1.000000	-1.061880	-0.316560
GENE1467X	TRAF3IP1	TRAF3IP1	1.000000	-1.060117	-0.321147
GENE1388X	STEAP1	STEAP1	1.000000	-1.071250	-0.312699
GENE1534X	WDR47	WDR47	1.000000	-1.084024	-0.313193
GENE742X	LOC286456	LOC286456	1.000000	-1.041395	-0.298850
GENE804X	LOC646552	LOC646552	1.000000	-1.045017	-0.291687
GENE380X	EXOSC9	EXOSC9	1.000000	-1.054414	-0.311738
GENE1356X	SNORD83B	SNORD83B	1.000000	-1.053000	-0.305075
GENE1547X	XAF1	XAF1	1.000000	-1.050574	-0.301695
GENE476X	GTF2F2	GTF2F2	1.000000	-1.037568	-0.333250
GENE1453X	TMEM64	TMEM64	1.000000	-1.042774	-0.321434
GENE511X	HRAS	HRAS	1.000000	-1.056000	-0.328764
GENE848X	LOC653349	LOC653349	1.000000	-1.056048	-0.337976
GENE1170X	RAD1	RAD1	1.000000	-1.058915	-0.334540
GENE1613X	ZNF93	ZNF93	1.000000	-1.054039	-0.345053
GENE349X	EED	EED	1.000000	-1.182151	-0.440669
GENE98X	AUH	AUH	1.000000	-1.157822	-0.454289
GENE890X	LYAR	LYAR	1.000000	-1.167218	-0.440272
GENE744X	LOC344595	LOC344595	1.000000	-1.159711	-0.440355
GENE1285X	SERTAD4	SERTAD4	1.000000	-1.161137	-0.446216
GENE508X	HPCA	HPCA	1.000000	-1.175066	-0.470624
GENE1403X	TAF1B	TAF1B	1.000000	-1.170471	-0.462184
GENE284X	CSE1L	CSE1L	1.000000	-1.167208	-0.390979
GENE298X	CYB5A	CYB5A	1.000000	-1.166720	-0.400854
GENE1468X	TRAPPC4	TRAPPC4	1.000000	-1.161834	-0.396443
GENE901X	MAP3K7	MAP3K7	1.000000	-1.160243	-0.384021
GENE1048X	OSBPL8	OSBPL8	1.000000	-1.152661	-0.392764
GENE961X	MRPS12	MRPS12	1.000000	-1.156382	-0.408988
GENE988X	NCAPD3	NCAPD3	1.000000	-1.153940	-0.401570
GENE1160X	PTS	PTS	1.000000	-1.145605	-0.417277
GENE525X	HS.171082	HS.171082	1.000000	-1.175453	-0.410429
GENE1501X	UBQLN1	UBQLN1	1.000000	-1.177921	-0.421581
GENE918X	MED10	MED10	1.000000	-1.102333	-0.388068
GENE920X	MED27	MED27	1.000000	-1.105183	-0.383003
GENE1428X	THUMPD1	THUMPD1	1.000000	-1.110582	-0.376929
GENE618X	ING3	ING3	1.000000	-1.125239	-0.421373
GENE1338X	SNORA25	SNORA25	1.000000	-1.115346	-0.416297
GENE1374X	SRFBP1	SRFBP1	1.000000	-1.112029	-0.418042
GENE1270X	SCML2	SCML2	1.000000	-1.119484	-0.395139
GENE1277X	SEC23IP	SEC23IP	1.000000	-1.135462	-0.397714
GENE184X	C3ORF23	C3ORF23	1.000000	-1.228132	-0.400338
GENE1062X	PCNP	PCNP	1.000000	-1.227831	-0.400134
GENE243X	CDIPT	CDIPT	1.000000	-1.212047	-0.416764
GENE1190X	RBM18	RBM18	1.000000	-1.214757	-0.409380
GENE299X	CYB5A	CYB5A	1.000000	-1.204625	-0.402412
GENE378X	EXOSC2	EXOSC2	1.000000	-1.200529	-0.407701
GENE1171X	RAD51	RAD51	1.000000	-1.193702	-0.401979
GENE1557X	ZBTB8OS	ZBTB8OS	1.000000	-1.197452	-0.420454
GENE1296X	SIK1	SIK1	1.000000	-1.209005	-0.446129
GENE1035X	NUP160	NUP160	1.000000	-1.230545	-0.426591
GENE1615X	ZSCAN2	ZSCAN2	1.000000	-1.250840	-0.438486
GENE595X	HSPD1	HSPD1	1.000000	-1.192519	-0.360513
GENE914X	MCL1	MCL1	1.000000	-1.183028	-0.361752
GENE1324X	SLC5A6	SLC5A6	1.000000	-1.203174	-0.348526
GENE80X	ASMTL	ASMTL	1.000000	-1.208319	-0.384835
GENE1026X	NSL1	NSL1	1.000000	-1.199716	-0.378248
GENE1066X	PDCL3	PDCL3	1.000000	-1.197176	-0.383048
GENE1498X	UBE2W	UBE2W	1.000000	-1.208108	-0.371420
GENE1527X	VRK1	VRK1	1.000000	-1.214242	-0.377839
GENE205X	CASC3	CASC3	1.000000	-1.173935	-0.343604
GENE315X	DDX46	DDX46	1.000000	-1.174235	-0.330223
GENE1507X	UHRF1	UHRF1	1.000000	-1.180213	-0.333012
GENE400X	FAM18B2	FAM18B2	1.000000	-1.155289	-0.360635
GENE638X	KCMF1	KCMF1	1.000000	-1.148926	-0.363847
GENE1418X	TDP1	TDP1	1.000000	-1.161141	-0.355438
GENE1256X	SAP30	SAP30	1.000000	-1.156634	-0.341839
GENE1260X	SBDS	SBDS	1.000000	-1.154721	-0.342951
GENE640X	KIAA0020	KIAA0020	1.000000	-1.146773	-0.373692
GENE1565X	ZMYND19	ZMYND19	1.000000	-1.133818	-0.369030
GENE792X	LOC645018	LOC645018	1.000000	-1.139240	-0.313715
GENE843X	LOC653171	LOC653171	1.000000	-1.128018	-0.315272
GENE1010X	NOLC1	NOLC1	1.000000	-1.139153	-0.329663
GENE1148X	PSMD12	PSMD12	1.000000	-1.142768	-0.328851
GENE1009X	NME1	NME1	1.000000	-1.134244	-0.342937
GENE1496X	U2AF1	U2AF1	1.000000	-1.130359	-0.335463
GENE320X	DHX33	DHX33	1.000000	-1.090720	-0.346518
GENE1481X	TSHR	TSHR	1.000000	-1.094423	-0.361434
GENE1252X	SACS	SACS	1.000000	-1.114432	-0.354394
GENE889X	LYAR	LYAR	1.000000	-1.100605	-0.336417
GENE1204X	RIOK1	RIOK1	1.000000	-1.110443	-0.328674
GENE74X	ARL6	ARL6	1.000000	-1.007531	-0.928929
GENE841X	LOC653037	LOC653037	1.000000	-1.010614	-0.881500
GENE270X	CLIP1	CLIP1	1.000000	-1.056948	-0.975003
GENE1078X	PGM2L1	PGM2L1	1.000000	-1.090088	-0.912906
GENE160X	C16ORF57	C16ORF57	1.000000	-1.083276	-0.648134
GENE520X	HS.146882	HS.146882	1.000000	-1.053435	-0.656521
GENE669X	KRT80	KRT80	1.000000	-1.029711	-0.647249
GENE751X	LOC391475	LOC391475	1.000000	-1.042849	-0.627915
GENE36X	ALG10B	ALG10B	1.000000	-1.042532	-0.696864
GENE894X	MAF	MAF	1.000000	-1.002667	-0.694064
GENE1016X	NPTN	NPTN	1.000000	-1.009583	-0.682651
GENE608X	IGSF3	IGSF3	1.000000	-1.105586	-0.701690
GENE317X	DEPDC1	DEPDC1	1.000000	-1.089542	-0.724764
GENE727X	LOC100133463	LOC100133463	1.000000	-1.092451	-0.743124
GENE1554X	YWHAG	YWHAG	1.000000	-1.107252	-0.742108
GENE322X	DICER1	DICER1	1.000000	-1.148075	-0.747243
GENE1359X	SNRPB2	SNRPB2	1.000000	-1.156140	-0.727036
GENE675X	LCOR	LCOR	1.000000	-1.151740	-0.705644
GENE1317X	SLC36A1	SLC36A1	1.000000	-1.133369	-0.706195
GENE761X	LOC441241	LOC441241	1.000000	-1.044541	-0.809768
GENE791X	LOC644973	LOC644973	1.000000	-1.087316	-0.797522
GENE682X	LIMS1	LIMS1	1.000000	-1.102056	-0.783944
GENE1353X	SNORD56	SNORD56	1.000000	-1.095878	-0.787178
GENE1302X	SLA2	SLA2	1.000000	-1.131775	-0.803356
GENE1604X	ZNF761	ZNF761	1.000000	-1.145005	-0.860389
GENE158X	C15ORF29	C15ORF29	1.000000	-1.266661	-0.783109
GENE1071X	PEG10	PEG10	1.000000	-1.261489	-0.803359
GENE276X	COPS2	COPS2	1.000000	-1.237667	-0.805142
GENE999X	NGFRAP1	NGFRAP1	1.000000	-1.241172	-0.800279
GENE292X	CTDSPL2	CTDSPL2	1.000000	-1.289045	-0.773850
GENE1304X	SLC10A7	SLC10A7	1.000000	-1.274451	-0.767203
GENE357X	EIF4E	EIF4E	1.000000	-1.272766	-0.744044
GENE948X	MOBKL1B	MOBKL1B	1.000000	-1.273129	-0.749336
GENE1386X	STARD3NL	STARD3NL	1.000000	-1.252704	-0.743259
GENE686X	LOC100009676	LOC100009676	1.000000	-1.308075	-0.811045
GENE453X	GINS4	GINS4	1.000000	-1.322287	-0.780856
GENE1316X	SLC35B4	SLC35B4	1.000000	-1.308914	-0.767450
GENE83X	ASTE1	ASTE1	1.000000	-1.236801	-0.721049
GENE1358X	SNRPB2	SNRPB2	1.000000	-1.241505	-0.713546
GENE1603X	ZNF721	ZNF721	1.000000	-1.187005	-0.771837
GENE1612X	ZNF91	ZNF91	1.000000	-1.222448	-0.760239
GENE574X	HS.571035	HS.571035	1.000000	-1.213883	-0.844836
GENE22X	AFF4	AFF4	1.000000	-1.244094	-0.877983
GENE1483X	TSPAN6	TSPAN6	1.000000	-1.240208	-0.875129
GENE1581X	ZNF326	ZNF326	1.000000	-1.255754	-0.920213
GENE460X	GLTP	GLTP	1.000000	-1.365354	-0.823243
GENE1117X	PON2	PON2	1.000000	-1.386491	-0.819668
GENE908X	MAT2B	MAT2B	1.000000	-1.366310	-0.882835
GENE1451X	TMEM59	TMEM59	1.000000	-1.349914	-0.888371
GENE73X	ARL6	ARL6	1.000000	-0.987508	-1.171363
GENE1083X	PHF6	PHF6	1.000000	-1.041315	-1.136755
GENE154X	C14ORF149	C14ORF149	1.000000	-0.988152	-1.057196
GENE576X	HS.574713	HS.574713	1.000000	-0.943259	-1.089292
GENE325X	DKFZP686J0529	DKFZP686J0529	1.000000	-0.915413	-1.098854
GENE1361X	SOCS4	SOCS4	1.000000	-0.923304	-1.101624
GENE910X	MAT2B	MAT2B	1.000000	-1.055262	-1.277555
GENE34X	ALG10	ALG10	1.000000	-1.294877	-1.095551
GENE1391X	STK40	STK40	1.000000	-1.294514	-1.060528
GENE1593X	ZNF594	ZNF594	1.000000	-1.346833	-1.033935
GENE713X	LOC100130769	LOC100130769	1.000000	-1.152506	-1.176844
GENE995X	NFIC	NFIC	1.000000	-1.100780	-1.103484
GENE192X	C6ORF211	C6ORF211	1.000000	-1.181033	-1.029894
GENE1505X	UGT8	UGT8	1.000000	-1.173032	-1.063191
GENE1263X	SCARNA14	SCARNA14	1.000000	-1.229939	-1.025775
GENE1047X	OSBPL8	OSBPL8	1.000000	-1.124850	-0.985309
GENE1579X	ZNF322A	ZNF322A	1.000000	-1.153300	-0.986881
GENE435X	FOXQ1	FOXQ1	1.000000	-2.010895	0.824243
GENE584X	HS.583123	HS.583123	1.000000	-1.753402	0.755330
GENE846X	LOC653321	LOC653321	1.000000	-1.483894	0.859902
GENE29X	AKAP12	AKAP12	1.000000	-1.037644	0.621260
GENE348X	EDG1	EDG1	1.000000	-1.058041	0.632751
GENE639X	KCNJ5	KCNJ5	1.000000	-1.054610	0.596247
GENE516X	HS.128463	HS.128463	1.000000	-1.104278	0.692739
GENE934X	MIA	MIA	1.000000	-1.137073	0.746683
GENE684X	LINCR	LINCR	1.000000	-1.173161	0.571883
GENE795X	LOC645685	LOC645685	1.000000	-1.169374	0.924220
GENE747X	LOC388444	LOC388444	1.000000	-1.079590	0.881607
GENE885X	LTB	LTB	1.000000	-1.013539	0.869737
GENE552X	HS.527387	HS.527387	1.000000	-1.067832	1.299907
GENE2286X	HS.527387	HS.527387	1.000000	-1.067832	1.299907
GENE1797X	C1ORF220	C1ORF220	1.000000	-0.943963	1.018336
GENE1671X	ALDH3A1	ALDH3A1	1.000000	-0.958946	1.144728
GENE2758X	NCAPH	NCAPH	1.000000	-0.915769	1.097790
GENE2211X	GRIP2	GRIP2	1.000000	-0.721461	1.049202
GENE2609X	LOC727752	LOC727752	1.000000	-0.823896	1.025071
GENE1960X	CST1	CST1	1.000000	-0.044396	2.046140
GENE1942X	COL8A2	COL8A2	1.000000	-0.272427	1.759096
GENE1736X	AXIN2	AXIN2	1.000000	-0.409148	1.656874
GENE2935X	PTGS1	PTGS1	1.000000	-0.541319	1.607268
GENE3256X	TP73L	TP73L	1.000000	-0.354500	1.456919
GENE1901X	CEPT1	CEPT1	1.000000	-0.245304	1.058953
GENE2047X	DUSP7	DUSP7	1.000000	-0.228270	1.075034
GENE2209X	GRIN2C	GRIN2C	1.000000	-0.270002	1.075555
GENE2351X	IL10RA	IL10RA	1.000000	-0.253761	1.084924
GENE2564X	LOC646855	LOC646855	1.000000	-0.261331	1.132533
GENE1650X	ADAM5	ADAM5	1.000000	-0.248406	1.032593
GENE1905X	CGREF1	CGREF1	1.000000	-0.253411	1.018793
GENE2476X	LOC100133234	LOC100133234	1.000000	-0.230819	1.028206
GENE1793X	C1ORF116	C1ORF116	1.000000	-0.201915	1.026423
GENE1704X	ARC	ARC	1.000000	-0.202223	1.014458
GENE2422X	LAIR1	LAIR1	1.000000	-0.205621	1.006014
GENE2860X	PGM5	PGM5	1.000000	-0.203052	1.008776
GENE3023X	RPESP	RPESP	1.000000	-0.195274	1.046471
GENE1720X	ARSB	ARSB	1.000000	-0.362118	1.070961
GENE2020X	DKFZP547K054	DKFZP547K054	1.000000	-0.370477	1.068897
GENE2101X	FAM3B	FAM3B	1.000000	-0.363478	1.114648
GENE2293X	HS.542384	HS.542384	1.000000	-0.309756	1.077994
GENE1711X	ARHGEF10L	ARHGEF10L	1.000000	-0.393709	1.030167
GENE3325X	VCX2	VCX2	1.000000	-0.373776	1.015955
GENE2138X	FLJ31568	FLJ31568	1.000000	-0.291066	1.000506
GENE2815X	OPRL1	OPRL1	1.000000	-0.306407	1.010927
GENE2890X	PMS2L11	PMS2L11	1.000000	-0.331520	1.002234
GENE1654X	ADCY1	ADCY1	1.000000	-0.100301	1.000539
GENE1726X	ASTN2	ASTN2	1.000000	-0.115330	1.076936
GENE2362X	IQSEC2	IQSEC2	1.000000	-0.156038	1.064791
GENE2582X	LOC650517	LOC650517	1.000000	-0.154866	1.057747
GENE1777X	C12ORF61	C12ORF61	1.000000	-0.132768	1.135395
GENE2268X	HS.278145	HS.278145	1.000000	-0.121933	1.125151
GENE1887X	CDH18	CDH18	1.000000	-0.115254	1.151376
GENE2200X	GPR75	GPR75	1.000000	-0.106679	1.137449
GENE2809X	OLFML2A	OLFML2A	1.000000	-0.088968	1.113141
GENE3308X	UGT2B4	UGT2B4	1.000000	-0.087086	1.116979
GENE1735X	AXIN1	AXIN1	1.000000	-0.058741	1.052822
GENE2379X	KANK1	KANK1	1.000000	-0.027964	1.036475
GENE2540X	LOC643721	LOC643721	1.000000	-0.026614	1.086059
GENE3100X	SLC24A3	SLC24A3	1.000000	-0.033545	1.112035
GENE3310X	UNC5B	UNC5B	1.000000	-0.050505	1.121087
GENE1631X	ACADL	ACADL	1.000000	-0.162016	1.329639
GENE2104X	FAM65B	FAM65B	1.000000	-0.169781	1.333488
GENE2298X	HS.550218	HS.550218	1.000000	-0.178333	1.262633
GENE2505X	LOC387856	LOC387856	1.000000	-0.193218	1.260761
GENE2910X	PPP1R1B	PPP1R1B	1.000000	-0.166956	1.290913
GENE2249X	HRASLS2	HRASLS2	1.000000	-0.219406	1.169024
GENE2255X	HS.131041	HS.131041	1.000000	-0.188218	1.184697
GENE2357X	IL34	IL34	1.000000	-0.189263	1.192775
GENE2478X	LOC100133739	LOC100133739	1.000000	-0.151843	1.172363
GENE2589X	LOC652140	LOC652140	1.000000	-0.161373	1.156594
GENE2882X	PLEKHG6	PLEKHG6	1.000000	-0.153206	1.160683
GENE2260X	HS.189987	HS.189987	1.000000	-0.121357	1.208420
GENE3158X	ST8SIA6	ST8SIA6	1.000000	-0.103027	1.218601
GENE2752X	NACAD	NACAD	1.000000	-0.138221	1.239829
GENE1806X	C2ORF40	C2ORF40	1.000000	-0.259406	1.253547
GENE2467X	LOC100131608	LOC100131608	1.000000	-0.274560	1.178221
GENE3359X	YY2	YY2	1.000000	-0.280123	1.217532
GENE1911X	CHST13	CHST13	1.000000	-0.406093	1.261811
GENE2872X	PIK3AP1	PIK3AP1	1.000000	-0.416646	1.168570
GENE1709X	ARHGAP25	ARHGAP25	1.000000	-0.595060	1.054632
GENE2600X	LOC653303	LOC653303	1.000000	-0.587118	1.108777
GENE2608X	LOC727735	LOC727735	1.000000	-0.524803	1.107503
GENE2444X	LGR6	LGR6	1.000000	-0.534029	1.011777
GENE2506X	LOC388242	LOC388242	1.000000	-0.538863	1.006951
GENE2577X	LOC648257	LOC648257	1.000000	-0.519567	1.033916
GENE3066X	3-Sep	3-Sep	1.000000	-0.496151	1.025096
GENE2438X	LDHD	LDHD	1.000000	-0.445900	1.053792
GENE2578X	LOC648665	LOC648665	1.000000	-0.442910	1.094656
GENE2557X	LOC645638	LOC645638	1.000000	-0.846518	1.407212
GENE2284X	HS.513842	HS.513842	1.000000	-0.666441	1.250425
GENE2356X	IL29	IL29	1.000000	-0.660178	1.246401
GENE3179X	SYCN	SYCN	1.000000	-0.612923	1.312952
GENE1846X	CAMK2B	CAMK2B	1.000000	-0.051079	1.324117
GENE1993X	CYP4V2	CYP4V2	1.000000	-0.061962	1.288207
GENE2893X	PNMA6B	PNMA6B	1.000000	-0.070345	1.369407
GENE1845X	CAMK2A	CAMK2A	1.000000	0.006649	1.192727
GENE1991X	CYP4F12	CYP4F12	1.000000	0.039635	1.155063
GENE3117X	SLC44A4	SLC44A4	1.000000	0.054817	1.210787
GENE2382X	KCNB1	KCNB1	1.000000	-0.060542	1.239330
GENE2217X	GUCY1A2	GUCY1A2	1.000000	-0.027854	1.249944
GENE3212X	TM4SF4	TM4SF4	1.000000	-0.000253	1.241461
GENE2091X	FAM131C	FAM131C	1.000000	0.170244	1.327598
GENE2484X	LOC100134176	LOC100134176	1.000000	0.161144	1.308763
GENE2377X	JMJD7	JMJD7	1.000000	0.138633	1.311952
GENE1680X	ALPL	ALPL	1.000000	0.105558	1.199648
GENE2618X	LOC728636	LOC728636	1.000000	0.139798	1.185395
GENE2464X	LOC100131256	LOC100131256	1.000000	0.129047	1.228899
GENE2477X	LOC100133719	LOC100133719	1.000000	0.091316	1.298510
GENE2451X	LOC100129042	LOC100129042	1.000000	0.067606	1.251048
GENE3365X	ZCCHC12	ZCCHC12	1.000000	0.063587	1.266302
GENE1623X	ABCC5	ABCC5	1.000000	0.097885	1.133636
GENE2032X	DNASE1L2	DNASE1L2	1.000000	0.079901	1.147415
GENE2312X	HS.574099	HS.574099	1.000000	0.108065	1.103532
GENE2150X	FOXD4L3	FOXD4L3	1.000000	0.096324	1.112556
GENE2636X	LOC730387	LOC730387	1.000000	0.094174	1.106618
GENE2126X	FDXR	FDXR	1.000000	0.224626	1.117955
GENE2050X	DYRK1B	DYRK1B	1.000000	0.200097	1.146142
GENE3048X	SCARA3	SCARA3	1.000000	0.203194	1.140507
GENE2551X	LOC644975	LOC644975	1.000000	0.198797	1.126778
GENE2627X	LOC729394	LOC729394	1.000000	0.127477	1.147599
GENE2486X	LOC100134272	LOC100134272	1.000000	0.145855	1.144242
GENE3018X	RNF39	RNF39	1.000000	0.142828	1.134301
GENE2790X	NUDT13	NUDT13	1.000000	0.162953	1.127212
GENE2861X	PHC2	PHC2	1.000000	0.171404	1.115147
GENE2223X	HAPLN3	HAPLN3	1.000000	0.180827	1.021198
GENE2692X	MGAT3	MGAT3	1.000000	0.123836	1.018159
GENE3323X	VASH1	VASH1	1.000000	0.146396	1.014136
GENE2773X	NIPAL4	NIPAL4	1.000000	0.160743	1.083689
GENE2669X	MAMLD1	MAMLD1	1.000000	0.160174	1.076506
GENE2927X	PRRX2	PRRX2	1.000000	0.164093	1.073244
GENE2816X	OR6X1	OR6X1	1.000000	0.143948	1.071389
GENE1818X	C6ORF117	C6ORF117	1.000000	0.011036	1.057021
GENE3042X	SAMD3	SAMD3	1.000000	0.031545	1.033039
GENE2936X	PTH1R	PTH1R	1.000000	0.029912	1.092965
GENE3031X	RSPH1	RSPH1	1.000000	0.017694	1.082829
GENE2304X	HS.560563	HS.560563	1.000000	0.062900	1.038797
GENE2782X	NOXO1	NOXO1	1.000000	0.060291	1.065341
GENE1683X	AMPD3	AMPD3	1.000000	0.087732	1.019724
GENE3204X	TH	TH	1.000000	0.070477	1.015471
GENE3367X	ZCCHC24	ZCCHC24	1.000000	0.077982	1.017845
GENE3203X	TGM5	TGM5	1.000000	0.097075	1.048976
GENE1894X	CDKL2	CDKL2	1.000000	0.348889	1.057958
GENE2473X	LOC100132506	LOC100132506	1.000000	0.335013	1.052667
GENE2311X	HS.571610	HS.571610	1.000000	0.315939	1.022087
GENE2018X	DIP2A	DIP2A	1.000000	0.303089	1.029772
GENE2836X	PARP6	PARP6	1.000000	0.302290	1.018269
GENE2131X	FKBP1B	FKBP1B	1.000000	0.298539	1.058526
GENE2319X	HSD11B2	HSD11B2	1.000000	0.301176	1.084492
GENE3177X	SUSD2	SUSD2	1.000000	0.312099	1.100132
GENE2021X	DKFZP686I15217	DKFZP686I15217	1.000000	0.233920	1.020788
GENE2630X	LOC729786	LOC729786	1.000000	0.250450	1.022709
GENE3122X	SLC9A6	SLC9A6	1.000000	0.269640	1.029866
GENE3243X	TMPRSS13	TMPRSS13	1.000000	0.265621	1.054177
GENE1836X	C9ORF61	C9ORF61	1.000000	0.371521	1.026679
GENE1752X	BCMO1	BCMO1	1.000000	0.377922	1.006880
GENE2871X	PIGZ	PIGZ	1.000000	0.360926	1.005120
GENE2727X	MSMP	MSMP	1.000000	0.393244	1.039602
GENE3095X	SLC10A4	SLC10A4	1.000000	0.411246	1.003555
GENE3314X	UNKL	UNKL	1.000000	0.457928	1.004299
GENE1897X	CEACAM1	CEACAM1	1.000000	0.379265	1.304738
GENE2979X	RCAN2	RCAN2	1.000000	0.395636	1.252236
GENE2469X	LOC100132234	LOC100132234	1.000000	0.454444	1.261923
GENE2227X	HCG22	HCG22	1.000000	0.498945	1.105297
GENE2358X	IL4I1	IL4I1	1.000000	0.427429	1.181351
GENE2573X	LOC647713	LOC647713	1.000000	0.429400	1.131208
GENE3081X	SH3BGR	SH3BGR	1.000000	0.447875	1.131566
GENE2325X	HTRA1	HTRA1	1.000000	0.352978	1.169783
GENE2832X	PARD6A	PARD6A	1.000000	0.368028	1.106425
GENE1920X	CKB	CKB	1.000000	0.263278	1.219027
GENE3209X	TIMP4	TIMP4	1.000000	0.287571	1.241816
GENE2647X	LRRN2	LRRN2	1.000000	0.274400	1.182681
GENE3328X	VNN2	VNN2	1.000000	0.243457	1.163402
GENE2466X	LOC100131349	LOC100131349	1.000000	0.254946	1.355951
GENE1669X	AJAP1	AJAP1	1.000000	0.312541	1.453268
GENE2606X	LOC654201	LOC654201	1.000000	0.253021	1.452372
GENE3294X	TXNDC6	TXNDC6	1.000000	0.255601	1.427174
GENE2524X	LOC442329	LOC442329	1.000000	0.374167	1.439008
GENE2808X	OLFM1	OLFM1	1.000000	0.416929	1.377130
GENE1698X	APOBEC3F	APOBEC3F	1.000000	0.096646	1.513838
GENE2691X	MFSD6L	MFSD6L	1.000000	0.092667	1.501729
GENE2654X	LTC4S	LTC4S	1.000000	0.076830	1.543130
GENE2842X	PCDH21	PCDH21	1.000000	0.189163	1.539795
GENE2070X	ENHO	ENHO	1.000000	0.115178	1.420093
GENE3379X	ZMYND15	ZMYND15	1.000000	0.144227	1.422744
GENE1906X	CH25H	CH25H	1.000000	-0.121984	1.619425
GENE2719X	MPPED2	MPPED2	1.000000	-0.045067	1.562081
GENE2644X	LRP4	LRP4	1.000000	-0.078730	1.520221
GENE3247X	TNFRSF1B	TNFRSF1B	1.000000	-0.079173	1.468202
GENE871X	LOC731969	LOC731969	1.000000	1.638685	-1.161515
GENE2639X	LOC731969	LOC731969	1.000000	1.638685	-1.161515
GENE2479X	LOC100133760	LOC100133760	1.000000	1.462217	-0.997862
GENE2615X	LOC728253	LOC728253	1.000000	2.076284	-0.800855
GENE1757X	BNIP3L	BNIP3L	1.000000	2.753187	0.788136
GENE1822X	C6ORF47	C6ORF47	1.000000	2.515083	0.672895
GENE2144X	FNDC3A	FNDC3A	1.000000	2.475793	0.744000
GENE2095X	FAM171A1	FAM171A1	1.000000	2.612573	0.804905
GENE2352X	IL10RB	IL10RB	1.000000	2.661091	0.798755
GENE2401X	KLF2	KLF2	1.000000	2.560097	0.766705
GENE2360X	IMPA2	IMPA2	1.000000	2.598906	0.677446
GENE2957X	RAC1	RAC1	1.000000	2.645100	0.670314
GENE3064X	SEPN1	SEPN1	1.000000	2.571575	0.559120
GENE1789X	C16ORF75	C16ORF75	1.000000	2.443995	0.970482
GENE2392X	KIAA0195	KIAA0195	1.000000	2.356857	0.939365
GENE2637X	LOC730415	LOC730415	1.000000	2.448460	0.862932
GENE2643X	LRP11	LRP11	1.000000	2.400129	0.890186
GENE2722X	MR1	MR1	1.000000	2.666682	0.989084
GENE1778X	C12ORF76	C12ORF76	1.000000	2.230938	0.365343
GENE2819X	P2RX4	P2RX4	1.000000	2.246891	0.355537
GENE1876X	CD47	CD47	1.000000	2.175308	0.298352
GENE2205X	GRAMD4	GRAMD4	1.000000	2.179779	0.328740
GENE3182X	SYPL1	SYPL1	1.000000	2.138005	0.329453
GENE1763X	BTBD2	BTBD2	1.000000	2.086493	0.222381
GENE2194X	GOLPH3L	GOLPH3L	1.000000	2.062373	0.307734
GENE2195X	GPN2	GPN2	1.000000	2.089817	0.314653
GENE2786X	NR1H3	NR1H3	1.000000	2.117978	0.288373
GENE1646X	ACTR1B	ACTR1B	1.000000	2.021021	0.282982
GENE2939X	PTPN6	PTPN6	1.000000	2.039685	0.279364
GENE3030X	RSAD1	RSAD1	1.000000	2.050695	0.267666
GENE1630X	ACAD10	ACAD10	1.000000	2.201998	0.264063
GENE3069X	SERPINE2	SERPINE2	1.000000	2.171539	0.252323
GENE1932X	CLN3	CLN3	1.000000	2.144801	0.203609
GENE3055X	SDCBP2	SDCBP2	1.000000	2.147719	0.201929
GENE3138X	SPAG4	SPAG4	1.000000	2.167764	0.212055
GENE1770X	C10ORF116	C10ORF116	1.000000	2.231315	0.464440
GENE2428X	LAMB2	LAMB2	1.000000	2.208215	0.481766
GENE2432X	LAMP2	LAMP2	1.000000	2.227768	0.490793
GENE1738X	B3GALT4	B3GALT4	1.000000	2.206069	0.423519
GENE2946X	PYCARD	PYCARD	1.000000	2.204327	0.443038
GENE1641X	ACSL5	ACSL5	1.000000	2.288898	0.434020
GENE2576X	LOC647993	LOC647993	1.000000	2.273760	0.449305
GENE2375X	JARID2	JARID2	1.000000	2.275660	0.509821
GENE1851X	CAPS	CAPS	1.000000	2.300502	0.466967
GENE3375X	ZMYM3	ZMYM3	1.000000	2.309422	0.496436
GENE1730X	ATL1	ATL1	1.000000	2.107219	0.378474
GENE2508X	LOC388588	LOC388588	1.000000	2.091226	0.391456
GENE2359X	ILDR1	ILDR1	1.000000	2.126060	0.427491
GENE3305X	UCA1	UCA1	1.000000	2.134166	0.400376
GENE2470X	LOC100132323	LOC100132323	1.000000	2.151749	0.521216
GENE1965X	CTNNB1	CTNNB1	1.000000	2.149478	0.503886
GENE3099X	SLC24A1	SLC24A1	1.000000	2.166183	0.501881
GENE1673X	ALDH3B2	ALDH3B2	1.000000	2.096640	0.509289
GENE3074X	SEZ6L2	SEZ6L2	1.000000	2.121177	0.506327
GENE2937X	PTK6	PTK6	1.000000	2.122621	0.544534
GENE2550X	LOC644739	LOC644739	1.000000	2.149892	0.446948
GENE1951X	CREB3L2	CREB3L2	1.000000	2.132613	0.471988
GENE2855X	PEX19	PEX19	1.000000	2.145969	0.463986
GENE3234X	TMEM44	TMEM44	1.000000	2.124070	0.457498
GENE2381X	KBTBD11	KBTBD11	1.000000	2.177171	0.650743
GENE2143X	FNDC3A	FNDC3A	1.000000	2.181058	0.608092
GENE2854X	PEX11G	PEX11G	1.000000	2.139315	0.606001
GENE1714X	ARHGEF5	ARHGEF5	1.000000	2.395280	0.707320
GENE2404X	KLHDC9	KLHDC9	1.000000	2.405134	0.701145
GENE2238X	HLA-DMA	HLA-DMA	1.000000	2.339690	0.683607
GENE3257X	TPP1	TPP1	1.000000	2.332304	0.658771
GENE1971X	CTSH	CTSH	1.000000	2.433495	0.568946
GENE2187X	GLIPR2	GLIPR2	1.000000	2.472442	0.589109
GENE2751X	NAAA	NAAA	1.000000	2.390590	0.581981
GENE3219X	TMCO6	TMCO6	1.000000	2.333925	0.602445
GENE2045X	DUSP10	DUSP10	1.000000	2.437605	0.340561
GENE2220X	GYPC	GYPC	1.000000	2.431165	0.328619
GENE2741X	MXD4	MXD4	1.000000	2.428549	0.369016
GENE2650X	LRTOMT	LRTOMT	1.000000	2.506917	0.385604
GENE2403X	KLHDC8B	KLHDC8B	1.000000	2.481405	0.471948
GENE2318X	HS1BP3	HS1BP3	1.000000	2.372919	0.414517
GENE2964X	RARB	RARB	1.000000	2.371550	0.440757
GENE3086X	SIDT2	SIDT2	1.000000	2.349598	0.466705
GENE1699X	APOM	APOM	1.000000	2.271720	0.784168
GENE2066X	EIF4EBP2	EIF4EBP2	1.000000	2.249233	0.804291
GENE3245X	TNFRSF14	TNFRSF14	1.000000	2.264542	0.821856
GENE2912X	PPP2R2C	PPP2R2C	1.000000	2.221181	0.794640
GENE3173X	SUMF1	SUMF1	1.000000	2.305867	0.742361
GENE1708X	ARHGAP23	ARHGAP23	1.000000	2.131323	0.804538
GENE2876X	PKIA	PKIA	1.000000	2.090849	0.890387
GENE3025X	RPS27L	RPS27L	1.000000	2.067667	0.698799
GENE3028X	RRAS	RRAS	1.000000	2.066907	0.758328
GENE2147X	FOS	FOS	1.000000	2.283856	-0.164693
GENE2330X	ID1	ID1	1.000000	2.337351	-0.146210
GENE2333X	ID2	ID2	1.000000	2.233753	-0.214620
GENE1985X	CYP1B1	CYP1B1	1.000000	2.110081	-0.155289
GENE2655X	LXN	LXN	1.000000	2.149309	-0.109021
GENE2015X	DHRS9	DHRS9	1.000000	2.206574	0.057608
GENE2835X	PARP14	PARP14	1.000000	2.259965	0.061500
GENE2363X	IRF9	IRF9	1.000000	2.262064	0.022325
GENE2376X	JDP2	JDP2	1.000000	2.259226	-0.010169
GENE2814X	OPLAH	OPLAH	1.000000	2.312181	0.041347
GENE2180X	GCHFR	GCHFR	1.000000	2.276129	0.115759
GENE2332X	ID2	ID2	1.000000	2.276629	0.124596
GENE1975X	CXXC5	CXXC5	1.000000	2.341072	0.112429
GENE3211X	TJP3	TJP3	1.000000	2.309259	0.092706
GENE1724X	ASS1	ASS1	1.000000	2.309300	0.162234
GENE2689X	METTL7A	METTL7A	1.000000	2.340856	0.201491
GENE3343X	WDR45	WDR45	1.000000	2.312998	0.201344
GENE1947X	CPA4	CPA4	1.000000	2.033766	0.130363
GENE2966X	RARRES1	RARRES1	1.000000	2.135591	0.135440
GENE2323X	HSPB1	HSPB1	1.000000	2.015942	0.040860
GENE2926X	PRRT3	PRRT3	1.000000	1.994247	0.065523
GENE2754X	NBEAL2	NBEAL2	1.000000	2.031578	0.006814
GENE2770X	NFKBIZ	NFKBIZ	1.000000	2.026297	-0.004881
GENE3254X	TP53AP1	TP53AP1	1.000000	1.977628	-0.041845
GENE2334X	ID3	ID3	1.000000	2.847686	-0.019868
GENE1976X	CXXC5	CXXC5	1.000000	2.492963	-0.027642
GENE3238X	TMEM71	TMEM71	1.000000	2.569691	-0.097902
GENE3385X	ZNF323	ZNF323	1.000000	2.500861	-0.104188
GENE2108X	FBLN1	FBLN1	1.000000	2.443563	0.169537
GENE2423X	LAMA4	LAMA4	1.000000	2.518234	0.209415
GENE2344X	IFT172	IFT172	1.000000	2.671183	0.214497
GENE3098X	SLC16A9	SLC16A9	1.000000	2.652252	0.253239
GENE3292X	TUBG2	TUBG2	1.000000	2.636107	0.280700
GENE2960X	RAF1	RAF1	1.000000	2.835720	0.410842
GENE2967X	RARRES1	RARRES1	1.000000	2.685251	0.403312
GENE1922X	CLDN11	CLDN11	1.000000	2.947540	0.109395
GENE1852X	CAPS	CAPS	1.000000	2.928874	0.256470
GENE2177X	GBP2	GBP2	1.000000	2.884991	0.271278
GENE1707X	ARHGAP1	ARHGAP1	1.000000	3.032543	0.440063
GENE1842X	CACNB3	CACNB3	1.000000	3.128602	0.419386
GENE2129X	FGD2	FGD2	1.000000	3.095756	0.308347
GENE2415X	KRT15	KRT15	1.000000	3.086448	0.291929
GENE2431X	LAMP2	LAMP2	1.000000	3.070760	0.553844
GENE2353X	IL10RB	IL10RB	1.000000	2.974899	0.626231
GENE2374X	JAM3	JAM3	1.000000	3.055218	0.631413
GENE3337X	WASF2	WASF2	1.000000	3.020849	0.617905
GENE1693X	ANXA9	ANXA9	1.000000	2.873852	0.509587
GENE3063X	SEPN1	SEPN1	1.000000	2.828074	0.566710
GENE2863X	PHF11	PHF11	1.000000	2.908132	0.584300
GENE3155X	SSH3	SSH3	1.000000	2.884349	0.626840
GENE2958X	RAC1	RAC1	1.000000	2.759123	0.648994
GENE3260X	TRAPPC6A	TRAPPC6A	1.000000	2.761724	0.617708
GENE2191X	GNG12	GNG12	1.000000	3.246657	0.446839
GENE3249X	TNFSF10	TNFSF10	1.000000	3.349049	0.508287
GENE1756X	BNIP3L	BNIP3L	1.000000	3.183660	0.772454
GENE2668X	MALL	MALL	1.000000	3.393461	0.835689
GENE2736X	MUC20	MUC20	1.000000	3.395815	0.865932
GENE3199X	TGFBR2	TGFBR2	1.000000	3.283807	0.901950
GENE3198X	TGFBR2	TGFBR2	1.000000	3.651241	0.858098
GENE1801X	C1QTNF6	C1QTNF6	1.000000	3.756946	1.350554
GENE1989X	CYP2S1	CYP2S1	1.000000	2.485071	1.403874
GENE2509X	LOC389599	LOC389599	1.000000	2.500880	1.557894
GENE2687X	MDK	MDK	1.000000	2.552178	1.822392
GENE2680X	MATN2	MATN2	1.000000	2.124674	1.685995
GENE2875X	PKIA	PKIA	1.000000	2.240201	1.635682
GENE2250X	HRASLS3	HRASLS3	1.000000	2.930720	1.267685
GENE2165X	FYCO1	FYCO1	1.000000	2.834751	1.382848
GENE3339X	WDFY1	WDFY1	1.000000	2.831764	1.381029
GENE2429X	LAMC1	LAMC1	1.000000	3.111069	1.218158
GENE3050X	SCD5	SCD5	1.000000	3.127586	1.357635
GENE3165X	STRADB	STRADB	1.000000	3.226561	1.421845
GENE1661X	AGR2	AGR2	1.000000	1.450771	-0.596574
GENE2468X	LOC100131850	LOC100131850	1.000000	1.424511	-0.623186
GENE2785X	NPPA	NPPA	1.000000	1.476858	-0.703413
GENE1939X	CNIH3	CNIH3	1.000000	1.653088	-0.541178
GENE2437X	LCP1	LCP1	1.000000	1.635606	-0.651444
GENE2601X	LOC653337	LOC653337	1.000000	1.565662	-0.696873
GENE2203X	GPX5	GPX5	1.000000	1.346681	-0.729067
GENE2490X	LOC126860	LOC126860	1.000000	1.296086	-0.856182
GENE1982X	CYCSL1	CYCSL1	1.000000	1.091629	-0.727890
GENE1886X	CDC2L2	CDC2L2	1.000000	1.091821	-0.700355
GENE2626X	LOC729177	LOC729177	1.000000	1.114135	-0.707907
GENE2185X	GJB3	GJB3	1.000000	1.032179	-0.765470
GENE2303X	HS.560357	HS.560357	1.000000	1.187011	-0.767826
GENE2315X	HS.582136	HS.582136	1.000000	1.117905	-0.545055
GENE2562X	LOC646774	LOC646774	1.000000	1.145255	-0.530250
GENE1820X	C6ORF132	C6ORF132	1.000000	1.076221	-0.603264
GENE3152X	SSB	SSB	1.000000	1.077989	-0.629483
GENE2461X	LOC100131031	LOC100131031	1.000000	1.055241	-0.572210
GENE2546X	LOC644105	LOC644105	1.000000	1.016944	-0.573611
GENE2295X	HS.543759	HS.543759	1.000000	1.134126	-0.618596
GENE2787X	NR4A2	NR4A2	1.000000	1.154471	-0.659505
GENE1660X	AGPAT9	AGPAT9	1.000000	1.284344	-0.621814
GENE2827X	PAK2	PAK2	1.000000	1.224771	-0.593687
GENE1810X	C4ORF33	C4ORF33	1.000000	1.220708	-0.487210
GENE2122X	FCAR	FCAR	1.000000	1.217302	-0.498600
GENE3263X	TRIM54	TRIM54	1.000000	1.254037	-0.499841
GENE3058X	SDPR	SDPR	1.000000	1.174961	-0.449133
GENE1871X	CCK	CCK	1.000000	1.751038	-0.267168
GENE1764X	BTC	BTC	1.000000	1.782834	-0.218073
GENE1950X	CRABP2	CRABP2	1.000000	1.763493	-0.213682
GENE1931X	CLMN	CLMN	1.000000	1.821415	-0.212198
GENE2043X	DUSP1	DUSP1	1.000000	1.742514	-0.135141
GENE2247X	HOPX	HOPX	1.000000	1.715659	-0.184383
GENE2447X	LMO2	LMO2	1.000000	1.856783	-0.167723
GENE2534X	LOC643008	LOC643008	1.000000	1.889537	-0.169525
GENE2695X	MGC12965	MGC12965	1.000000	1.911425	-0.143903
GENE2579X	LOC649143	LOC649143	1.000000	1.878033	-0.099123
GENE2427X	LAMB1	LAMB1	1.000000	1.763215	-0.052298
GENE2799X	OAF	OAF	1.000000	1.812676	-0.083279
GENE2134X	FLJ10986	FLJ10986	1.000000	1.642856	-0.107272
[truncated: 1,401 more rows]
