# Supplementary material for: A genome‐scale screen reveals context‐dependent ovarian cancer sensitivity to miRNA overexpression
Source: Mol Syst Biol. 2015 Dec 11;11(12):842. doi: 10.15252/msb.20156308 (PMC4704493; doi:10.15252/msb.20156308)
Supplement: Supplementary file 14 — Dataset EV10 [file MSB-11-842-s018.zip › Dataset_EV10/PEO1 and PEO4 siSIX4 2-fold change genes .gtr]

NODE1X	GENE2286X	GENE552X	1.000000
NODE2X	GENE2558X	GENE800X	1.000000
NODE3X	GENE2639X	GENE871X	1.000000
NODE4X	GENE814X	GENE429X	1.000000
NODE5X	GENE1062X	GENE184X	1.000000
NODE6X	GENE2585X	GENE1914X	1.000000
NODE7X	GENE1309X	GENE1288X	1.000000
NODE8X	GENE2634X	GENE2025X	1.000000
NODE9X	GENE3246X	GENE1918X	1.000000
NODE10X	GENE1162X	GENE226X	1.000000
NODE11X	GENE1200X	GENE509X	1.000000
NODE12X	GENE2145X	GENE1826X	1.000000
NODE13X	GENE2398X	GENE1703X	1.000000
NODE14X	GENE732X	GENE696X	1.000000
NODE15X	GENE3192X	GENE2646X	1.000000
NODE16X	GENE1159X	GENE602X	1.000000
NODE17X	GENE1399X	GENE1139X	1.000000
NODE18X	GENE3202X	GENE3104X	1.000000
NODE19X	GENE1542X	GENE559X	1.000000
NODE20X	GENE1088X	GENE740X	1.000000
NODE21X	GENE195X	GENE32X	1.000000
NODE22X	GENE2316X	GENE2128X	1.000000
NODE23X	GENE1123X	GENE253X	1.000000
NODE24X	GENE3172X	GENE1701X	1.000000
NODE25X	GENE2598X	GENE1666X	1.000000
NODE26X	GENE1544X	GENE1486X	1.000000
NODE27X	GENE2489X	GENE2063X	1.000000
NODE28X	GENE2207X	GENE1973X	1.000000
NODE29X	GENE2651X	GENE2343X	1.000000
NODE30X	GENE3224X	GENE2739X	1.000000
NODE31X	GENE2163X	GENE1904X	1.000000
NODE32X	GENE2387X	GENE1899X	1.000000
NODE33X	GENE654X	GENE431X	1.000000
NODE34X	GENE1246X	GENE238X	1.000000
NODE35X	GENE2760X	GENE2580X	1.000000
NODE36X	GENE2628X	GENE1765X	1.000000
NODE37X	GENE2746X	GENE1983X	1.000000
NODE38X	GENE2586X	GENE1909X	1.000000
NODE39X	GENE2763X	GENE1935X	1.000000
NODE40X	GENE1119X	GENE407X	1.000000
NODE41X	GENE1489X	GENE733X	1.000000
NODE42X	GENE3313X	GENE2248X	1.000000
NODE43X	GENE1260X	GENE1256X	1.000000
NODE44X	GENE2068X	GENE1977X	1.000000
NODE45X	GENE2775X	GENE2007X	1.000000
NODE46X	GENE1287X	GENE1183X	1.000000
NODE47X	GENE3115X	GENE2996X	1.000000
NODE48X	GENE3133X	GENE2338X	1.000000
NODE49X	GENE3225X	GENE2335X	1.000000
NODE50X	GENE3289X	GENE2092X	1.000000
NODE51X	GENE2613X	GENE2595X	1.000000
NODE52X	GENE3278X	GENE2997X	1.000000
NODE53X	GENE635X	GENE13X	1.000000
NODE54X	GENE616X	GENE222X	1.000000
NODE55X	GENE2530X	GENE2512X	1.000000
NODE56X	GENE2962X	GENE2009X	1.000000
NODE57X	GENE1331X	GENE190X	1.000000
NODE58X	GENE418X	GENE278X	1.000000
NODE59X	GENE2631X	GENE3396X	1.000000
NODE60X	GENE3298X	GENE2776X	1.000000
NODE61X	GENE2097X	GENE1791X	1.000000
NODE62X	GENE2972X	GENE1941X	1.000000
NODE63X	GENE3113X	GENE2053X	1.000000
NODE64X	GENE1295X	GENE543X	1.000000
NODE65X	GENE3151X	GENE3015X	1.000000
NODE66X	GENE3280X	GENE3054X	1.000000
NODE67X	GENE136X	GENE7X	1.000000
NODE68X	GENE2440X	NODE39X	1.000000
NODE69X	GENE350X	NODE34X	1.000000
NODE70X	GENE996X	GENE43X	1.000000
NODE71X	GENE2923X	GENE1940X	1.000000
NODE72X	GENE3380X	GENE2182X	1.000000
NODE73X	GENE2865X	GENE1755X	1.000000
NODE74X	GENE290X	GENE255X	1.000000
NODE75X	GENE3259X	GENE1753X	1.000000
NODE76X	GENE1237X	GENE769X	1.000000
NODE77X	GENE2817X	GENE2664X	1.000000
NODE78X	GENE1217X	GENE1079X	1.000000
NODE79X	GENE2078X	GENE2011X	1.000000
NODE80X	GENE2676X	GENE2157X	1.000000
NODE81X	GENE1493X	GENE387X	0.999999
NODE82X	GENE659X	GENE11X	0.999999
NODE83X	GENE3055X	GENE1932X	0.999999
NODE84X	GENE2955X	GENE2918X	0.999999
NODE85X	GENE2744X	GENE2306X	0.999999
NODE86X	GENE1111X	GENE127X	0.999999
NODE87X	GENE2526X	GENE2276X	0.999999
NODE88X	GENE1192X	NODE58X	0.999999
NODE89X	GENE3339X	GENE2165X	0.999999
NODE90X	GENE3163X	GENE2766X	0.999999
NODE91X	GENE2210X	GENE2110X	0.999999
NODE92X	GENE2320X	GENE2033X	0.999999
NODE93X	GENE216X	GENE53X	0.999999
NODE94X	GENE1365X	NODE69X	0.999999
NODE95X	GENE1742X	GENE1719X	0.999999
NODE96X	GENE2463X	GENE3370X	0.999999
NODE97X	GENE909X	GENE710X	0.999999
NODE98X	GENE1148X	GENE1010X	0.999999
NODE99X	GENE2549X	GENE2511X	0.999999
NODE100X	GENE1374X	GENE1338X	0.999999
NODE101X	GENE2395X	GENE2013X	0.999999
NODE102X	GENE3266X	GENE2173X	0.999999
NODE103X	GENE2795X	GENE2216X	0.999999
NODE104X	GENE120X	GENE69X	0.999999
NODE105X	GENE2378X	GENE2120X	0.999999
NODE106X	GENE2860X	GENE2422X	0.999999
NODE107X	GENE502X	GENE77X	0.999999
NODE108X	GENE3392X	GENE1854X	0.999999
NODE109X	GENE1231X	GENE415X	0.999999
NODE110X	GENE597X	GENE260X	0.999999
NODE111X	GENE473X	GENE252X	0.999999
NODE112X	GENE936X	GENE770X	0.999999
NODE113X	GENE776X	GENE699X	0.999999
NODE114X	GENE2300X	GENE2125X	0.999999
NODE115X	GENE1588X	GENE38X	0.999999
NODE116X	GENE1480X	GENE47X	0.999999
NODE117X	GENE1333X	GENE1038X	0.999999
NODE118X	GENE1194X	GENE367X	0.999999
NODE119X	GENE1291X	GENE505X	0.999999
NODE120X	GENE1580X	GENE434X	0.999999
NODE121X	GENE3041X	GENE2657X	0.999999
NODE122X	GENE2391X	GENE2160X	0.999999
NODE123X	GENE2797X	GENE1750X	0.999999
NODE124X	GENE394X	GENE364X	0.999999
NODE125X	GENE2614X	GENE2137X	0.999999
NODE126X	GENE1352X	GENE925X	0.999999
NODE127X	GENE1547X	GENE1356X	0.999999
NODE128X	GENE2889X	GENE1995X	0.999999
NODE129X	GENE179X	GENE39X	0.999999
NODE130X	GENE3116X	GENE1872X	0.999999
NODE131X	GENE3308X	GENE2809X	0.999999
NODE132X	GENE2292X	GENE3381X	0.999999
NODE133X	GENE2056X	GENE3344X	0.999999
NODE134X	GENE2229X	GENE3364X	0.999999
NODE135X	GENE1355X	GENE337X	0.999999
NODE136X	GENE2030X	GENE3329X	0.999999
NODE137X	GENE3101X	GENE2749X	0.999999
NODE138X	GENE3336X	GENE2454X	0.999999
NODE139X	GENE630X	GENE303X	0.999999
NODE140X	GENE1163X	GENE444X	0.999999
NODE141X	GENE1297X	GENE210X	0.999999
NODE142X	GENE1075X	GENE927X	0.999999
NODE143X	GENE1170X	GENE848X	0.999999
NODE144X	GENE1229X	GENE1151X	0.999999
NODE145X	GENE2262X	GENE1759X	0.999999
NODE146X	GENE1301X	GENE1191X	0.999999
NODE147X	GENE2413X	GENE1979X	0.999999
NODE148X	GENE2532X	GENE2418X	0.999999
NODE149X	NODE60X	GENE2212X	0.999999
NODE150X	GENE1089X	GENE207X	0.999999
NODE151X	GENE2725X	GENE2140X	0.999999
NODE152X	GENE1426X	GENE1286X	0.999999
NODE153X	GENE2458X	GENE3354X	0.999999
NODE154X	GENE3154X	GENE2684X	0.999999
NODE155X	GENE1099X	GENE1023X	0.999999
NODE156X	NODE87X	GENE1788X	0.999999
NODE157X	GENE3284X	GENE1760X	0.999999
NODE158X	GENE3102X	GENE2516X	0.999999
NODE159X	NODE47X	GENE2065X	0.999999
NODE160X	GENE2537X	GENE2142X	0.999999
NODE161X	GENE2716X	GENE1799X	0.999999
NODE162X	GENE3080X	GENE2688X	0.999999
NODE163X	GENE3004X	GENE2313X	0.999999
NODE164X	GENE1312X	GENE892X	0.999999
NODE165X	GENE2828X	GENE2299X	0.999999
NODE166X	GENE1299X	GENE217X	0.999999
NODE167X	GENE2969X	GENE2845X	0.999999
NODE168X	GENE1994X	GENE1992X	0.999999
NODE169X	NODE65X	GENE3242X	0.999999
NODE170X	GENE1483X	GENE22X	0.999999
NODE171X	GENE1500X	GENE1384X	0.999999
NODE172X	GENE1081X	GENE1041X	0.999999
NODE173X	GENE2999X	GENE1731X	0.999999
NODE174X	GENE1504X	GENE972X	0.999999
NODE175X	GENE3157X	GENE2075X	0.999999
NODE176X	GENE2619X	GENE2497X	0.999999
NODE177X	GENE2915X	NODE25X	0.999999
NODE178X	GENE1107X	GENE121X	0.999999
NODE179X	GENE2289X	GENE1891X	0.999999
NODE180X	GENE3109X	GENE2176X	0.999999
NODE181X	GENE1540X	GENE757X	0.999999
NODE182X	GENE1559X	GENE677X	0.999999
NODE183X	GENE1250X	GENE621X	0.999999
NODE184X	GENE2927X	GENE2669X	0.999999
NODE185X	NODE17X	GENE319X	0.999999
NODE186X	GENE1556X	GENE1535X	0.999999
NODE187X	GENE3008X	GENE1775X	0.999999
NODE188X	GENE1572X	GENE1350X	0.999999
NODE189X	GENE1313X	GENE1033X	0.999999
NODE190X	GENE535X	GENE323X	0.999999
NODE191X	GENE2847X	GENE2661X	0.999999
NODE192X	GENE3021X	GENE3220X	0.999999
NODE193X	GENE1577X	GENE963X	0.999999
NODE194X	GENE3167X	GENE3320X	0.999999
NODE195X	GENE887X	GENE752X	0.999999
NODE196X	GENE948X	GENE357X	0.999999
NODE197X	GENE2488X	GENE2193X	0.999999
NODE198X	GENE2649X	GENE1697X	0.999999
NODE199X	GENE3159X	GENE2054X	0.999999
NODE200X	GENE2867X	GENE1848X	0.999999
NODE201X	GENE1189X	GENE491X	0.999999
NODE202X	GENE2365X	GENE1841X	0.999999
NODE203X	GENE345X	GENE196X	0.999999
NODE204X	GENE428X	NODE74X	0.999999
NODE205X	GENE239X	GENE57X	0.999999
NODE206X	GENE958X	GENE173X	0.999999
NODE207X	GENE649X	GENE189X	0.999999
NODE208X	GENE2620X	GENE2390X	0.999999
NODE209X	GENE554X	GENE481X	0.999999
NODE210X	GENE1066X	GENE1026X	0.999999
NODE211X	GENE1458X	GENE1181X	0.999999
NODE212X	GENE753X	GENE27X	0.999999
NODE213X	GENE2948X	NODE42X	0.999999
NODE214X	GENE1164X	GENE332X	0.999999
NODE215X	GENE2611X	GENE1867X	0.999999
NODE216X	GENE2998X	GENE2190X	0.999999
NODE217X	GENE2462X	GENE1908X	0.999999
NODE218X	GENE2155X	GENE1956X	0.999999
NODE219X	GENE366X	GENE311X	0.999999
NODE220X	GENE2510X	GENE2322X	0.999999
NODE221X	GENE1476X	GENE288X	0.999999
NODE222X	GENE1467X	NODE67X	0.999999
NODE223X	GENE3201X	NODE68X	0.999999
NODE224X	GENE930X	GENE851X	0.999999
NODE225X	GENE2971X	GENE1744X	0.999999
NODE226X	GENE2753X	GENE1815X	0.999999
NODE227X	GENE1494X	GENE44X	0.999999
NODE228X	GENE3014X	NODE32X	0.999999
NODE229X	GENE3094X	GENE2709X	0.999999
NODE230X	GENE922X	GENE261X	0.999999
NODE231X	GENE3051X	GENE3387X	0.999999
NODE232X	GENE466X	GENE81X	0.999999
NODE233X	GENE3111X	GENE3276X	0.999999
NODE234X	GENE2774X	GENE2521X	0.999999
NODE235X	GENE3022X	GENE2642X	0.999999
NODE236X	GENE2536X	GENE3322X	0.999999
NODE237X	GENE167X	GENE96X	0.999999
NODE238X	GENE266X	GENE125X	0.999999
NODE239X	GENE1619X	GENE3X	0.999998
NODE240X	GENE2843X	GENE2660X	0.999998
NODE241X	GENE2507X	GENE2261X	0.999998
NODE242X	GENE920X	GENE918X	0.999998
NODE243X	GENE2625X	GENE3341X	0.999998
NODE244X	GENE2593X	GENE1741X	0.999998
NODE245X	GENE3178X	GENE3386X	0.999998
NODE246X	GENE1412X	NODE94X	0.999998
NODE247X	NODE213X	GENE2127X	0.999998
NODE248X	GENE3091X	GENE2287X	0.999998
NODE249X	GENE2574X	GENE3255X	0.999998
NODE250X	GENE1450X	GENE1443X	0.999998
NODE251X	GENE2441X	GENE1869X	0.999998
NODE252X	GENE1389X	GENE750X	0.999998
NODE253X	GENE999X	GENE276X	0.999998
NODE254X	GENE2604X	GENE2346X	0.999998
NODE255X	GENE3137X	GENE2841X	0.999998
NODE256X	GENE2257X	GENE1636X	0.999998
NODE257X	GENE1575X	GENE1254X	0.999998
NODE258X	GENE1173X	GENE144X	0.999998
NODE259X	GENE1285X	GENE744X	0.999998
NODE260X	GENE2421X	GENE2240X	0.999998
NODE261X	GENE620X	GENE617X	0.999998
NODE262X	GENE1005X	GENE277X	0.999998
NODE263X	GENE459X	GENE122X	0.999998
NODE264X	GENE2897X	GENE1824X	0.999998
NODE265X	GENE3053X	GENE2106X	0.999998
NODE266X	GENE953X	GENE480X	0.999998
NODE267X	GENE1188X	GENE135X	0.999998
NODE268X	GENE3092X	GENE3286X	0.999998
NODE269X	GENE1336X	GENE1289X	0.999998
NODE270X	GENE2221X	NODE91X	0.999998
NODE271X	GENE1273X	GENE1037X	0.999998
NODE272X	GENE2931X	GENE2747X	0.999998
NODE273X	GENE1303X	GENE1221X	0.999998
NODE274X	GENE3123X	GENE2902X	0.999998
NODE275X	GENE1599X	GENE1262X	0.999998
NODE276X	GENE1471X	NODE70X	0.999998
NODE277X	GENE2246X	GENE2107X	0.999998
NODE278X	GENE2636X	GENE2150X	0.999998
NODE279X	GENE3083X	GENE1884X	0.999998
NODE280X	GENE3366X	GENE1663X	0.999998
NODE281X	GENE3126X	GENE2087X	0.999998
NODE282X	GENE1482X	GENE1308X	0.999998
NODE283X	GENE3120X	GENE2213X	0.999998
NODE284X	GENE150X	NODE104X	0.999998
NODE285X	NODE66X	GENE2851X	0.999998
NODE286X	GENE2204X	GENE1647X	0.999998
NODE287X	GENE3048X	GENE2050X	0.999998
NODE288X	GENE1064X	GENE489X	0.999998
NODE289X	GENE1056X	GENE938X	0.999998
NODE290X	GENE2483X	GENE2154X	0.999998
NODE291X	GENE2090X	GENE1794X	0.999998
NODE292X	GENE2113X	NODE199X	0.999998
NODE293X	GENE965X	GENE68X	0.999998
NODE294X	GENE2765X	GENE1943X	0.999998
NODE295X	GENE1512X	GENE1067X	0.999998
NODE296X	GENE1271X	GENE392X	0.999998
NODE297X	GENE305X	GENE115X	0.999998
NODE298X	GENE1468X	GENE298X	0.999998
NODE299X	GENE1507X	GENE315X	0.999998
NODE300X	GENE2206X	GENE1907X	0.999998
NODE301X	GENE379X	GENE286X	0.999998
NODE302X	GENE1417X	GENE1395X	0.999998
NODE303X	GENE1012X	GENE650X	0.999998
NODE304X	GENE1429X	GENE54X	0.999998
NODE305X	GENE796X	GENE395X	0.999998
NODE306X	GENE3070X	GENE2167X	0.999998
NODE307X	GENE3244X	GENE3358X	0.999998
NODE308X	GENE1499X	GENE104X	0.999998
NODE309X	GENE378X	GENE299X	0.999998
NODE310X	GENE1142X	GENE138X	0.999998
NODE311X	GENE2916X	GENE1679X	0.999998
NODE312X	GENE1734X	GENE1721X	0.999998
NODE313X	GENE3020X	NODE138X	0.999998
NODE314X	GENE3032X	GENE3189X	0.999998
NODE315X	GENE2364X	GENE1972X	0.999998
NODE316X	GENE314X	GENE141X	0.999998
NODE317X	NODE164X	GENE592X	0.999998
NODE318X	GENE3221X	NODE61X	0.999998
NODE319X	GENE2341X	GENE2275X	0.999998
NODE320X	GENE962X	GENE956X	0.999998
NODE321X	GENE2506X	GENE2444X	0.999998
NODE322X	GENE327X	NODE107X	0.999998
NODE323X	GENE1562X	GENE441X	0.999998
NODE324X	GENE2274X	GENE3140X	0.999998
NODE325X	GENE2740X	GENE2224X	0.999998
NODE326X	GENE1261X	NODE33X	0.999998
NODE327X	GENE2864X	NODE75X	0.999998
NODE328X	GENE2445X	GENE3105X	0.999998
NODE329X	GENE1014X	GENE1013X	0.999998
NODE330X	GENE1240X	GENE671X	0.999998
NODE331X	GENE488X	GENE454X	0.999998
NODE332X	GENE1353X	GENE682X	0.999998
NODE333X	GENE707X	GENE203X	0.999998
NODE334X	GENE2605X	GENE1710X	0.999998
NODE335X	GENE1590X	NODE4X	0.999998
NODE336X	GENE227X	GENE198X	0.999998
NODE337X	GENE1847X	GENE3103X	0.999998
NODE338X	GENE3039X	NODE90X	0.999998
NODE339X	GENE3273X	GENE2136X	0.999998
NODE340X	GENE638X	GENE400X	0.999998
NODE341X	GENE3324X	GENE3331X	0.999998
NODE342X	GENE2456X	GENE3090X	0.999998
NODE343X	GENE2784X	GENE2663X	0.999998
NODE344X	GENE2582X	GENE2362X	0.999998
NODE345X	GENE2994X	GENE2171X	0.999998
NODE346X	GENE2294X	GENE1970X	0.999998
NODE347X	GENE2940X	GENE2502X	0.999998
NODE348X	GENE1875X	GENE1800X	0.999998
NODE349X	NODE115X	GENE5X	0.999998
NODE350X	GENE2959X	GENE2215X	0.999998
NODE351X	GENE1406X	GENE94X	0.999998
NODE352X	GENE619X	NODE204X	0.999998
NODE353X	GENE720X	GENE4X	0.999998
NODE354X	GENE1616X	NODE109X	0.999998
NODE355X	GENE2894X	GENE2783X	0.999998
NODE356X	GENE2622X	GENE2235X	0.999998
NODE357X	GENE691X	GENE409X	0.999998
NODE358X	GENE730X	GENE371X	0.999998
NODE359X	GENE746X	GENE408X	0.999998
NODE360X	GENE777X	GENE370X	0.999998
NODE361X	GENE2280X	GENE2041X	0.999998
NODE362X	GENE1552X	GENE949X	0.999998
NODE363X	GENE2793X	GENE2181X	0.999998
NODE364X	NODE185X	GENE15X	0.999998
NODE365X	GENE2880X	GENE2149X	0.999998
NODE366X	GENE2984X	GENE1921X	0.999998
NODE367X	GENE1432X	GENE401X	0.999998
NODE368X	GENE1239X	GENE623X	0.999998
NODE369X	GENE3275X	GENE2273X	0.999998
NODE370X	GENE2356X	GENE2284X	0.999998
NODE371X	GENE3125X	GENE3378X	0.999997
NODE372X	GENE2455X	GENE1769X	0.999997
NODE373X	GENE2556X	NODE158X	0.999997
NODE374X	GENE1045X	GENE662X	0.999997
NODE375X	GENE1054X	GENE1000X	0.999997
NODE376X	GENE1545X	GENE346X	0.999997
NODE377X	GENE2742X	NODE208X	0.999997
NODE378X	GENE1241X	NODE201X	0.999997
NODE379X	GENE1771X	GENE1751X	0.999997
NODE380X	GENE1069X	GENE169X	0.999997
NODE381X	NODE106X	GENE1704X	0.999997
NODE382X	GENE393X	NODE93X	0.999997
NODE383X	GENE2767X	GENE2014X	0.999997
NODE384X	GENE2416X	GENE1732X	0.999997
NODE385X	GENE2044X	GENE3019X	0.999997
NODE386X	GENE1445X	NODE116X	0.999997
NODE387X	GENE759X	GENE704X	0.999997
NODE388X	GENE2239X	GENE2064X	0.999997
NODE389X	GENE1916X	GENE3352X	0.999997
NODE390X	GENE1517X	GENE821X	0.999997
NODE391X	GENE1917X	GENE3038X	0.999997
NODE392X	GENE988X	GENE961X	0.999997
NODE393X	GENE854X	NODE296X	0.999997
NODE394X	GENE2116X	GENE2023X	0.999997
NODE395X	GENE1306X	GENE342X	0.999997
NODE396X	GENE1190X	GENE243X	0.999997
NODE397X	GENE2869X	GENE3346X	0.999997
NODE398X	GENE2321X	GENE2035X	0.999997
NODE399X	GENE3204X	GENE3367X	0.999997
NODE400X	GENE3321X	GENE1877X	0.999997
NODE401X	GENE1076X	GENE590X	0.999997
NODE402X	GENE2901X	NODE114X	0.999997
NODE403X	NODE35X	GENE2264X	0.999997
NODE404X	GENE1958X	NODE177X	0.999997
NODE405X	GENE1218X	GENE308X	0.999997
NODE406X	GENE1032X	GENE385X	0.999997
NODE407X	GENE1892X	GENE1749X	0.999997
NODE408X	NODE143X	GENE511X	0.999997
NODE409X	GENE2503X	GENE1722X	0.999997
NODE410X	GENE2737X	GENE2067X	0.999997
NODE411X	GENE2667X	GENE1853X	0.999997
NODE412X	GENE1152X	GENE296X	0.999997
NODE413X	NODE251X	GENE1843X	0.999997
NODE414X	GENE2804X	GENE1837X	0.999997
NODE415X	GENE1439X	GENE414X	0.999997
NODE416X	GENE890X	NODE259X	0.999997
NODE417X	GENE804X	GENE742X	0.999997
NODE418X	GENE2465X	NODE180X	0.999997
NODE419X	GENE1104X	GENE50X	0.999997
NODE420X	GENE2917X	NODE15X	0.999997
NODE421X	GENE1447X	GENE443X	0.999997
NODE422X	GENE599X	GENE562X	0.999997
NODE423X	GENE2629X	GENE2172X	0.999997
NODE424X	GENE1416X	GENE838X	0.999997
NODE425X	GENE2057X	GENE3326X	0.999997
NODE426X	GENE2417X	GENE2383X	0.999997
NODE427X	GENE2357X	GENE2255X	0.999997
NODE428X	GENE799X	NODE124X	0.999997
NODE429X	GENE1186X	GENE939X	0.999997
NODE430X	GENE1526X	GENE92X	0.999997
NODE431X	GENE980X	NODE86X	0.999997
NODE432X	NODE146X	GENE1094X	0.999997
NODE433X	GENE3010X	GENE1858X	0.999997
NODE434X	GENE2039X	GENE3391X	0.999997
NODE435X	NODE19X	GENE209X	0.999997
NODE436X	GENE879X	GENE134X	0.999997
NODE437X	GENE3052X	GENE3312X	0.999997
NODE438X	NODE152X	NODE221X	0.999997
NODE439X	NODE128X	NODE156X	0.999997
NODE440X	GENE2623X	GENE3037X	0.999997
NODE441X	GENE1702X	GENE1642X	0.999997
NODE442X	GENE2788X	NODE163X	0.999997
NODE443X	GENE1488X	GENE85X	0.999997
NODE444X	GENE1783X	NODE52X	0.999997
NODE445X	GENE693X	GENE376X	0.999997
NODE446X	GENE1361X	GENE325X	0.999997
NODE447X	GENE2368X	GENE1864X	0.999997
NODE448X	GENE1456X	GENE913X	0.999997
NODE449X	GENE873X	GENE610X	0.999997
NODE450X	NODE59X	NODE134X	0.999997
NODE451X	GENE2779X	GENE1784X	0.999997
NODE452X	GENE3146X	GENE3174X	0.999997
NODE453X	GENE1496X	GENE1009X	0.999997
NODE454X	GENE3150X	NODE133X	0.999997
NODE455X	GENE2385X	GENE1675X	0.999997
NODE456X	GENE1472X	GENE782X	0.999997
NODE457X	GENE1165X	GENE91X	0.999997
NODE458X	GENE2430X	GENE1745X	0.999997
NODE459X	GENE2046X	NODE228X	0.999997
NODE460X	GENE2442X	NODE8X	0.999997
NODE461X	NODE171X	GENE340X	0.999997
NODE462X	GENE1617X	GENE1127X	0.999997
NODE463X	GENE3206X	GENE3272X	0.999997
NODE464X	GENE1092X	GENE778X	0.999997
NODE465X	GENE1141X	GENE221X	0.999997
NODE466X	GENE2077X	GENE1874X	0.999997
NODE467X	GENE1276X	NODE464X	0.999997
NODE468X	GENE2020X	GENE1720X	0.999997
NODE469X	GENE1573X	GENE856X	0.999997
NODE470X	GENE1978X	GENE1687X	0.999997
NODE471X	GENE2104X	GENE1631X	0.999997
NODE472X	GENE2791X	NODE347X	0.999997
NODE473X	GENE1198X	GENE731X	0.999997
NODE474X	GENE1570X	GENE1454X	0.999997
NODE475X	GENE2724X	GENE3264X	0.999997
NODE476X	GENE2698X	GENE2282X	0.999997
NODE477X	GENE3363X	GENE2088X	0.999997
NODE478X	GENE2085X	NODE147X	0.999997
NODE479X	GENE2838X	GENE2665X	0.999997
NODE480X	GENE2726X	GENE1746X	0.999997
NODE481X	GENE573X	GENE360X	0.999997
NODE482X	GENE3007X	GENE1782X	0.999997
NODE483X	GENE1591X	GENE1068X	0.999997
NODE484X	GENE1329X	GENE257X	0.999997
NODE485X	GENE1608X	GENE282X	0.999997
NODE486X	GENE1197X	GENE719X	0.999997
NODE487X	NODE56X	NODE236X	0.999996
NODE488X	GENE2419X	GENE3082X	0.999996
NODE489X	NODE298X	GENE284X	0.999996
NODE490X	GENE2523X	GENE2277X	0.999996
NODE491X	GENE2332X	GENE2180X	0.999996
NODE492X	GENE1098X	GENE275X	0.999996
NODE493X	GENE1358X	GENE83X	0.999996
NODE494X	GENE2575X	NODE159X	0.999996
NODE495X	GENE1527X	GENE1498X	0.999996
NODE496X	GENE2491X	GENE1967X	0.999996
NODE497X	GENE1436X	GENE242X	0.999996
NODE498X	GENE2339X	GENE1834X	0.999996
NODE499X	GENE1230X	GENE647X	0.999996
NODE500X	NODE123X	GENE3129X	0.999996
NODE501X	GENE1351X	GENE14X	0.999996
NODE502X	GENE469X	GENE326X	0.999996
NODE503X	NODE117X	GENE866X	0.999996
NODE504X	GENE1233X	GENE1179X	0.999996
NODE505X	GENE1210X	GENE924X	0.999996
NODE506X	NODE368X	GENE245X	0.999996
NODE507X	GENE2780X	GENE2436X	0.999996
NODE508X	NODE127X	GENE380X	0.999996
NODE509X	GENE1049X	GENE754X	0.999996
NODE510X	GENE582X	GENE259X	0.999996
NODE511X	GENE3183X	GENE2036X	0.999996
NODE512X	GENE2759X	GENE2529X	0.999996
NODE513X	GENE2882X	GENE2589X	0.999996
NODE514X	NODE240X	GENE2022X	0.999996
NODE515X	NODE30X	GENE2048X	0.999996
NODE516X	GENE2434X	GENE1988X	0.999996
NODE517X	NODE161X	NODE225X	0.999996
NODE518X	GENE2055X	NODE249X	0.999996
NODE519X	GENE430X	NODE110X	0.999996
NODE520X	GENE2837X	NODE233X	0.999996
NODE521X	GENE1529X	NODE227X	0.999996
NODE522X	GENE2656X	NODE48X	0.999996
NODE523X	GENE2179X	NODE270X	0.999996
NODE524X	GENE3139X	GENE3285X	0.999996
NODE525X	GENE2535X	NODE85X	0.999996
NODE526X	GENE3175X	NODE294X	0.999996
NODE527X	NODE165X	GENE1819X	0.999996
NODE528X	GENE2773X	NODE184X	0.999996
NODE529X	GENE766X	GENE449X	0.999996
NODE530X	GENE2922X	GENE2904X	0.999996
NODE531X	NODE356X	NODE37X	0.999996
NODE532X	GENE2818X	GENE3237X	0.999996
NODE533X	GENE1409X	NODE129X	0.999996
NODE534X	NODE172X	NODE308X	0.999996
NODE535X	GENE3250X	GENE2481X	0.999996
NODE536X	GENE2900X	GENE1717X	0.999996
NODE537X	GENE2781X	GENE2909X	0.999996
NODE538X	GENE739X	GENE532X	0.999996
NODE539X	NODE247X	GENE3060X	0.999996
NODE540X	GENE2761X	GENE2069X	0.999996
NODE541X	GENE2397X	GENE1986X	0.999996
NODE542X	GENE1618X	GENE1558X	0.999996
NODE543X	GENE1564X	NODE352X	0.999996
NODE544X	GENE701X	GENE588X	0.999996
NODE545X	NODE218X	GENE3047X	0.999996
NODE546X	GENE1835X	GENE3194X	0.999996
NODE547X	GENE779X	NODE305X	0.999996
NODE548X	GENE2748X	NODE108X	0.999996
NODE549X	GENE914X	GENE595X	0.999996
NODE550X	GENE2342X	NODE215X	0.999996
NODE551X	NODE78X	NODE301X	0.999996
NODE552X	GENE815X	NODE113X	0.999996
NODE553X	GENE1403X	GENE508X	0.999996
NODE554X	GENE783X	GENE398X	0.999996
NODE555X	GENE2328X	GENE1829X	0.999996
NODE556X	GENE2813X	GENE3291X	0.999996
NODE557X	NODE313X	GENE2086X	0.999996
NODE558X	NODE92X	GENE1792X	0.999996
NODE559X	GENE2384X	NODE318X	0.999996
NODE560X	GENE982X	GENE558X	0.999996
NODE561X	GENE737X	GENE506X	0.999996
NODE562X	GENE2987X	GENE2366X	0.999996
NODE563X	GENE1492X	GENE933X	0.999996
NODE564X	GENE2938X	GENE3132X	0.999996
NODE565X	GENE1283X	NODE375X	0.999996
NODE566X	GENE968X	GENE486X	0.999996
NODE567X	GENE1546X	GENE117X	0.999996
NODE568X	GENE2565X	GENE1850X	0.999996
NODE569X	GENE2820X	GENE1780X	0.999996
NODE570X	GENE2806X	GENE2272X	0.999996
NODE571X	GENE1360X	GENE1357X	0.999996
NODE572X	NODE79X	NODE324X	0.999996
NODE573X	GENE2372X	GENE2162X	0.999996
NODE574X	GENE3185X	GENE3076X	0.999996
NODE575X	GENE1610X	GENE369X	0.999996
NODE576X	NODE193X	GENE389X	0.999996
NODE577X	GENE2710X	GENE2624X	0.999996
NODE578X	GENE3127X	GENE2963X	0.999996
NODE579X	GENE2714X	GENE2696X	0.999996
NODE580X	GENE1776X	GENE1716X	0.999996
NODE581X	GENE845X	GENE93X	0.999996
NODE582X	NODE395X	GENE118X	0.999996
NODE583X	GENE1475X	GENE99X	0.999996
NODE584X	GENE1171X	NODE309X	0.999996
NODE585X	GENE1662X	GENE3040X	0.999996
NODE586X	GENE1712X	GENE3062X	0.999995
NODE587X	GENE3112X	GENE1998X	0.999995
NODE588X	GENE1938X	GENE1866X	0.999995
NODE589X	GENE810X	GENE240X	0.999995
NODE590X	GENE1860X	GENE2823X	0.999995
NODE591X	GENE1949X	GENE3301X	0.999995
NODE592X	GENE501X	NODE575X	0.999995
NODE593X	GENE855X	NODE118X	0.999995
NODE594X	GENE1639X	GENE3046X	0.999995
NODE595X	GENE2547X	GENE3274X	0.999995
NODE596X	GENE2388X	NODE175X	0.999995
NODE597X	GENE1323X	GENE600X	0.999995
NODE598X	GENE1003X	GENE907X	0.999995
NODE599X	GENE2501X	GENE1706X	0.999995
NODE600X	GENE813X	GENE760X	0.999995
NODE601X	NODE130X	GENE1684X	0.999995
NODE602X	GENE661X	NODE141X	0.999995
NODE603X	GENE2414X	NODE29X	0.999995
NODE604X	GENE2486X	GENE3018X	0.999995
NODE605X	NODE211X	NODE57X	0.999995
NODE606X	GENE2538X	GENE3196X	0.999995
NODE607X	GENE2202X	GENE1633X	0.999995
NODE608X	NODE481X	GENE318X	0.999995
NODE609X	NODE460X	NODE300X	0.999995
NODE610X	GENE2361X	NODE478X	0.999995
NODE611X	GENE2327X	GENE1915X	0.999995
NODE612X	GENE839X	GENE399X	0.999995
NODE613X	GENE1543X	GENE1538X	0.999995
NODE614X	NODE420X	GENE2112X	0.999995
NODE615X	GENE161X	NODE21X	0.999995
NODE616X	GENE2345X	GENE3228X	0.999995
NODE617X	NODE326X	GENE199X	0.999995
NODE618X	GENE2603X	GENE2103X	0.999995
NODE619X	GENE556X	NODE10X	0.999995
NODE620X	GENE2355X	GENE2199X	0.999995
NODE621X	GENE883X	GENE363X	0.999995
NODE622X	GENE474X	GENE289X	0.999995
NODE623X	GENE2807X	GENE2970X	0.999995
NODE624X	GENE801X	GENE690X	0.999995
NODE625X	GENE2745X	GENE1677X	0.999995
NODE626X	GENE3149X	GENE1625X	0.999995
NODE627X	GENE1310X	GENE1216X	0.999995
NODE628X	GENE1085X	GENE72X	0.999995
NODE629X	NODE14X	NODE538X	0.999995
NODE630X	GENE2038X	GENE3087X	0.999995
NODE631X	GENE1541X	GENE955X	0.999995
NODE632X	GENE402X	NODE457X	0.999995
NODE633X	NODE479X	GENE3241X	0.999995
NODE634X	GENE1275X	GENE1053X	0.999995
NODE635X	NODE200X	NODE192X	0.999995
NODE636X	GENE2450X	GENE2192X	0.999995
NODE637X	GENE2772X	NODE248X	0.999995
NODE638X	GENE2690X	GENE1796X	0.999995
NODE639X	GENE1388X	NODE222X	0.999995
NODE640X	GENE1533X	GENE709X	0.999995
NODE641X	NODE562X	GENE1766X	0.999995
NODE642X	GENE1725X	NODE371X	0.999995
NODE643X	GENE478X	GENE416X	0.999995
NODE644X	NODE210X	GENE80X	0.999994
NODE645X	GENE1948X	GENE2852X	0.999994
NODE646X	GENE2089X	GENE2768X	0.999994
NODE647X	GENE2528X	NODE518X	0.999994
NODE648X	GENE1434X	GENE352X	0.999994
NODE649X	GENE2701X	GENE1930X	0.999994
NODE650X	NODE27X	GENE1863X	0.999994
NODE651X	GENE1441X	GENE432X	0.999994
NODE652X	NODE401X	GENE555X	0.999994
NODE653X	GENE2548X	NODE169X	0.999994
NODE654X	GENE944X	NODE583X	0.999994
NODE655X	GENE2792X	NODE255X	0.999994
NODE656X	GENE2973X	GENE3003X	0.999994
NODE657X	GENE2721X	GENE1682X	0.999994
NODE658X	NODE72X	GENE2924X	0.999994
NODE659X	GENE1017X	GENE834X	0.999994
NODE660X	GENE2711X	GENE3382X	0.999994
NODE661X	GENE2446X	GENE2099X	0.999994
NODE662X	GENE1566X	NODE262X	0.999994
NODE663X	GENE679X	GENE181X	0.999994
NODE664X	GENE341X	NODE237X	0.999994
NODE665X	NODE195X	GENE490X	0.999994
NODE666X	GENE1335X	GENE775X	0.999994
NODE667X	GENE587X	GENE536X	0.999994
NODE668X	GENE1322X	GENE87X	0.999994
NODE669X	GENE1174X	GENE960X	0.999994
NODE670X	GENE843X	GENE792X	0.999994
NODE671X	GENE2702X	NODE187X	0.999994
NODE672X	NODE530X	GENE3232X	0.999994
NODE673X	GENE985X	NODE297X	0.999994
NODE674X	GENE1428X	NODE242X	0.999994
NODE675X	GENE2961X	GENE3319X	0.999994
NODE676X	GENE2881X	GENE2993X	0.999994
NODE677X	NODE269X	GENE1059X	0.999994
NODE678X	GENE1501X	GENE525X	0.999994
NODE679X	GENE2527X	GENE3181X	0.999994
NODE680X	NODE63X	GENE3088X	0.999994
NODE681X	GENE1349X	GENE165X	0.999994
NODE682X	GENE1607X	GENE1278X	0.999994
NODE683X	GENE973X	GENE517X	0.999994
NODE684X	GENE521X	GENE468X	0.999994
NODE685X	GENE2270X	GENE3156X	0.999994
NODE686X	GENE2713X	GENE3121X	0.999994
NODE687X	GENE1444X	GENE596X	0.999994
NODE688X	GENE2594X	GENE3302X	0.999994
NODE689X	GENE89X	GENE25X	0.999994
NODE690X	NODE148X	GENE3024X	0.999994
NODE691X	GENE2836X	GENE2018X	0.999994
NODE692X	GENE1478X	GENE549X	0.999994
NODE693X	GENE2648X	NODE402X	0.999994
NODE694X	NODE523X	GENE1844X	0.999994
NODE695X	GENE1582X	GENE990X	0.999994
NODE696X	GENE1348X	GENE267X	0.999994
NODE697X	GENE2933X	GENE2982X	0.999994
NODE698X	NODE12X	GENE1768X	0.999994
NODE699X	GENE1048X	GENE901X	0.999994
NODE700X	GENE629X	NODE284X	0.999994
NODE701X	GENE969X	NODE431X	0.999994
NODE702X	GENE513X	NODE359X	0.999994
NODE703X	GENE2404X	GENE1714X	0.999994
NODE704X	GENE1531X	GENE182X	0.999994
NODE705X	GENE1433X	GENE206X	0.999994
NODE706X	NODE22X	GENE3394X	0.999994
NODE707X	GENE215X	NODE351X	0.999994
NODE708X	GENE1571X	NODE276X	0.999994
NODE709X	GENE2638X	GENE2942X	0.999994
NODE710X	GENE780X	NODE212X	0.999994
NODE711X	NODE520X	GENE1878X	0.999994
NODE712X	GENE1050X	GENE1008X	0.999994
NODE713X	GENE1116X	NODE97X	0.999994
NODE714X	GENE1205X	GENE1007X	0.999994
NODE715X	GENE1383X	GENE875X	0.999994
NODE716X	NODE570X	GENE3124X	0.999994
NODE717X	GENE2492X	GENE1798X	0.999994
NODE718X	GENE2708X	GENE2951X	0.999994
NODE719X	GENE2026X	GENE2805X	0.999994
NODE720X	GENE1070X	GENE384X	0.999994
NODE721X	GENE3253X	NODE168X	0.999994
NODE722X	GENE3200X	GENE2950X	0.999994
NODE723X	GENE1418X	NODE340X	0.999994
NODE724X	GENE774X	GENE285X	0.999994
NODE725X	GENE2122X	GENE1810X	0.999994
NODE726X	GENE886X	GENE859X	0.999994
NODE727X	GENE2251X	GENE2228X	0.999994
NODE728X	GENE1902X	NODE539X	0.999994
NODE729X	GENE1006X	NODE358X	0.999994
NODE730X	GENE1521X	NODE189X	0.999994
NODE731X	NODE614X	GENE3287X	0.999994
NODE732X	GENE1435X	NODE219X	0.999994
NODE733X	GENE2001X	NODE574X	0.999993
NODE734X	GENE2884X	GENE3217X	0.999993
NODE735X	GENE1134X	GENE1110X	0.999993
NODE736X	NODE254X	GENE1747X	0.999993
NODE737X	GENE1149X	GENE741X	0.999993
NODE738X	GENE3223X	GENE3268X	0.999993
NODE739X	GENE2522X	GENE1833X	0.999993
NODE740X	GENE615X	GENE529X	0.999993
NODE741X	NODE348X	NODE342X	0.999993
NODE742X	NODE543X	NODE322X	0.999993
NODE743X	GENE842X	GENE212X	0.999993
NODE744X	GENE545X	GENE123X	0.999993
NODE745X	GENE3144X	GENE3188X	0.999993
NODE746X	GENE1220X	GENE524X	0.999993
NODE747X	GENE2242X	GENE3169X	0.999993
NODE748X	GENE900X	GENE237X	0.999993
NODE749X	GENE2830X	GENE2544X	0.999993
NODE750X	GENE1511X	GENE1214X	0.999993
NODE751X	NODE327X	GENE3006X	0.999993
NODE752X	GENE942X	GENE695X	0.999993
NODE753X	GENE1396X	GENE335X	0.999993
NODE754X	NODE311X	GENE1649X	0.999993
NODE755X	GENE1477X	NODE335X	0.999993
NODE756X	GENE1307X	GENE786X	0.999993
NODE757X	GENE1805X	GENE3057X	0.999993
NODE758X	GENE1952X	GENE1855X	0.999993
NODE759X	NODE157X	GENE3016X	0.999993
NODE760X	GENE187X	GENE88X	0.999993
NODE761X	GENE1595X	GENE343X	0.999993
NODE762X	NODE234X	NODE522X	0.999993
NODE763X	GENE2541X	GENE2082X	0.999993
NODE764X	NODE188X	NODE81X	0.999993
NODE765X	GENE1613X	NODE408X	0.999993
NODE766X	GENE2071X	NODE409X	0.999993
NODE767X	NODE16X	GENE147X	0.999993
NODE768X	NODE577X	GENE3213X	0.999993
NODE769X	NODE100X	GENE618X	0.999993
NODE770X	GENE1397X	GENE1052X	0.999993
NODE771X	GENE3119X	NODE334X	0.999993
NODE772X	NODE120X	GENE249X	0.999993
NODE773X	GENE3306X	GENE2949X	0.999993
NODE774X	GENE3353X	NODE338X	0.999993
NODE775X	GENE1204X	GENE889X	0.999993
NODE776X	GENE2929X	NODE272X	0.999993
NODE777X	NODE414X	NODE458X	0.999993
NODE778X	GENE628X	GENE30X	0.999993
NODE779X	GENE1340X	GENE1182X	0.999993
NODE780X	NODE149X	GENE2941X	0.999993
NODE781X	GENE2581X	GENE3355X	0.999993
NODE782X	GENE1156X	GENE477X	0.999993
NODE783X	GENE1895X	NODE337X	0.999993
NODE784X	GENE390X	GENE244X	0.999993
NODE785X	GENE3084X	GENE2720X	0.999993
NODE786X	NODE62X	GENE3072X	0.999993
NODE787X	GENE1474X	GENE1466X	0.999993
NODE788X	NODE442X	NODE559X	0.999993
NODE789X	GENE957X	GENE869X	0.999993
NODE790X	GENE2291X	GENE2062X	0.999993
NODE791X	GENE2225X	GENE3222X	0.999993
NODE792X	NODE231X	NODE690X	0.999993
NODE793X	GENE2635X	GENE2718X	0.999993
NODE794X	GENE1698X	GENE2691X	0.999993
NODE795X	NODE443X	GENE84X	0.999993
NODE796X	GENE2094X	NODE527X	0.999993
NODE797X	GENE2373X	GENE1651X	0.999993
NODE798X	GENE643X	NODE53X	0.999993
NODE799X	GENE1187X	GENE563X	0.999993
NODE800X	GENE2770X	GENE2754X	0.999993
NODE801X	NODE280X	GENE2868X	0.999993
NODE802X	NODE695X	NODE374X	0.999993
NODE803X	NODE299X	GENE205X	0.999993
NODE804X	GENE1290X	GENE1118X	0.999993
NODE805X	GENE1453X	GENE476X	0.999992
NODE806X	GENE2004X	GENE3239X	0.999992
NODE807X	GENE2130X	GENE3304X	0.999992
NODE808X	NODE38X	NODE450X	0.999992
NODE809X	GENE484X	GENE442X	0.999992
NODE810X	GENE1157X	GENE59X	0.999992
NODE811X	GENE2833X	GENE2699X	0.999992
NODE812X	GENE2233X	GENE2645X	0.999992
NODE813X	GENE1293X	GENE852X	0.999992
NODE814X	NODE122X	NODE389X	0.999992
NODE815X	NODE602X	NODE707X	0.999992
NODE816X	NODE101X	NODE642X	0.999992
NODE817X	GENE3106X	GENE1637X	0.999992
NODE818X	GENE937X	GENE931X	0.999992
NODE819X	GENE2042X	GENE1934X	0.999992
NODE820X	GENE465X	GENE172X	0.999992
NODE821X	GENE2336X	GENE1865X	0.999992
NODE822X	NODE544X	GENE220X	0.999992
NODE823X	GENE2824X	GENE3282X	0.999992
NODE824X	GENE1223X	GENE1027X	0.999992
NODE825X	GENE1457X	GENE250X	0.999992
NODE826X	GENE1831X	GENE2986X	0.999992
NODE827X	GENE471X	NODE510X	0.999992
NODE828X	GENE1016X	GENE894X	0.999992
NODE829X	GENE2024X	GENE1802X	0.999992
NODE830X	GENE2317X	GENE2674X	0.999992
NODE831X	GENE493X	NODE428X	0.999992
NODE832X	GENE1688X	GENE2672X	0.999992
NODE833X	NODE295X	GENE627X	0.999992
NODE834X	GENE2059X	GENE1870X	0.999992
NODE835X	GENE1354X	GENE714X	0.999992
NODE836X	GENE1462X	NODE406X	0.999992
NODE837X	GENE2309X	NODE151X	0.999992
NODE838X	GENE2012X	GENE3093X	0.999992
NODE839X	NODE238X	NODE582X	0.999992
NODE840X	GENE2252X	GENE1645X	0.999992
NODE841X	GENE2930X	GENE1882X	0.999992
NODE842X	GENE1774X	GENE1686X	0.999992
NODE843X	GENE2220X	GENE2045X	0.999992
NODE844X	GENE785X	GENE139X	0.999992
NODE845X	NODE482X	GENE2734X	0.999992
NODE846X	GENE3207X	NODE728X	0.999992
NODE847X	GENE1924X	NODE198X	0.999992
NODE848X	NODE373X	GENE1821X	0.999992
NODE849X	GENE2673X	GENE2592X	0.999992
NODE850X	GENE1040X	GENE396X	0.999992
NODE851X	GENE1371X	GENE797X	0.999992
NODE852X	NODE416X	GENE98X	0.999992
NODE853X	NODE397X	GENE2947X	0.999992
NODE854X	NODE407X	NODE757X	0.999992
NODE855X	GENE1812X	NODE437X	0.999992
NODE856X	GENE2555X	GENE1655X	0.999992
NODE857X	NODE730X	NODE624X	0.999991
NODE858X	GENE2568X	GENE2290X	0.999991
NODE859X	GENE1565X	GENE640X	0.999991
NODE860X	GENE1207X	GENE103X	0.999991
NODE861X	GENE2707X	GENE2906X	0.999991
NODE862X	GENE3397X	GENE2921X	0.999991
NODE863X	GENE3000X	GENE3230X	0.999991
NODE864X	GENE827X	NODE387X	0.999991
NODE865X	GENE868X	GENE500X	0.999991
NODE866X	NODE480X	GENE3357X	0.999991
NODE867X	NODE383X	NODE45X	0.999991
NODE868X	NODE699X	NODE489X	0.999991
NODE869X	GENE2253X	GENE1761X	0.999991
NODE870X	GENE1022X	GENE527X	0.999991
NODE871X	GENE1259X	NODE469X	0.999991
NODE872X	GENE2406X	GENE3136X	0.999991
NODE873X	GENE2683X	NODE434X	0.999991
NODE874X	NODE666X	NODE303X	0.999991
NODE875X	GENE2487X	GENE1803X	0.999991
NODE876X	NODE312X	NODE771X	0.999991
NODE877X	NODE495X	NODE644X	0.999991
NODE878X	GENE1169X	NODE393X	0.999991
NODE879X	NODE98X	NODE453X	0.999991
NODE880X	GENE1074X	GENE959X	0.999991
NODE881X	NODE145X	GENE1718X	0.999991
NODE882X	GENE1235X	GENE897X	0.999991
NODE883X	GENE2308X	GENE2058X	0.999991
NODE884X	GENE1430X	GENE598X	0.999991
NODE885X	GENE2288X	GENE2597X	0.999991
NODE886X	GENE3311X	GENE2874X	0.999991
NODE887X	NODE439X	NODE136X	0.999991
NODE888X	NODE418X	GENE2587X	0.999991
NODE889X	GENE1530X	GENE1034X	0.999991
NODE890X	GENE2380X	GENE2105X	0.999991
NODE891X	GENE768X	GENE546X	0.999991
NODE892X	GENE2495X	GENE1790X	0.999991
NODE893X	GENE1586X	GENE756X	0.999991
NODE894X	GENE1937X	GENE2694X	0.999991
NODE895X	GENE940X	GENE664X	0.999991
NODE896X	GENE1121X	GENE893X	0.999991
NODE897X	GENE3307X	NODE557X	0.999991
NODE898X	GENE1431X	GENE0X	0.999991
NODE899X	GENE1224X	GENE504X	0.999991
NODE900X	GENE3026X	NODE515X	0.999991
NODE901X	NODE103X	GENE2831X	0.999991
NODE902X	GENE1140X	GENE1073X	0.999991
NODE903X	GENE2201X	GENE1816X	0.999991
NODE904X	GENE3009X	NODE452X	0.999991
NODE905X	GENE1945X	GENE2919X	0.999991
NODE906X	NODE209X	GENE413X	0.999991
NODE907X	GENE1733X	GENE2616X	0.999991
NODE908X	NODE399X	GENE1683X	0.999991
NODE909X	GENE703X	GENE523X	0.999991
NODE910X	GENE1376X	NODE534X	0.999991
NODE911X	NODE345X	GENE1657X	0.999991
NODE912X	GENE1502X	GENE538X	0.999991
NODE913X	NODE403X	GENE2811X	0.999991
NODE914X	GENE3258X	NODE832X	0.999991
NODE915X	GENE2561X	GENE3368X	0.999991
NODE916X	NODE711X	GENE1823X	0.999991
NODE917X	GENE2312X	NODE278X	0.999990
NODE918X	GENE3017X	NODE826X	0.999990
NODE919X	NODE142X	NODE497X	0.999990
NODE920X	GENE1130X	GENE251X	0.999990
NODE921X	GENE1514X	GENE1375X	0.999990
NODE922X	GENE1122X	NODE547X	0.999990
NODE923X	GENE3001X	GENE3191X	0.999990
NODE924X	GENE2297X	GENE1785X	0.999990
NODE925X	GENE2311X	NODE691X	0.999990
NODE926X	GENE1743X	GENE3068X	0.999990
NODE927X	GENE1132X	GENE312X	0.999990
NODE928X	GENE781X	GENE673X	0.999990
NODE929X	GENE711X	GENE382X	0.999990
NODE930X	GENE655X	NODE316X	0.999990
NODE931X	GENE1905X	GENE1650X	0.999990
NODE932X	GENE2861X	GENE2790X	0.999990
NODE933X	GENE1665X	GENE2596X	0.999990
NODE934X	GENE911X	GENE539X	0.999990
NODE935X	NODE612X	GENE65X	0.999990
NODE936X	GENE3270X	GENE2658X	0.999990
NODE937X	GENE2000X	GENE1963X	0.999990
NODE938X	GENE405X	NODE435X	0.999990
NODE939X	GENE923X	NODE871X	0.999990
NODE940X	GENE702X	NODE461X	0.999990
NODE941X	GENE1366X	GENE1161X	0.999990
NODE942X	GENE2517X	GENE2898X	0.999990
NODE943X	NODE7X	NODE214X	0.999990
NODE944X	GENE1055X	GENE412X	0.999990
NODE945X	GENE1554X	GENE727X	0.999990
NODE946X	NODE220X	NODE256X	0.999990
NODE947X	GENE3214X	GENE2905X	0.999990
NODE948X	GENE2473X	GENE1894X	0.999990
NODE949X	GENE495X	GENE281X	0.999990
NODE950X	NODE96X	GENE2794X	0.999990
NODE951X	NODE603X	GENE2296X	0.999990
NODE952X	GENE1728X	NODE591X	0.999990
NODE953X	GENE1390X	NODE304X	0.999990
NODE954X	GENE2017X	NODE556X	0.999990
NODE955X	NODE536X	NODE842X	0.999990
NODE956X	GENE2268X	GENE1777X	0.999990
NODE957X	NODE587X	NODE616X	0.999990
NODE958X	NODE558X	NODE51X	0.999990
NODE959X	GENE1136X	GENE52X	0.999990
NODE960X	GENE755X	GENE494X	0.999990
NODE961X	GENE1143X	GENE131X	0.999990
NODE962X	GENE1537X	GENE1175X	0.999990
NODE963X	GENE2298X	GENE2505X	0.999990
NODE964X	GENE1685X	NODE314X	0.999990
NODE965X	GENE1811X	NODE167X	0.999990
NODE966X	GENE2671X	GENE2543X	0.999990
NODE967X	GENE1398X	GENE771X	0.999990
NODE968X	NODE433X	GENE3059X	0.999990
NODE969X	GENE787X	GENE631X	0.999990
NODE970X	GENE1442X	GENE823X	0.999990
NODE971X	GENE304X	GENE113X	0.999990
NODE972X	GENE2049X	GENE2460X	0.999990
NODE973X	NODE260X	GENE1900X	0.999990
NODE974X	NODE263X	NODE430X	0.999990
NODE975X	NODE551X	GENE229X	0.999990
NODE976X	NODE46X	NODE668X	0.999990
NODE977X	NODE241X	GENE2234X	0.999990
NODE978X	GENE1195X	NODE889X	0.999990
NODE979X	GENE1061X	GENE833X	0.999989
NODE980X	GENE876X	GENE159X	0.999989
NODE981X	GENE1255X	GENE697X	0.999989
NODE982X	GENE1485X	NODE230X	0.999989
NODE983X	GENE3162X	GENE1830X	0.999989
NODE984X	NODE160X	NODE638X	0.999989
NODE985X	GENE1212X	GENE604X	0.999989
NODE986X	GENE2903X	NODE706X	0.999989
NODE987X	NODE191X	NODE861X	0.999989
NODE988X	GENE1481X	GENE320X	0.999989
NODE989X	GENE2148X	GENE2005X	0.999989
NODE990X	GENE1962X	GENE3210X	0.999989
NODE991X	GENE748X	NODE835X	0.999989
NODE992X	GENE1996X	NODE657X	0.999989
NODE993X	GENE2040X	GENE3045X	0.999989
NODE994X	GENE2478X	NODE513X	0.999989
NODE995X	GENE1344X	GENE132X	0.999989
NODE996X	GENE2158X	GENE2866X	0.999989
NODE997X	GENE1961X	GENE2443X	0.999989
NODE998X	GENE2016X	NODE524X	0.999989
NODE999X	GENE2859X	GENE3300X	0.999989
NODE1000X	GENE566X	GENE37X	0.999989
NODE1001X	GENE1001X	GENE225X	0.999989
NODE1002X	GENE986X	GENE86X	0.999989
NODE1003X	GENE2685X	NODE425X	0.999989
NODE1004X	GENE1951X	GENE2855X	0.999989
NODE1005X	NODE125X	GENE3131X	0.999989
NODE1006X	GENE2992X	NODE838X	0.999989
NODE1007X	NODE329X	GENE979X	0.999989
NODE1008X	GENE1193X	GENE581X	0.999989
NODE1009X	GENE831X	GENE544X	0.999989
NODE1010X	NODE417X	NODE508X	0.999989
NODE1011X	GENE1563X	GENE1004X	0.999989
NODE1012X	GENE1767X	GENE3252X	0.999989
NODE1013X	GENE1213X	NODE486X	0.999989
NODE1014X	GENE1362X	NODE64X	0.999989
NODE1015X	GENE1576X	GENE105X	0.999989
NODE1016X	GENE483X	NODE333X	0.999989
NODE1017X	NODE565X	NODE929X	0.999989
NODE1018X	GENE1024X	GENE356X	0.999989
NODE1019X	GENE1135X	GENE108X	0.999989
NODE1020X	GENE585X	NODE386X	0.999989
NODE1021X	GENE1839X	GENE1690X	0.999989
NODE1022X	GENE1705X	GENE2588X	0.999989
NODE1023X	GENE1515X	GENE423X	0.999989
NODE1024X	GENE2451X	GENE3365X	0.999989
NODE1025X	NODE609X	NODE655X	0.999989
NODE1026X	NODE73X	NODE578X	0.999989
NODE1027X	GENE1160X	NODE392X	0.999989
NODE1028X	GENE3333X	GENE2118X	0.999989
NODE1029X	GENE2519X	GENE3168X	0.999989
NODE1030X	GENE2936X	GENE3031X	0.999989
NODE1031X	GENE1997X	GENE2703X	0.999989
NODE1032X	NODE423X	GENE1779X	0.999989
NODE1033X	GENE2670X	NODE537X	0.999989
NODE1034X	GENE2410X	GENE3067X	0.999989
NODE1035X	NODE682X	NODE239X	0.999989
NODE1036X	GENE863X	NODE449X	0.999988
NODE1037X	GENE857X	NODE473X	0.999988
NODE1038X	GENE1953X	NODE274X	0.999988
NODE1039X	NODE217X	NODE285X	0.999988
NODE1040X	GENE1304X	GENE292X	0.999988
NODE1041X	GENE214X	NODE353X	0.999988
NODE1042X	GENE899X	NODE310X	0.999988
NODE1043X	GENE2839X	GENE2396X	0.999988
NODE1044X	GENE2939X	GENE3030X	0.999988
NODE1045X	NODE895X	GENE542X	0.999988
NODE1046X	GENE411X	GENE309X	0.999988
NODE1047X	NODE492X	GENE186X	0.999988
NODE1048X	NODE99X	GENE2878X	0.999988
NODE1049X	GENE2425X	GENE1723X	0.999988
NODE1050X	GENE163X	GENE17X	0.999988
NODE1051X	NODE511X	GENE2840X	0.999988
NODE1052X	GENE1277X	GENE1270X	0.999988
NODE1053X	GENE1381X	GENE1268X	0.999988
NODE1054X	GENE3376X	NODE454X	0.999988
NODE1055X	GENE1691X	GENE2899X	0.999988
NODE1056X	GENE3128X	GENE2354X	0.999988
NODE1057X	GENE2002X	GENE3145X	0.999988
NODE1058X	GENE1025X	GENE60X	0.999988
NODE1059X	GENE1382X	GENE58X	0.999988
NODE1060X	GENE1244X	GENE49X	0.999988
NODE1061X	GENE1419X	NODE323X	0.999988
NODE1062X	GENE880X	NODE561X	0.999988
NODE1063X	GENE2200X	GENE1887X	0.999988
NODE1064X	GENE656X	GENE447X	0.999988
NODE1065X	GENE1373X	NODE119X	0.999988
NODE1066X	GENE1946X	NODE749X	0.999988
NODE1067X	GENE681X	GENE23X	0.999988
NODE1068X	NODE197X	NODE759X	0.999988
NODE1069X	NODE506X	GENE111X	0.999988
NODE1070X	GENE2003X	GENE2954X	0.999988
NODE1071X	GENE1840X	NODE569X	0.999988
NODE1072X	NODE650X	NODE680X	0.999988
NODE1073X	GENE1536X	GENE1039X	0.999988
NODE1074X	GENE1596X	GENE146X	0.999988
NODE1075X	GENE798X	NODE533X	0.999988
NODE1076X	NODE630X	GENE2980X	0.999988
NODE1077X	GENE2265X	GENE2457X	0.999988
NODE1078X	GENE2394X	GENE2666X	0.999988
NODE1079X	GENE3215X	GENE3373X	0.999988
NODE1080X	GENE809X	NODE687X	0.999988
NODE1081X	GENE2021X	GENE2630X	0.999988
NODE1082X	NODE292X	GENE1862X	0.999987
NODE1083X	GENE1387X	GENE1203X	0.999987
NODE1084X	GENE2723X	GENE3195X	0.999987
NODE1085X	GENE2051X	GENE3036X	0.999987
NODE1086X	NODE790X	NODE796X	0.999987
NODE1087X	GENE3002X	GENE3383X	0.999987
NODE1088X	GENE1965X	GENE3099X	0.999987
NODE1089X	NODE475X	GENE3043X	0.999987
NODE1090X	GENE197X	NODE581X	0.999987
NODE1091X	NODE529X	GENE347X	0.999987
NODE1092X	NODE627X	NODE289X	0.999987
NODE1093X	GENE994X	GENE578X	0.999987
NODE1094X	GENE2542X	GENE2762X	0.999987
NODE1095X	GENE2310X	GENE2453X	0.999987
NODE1096X	GENE791X	NODE332X	0.999987
NODE1097X	GENE2871X	GENE1752X	0.999987
NODE1098X	NODE377X	GENE3160X	0.999987
NODE1099X	NODE287X	GENE2551X	0.999987
NODE1100X	GENE2028X	GENE2911X	0.999987
NODE1101X	GENE2102X	GENE1787X	0.999987
NODE1102X	GENE991X	NODE608X	0.999987
NODE1103X	GENE1112X	GENE355X	0.999987
NODE1104X	GENE1793X	NODE381X	0.999987
NODE1105X	NODE350X	GENE2570X	0.999987
NODE1106X	NODE317X	NODE521X	0.999987
NODE1107X	NODE913X	NODE277X	0.999987
NODE1108X	GENE1606X	GENE1497X	0.999987
NODE1109X	GENE1555X	NODE422X	0.999987
NODE1110X	GENE1420X	NODE726X	0.999987
NODE1111X	GENE724X	GENE191X	0.999987
NODE1112X	NODE224X	GENE307X	0.999987
NODE1113X	GENE3279X	GENE3388X	0.999987
NODE1114X	GENE1451X	GENE908X	0.999987
NODE1115X	NODE244X	GENE1700X	0.999986
NODE1116X	GENE331X	NODE336X	0.999986
NODE1117X	NODE404X	NODE786X	0.999986
NODE1118X	GENE1557X	NODE584X	0.999986
NODE1119X	GENE2037X	NODE18X	0.999986
NODE1120X	GENE2278X	NODE952X	0.999986
NODE1121X	GENE2853X	GENE3029X	0.999986
NODE1122X	NODE440X	GENE3089X	0.999986
NODE1123X	GENE2617X	NODE410X	0.999986
NODE1124X	NODE126X	NODE1015X	0.999986
NODE1125X	NODE590X	NODE235X	0.999986
NODE1126X	NODE869X	NODE586X	0.999986
NODE1127X	GENE3147X	GENE2913X	0.999986
NODE1128X	NODE271X	GENE847X	0.999986
NODE1129X	GENE2231X	NODE441X	0.999986
NODE1130X	GENE1279X	GENE950X	0.999986
NODE1131X	GENE1129X	GENE294X	0.999986
NODE1132X	NODE432X	GENE1042X	0.999986
NODE1133X	GENE1318X	NODE708X	0.999986
NODE1134X	GENE1215X	NODE258X	0.999986
NODE1135X	GENE2705X	GENE2518X	0.999986
NODE1136X	GENE2080X	NODE517X	0.999986
NODE1137X	NODE55X	NODE498X	0.999986
NODE1138X	GENE2393X	GENE2704X	0.999986
NODE1139X	NODE702X	NODE205X	0.999986
NODE1140X	GENE729X	GENE560X	0.999986
NODE1141X	NODE176X	GENE2052X	0.999986
NODE1142X	GENE676X	NODE906X	0.999986
NODE1143X	GENE2133X	GENE2591X	0.999986
NODE1144X	GENE565X	GENE462X	0.999986
NODE1145X	GENE644X	NODE166X	0.999986
NODE1146X	NODE467X	NODE331X	0.999986
NODE1147X	GENE1199X	GENE200X	0.999986
NODE1148X	NODE76X	NODE689X	0.999986
NODE1149X	GENE788X	NODE696X	0.999986
NODE1150X	GENE2006X	GENE1713X	0.999986
NODE1151X	NODE647X	NODE1039X	0.999986
NODE1152X	GENE793X	GENE706X	0.999986
NODE1153X	GENE2493X	GENE3281X	0.999986
NODE1154X	GENE967X	GENE330X	0.999986
NODE1155X	NODE1118X	NODE396X	0.999986
NODE1156X	GENE941X	GENE291X	0.999986
NODE1157X	GENE1814X	GENE2243X	0.999986
NODE1158X	NODE821X	GENE2559X	0.999986
NODE1159X	NODE325X	NODE625X	0.999985
NODE1160X	GENE1404X	GENE1202X	0.999985
NODE1161X	GENE2141X	GENE2849X	0.999985
NODE1162X	GENE2301X	GENE3233X	0.999985
NODE1163X	GENE300X	GENE143X	0.999985
NODE1164X	NODE26X	GENE622X	0.999985
NODE1165X	NODE593X	NODE382X	0.999985
NODE1166X	NODE173X	GENE3190X	0.999985
NODE1167X	NODE646X	GENE2350X	0.999985
NODE1168X	GENE3350X	GENE3283X	0.999985
NODE1169X	GENE2496X	GENE2844X	0.999985
NODE1170X	GENE1966X	NODE455X	0.999985
NODE1171X	GENE1093X	NODE712X	0.999985
NODE1172X	GENE1137X	NODE884X	0.999985
NODE1173X	NODE673X	NODE910X	0.999985
NODE1174X	GENE830X	NODE405X	0.999985
NODE1175X	GENE1896X	NODE719X	0.999985
NODE1176X	GENE811X	GENE156X	0.999985
NODE1177X	GENE624X	GENE353X	0.999985
NODE1178X	NODE631X	NODE1041X	0.999985
NODE1179X	NODE485X	GENE208X	0.999985
NODE1180X	GENE381X	NODE82X	0.999985
NODE1181X	NODE661X	GENE2029X	0.999985
NODE1182X	NODE808X	NODE525X	0.999985
NODE1183X	GENE1627X	NODE507X	0.999985
NODE1184X	NODE531X	NODE848X	0.999985
NODE1185X	NODE283X	GENE1859X	0.999985
NODE1186X	GENE3187X	NODE747X	0.999985
NODE1187X	GENE1990X	GENE3171X	0.999985
NODE1188X	NODE31X	NODE854X	0.999985
NODE1189X	GENE1659X	NODE676X	0.999985
NODE1190X	GENE2569X	NODE595X	0.999985
NODE1191X	GENE2072X	GENE3360X	0.999985
NODE1192X	GENE992X	NODE150X	0.999985
NODE1193X	GENE1317X	GENE675X	0.999985
NODE1194X	GENE1211X	GENE62X	0.999985
NODE1195X	NODE636X	NODE24X	0.999985
NODE1196X	GENE1879X	GENE3096X	0.999985
NODE1197X	GENE2573X	GENE3081X	0.999985
NODE1198X	NODE361X	NODE77X	0.999985
NODE1199X	NODE174X	GENE269X	0.999985
NODE1200X	NODE44X	NODE847X	0.999985
NODE1201X	GENE865X	GENE219X	0.999985
NODE1202X	GENE928X	NODE11X	0.999985
NODE1203X	GENE2138X	GENE2815X	0.999985
NODE1204X	GENE964X	NODE501X	0.999984
NODE1205X	GENE1411X	GENE397X	0.999984
NODE1206X	NODE290X	GENE2531X	0.999984
NODE1207X	GENE874X	NODE920X	0.999984
NODE1208X	NODE43X	NODE723X	0.999984
NODE1209X	NODE942X	NODE633X	0.999984
NODE1210X	NODE837X	GENE2218X	0.999984
NODE1211X	NODE509X	NODE178X	0.999984
NODE1212X	GENE1031X	NODE597X	0.999984
NODE1213X	NODE941X	GENE333X	0.999984
NODE1214X	GENE1778X	GENE2819X	0.999984
NODE1215X	GENE3288X	GENE2329X	0.999984
NODE1216X	GENE1082X	GENE427X	0.999984
NODE1217X	GENE2209X	GENE2351X	0.999984
NODE1218X	GENE2010X	NODE472X	0.999984
NODE1219X	GENE3395X	GENE3269X	0.999984
NODE1220X	NODE675X	NODE398X	0.999984
NODE1221X	NODE806X	GENE2953X	0.999984
NODE1222X	GENE2129X	GENE2415X	0.999984
NODE1223X	NODE819X	GENE1653X	0.999984
NODE1224X	GENE817X	GENE313X	0.999984
NODE1225X	GENE1503X	GENE1145X	0.999984
NODE1226X	GENE1316X	GENE453X	0.999984
NODE1227X	NODE997X	NODE154X	0.999984
NODE1228X	GENE1090X	GENE109X	0.999984
NODE1229X	GENE1648X	GENE3193X	0.999984
NODE1230X	NODE721X	GENE2183X	0.999984
NODE1231X	GENE678X	GENE375X	0.999984
NODE1232X	GENE1479X	GENE1414X	0.999984
NODE1233X	GENE2610X	NODE993X	0.999984
NODE1234X	NODE605X	NODE815X	0.999984
NODE1235X	GENE3177X	GENE2319X	0.999984
NODE1236X	NODE411X	GENE2219X	0.999984
NODE1237X	NODE40X	GENE194X	0.999984
NODE1238X	NODE1144X	GENE417X	0.999984
NODE1239X	NODE265X	NODE514X	0.999983
NODE1240X	GENE2825X	NODE866X	0.999983
NODE1241X	GENE2834X	GENE2307X	0.999983
NODE1242X	GENE835X	GENE128X	0.999983
NODE1243X	GENE3079X	GENE2584X	0.999983
NODE1244X	NODE841X	NODE95X	0.999983
NODE1245X	NODE818X	GENE564X	0.999983
NODE1246X	GENE3100X	GENE3310X	0.999983
NODE1247X	GENE1096X	GENE568X	0.999983
NODE1248X	GENE2545X	NODE426X	0.999983
NODE1249X	NODE787X	GENE569X	0.999983
NODE1250X	NODE566X	GENE248X	0.999983
NODE1251X	GENE1300X	NODE246X	0.999983
NODE1252X	GENE3033X	NODE718X	0.999983
NODE1253X	GENE1060X	NODE663X	0.999983
NODE1254X	GENE1232X	NODE953X	0.999983
NODE1255X	GENE211X	GENE64X	0.999983
NODE1256X	NODE528X	GENE2816X	0.999983
NODE1257X	GENE1583X	NODE938X	0.999983
NODE1258X	GENE2627X	NODE604X	0.999983
NODE1259X	NODE71X	GENE2715X	0.999983
NODE1260X	GENE1522X	GENE633X	0.999983
NODE1261X	GENE1109X	NODE778X	0.999983
NODE1262X	GENE1738X	GENE2946X	0.999983
NODE1263X	GENE1101X	GENE164X	0.999983
NODE1264X	GENE297X	NODE974X	0.999983
NODE1265X	NODE183X	NODE761X	0.999983
NODE1266X	GENE1465X	GENE140X	0.999983
NODE1267X	NODE598X	NODE293X	0.999983
NODE1268X	GENE1890X	GENE2706X	0.999983
NODE1269X	NODE677X	NODE714X	0.999982
NODE1270X	NODE804X	NODE484X	0.999982
NODE1271X	GENE1470X	GENE1284X	0.999982
NODE1272X	NODE186X	GENE902X	0.999982
NODE1273X	NODE261X	NODE764X	0.999982
NODE1274X	NODE105X	NODE816X	0.999982
NODE1275X	GENE1950X	GENE1764X	0.999982
NODE1276X	NODE223X	GENE2412X	0.999982
NODE1277X	GENE3141X	NODE268X	0.999982
NODE1278X	NODE264X	NODE162X	0.999982
NODE1279X	GENE966X	NODE949X	0.999982
NODE1280X	GENE1327X	GENE230X	0.999982
NODE1281X	NODE622X	NODE1116X	0.999982
NODE1282X	GENE1180X	NODE503X	0.999982
NODE1283X	NODE776X	GENE2340X	0.999982
NODE1284X	GENE204X	GENE42X	0.999982
NODE1285X	NODE662X	NODE1020X	0.999982
NODE1286X	GENE1379X	NODE827X	0.999982
NODE1287X	NODE735X	GENE826X	0.999982
NODE1288X	GENE2448X	NODE722X	0.999982
NODE1289X	GENE802X	NODE560X	0.999982
NODE1290X	GENE1206X	NODE504X	0.999982
NODE1291X	GENE3011X	NODE1034X	0.999982
NODE1292X	NODE1004X	GENE3234X	0.999982
NODE1293X	GENE1910X	GENE3134X	0.999982
NODE1294X	GENE1044X	NODE1103X	0.999982
NODE1295X	GENE519X	NODE1075X	0.999982
NODE1296X	NODE984X	NODE1054X	0.999982
NODE1297X	NODE1085X	GENE2976X	0.999982
NODE1298X	GENE844X	GENE377X	0.999982
NODE1299X	GENE2632X	NODE780X	0.999982
NODE1300X	GENE2738X	GENE2197X	0.999982
NODE1301X	NODE372X	NODE1089X	0.999982
NODE1302X	NODE384X	NODE876X	0.999982
NODE1303X	GENE1772X	NODE488X	0.999981
NODE1304X	NODE388X	GENE3293X	0.999981
NODE1305X	GENE2700X	GENE2952X	0.999981
NODE1306X	NODE526X	NODE887X	0.999981
NODE1307X	GENE947X	NODE266X	0.999981
NODE1308X	NODE1062X	NODE349X	0.999981
NODE1309X	NODE785X	NODE623X	0.999981
NODE1310X	NODE532X	NODE343X	0.999981
NODE1311X	GENE1681X	NODE987X	0.999981
NODE1312X	NODE13X	NODE797X	0.999981
NODE1313X	NODE354X	NODE772X	0.999981
NODE1314X	GENE1964X	NODE933X	0.999981
NODE1315X	GENE1324X	NODE549X	0.999981
NODE1316X	NODE741X	NODE751X	0.999981
NODE1317X	GENE1510X	GENE254X	0.999981
NODE1318X	NODE438X	NODE664X	0.999981
NODE1319X	GENE2675X	GENE2186X	0.999981
NODE1320X	GENE2525X	GENE2965X	0.999981
NODE1321X	GENE1534X	NODE639X	0.999981
NODE1322X	GENE1936X	GENE2241X	0.999981
NODE1323X	GENE1393X	NODE181X	0.999981
NODE1324X	NODE765X	NODE805X	0.999981
NODE1325X	GENE1730X	GENE2508X	0.999981
NODE1326X	NODE717X	GENE2990X	0.999981
NODE1327X	NODE671X	GENE2074X	0.999981
NODE1328X	NODE535X	GENE3389X	0.999981
NODE1329X	GENE1185X	GENE591X	0.999981
NODE1330X	NODE1049X	GENE2678X	0.999981
NODE1331X	NODE490X	NODE1031X	0.999981
NODE1332X	GENE1386X	NODE196X	0.999981
NODE1333X	NODE600X	GENE575X	0.999981
NODE1334X	GENE987X	GENE580X	0.999981
NODE1335X	GENE1080X	GENE645X	0.999981
NODE1336X	NODE834X	GENE2764X	0.999981
NODE1337X	NODE588X	NODE791X	0.999981
NODE1338X	NODE734X	NODE476X	0.999980
NODE1339X	NODE320X	NODE267X	0.999980
NODE1340X	GENE606X	GENE302X	0.999980
NODE1341X	GENE457X	NODE971X	0.999980
NODE1342X	GENE421X	NODE729X	0.999980
NODE1343X	GENE3236X	NODE823X	0.999980
NODE1344X	GENE2679X	GENE2159X	0.999980
NODE1345X	GENE1071X	GENE158X	0.999980
NODE1346X	NODE865X	NODE878X	0.999980
NODE1347X	GENE2484X	GENE2091X	0.999980
NODE1348X	GENE1377X	GENE386X	0.999980
NODE1349X	NODE777X	GENE3226X	0.999980
NODE1350X	GENE503X	NODE701X	0.999980
NODE1351X	NODE380X	NODE961X	0.999980
NODE1352X	GENE3158X	GENE2260X	0.999980
NODE1353X	NODE451X	GENE2857X	0.999980
NODE1354X	NODE400X	GENE2743X	0.999980
NODE1355X	GENE2237X	NODE672X	0.999980
NODE1356X	GENE3170X	NODE137X	0.999980
NODE1357X	NODE1088X	GENE2470X	0.999980
NODE1358X	GENE1594X	GENE40X	0.999980
NODE1359X	GENE1773X	NODE80X	0.999980
NODE1360X	GENE3299X	NODE366X	0.999980
NODE1361X	NODE413X	NODE853X	0.999980
NODE1362X	GENE1954X	GENE2769X	0.999980
NODE1363X	GENE1400X	GENE548X	0.999980
NODE1364X	NODE1007X	NODE1205X	0.999980
NODE1365X	GENE1621X	NODE465X	0.999980
NODE1366X	GENE2812X	NODE1057X	0.999980
NODE1367X	GENE358X	GENE26X	0.999979
NODE1368X	NODE652X	GENE12X	0.999979
NODE1369X	NODE921X	GENE807X	0.999979
NODE1370X	NODE742X	NODE1180X	0.999979
NODE1371X	GENE2504X	GENE3390X	0.999979
NODE1372X	GENE1117X	GENE460X	0.999979
NODE1373X	GENE997X	GENE362X	0.999979
NODE1374X	NODE429X	GENE287X	0.999979
NODE1375X	GENE1641X	GENE2576X	0.999979
NODE1376X	NODE619X	NODE767X	0.999979
NODE1377X	NODE931X	GENE2476X	0.999979
NODE1378X	GENE2428X	GENE2432X	0.999979
NODE1379X	GENE1095X	GENE1046X	0.999979
NODE1380X	NODE903X	NODE698X	0.999979
NODE1381X	GENE2198X	NODE1076X	0.999979
NODE1382X	NODE282X	GENE456X	0.999979
NODE1383X	NODE1349X	NODE883X	0.999979
NODE1384X	NODE155X	NODE659X	0.999979
NODE1385X	GENE1029X	NODE378X	0.999979
NODE1386X	GENE891X	GENE735X	0.999979
NODE1387X	NODE448X	NODE831X	0.999979
NODE1388X	GENE1359X	GENE322X	0.999979
NODE1389X	NODE991X	GENE48X	0.999979
NODE1390X	NODE825X	NODE207X	0.999979
NODE1391X	GENE1311X	GENE1247X	0.999979
NODE1392X	NODE779X	GENE180X	0.999979
NODE1393X	NODE737X	NODE1080X	0.999979
NODE1394X	NODE611X	NODE379X	0.999978
NODE1395X	GENE283X	GENE2X	0.999978
NODE1396X	GENE2271X	NODE610X	0.999978
NODE1397X	NODE905X	NODE306X	0.999978
NODE1398X	NODE500X	NODE1189X	0.999978
NODE1399X	GENE1144X	GENE425X	0.999978
NODE1400X	NODE945X	GENE317X	0.999978
NODE1401X	GENE274X	NODE1228X	0.999978
NODE1402X	NODE179X	GENE3085X	0.999978
NODE1403X	NODE1027X	NODE868X	0.999978
NODE1404X	GENE1808X	GENE2083X	0.999978
NODE1405X	NODE226X	NODE768X	0.999978
NODE1406X	NODE879X	NODE670X	0.999978
NODE1407X	NODE1218X	GENE2981X	0.999978
NODE1408X	NODE635X	NODE1025X	0.999978
NODE1409X	GENE2285X	NODE618X	0.999978
NODE1410X	NODE727X	GENE2161X	0.999978
NODE1411X	NODE891X	NODE651X	0.999978
NODE1412X	GENE406X	NODE554X	0.999978
NODE1413X	GENE2081X	GENE2174X	0.999978
NODE1414X	GENE1644X	NODE1186X	0.999978
NODE1415X	NODE339X	GENE1629X	0.999978
NODE1416X	GENE349X	NODE852X	0.999978
NODE1417X	GENE1589X	NODE813X	0.999978
NODE1418X	NODE807X	GENE3231X	0.999978
NODE1419X	NODE462X	NODE899X	0.999978
NODE1420X	NODE1083X	NODE367X	0.999978
NODE1421X	GENE1114X	GENE90X	0.999978
NODE1422X	NODE955X	GENE2170X	0.999977
NODE1423X	NODE743X	NODE1042X	0.999977
NODE1424X	NODE487X	NODE1120X	0.999977
NODE1425X	GENE1508X	GENE1172X	0.999977
NODE1426X	GENE1091X	GENE106X	0.999977
NODE1427X	GENE2061X	NODE855X	0.999977
NODE1428X	GENE166X	NODE935X	0.999977
NODE1429X	GENE1106X	GENE470X	0.999977
NODE1430X	GENE3295X	NODE900X	0.999977
NODE1431X	GENE718X	NODE1234X	0.999977
NODE1432X	GENE1836X	NODE1097X	0.999977
NODE1433X	NODE572X	GENE3393X	0.999977
NODE1434X	GENE2326X	NODE856X	0.999977
NODE1435X	GENE2856X	NODE658X	0.999977
NODE1436X	NODE1070X	NODE656X	0.999977
NODE1437X	GENE458X	GENE420X	0.999977
NODE1438X	GENE2653X	GENE3166X	0.999977
NODE1439X	NODE1037X	NODE1174X	0.999977
NODE1440X	GENE2027X	NODE1048X	0.999977
NODE1441X	GENE2513X	GENE2607X	0.999977
NODE1442X	GENE2873X	GENE2892X	0.999977
NODE1443X	NODE601X	NODE998X	0.999977
NODE1444X	NODE951X	NODE341X	0.999977
NODE1445X	NODE1079X	GENE2117X	0.999977
NODE1446X	NODE194X	NODE731X	0.999977
NODE1447X	NODE1202X	NODE576X	0.999977
NODE1448X	GENE818X	NODE795X	0.999977
NODE1449X	GENE2032X	GENE1623X	0.999977
NODE1450X	NODE1066X	NODE1026X	0.999977
NODE1451X	GENE1011X	NODE782X	0.999977
NODE1452X	NODE505X	NODE802X	0.999977
NODE1453X	GENE510X	NODE632X	0.999977
NODE1454X	GENE1380X	NODE882X	0.999977
NODE1455X	GENE1452X	GENE324X	0.999977
NODE1456X	GENE388X	GENE235X	0.999977
NODE1457X	GENE2908X	GENE2389X	0.999977
NODE1458X	NODE216X	NODE594X	0.999977
NODE1459X	GENE1392X	NODE232X	0.999977
NODE1460X	GENE1923X	NODE307X	0.999976
NODE1461X	GENE998X	GENE499X	0.999976
NODE1462X	NODE1187X	GENE2166X	0.999976
NODE1463X	NODE281X	GENE2552X	0.999976
NODE1464X	NODE202X	GENE1838X	0.999976
NODE1465X	GENE533X	NODE1131X	0.999976
NODE1466X	GENE3251X	NODE774X	0.999976
NODE1467X	GENE2692X	GENE3323X	0.999976
NODE1468X	GENE2914X	GENE2533X	0.999976
NODE1469X	GENE1524X	GENE119X	0.999976
NODE1470X	NODE6X	NODE773X	0.999976
NODE1471X	GENE2641X	GENE2520X	0.999976
NODE1472X	GENE2499X	GENE2230X	0.999976
NODE1473X	GENE1463X	NODE1047X	0.999976
NODE1474X	GENE1423X	GENE45X	0.999976
NODE1475X	GENE2566X	NODE885X	0.999976
NODE1476X	GENE716X	NODE1334X	0.999976
NODE1477X	GENE1898X	GENE2433X	0.999976
NODE1478X	GENE2885X	GENE1980X	0.999976
NODE1479X	GENE2943X	GENE3078X	0.999976
NODE1480X	GENE3332X	NODE1122X	0.999976
NODE1481X	GENE1252X	NODE988X	0.999976
NODE1482X	NODE789X	GENE487X	0.999976
NODE1483X	GENE1407X	GENE983X	0.999976
NODE1484X	NODE977X	NODE1230X	0.999976
NODE1485X	GENE3340X	GENE2920X	0.999976
NODE1486X	GENE2386X	NODE315X	0.999976
NODE1487X	GENE1516X	NODE190X	0.999976
NODE1488X	NODE947X	NODE1098X	0.999976
NODE1489X	GENE2066X	GENE3245X	0.999976
NODE1490X	GENE765X	NODE870X	0.999976
NODE1491X	GENE1084X	GENE952X	0.999975
NODE1492X	GENE751X	GENE669X	0.999975
NODE1493X	GENE348X	GENE29X	0.999975
NODE1494X	GENE1901X	GENE2047X	0.999975
NODE1495X	NODE820X	NODE839X	0.999975
NODE1496X	NODE470X	NODE1033X	0.999975
NODE1497X	NODE1082X	NODE694X	0.999975
NODE1498X	NODE257X	GENE455X	0.999975
NODE1499X	NODE1195X	NODE733X	0.999975
NODE1500X	GENE3138X	NODE83X	0.999975
NODE1501X	NODE983X	GENE2236X	0.999975
NODE1502X	NODE571X	NODE424X	0.999975
NODE1503X	GENE1615X	GENE1035X	0.999975
NODE1504X	GENE1926X	GENE3265X	0.999975
NODE1505X	GENE1209X	GENE906X	0.999975
NODE1506X	GENE1886X	GENE2626X	0.999975
NODE1507X	NODE836X	NODE617X	0.999975
NODE1508X	NODE1396X	NODE84X	0.999975
NODE1509X	NODE915X	GENE2485X	0.999975
NODE1510X	GENE1227X	NODE1286X	0.999975
NODE1511X	GENE2222X	GENE3309X	0.999975
NODE1512X	GENE1378X	NODE1367X	0.999975
NODE1513X	NODE245X	NODE1043X	0.999975
NODE1514X	GENE2877X	NODE685X	0.999975
NODE1515X	NODE144X	GENE354X	0.999975
NODE1516X	GENE2169X	NODE1220X	0.999975
NODE1517X	GENE1549X	NODE919X	0.999975
NODE1518X	GENE1321X	GENE183X	0.999975
NODE1519X	GENE3205X	NODE1436X	0.999974
NODE1520X	NODE750X	NODE943X	0.999974
NODE1521X	GENE1421X	GENE613X	0.999974
NODE1522X	NODE1290X	NODE744X	0.999974
NODE1523X	GENE586X	NODE357X	0.999974
NODE1524X	GENE1611X	GENE917X	0.999974
NODE1525X	NODE1328X	NODE579X	0.999974
NODE1526X	NODE967X	NODE864X	0.999974
NODE1527X	GENE1560X	GENE723X	0.999974
NODE1528X	NODE964X	NODE541X	0.999974
NODE1529X	GENE1525X	GENE1196X	0.999974
NODE1530X	NODE1121X	NODE688X	0.999974
NODE1531X	NODE962X	NODE1269X	0.999974
NODE1532X	NODE1443X	GENE2848X	0.999974
NODE1533X	NODE613X	GENE540X	0.999974
NODE1534X	GENE946X	NODE939X	0.999974
NODE1535X	GENE1809X	GENE2846X	0.999974
NODE1536X	NODE715X	NODE112X	0.999974
NODE1537X	GENE426X	NODE724X	0.999974
NODE1538X	NODE824X	GENE903X	0.999974
NODE1539X	GENE3372X	NODE1068X	0.999973
NODE1540X	NODE756X	NODE1061X	0.999973
NODE1541X	GENE984X	NODE499X	0.999973
NODE1542X	NODE606X	GENE2729X	0.999973
NODE1543X	NODE956X	NODE1063X	0.999973
NODE1544X	GENE1346X	GENE1343X	0.999973
NODE1545X	GENE1154X	NODE1376X	0.999973
NODE1546X	NODE1071X	GENE1676X	0.999973
NODE1547X	NODE483X	NODE732X	0.999973
NODE1548X	GENE2426X	GENE2803X	0.999973
NODE1549X	GENE550X	GENE246X	0.999973
NODE1550X	GENE2279X	GENE2258X	0.999973
NODE1551X	NODE645X	NODE1327X	0.999973
NODE1552X	GENE1711X	GENE3325X	0.999973
NODE1553X	GENE1018X	NODE1163X	0.999973
NODE1554X	GENE2829X	GENE3161X	0.999973
NODE1555X	GENE1678X	GENE3208X	0.999973
NODE1556X	NODE1181X	NODE872X	0.999973
NODE1557X	GENE822X	NODE1431X	0.999973
NODE1558X	NODE781X	NODE693X	0.999973
NODE1559X	GENE2121X	GENE3071X	0.999973
NODE1560X	GENE3122X	GENE3243X	0.999973
NODE1561X	NODE907X	NODE1310X	0.999973
NODE1562X	NODE589X	NODE1145X	0.999973
NODE1563X	GENE1440X	NODE995X	0.999973
NODE1564X	GENE870X	NODE760X	0.999973
NODE1565X	GENE1460X	NODE1110X	0.999973
NODE1566X	GENE1341X	GENE1245X	0.999973
NODE1567X	NODE36X	NODE1314X	0.999973
NODE1568X	GENE1673X	GENE3074X	0.999972
NODE1569X	GENE579X	GENE433X	0.999972
NODE1570X	GENE2096X	NODE516X	0.999972
NODE1571X	GENE1314X	GENE1251X	0.999972
NODE1572X	GENE1264X	GENE1072X	0.999972
NODE1573X	GENE837X	NODE330X	0.999972
NODE1574X	NODE1299X	NODE319X	0.999972
NODE1575X	NODE1135X	NODE1440X	0.999972
NODE1576X	NODE362X	NODE1023X	0.999972
NODE1577X	NODE626X	GENE1849X	0.999972
NODE1578X	NODE833X	NODE976X	0.999972
NODE1579X	GENE2411X	GENE2156X	0.999972
NODE1580X	GENE1597X	GENE467X	0.999972
NODE1581X	GENE895X	NODE944X	0.999972
NODE1582X	GENE977X	NODE704X	0.999972
NODE1583X	GENE1236X	NODE648X	0.999972
NODE1584X	GENE3066X	GENE2577X	0.999972
NODE1585X	NODE975X	NODE1069X	0.999972
NODE1586X	GENE1817X	NODE229X	0.999972
NODE1587X	GENE440X	NODE898X	0.999972
NODE1588X	GENE2932X	GENE2076X	0.999971
NODE1589X	GENE2498X	NODE512X	0.999971
NODE1590X	NODE736X	NODE958X	0.999971
NODE1591X	GENE725X	NODE1527X	0.999971
NODE1592X	GENE882X	GENE553X	0.999971
NODE1593X	NODE985X	GENE148X	0.999971
NODE1594X	GENE2146X	NODE1509X	0.999971
NODE1595X	GENE2606X	GENE3294X	0.999971
NODE1596X	GENE1984X	GENE1804X	0.999971
NODE1597X	NODE466X	NODE1161X	0.999971
NODE1598X	GENE674X	NODE1134X	0.999971
NODE1599X	NODE754X	NODE355X	0.999971
NODE1600X	NODE585X	NODE1166X	0.999971
NODE1601X	GENE1692X	NODE966X	0.999971
NODE1602X	GENE2801X	GENE2331X	0.999971
NODE1603X	NODE950X	NODE957X	0.999971
NODE1604X	NODE494X	GENE1927X	0.999971
NODE1605X	GENE625X	GENE75X	0.999971
NODE1606X	NODE1184X	NODE1276X	0.999971
NODE1607X	NODE770X	GENE403X	0.999971
NODE1608X	NODE1556X	NODE391X	0.999971
NODE1609X	GENE2349X	GENE2188X	0.999971
NODE1610X	GENE1893X	GENE3277X	0.999970
NODE1611X	NODE911X	GENE2324X	0.999970
NODE1612X	NODE1038X	NODE1446X	0.999970
NODE1613X	NODE990X	GENE2435X	0.999970
NODE1614X	NODE1185X	NODE1117X	0.999970
NODE1615X	GENE2139X	GENE2114X	0.999970
NODE1616X	NODE766X	NODE1182X	0.999970
NODE1617X	GENE2659X	GENE2245X	0.999970
NODE1618X	NODE1289X	NODE615X	0.999970
NODE1619X	NODE1213X	GENE21X	0.999970
NODE1620X	NODE924X	GENE3148X	0.999970
NODE1621X	NODE553X	NODE1416X	0.999970
NODE1622X	GENE929X	NODE909X	0.999970
NODE1623X	NODE970X	GENE806X	0.999970
NODE1624X	NODE459X	NODE846X	0.999970
NODE1625X	NODE1292X	GENE2550X	0.999970
NODE1626X	NODE394X	NODE996X	0.999970
NODE1627X	GENE2238X	GENE3257X	0.999970
NODE1628X	GENE749X	GENE213X	0.999970
NODE1629X	GENE1888X	GENE2621X	0.999970
NODE1630X	NODE973X	NODE555X	0.999970
NODE1631X	NODE49X	NODE1288X	0.999970
NODE1632X	GENE663X	GENE614X	0.999970
NODE1633X	NODE775X	NODE1481X	0.999969
NODE1634X	NODE369X	NODE1274X	0.999969
NODE1635X	GENE915X	NODE740X	0.999969
NODE1636X	NODE799X	NODE1308X	0.999969
NODE1637X	NODE415X	NODE628X	0.999969
NODE1638X	GENE2964X	GENE2318X	0.999969
NODE1639X	NODE1052X	NODE769X	0.999969
NODE1640X	GENE3152X	GENE1820X	0.999969
NODE1641X	GENE3164X	GENE3371X	0.999969
NODE1642X	GENE3369X	GENE1861X	0.999969
NODE1643X	NODE873X	NODE916X	0.999969
NODE1644X	NODE206X	NODE1035X	0.999969
NODE1645X	NODE739X	NODE1206X	0.999969
NODE1646X	NODE937X	GENE2895X	0.999969
NODE1647X	NODE886X	GENE2370X	0.999969
NODE1648X	NODE41X	GENE589X	0.999968
NODE1649X	GENE2281X	GENE2134X	0.999968
NODE1650X	NODE851X	NODE519X	0.999968
NODE1651X	GENE2771X	NODE1087X	0.999968
NODE1652X	NODE1017X	NODE1173X	0.999968
NODE1653X	NODE926X	NODE291X	0.999968
NODE1654X	NODE1137X	GENE3345X	0.999968
NODE1655X	GENE1568X	GENE1253X	0.999968
NODE1656X	NODE978X	NODE927X	0.999968
NODE1657X	NODE20X	NODE629X	0.999968
NODE1658X	GENE2735X	NODE1191X	0.999968
NODE1659X	GENE576X	NODE446X	0.999968
NODE1660X	GENE1643X	GENE2515X	0.999968
NODE1661X	GENE2968X	NODE660X	0.999968
NODE1662X	NODE859X	NODE1208X	0.999968
NODE1663X	GENE2983X	NODE637X	0.999968
NODE1664X	GENE2782X	GENE2304X	0.999968
NODE1665X	NODE1244X	GENE1885X	0.999968
NODE1666X	GENE722X	GENE651X	0.999968
NODE1667X	GENE1002X	NODE969X	0.999968
NODE1668X	GENE1364X	GENE338X	0.999968
NODE1669X	GENE1628X	GENE2073X	0.999968
NODE1670X	NODE762X	NODE788X	0.999967
NODE1671X	NODE1051X	NODE1624X	0.999967
NODE1672X	NODE620X	GENE2956X	0.999967
NODE1673X	NODE1146X	NODE705X	0.999967
NODE1674X	NODE810X	NODE1139X	0.999967
NODE1675X	GENE3334X	GENE2800X	0.999967
NODE1676X	NODE1353X	GENE2802X	0.999967
NODE1677X	NODE1534X	NODE1342X	0.999967
NODE1678X	NODE752X	NODE1001X	0.999967
NODE1679X	GENE262X	GENE24X	0.999967
NODE1680X	GENE1646X	NODE1044X	0.999967
NODE1681X	NODE1010X	NODE1321X	0.999967
NODE1682X	NODE1113X	NODE954X	0.999967
NODE1683X	GENE2944X	GENE2111X	0.999967
NODE1684X	NODE50X	NODE573X	0.999966
NODE1685X	NODE1271X	GENE919X	0.999966
NODE1686X	NODE1483X	GENE666X	0.999966
NODE1687X	GENE951X	GENE271X	0.999966
NODE1688X	GENE1873X	GENE2928X	0.999966
NODE1689X	GENE1449X	GENE1368X	0.999966
NODE1690X	NODE867X	NODE1359X	0.999966
NODE1691X	GENE2409X	GENE1913X	0.999966
NODE1692X	GENE2778X	NODE1433X	0.999966
NODE1693X	NODE243X	NODE649X	0.999966
NODE1694X	NODE1259X	NODE686X	0.999966
NODE1695X	GENE2633X	NODE1198X	0.999966
NODE1696X	GENE445X	GENE153X	0.999965
NODE1697X	NODE1045X	GENE188X	0.999965
NODE1698X	NODE1378X	GENE1770X	0.999965
NODE1699X	NODE1013X	NODE1644X	0.999965
NODE1700X	GENE877X	GENE593X	0.999965
NODE1701X	GENE3290X	GENE2896X	0.999965
NODE1702X	NODE1170X	NODE1661X	0.999965
NODE1703X	NODE897X	NODE1508X	0.999965
NODE1704X	GENE3343X	GENE2689X	0.999965
NODE1705X	NODE1380X	NODE444X	0.999965
NODE1706X	NODE1155X	NODE5X	0.999965
NODE1707X	GENE1332X	GENE365X	0.999965
NODE1708X	GENE954X	GENE482X	0.999965
NODE1709X	NODE1559X	NODE496X	0.999965
NODE1710X	NODE1522X	NODE1178X	0.999965
NODE1711X	NODE1439X	NODE364X	0.999965
NODE1712X	GENE391X	NODE502X	0.999965
NODE1713X	GENE1415X	GENE820X	0.999965
NODE1714X	NODE936X	NODE1229X	0.999965
NODE1715X	NODE1492X	GENE520X	0.999964
NODE1716X	NODE1011X	NODE135X	0.999964
NODE1717X	GENE2263X	NODE1602X	0.999964
NODE1718X	NODE550X	GENE2777X	0.999964
NODE1719X	NODE607X	NODE1705X	0.999964
NODE1720X	NODE1425X	NODE1272X	0.999964
NODE1721X	GENE1748X	GENE1987X	0.999964
NODE1722X	NODE286X	NODE1095X	0.999964
NODE1723X	NODE1251X	NODE1060X	0.999964
NODE1724X	NODE1265X	NODE1148X	0.999964
NODE1725X	GENE762X	NODE1260X	0.999964
NODE1726X	GENE2359X	GENE3305X	0.999964
NODE1727X	GENE2195X	GENE2194X	0.999964
NODE1728X	GENE1105X	NODE755X	0.999964
NODE1729X	GENE634X	GENE157X	0.999964
NODE1730X	NODE1622X	NODE1147X	0.999964
NODE1731X	GENE660X	NODE1249X	0.999964
NODE1732X	GENE2034X	GENE3296X	0.999964
NODE1733X	GENE1624X	GENE2640X	0.999964
NODE1734X	GENE1919X	GENE2883X	0.999964
NODE1735X	NODE678X	NODE1403X	0.999964
NODE1736X	NODE376X	GENE234X	0.999964
NODE1737X	NODE102X	GENE3142X	0.999963
NODE1738X	GENE1579X	GENE1047X	0.999963
NODE1739X	NODE1315X	NODE877X	0.999963
NODE1740X	NODE253X	NODE1345X	0.999963
NODE1741X	NODE1242X	NODE1050X	0.999963
NODE1742X	NODE599X	GENE3342X	0.999963
NODE1743X	NODE1225X	GENE1102X	0.999963
NODE1744X	NODE1160X	NODE1459X	0.999963
NODE1745X	NODE474X	NODE1576X	0.999963
NODE1746X	GENE2925X	GENE3110X	0.999963
NODE1747X	GENE2347X	GENE2978X	0.999963
NODE1748X	NODE1094X	NODE1306X	0.999963
NODE1749X	GENE1664X	NODE1105X	0.999963
NODE1750X	NODE1506X	GENE1982X	0.999963
NODE1751X	GENE819X	NODE960X	0.999962
NODE1752X	GENE3212X	GENE2217X	0.999962
NODE1753X	NODE1073X	NODE1294X	0.999962
NODE1754X	NODE1497X	NODE1158X	0.999962
NODE1755X	NODE1298X	GENE20X	0.999962
NODE1756X	NODE252X	NODE1517X	0.999962
NODE1757X	NODE1055X	NODE1056X	0.999962
NODE1758X	GENE1120X	GENE974X	0.999962
NODE1759X	NODE1092X	NODE1540X	0.999962
NODE1760X	GENE2369X	NODE1586X	0.999962
NODE1761X	GENE218X	GENE114X	0.999962
NODE1762X	GENE1609X	GENE1372X	0.999962
NODE1763X	NODE385X	GENE1999X	0.999962
NODE1764X	GENE1269X	GENE773X	0.999962
NODE1765X	GENE3297X	GENE3143X	0.999962
NODE1766X	GENE3379X	GENE2070X	0.999962
NODE1767X	NODE1237X	GENE82X	0.999962
NODE1768X	GENE970X	NODE710X	0.999962
NODE1769X	GENE2084X	NODE1480X	0.999961
NODE1770X	NODE1700X	NODE1058X	0.999961
NODE1771X	GENE1125X	GENE1108X	0.999961
NODE1772X	GENE450X	GENE18X	0.999961
NODE1773X	NODE596X	GENE1883X	0.999961
NODE1774X	NODE1154X	GENE142X	0.999961
NODE1775X	NODE1164X	NODE1224X	0.999961
NODE1776X	NODE1086X	NODE904X	0.999961
NODE1777X	NODE1268X	GENE2602X	0.999961
NODE1778X	NODE1227X	NODE1316X	0.999961
NODE1779X	GENE2337X	NODE918X	0.999961
NODE1780X	GENE916X	GENE293X	0.999961
NODE1781X	GENE2862X	GENE2563X	0.999961
NODE1782X	NODE1232X	GENE1158X	0.999960
NODE1783X	NODE1515X	NODE982X	0.999960
NODE1784X	GENE2377X	NODE1347X	0.999960
NODE1785X	NODE1363X	NODE1207X	0.999960
NODE1786X	NODE1209X	NODE580X	0.999960
NODE1787X	NODE1192X	NODE567X	0.999960
NODE1788X	GENE1491X	GENE71X	0.999960
NODE1789X	NODE665X	NODE1451X	0.999960
NODE1790X	NODE1466X	NODE1219X	0.999960
NODE1791X	NODE862X	GENE3377X	0.999960
NODE1792X	NODE1128X	NODE1448X	0.999960
NODE1793X	NODE1454X	NODE1090X	0.999960
NODE1794X	NODE1434X	GENE1674X	0.999960
NODE1795X	NODE288X	NODE1263X	0.999959
NODE1796X	NODE738X	NODE1151X	0.999959
NODE1797X	NODE1530X	NODE346X	0.999959
NODE1798X	GENE2858X	GENE3374X	0.999959
NODE1799X	NODE849X	NODE811X	0.999959
NODE1800X	GENE3240X	GENE3348X	0.999959
NODE1801X	GENE1528X	GENE642X	0.999959
NODE1802X	GENE175X	NODE419X	0.999959
NODE1803X	GENE1464X	GENE805X	0.999959
NODE1804X	GENE2736X	GENE2668X	0.999959
NODE1805X	GENE1652X	GENE2123X	0.999959
NODE1806X	NODE1078X	GENE2850X	0.999959
NODE1807X	GENE2750X	GENE3384X	0.999958
NODE1808X	GENE858X	NODE621X	0.999958
NODE1809X	NODE1498X	NODE1257X	0.999958
NODE1810X	NODE250X	GENE321X	0.999958
NODE1811X	GENE1539X	GENE641X	0.999958
NODE1812X	NODE275X	NODE360X	0.999958
NODE1813X	GENE2124X	GENE2175X	0.999958
NODE1814X	NODE1565X	NODE850X	0.999958
NODE1815X	GENE1868X	NODE1157X	0.999958
NODE1816X	GENE1243X	GENE758X	0.999958
NODE1817X	NODE1036X	NODE1133X	0.999958
NODE1818X	GENE437X	NODE1002X	0.999958
NODE1819X	NODE1458X	NODE1032X	0.999958
NODE1820X	GENE531X	NODE1216X	0.999958
NODE1821X	GENE2205X	GENE1876X	0.999957
NODE1822X	GENE685X	GENE55X	0.999957
NODE1823X	GENE2733X	NODE1297X	0.999957
NODE1824X	GENE683X	GENE295X	0.999957
NODE1825X	GENE3375X	GENE1851X	0.999957
NODE1826X	GENE3005X	NODE968X	0.999957
NODE1827X	GENE2599X	NODE1138X	0.999957
NODE1828X	NODE1427X	NODE1694X	0.999957
NODE1829X	NODE1270X	NODE1578X	0.999957
NODE1830X	NODE1065X	NODE1723X	0.999957
NODE1831X	NODE934X	NODE1382X	0.999957
NODE1832X	GENE1729X	NODE1239X	0.999957
NODE1833X	GENE1518X	GENE1473X	0.999957
NODE1834X	GENE1638X	GENE2826X	0.999957
NODE1835X	NODE894X	NODE745X	0.999957
NODE1836X	NODE634X	NODE1282X	0.999957
NODE1837X	NODE716X	GENE2989X	0.999957
NODE1838X	GENE1587X	GENE351X	0.999957
NODE1839X	NODE1156X	GENE137X	0.999957
NODE1840X	GENE2562X	GENE2315X	0.999956
NODE1841X	GENE840X	NODE1812X	0.999956
NODE1842X	NODE1435X	NODE914X	0.999956
NODE1843X	NODE1369X	NODE1368X	0.999956
NODE1844X	NODE892X	NODE1029X	0.999956
NODE1845X	NODE1293X	NODE1579X	0.999956
NODE1846X	GENE3077X	GENE3044X	0.999956
NODE1847X	GENE1438X	NODE1132X	0.999956
NODE1848X	GENE528X	GENE51X	0.999956
NODE1849X	NODE857X	NODE1211X	0.999956
NODE1850X	GENE1827X	GENE3027X	0.999956
NODE1851X	GENE3153X	NODE328X	0.999956
NODE1852X	NODE447X	GENE2256X	0.999956
NODE1853X	NODE1412X	NODE1364X	0.999956
NODE1854X	GENE717X	GENE436X	0.999956
NODE1855X	GENE3260X	GENE2958X	0.999956
NODE1856X	GENE1408X	GENE989X	0.999956
NODE1857X	NODE814X	NODE1551X	0.999955
NODE1858X	NODE1283X	NODE121X	0.999955
NODE1859X	NODE1374X	NODE959X	0.999955
NODE1860X	GENE1818X	GENE3042X	0.999955
NODE1861X	GENE1065X	GENE241X	0.999955
NODE1862X	NODE1348X	NODE681X	0.999955
NODE1863X	NODE1324X	NODE1681X	0.999955
NODE1864X	NODE783X	GENE2974X	0.999955
NODE1865X	GENE1670X	GENE2302X	0.999955
NODE1866X	GENE1155X	GENE1087X	0.999955
NODE1867X	NODE1176X	NODE1019X	0.999954
NODE1868X	GENE3098X	GENE3292X	0.999954
NODE1869X	GENE1219X	GENE1201X	0.999954
NODE1870X	GENE461X	NODE1593X	0.999954
NODE1871X	NODE564X	NODE1338X	0.999954
NODE1872X	NODE1332X	NODE1040X	0.999954
NODE1873X	NODE1217X	NODE1494X	0.999954
NODE1874X	GENE1225X	NODE1526X	0.999954
NODE1875X	NODE1099X	GENE2126X	0.999953
NODE1876X	GENE1640X	NODE1430X	0.999953
NODE1877X	NODE1322X	GENE1668X	0.999953
NODE1878X	GENE2991X	GENE2482X	0.999953
NODE1879X	NODE1418X	NODE1732X	0.999953
NODE1880X	GENE2652X	NODE1084X	0.999953
NODE1881X	NODE1196X	NODE992X	0.999953
NODE1882X	GENE2402X	GENE1968X	0.999953
NODE1883X	GENE2135X	NODE1642X	0.999953
NODE1884X	NODE1309X	NODE946X	0.999952
NODE1885X	NODE940X	NODE1339X	0.999952
NODE1886X	NODE1169X	NODE1243X	0.999952
NODE1887X	GENE2376X	GENE2363X	0.999952
NODE1888X	GENE3069X	GENE1630X	0.999952
NODE1889X	NODE1626X	NODE1107X	0.999952
NODE1890X	GENE1487X	NODE1720X	0.999952
NODE1891X	NODE1333X	NODE1426X	0.999952
NODE1892X	NODE1125X	NODE1539X	0.999952
NODE1893X	GENE2447X	GENE2534X	0.999952
NODE1894X	NODE1465X	NODE860X	0.999951
NODE1895X	GENE2926X	GENE2323X	0.999951
NODE1896X	GENE867X	NODE1245X	0.999951
NODE1897X	NODE542X	NODE1636X	0.999951
NODE1898X	NODE1685X	NODE412X	0.999951
NODE1899X	NODE1273X	NODE1285X	0.999951
NODE1900X	NODE1108X	NODE88X	0.999951
NODE1901X	NODE1713X	GENE612X	0.999951
NODE1902X	GENE2153X	GENE3065X	0.999951
NODE1903X	NODE302X	NODE139X	0.999951
NODE1904X	NODE643X	NODE753X	0.999950
NODE1905X	NODE273X	GENE492X	0.999950
NODE1906X	GENE905X	GENE512X	0.999950
NODE1907X	NODE844X	GENE10X	0.999950
NODE1908X	GENE1469X	GENE734X	0.999950
NODE1909X	NODE1200X	NODE1525X	0.999950
NODE1910X	NODE1505X	NODE713X	0.999950
NODE1911X	NODE1175X	NODE1488X	0.999950
NODE1912X	GENE2975X	NODE1513X	0.999950
NODE1913X	GENE1920X	GENE3209X	0.999950
NODE1914X	NODE1666X	GENE570X	0.999950
NODE1915X	NODE1864X	NODE999X	0.999950
NODE1916X	NODE592X	NODE930X	0.999950
NODE1917X	GENE258X	NODE1016X	0.999950
NODE1918X	GENE828X	NODE1340X	0.999950
NODE1919X	NODE922X	NODE1112X	0.999949
NODE1920X	NODE912X	NODE1365X	0.999949
NODE1921X	GENE1427X	GENE603X	0.999949
NODE1922X	NODE1536X	NODE1650X	0.999949
NODE1923X	GENE1762X	GENE2879X	0.999949
NODE1924X	NODE28X	NODE1654X	0.999949
NODE1925X	GENE639X	NODE1493X	0.999949
NODE1926X	GENE507X	GENE19X	0.999949
NODE1927X	GENE1036X	NODE1018X	0.999949
NODE1928X	GENE1147X	NODE182X	0.999949
NODE1929X	GENE541X	NODE1677X	0.999949
NODE1930X	GENE1334X	NODE1399X	0.999949
NODE1931X	GENE2189X	NODE363X	0.999949
NODE1932X	GENE726X	GENE653X	0.999949
NODE1933X	NODE1301X	NODE1558X	0.999949
NODE1934X	GENE594X	NODE1437X	0.999949
NODE1935X	GENE3034X	GENE1658X	0.999949
NODE1936X	GENE419X	GENE97X	0.999948
NODE1937X	GENE3186X	GENE3118X	0.999948
NODE1938X	GENE1115X	NODE1598X	0.999948
NODE1939X	GENE472X	NODE1067X	0.999948
NODE1940X	NODE1801X	NODE1140X	0.999948
NODE1941X	NODE1384X	GENE361X	0.999948
NODE1942X	GENE2717X	NODE1022X	0.999948
NODE1943X	GENE803X	GENE537X	0.999948
NODE1944X	GENE2151X	NODE365X	0.999947
NODE1945X	NODE667X	NODE1295X	0.999947
NODE1946X	NODE1005X	GENE2553X	0.999947
NODE1947X	GENE1505X	GENE192X	0.999947
NODE1948X	GENE2890X	NODE1203X	0.999947
NODE1949X	NODE1278X	NODE1570X	0.999947
NODE1950X	NODE863X	GENE2822X	0.999947
NODE1951X	GENE712X	GENE705X	0.999947
NODE1952X	NODE1684X	NODE1609X	0.999947
NODE1953X	NODE1733X	NODE1422X	0.999947
NODE1954X	NODE1657X	NODE1420X	0.999947
NODE1955X	GENE632X	GENE609X	0.999947
NODE1956X	NODE874X	NODE1569X	0.999947
NODE1957X	NODE153X	GENE2887X	0.999947
NODE1958X	GENE3023X	NODE1104X	0.999947
NODE1959X	NODE1150X	GENE2810X	0.999947
NODE1960X	GENE2371X	GENE2475X	0.999946
NODE1961X	NODE888X	NODE1629X	0.999946
NODE1962X	GENE1699X	NODE1489X	0.999946
NODE1963X	GENE794X	NODE1247X	0.999946
NODE1964X	NODE674X	NODE1639X	0.999946
NODE1965X	GENE1385X	NODE1667X	0.999946
NODE1966X	GENE3130X	NODE1003X	0.999946
NODE1967X	GENE932X	NODE1109X	0.999946
NODE1968X	GENE1128X	GENE658X	0.999946
NODE1969X	NODE1394X	NODE1408X	0.999946
NODE1970X	NODE1064X	NODE1724X	0.999946
NODE1971X	GENE1509X	NODE1266X	0.999946
NODE1972X	GENE1326X	NODE1673X	0.999945
NODE1973X	NODE1656X	NODE1124X	0.999945
NODE1974X	GENE1974X	NODE1658X	0.999945
NODE1975X	GENE1735X	GENE2379X	0.999945
NODE1976X	GENE1177X	NODE563X	0.999945
NODE1977X	NODE880X	GENE133X	0.999945
NODE1978X	GENE2693X	NODE1344X	0.999945
NODE1979X	GENE1249X	GENE76X	0.999945
NODE1980X	GENE878X	NODE1510X	0.999945
NODE1981X	GENE2697X	NODE1550X	0.999945
NODE1982X	GENE1391X	GENE34X	0.999945
NODE1983X	GENE2100X	NODE1006X	0.999945
NODE1984X	GENE3108X	GENE2109X	0.999945
NODE1985X	GENE888X	GENE1592X	0.999945
NODE1986X	GENE1584X	NODE1267X	0.999945
NODE1987X	GENE572X	NODE1453X	0.999945
NODE1988X	NODE1647X	NODE972X	0.999945
NODE1989X	GENE1063X	GENE463X	0.999944
NODE1990X	GENE1929X	NODE1555X	0.999944
NODE1991X	NODE1326X	NODE1588X	0.999944
NODE1992X	NODE1331X	NODE986X	0.999944
NODE1993X	NODE1646X	NODE1514X	0.999944
NODE1994X	GENE738X	GENE534X	0.999944
NODE1995X	NODE1311X	NODE1300X	0.999943
NODE1996X	NODE1246X	GENE2540X	0.999943
NODE1997X	NODE1520X	NODE1370X	0.999943
NODE1998X	NODE1632X	NODE54X	0.999943
NODE1999X	NODE1142X	GENE232X	0.999943
NODE2000X	GENE485X	NODE1903X	0.999943
[truncated: 1,397 more rows]
