# Supplementary material for: A genome‐scale screen reveals context‐dependent ovarian cancer sensitivity to miRNA overexpression
Source: Mol Syst Biol. 2015 Dec 11;11(12):842. doi: 10.15252/msb.20156308 (PMC4704493; doi:10.15252/msb.20156308)
Supplement: Supplementary file 15 — Dataset EV11 [file MSB-11-842-s019.zip]

Archive with 3 entries (2 files):
- Dataset_EV11/
- Dataset_EV11/Cytoscape file for Dataset EV11.cys
- Dataset_EV11/Dataset EV11.pdf
