# Supplementary material for: A genome‐scale screen reveals context‐dependent ovarian cancer sensitivity to miRNA overexpression
Source: Mol Syst Biol. 2015 Dec 11;11(12):842. doi: 10.15252/msb.20156308 (PMC4704493; doi:10.15252/msb.20156308)
Supplement: Supplementary file 17 — Source Data for Figure 2 [file MSB-11-842-s005.zip]

Archive with 6 entries (5 files):
- Source Data Fig 2/Data for 2E.xlsx
- Source Data Fig 2/Data for 2F.xlsx
- Source Data Fig 2/Source Data Figure 2B.pdf
- Source Data Fig 2/Source Data for 2A.xlsx
- Source Data Fig 2/Source Data for 2C.xlsx
- Source Data Fig 2/
