# Supplementary material for: A genome‐scale screen reveals context‐dependent ovarian cancer sensitivity to miRNA overexpression
Source: Mol Syst Biol. 2015 Dec 11;11(12):842. doi: 10.15252/msb.20156308 (PMC4704493; doi:10.15252/msb.20156308)
Supplement: Supplementary file 17 — Source Data for Figure 2 [file MSB-11-842-s005.zip › Source Data Fig 2/Data for 2E.xlsx]

## Sheet: Sheet1
	PEO1/Untreated			PEO1/TGF ß			PEO4/Untreated			PEO4/TGF ß
AKT Inhibitor X (nM)	Mean	SD	N	Mean	SD	N	Mean	SD	N	Mean	SD	N
937.5	1.02923	0.0515306	3	1.03193	0.0617391	3	1.02984	0.015435	3	0.943328	0.0113083	3
1875	0.994793	0.0326451	3	1.04805	0.0517098	3	0.985021	0.0151011	3	0.876763	0.00932631	3
3750	0.898339	0.0270423	3	1.03809	0.0453587	3	0.911515	0.0497042	3	0.773953	0.0211246	3
7500	0.756649	0.0320275	3	0.877907	0.022515	3	0.69749	0.0421737	3	0.291008	0.0144255	3
15000	0.454494	0.00960815	3	0.353458	0.014302	3	0.359058	0.027236	3	0.0182195	0.00228245	3
30000	0.00329304	0.000160929	3	0.00556376	0.000430156	3	0.00274428	0.000568136	3	0.00201809	0.000814	3
60000	0.00084935	0.000142494	3	0.00115948	6.23205e-05	3	0.000855066	0.000120154	3	0.001004	0.000271328	3
