# Supplementary material for: A genome‐scale screen reveals context‐dependent ovarian cancer sensitivity to miRNA overexpression
Source: Mol Syst Biol. 2015 Dec 11;11(12):842. doi: 10.15252/msb.20156308 (PMC4704493; doi:10.15252/msb.20156308)
Supplement: Supplementary file 17 — Source Data for Figure 2 [file MSB-11-842-s005.zip › Source Data Fig 2/Data for 2F.xlsx]

## Sheet: Sheet1
	miR-155 Viability	miR-181a Viability
H2122	0.0706702	0.116059
HBEC30KT-2	0.0978717	0.63369
H460	0.101286	0.157343
HCC193	0.138491	0.453023
HBEC30KT	0.148376	0.467996
H4006	0.21994	0.0548815
H2887-2	0.287143	0.203311
H2887	0.308418	0.307123
Calu-3	0.520171	1.08819
H1355	0.543303	0.729351
H358	0.694807	0.919755
H820	0.733453	1.31192
HCC2279	0.746106	0.750394
H3KT	0.84063	0.988854
H1792	0.853428	1.01021
HCC78	0.895338	0.305137
Calu-1	0.911829	0.894569
H2009	0.921428	0.856336
H157	0.943636	0.998707
H23	0.944929	0.798959
H2126	0.949956	0.887035
A549	0.955157	0.880404
H1648	0.967754	0.962356
H1195	0.976632	0.958631
H515	0.977146	0.93409
H1299	0.977612	1.04083
HCC44	0.984187	0.823911
H2073	0.986983	0.921149
H441	0.9985	0.863527
H34KT	1.00224	0.97615
H1395	1.00406	1.06387
H1155	1.00884	1.05398
H3122	1.01818	0.988113
H13KT	1.01883	1.15008
H322	1.02674	0.949821
H461	1.02703	0.877207
HCC366	1.0435	0.902543
H2087	1.0504	0.981968
H1975	1.05392	1.09516
H827	1.06146	1.05747
H2882	1.06986	0.907944
HCC95	1.08268	0.960094
Calu-6	1.08931	0.980326
H1819	1.11476	0.947728
H1993	1.1252	0.923993
HCC15	1.14398	0.9931
HCC4017	1.18363	0.77788
