# Supplementary material for: A genome‐scale screen reveals context‐dependent ovarian cancer sensitivity to miRNA overexpression
Source: Mol Syst Biol. 2015 Dec 11;11(12):842. doi: 10.15252/msb.20156308 (PMC4704493; doi:10.15252/msb.20156308)
Supplement: Supplementary file 17 — Source Data for Figure 2 [file MSB-11-842-s005.zip › Source Data Fig 2/Source Data for 2A.xlsx]

## Sheet: Sheet1
		N					EOC
	HOSE	IHH	H13KT	H3KT	HBEC30KT	H34KT	PEO4	TOV112D	ES2	SKOV3	OVCAR3	PEO1	UPN251	OC316
155	1.06413	1.17174	1.01883	0.84063	0.148376	1.00224	0.616538	0.949472	1.14957	1.14957	0.977991	1.16778	1.08452	0.918719
181b	1.12643	1.13171	1.15008	0.988854	0.63369	0.97615	0.410535	0.778973	0.897409	0.897409	1.02884	1.06586	1.36951	1.35913
