# Supplementary material for: A genome‐scale screen reveals context‐dependent ovarian cancer sensitivity to miRNA overexpression
Source: Mol Syst Biol. 2015 Dec 11;11(12):842. doi: 10.15252/msb.20156308 (PMC4704493; doi:10.15252/msb.20156308)
Supplement: Supplementary file 17 — Source Data for Figure 2 [file MSB-11-842-s005.zip › Source Data Fig 2/Source Data for 2C.xlsx]

## Sheet: Sheet1
	miR-155			miR-181b
HCC1937	0.24538	0.264887	0.259754	0.495918	0.485714	0.47449
HCC1187	0.29901	0.90396	0.89604	0.133464	0.220805	0.215898
HCC2218	0.275688	0.455991	0.528112	0.557351	0.33538	0.700808
HCC38	1.04171	1.05493	1.0824	0.998008	1.0249	1.00797
HCC1395	1.28711	1.17335	1.17877	0.885965	1.01645	1.08553
HCC1954	0.863774	0.899092	1.00605	1.06706	1.09718	1.07677
