# Supplementary material for: A genome‐scale screen reveals context‐dependent ovarian cancer sensitivity to miRNA overexpression
Source: Mol Syst Biol. 2015 Dec 11;11(12):842. doi: 10.15252/msb.20156308 (PMC4704493; doi:10.15252/msb.20156308)
Supplement: Supplementary file 18 — Source Data for Figure 3 [file MSB-11-842-s006.zip]

Archive with 7 entries (6 files):
- Source Data Fig 3/Data for 3BC.xlsx
- Source Data Fig 3/Data for 3D.xlsx
- Source Data Fig 3/Data for 3F.xlsx
- Source Data Fig 3/Data in 3A.xlsx
- Source Data Fig 3/Source Data Figure 3E.pdf
- Source Data Fig 3/Source Data Figure 3G.pdf
- Source Data Fig 3/
