# Supplementary material for: A genome‐scale screen reveals context‐dependent ovarian cancer sensitivity to miRNA overexpression
Source: Mol Syst Biol. 2015 Dec 11;11(12):842. doi: 10.15252/msb.20156308 (PMC4704493; doi:10.15252/msb.20156308)
Supplement: Supplementary file 18 — Source Data for Figure 3 [file MSB-11-842-s006.zip › Source Data Fig 3/Data for 3BC.xlsx]

## Sheet: Sheet1
Tumor weight (g)	miNC	517a (LD)	517a (HD)
	0.78	0.41	0.31
	0.69	0.24	0.03
	0.38	0.08	0.08
	1.35	0.11	0.37
	1.32	0.25	0.01
	0.48	0.14	0.06
	0.29	0.13	0.35
	0.39	0.17	0.15
Tumor Nodule #
	16	6	6
	9	4	2
	12	4	6
	19	8	8
	18	7	1
	8	4	6
	10	3	9
	8	8	6
