# Supplementary material for: A genome‐scale screen reveals context‐dependent ovarian cancer sensitivity to miRNA overexpression
Source: Mol Syst Biol. 2015 Dec 11;11(12):842. doi: 10.15252/msb.20156308 (PMC4704493; doi:10.15252/msb.20156308)
Supplement: Supplementary file 18 — Source Data for Figure 3 [file MSB-11-842-s006.zip › Source Data Fig 3/Data for 3F.xlsx]

## Sheet: Sheet1
	PEO1			ES2			A2780			PEO4			SKOV3			OVCAR3			HEY
siNC	0.991843	0.993362	1.01479	0.883647	1.00959	1.10676	1.05245	0.970476	0.977078	1.02753	1.00328	0.969189	0.984694	1.03122	0.984082	0.979666	0.978798	1.04154	1.00868	1.01161	0.979715
miR-517a	0.0639506	0.0724374	0.0594874	0.0335132	0.0360379	0.0368633	0.439055	0.487073	0.533016	0.222068	0.219971	0.22072	0.264858	0.250146	0.294926	0.622658	0.746307	0.75939	0.0290923	0.0274898	0.0388341
siARCN1	0.149694	0.10543	0.108385	0.0618349	0.0824421	0.0529838	0.479942	0.508278	0.275486	0.415551	0.484328	0.368326	0.262363	0.284619	0.229352	0.694772	0.709121	0.613008	0.0252451	0.0554402	0.0237183
siUSP1	0.0977048	0.104955	0.152193	0.84938	0.840436	0.84032	1.0012	0.983271	0.855141	0.814682	0.865081	0.722908	1.00607	1.04377	1.03788	0.894181	0.87612	0.936426	0.666834	0.697485	0.725748
