# Supplementary material for: A genome‐scale screen reveals context‐dependent ovarian cancer sensitivity to miRNA overexpression
Source: Mol Syst Biol. 2015 Dec 11;11(12):842. doi: 10.15252/msb.20156308 (PMC4704493; doi:10.15252/msb.20156308)
Supplement: Supplementary file 18 — Source Data for Figure 3 [file MSB-11-842-s006.zip › Source Data Fig 3/Data in 3A.xlsx]

## Sheet: Sheet1
miR-517a	N		NSCLC		EOC
	HBEC30KT	0.920369	H820	0.150235	Hey	0.0564768
	H13KT	0.592936	HCC15	0.185381	UPN251	0.596795
	H3KT	0.858992	H358	0.202889	TOV112D	0.421529
	HBEC30KT-2	0.958247	HCC193	0.203237	OVCAR3	0.601045
	H34KT	0.653919	H460	0.254761	PEO1	0.167132
	HOSE	0.796446	Calu-6	0.288885	ES2	0.0772137
	IHH	1.09402	H1299	0.300339	SKOV3	0.160431
			H1792	0.318543	PEO4	0.428953
			H157	0.344091	HCC5012	0.627519
			H1975	0.388936	A2780	0.80329
			A549	0.42089	EFO21	1.00943
			H2009	0.42605	IGROV1	1.29988
			H2087	0.438813	EFO27	1.23175
			H2122	0.443301	CAOV3	0.883031
			H4006	0.472661	OAW42	1.24088
			Calu-3	0.508204
			H2126	0.516794
			H461	0.529394
			H2887	0.539747
			HCC44	0.5471
			H2887-2	0.565797
			H1195	0.597655
			H1355	0.656779
			H322	0.689951
			H827	0.743462
			HCC4017	0.744669
			H1648	0.753523
			H515	0.759917
			Calu-1	0.778327
			HCC95	0.790022
			H1993	0.804511
			H1155	0.837902
			H2882	0.851346
			HCC78	0.889931
			H1819	0.937804
			H441	0.952642
			H3122	0.97134
			HCC366	0.982129
			HCC2279	0.987361
			H2073	0.988384
			H23	0.995103
			H1395	1.11707
