# Supplementary material for: A genome‐scale screen reveals context‐dependent ovarian cancer sensitivity to miRNA overexpression
Source: Mol Syst Biol. 2015 Dec 11;11(12):842. doi: 10.15252/msb.20156308 (PMC4704493; doi:10.15252/msb.20156308)
Supplement: Supplementary file 19 — Source Data for Figure 4 [file MSB-11-842-s007.zip]

Archive with 3 entries (2 files):
- Source Data Fig 4/Data for 4A.xlsx
- Source Data Fig 4/Data for 4C.xlsx
- Source Data Fig 4/
