# Supplementary material for: A genome‐scale screen reveals context‐dependent ovarian cancer sensitivity to miRNA overexpression
Source: Mol Syst Biol. 2015 Dec 11;11(12):842. doi: 10.15252/msb.20156308 (PMC4704493; doi:10.15252/msb.20156308)
Supplement: Supplementary file 19 — Source Data for Figure 4 [file MSB-11-842-s007.zip › Source Data Fig 4/Data for 4A.xlsx]

## Sheet: Sheet1
	N		EOC
IHH	1.11898	PEO1	0.216832
HOSE	0.905563	PEO4	0.436742
		TOV112D	0.505688
		UPN251	0.80973
		HEY	0.0868038
		OC316	0.67359
		A2780	0.901285
		OVCAR3	0.786699
		EFO21	0.949198
		HCC5030	0.41618
		HCC5012	0.699513
		OAW42	0.427694
		CAOV3	1.1124
		SKOV3	0.934505
		ES2	0.516453
