# Supplementary material for: A genome‐scale screen reveals context‐dependent ovarian cancer sensitivity to miRNA overexpression
Source: Mol Syst Biol. 2015 Dec 11;11(12):842. doi: 10.15252/msb.20156308 (PMC4704493; doi:10.15252/msb.20156308)
Supplement: Supplementary file 19 — Source Data for Figure 4 [file MSB-11-842-s007.zip › Source Data Fig 4/Data for 4C.xlsx]

## Sheet: Sheet1
	< -0.9	-0.89 to -0.8	-0.79 to -0.7	-0.69 to -0.6	-0.59 to -0.5	-0.49 to -0.4	-0.39 to -0.3	-0.29 to -0.2	-0.19 to -0.1	-0.09 to 0	> 0	N/A
124a Predicted Targets Downregulated	1	3	7	15	21	60	92	174	158	29	4	2
Percentage Downregulated	0.25	0.75	1	0.789474	0.525	0.517241	0.46	0.337209	0.208443	0.0845481	0.111111	0.0909091
