# Supplementary material for: A genome‐scale screen reveals context‐dependent ovarian cancer sensitivity to miRNA overexpression
Source: Mol Syst Biol. 2015 Dec 11;11(12):842. doi: 10.15252/msb.20156308 (PMC4704493; doi:10.15252/msb.20156308)
Supplement: Supplementary file 20 — Source Data for Figure 5 [file MSB-11-842-s008.zip]

Archive with 5 entries (4 files):
- Source Data Fig 5/Data for 5B.xlsx
- Source Data Fig 5/Data for 5C.xlsx
- Source Data Fig 5/Source Data Figure 5A.pdf
- Source Data Fig 5/Source Data Figure 5E.pdf
- Source Data Fig 5/
