# Supplementary material for: A genome‐scale screen reveals context‐dependent ovarian cancer sensitivity to miRNA overexpression
Source: Mol Syst Biol. 2015 Dec 11;11(12):842. doi: 10.15252/msb.20156308 (PMC4704493; doi:10.15252/msb.20156308)
Supplement: Supplementary file 20 — Source Data for Figure 5 [file MSB-11-842-s008.zip › Source Data Fig 5/Data for 5B.xlsx]

## Sheet: Sheet1
	N		EOC
HOSE	0.805135	PEO1	0.565464
IHH	0.804432	PEO4	0.440853
		TOV112D	0.0655876
		SKOV3	0.623872
		ES2	0.120863
		OC316	0.649829
		HEY	0.237643
		UPN251	0.719015
