# Supplementary material for: A genome‐scale screen reveals context‐dependent ovarian cancer sensitivity to miRNA overexpression
Source: Mol Syst Biol. 2015 Dec 11;11(12):842. doi: 10.15252/msb.20156308 (PMC4704493; doi:10.15252/msb.20156308)
Supplement: Supplementary file 20 — Source Data for Figure 5 [file MSB-11-842-s008.zip › Source Data Fig 5/Data for 5C.xlsx]

## Sheet: Sheet1
Tumor Weight (g)	siNC	siSIX4
	3.84	0.22
	0.85	0.51
	1.28	0.35
	0.65	0.09
	1.38	0.58
	0.58	0.03
	1.19	0.28
		0.91
Ascites (mL)	2.5	0.4
	0.7	0.9
	0.5	0.5
	0	0
	1.2	0.2
	0	0
	0	0
		0.3
